# Supplementary material for: RNA-Seq and molecular docking reveal multi-level pesticide resistance in the bed bug
Source: BMC Genomics. 2012 Jan 6;13:6. doi: 10.1186/1471-2164-13-6 (PMC3273426; doi:10.1186/1471-2164-13-6)
Supplement: Additional file 4 — Viral proteins in Cimex lectularius. The ESTs putatively encoding for viral proteins found in Cimex lectularius transcriptome. [file 1471-2164-13-6-S4.XLS]

## Sheet: Sheet1
Additional file 4: Viral proteins in Cimex lectularius.
Sequence name	Sequence desc.	Sequence length	Hit desc.	Hit ACC	E-Value		Similarity	Score	Alignment length	Positives
BB_Contig_5420	pol protein	513	gi|1226168|gb|AAA92249.1|ORF B (bases 1850-5560) first start codon at 2306 [Autographa californica nucleopolyhedrovirus]	AAA92249	1.55178e-60		86	235.728	153	132	Autographa californica nucleopolyhedrovirus
BB_Contig_52153	coat protein	356	gi|298239394|gb|ADI70513.1|coat protein [White ash mosaic virus]	ADI70513	1.09705e-39		100	166.392	81	81	White ash mosaic virus
BB_Contig_3637	nucleoprotein n	1801	gi|81935508|sp|Q65111.1|NCAP_ARVRecName: Full=Nucleoprotein; Short=NP; AltName: Full=Nucleocapsid protein; Short=Protein N >gi|600152|gb|AAC54627.1| nucleoprotein N [Adelaide River virus] >gi|1095741|prf||2109368A nucleoprotein	Q65111	5.03776e-34		47	150.984	413	196	Adelaide River virus
BB_Contig_15985	structural protein vp1	855	gi|9633610|ref|NP_051016.1|structural protein [Periplaneta fuliginosa densovirus] >gi|6120123|gb|AAF04300.1| structural protein [Periplaneta fuliginosa densovirus]	NP_051016	4.6674e-16		67	89.7373	86	58	Periplaneta fuliginosa densovirus
BB_Contig_29416	cell surface protein	611	gi|282174071|ref|YP_003358173.1|ORF34 [Anguillid herpesvirus 1] >gi|281308914|gb|ADA57797.1| ORF34 [Anguillid herpesvirus 1]	YP_003358173	1.53843e-12		58	77.0258	96	56	Anguillid herpesvirus 1
BB_Contig_12595	protein phosphatase 1 regulatory subunit 15a	1833	gi|168804160|ref|YP_001687092.1|hypothetical protein SGHV144 [Glossina pallidipes salivary gland hypertrophy virus] >gi|146164348|gb|ABQ08917.1| hypothetical protein SGHV144 [Glossina pallidipes salivary gland hypertrophy virus]	YP_001687092	2.75493e-11		68	75.485	66	45	Glossina pallidipes salivary gland hypertrophy virus
BB_Contig_3475	capsid protein	1790	gi|50251139|dbj|BAD27579.1|capsid protein [Nilaparvata lugens commensal X virus]	BAD27579	4.70638e-08		46	64.6994	200	92	Nilaparvata lugens commensal X virus
BB_Contig_15210	orf 48	1946	gi|9631239|ref|NP_048021.1|hypothetical protein AtHV3gp45 [Ateline herpesvirus 3] >gi|4019275|gb|AAC95573.1| orf 48 [Ateline herpesvirus 3]	NP_048021	2.58673e-07		45	62.3882	224	102	Ateline herpesvirus 3
BB_Contig_51620	204 kda protein	462	gi|30023940|ref|NP_835282.1|polymerase [Indian peanut clump virus]	NP_835282	2.33894e-05		57	52.373	91	52	Indian peanut clump virus
BB_Contig_880	membrane protein	1224	gi|73852890|ref|YP_294174.1|hypothetical protein EhV416 [Emiliania huxleyi virus 86] >gi|72415606|emb|CAI65843.1| putative membrane protein [Emiliania huxleyi virus 86]	YP_294174	0.000190482		42	51.9878	96	41	Emiliania huxleyi virus 86
BB_Contig_19434	380r-like protein	1344	gi|115298550|ref|YP_762403.1|64.6 kDa [Spodoptera frugiperda ascovirus 1a] >gi|114416817|emb|CAL44648.1| 64.6 kDa [Spodoptera frugiperda ascovirus 1a]	YP_762403	0.000217566		46	51.9878	133	62	Spodoptera frugiperda ascovirus 1a
BB_Contig_46338	reverse transcriptase	130	gi|1226168|gb|AAA92249.1|ORF B (bases 1850-5560) first start codon at 2306 [Autographa californica nucleopolyhedrovirus]	AAA92249	0.000253857		72	48.9062	37	27	Autographa californica nucleopolyhedrovirus
