# Supplementary material for: RNA-Seq and molecular docking reveal multi-level pesticide resistance in the bed bug
Source: BMC Genomics. 2012 Jan 6;13:6. doi: 10.1186/1471-2164-13-6 (PMC3273426; doi:10.1186/1471-2164-13-6)
Supplement: Additional file 5 — Putative pathways identified in Cimex lectularius transcriptome. KEGG summary of Cimex lectularius transcriptome. [file 1471-2164-13-6-S5.XLSX]

## Sheet: KEGG_cleaned
Additional file 5. Putative pathways identified in Cimex lectularius transcriptome
Pathway	Seqs in Pathway	No of enzymes present in bedbug ESTs		Sequences
Metabolic pathways	1557	404	Metabolic pathways	BB_Contig_49279,BB_Contig_10686, BB_Contig_16132, BB_Contig_39014,BB_Contig_50816, BB_Contig_8607, BB_Contig_15245, BB_Contig_22682,BB_Contig_374,BB_Contig_50898, BB_Contig_25491,BB_Contig_49198, BB_Contig_9282,BB_Contig_459, BB_Contig_25433,BB_Contig_16832, BB_Contig_990, BB_Contig_50255, BB_Contig_18181,BB_Contig_10962, BB_Contig_11578, BB_Contig_18603, BB_Contig_25347,BB_Contig_7249, BB_Contig…
Purine metabolism	511	45	Purine metabolism	BB_Contig_374,BB_Contig_459, BB_Contig_25433,BB_Contig_6663, BB_Contig_45002, BB_Contig_9451, BB_Contig_19084, BB_Contig_22431, BB_Contig_15975, BB_Contig_23483,BB_Contig_10452, BB_Contig_3641,BB_Contig_1493, BB_Contig_36588, BB_Contig_9593, BB_Contig_4048, BB_Contig_9122, BB_Contig_6587, BB_Contig_21154, BB_Contig_32307, BB_Contig_32283, BB_Contig_47751, BB_Contig_49351, BB_Contig_31448, BB_Cont…
Biosynthesis of secondary metabolites	457	142	Biosynthesis of secondary metabolites	BB_Contig_50816, BB_Contig_8607, BB_Contig_15245, BB_Contig_22682,BB_Contig_45505, BB_Contig_9333, BB_Contig_8559, BB_Contig_48337, BB_Contig_47454,BB_Contig_3743,BB_Contig_10452, BB_Contig_3641,BB_Contig_5157, BB_Contig_51869,BB_Contig_12,BB_Contig_14280,BB_Contig_27393,BB_Contig_9517,BB_Contig_50587, BB_Contig_1507,BB_Contig_44913, BB_Contig_432, BB_Contig_5254, BB_Contig_42878,BB_Contig_2760, …
Microbial metabolism in diverse environments	369	95	Microbial metabolism in diverse environments	BB_Contig_49279,BB_Contig_50816, BB_Contig_8607, BB_Contig_15245, BB_Contig_22682,BB_Contig_50898, BB_Contig_25491,BB_Contig_40122,BB_Contig_12619, BB_Contig_49094, BB_Contig_42860,BB_Contig_3743,BB_Contig_10452, BB_Contig_3641,BB_Contig_3707, BB_Contig_12782, BB_Contig_6364,BB_Contig_49287,BB_Contig_27393,BB_Contig_51548,BB_Contig_9201, BB_Contig_52539,BB_Contig_50682, BB_Contig_11282, BB_Contig…
Oxidative phosphorylation	275	8	Oxidative phosphorylation	BB_Contig_11933, BB_Contig_37026, BB_Contig_2350, BB_Contig_2456, BB_Contig_34129, BB_Contig_3262, BB_Contig_36274, BB_Contig_6206, BB_Contig_11692, BB_Contig_12452, BB_Contig_33545, BB_Contig_39573, BB_Contig_13889, BB_Contig_34515, BB_Contig_19518, BB_Contig_11498, BB_Contig_2161, BB_Contig_27326, BB_Contig_29787, BB_Contig_39338, BB_Contig_36449, BB_Contig_26775, BB_Contig_28077, BB_Contig_749…
Pyrimidine metabolism	195	31	Pyrimidine metabolism	BB_Contig_49198, BB_Contig_9282,BB_Contig_21878, BB_Contig_1315,BB_Contig_2839, BB_Contig_47684, BB_Contig_24462,BB_Contig_2822,BB_Contig_15849,BB_Contig_51796, BB_Contig_11598,BB_Contig_37235, BB_Contig_13618, BB_Contig_17504, BB_Contig_22152, BB_Contig_11321, BB_Contig_36655, BB_Contig_52902, BB_Contig_23203, BB_Contig_29635,BB_Contig_2822,BB_Contig_21326, BB_Contig_50267, BB_Contig_47641, BB_C…
Biosynthesis of plant hormones	193	56	Biosynthesis of plant hormones	BB_Contig_50816, BB_Contig_8607, BB_Contig_15245, BB_Contig_22682,BB_Contig_10452, BB_Contig_3641,BB_Contig_14280,BB_Contig_9201, BB_Contig_52539,BB_Contig_50682, BB_Contig_11282, BB_Contig_38107,BB_Contig_11606, BB_Contig_21125, BB_Contig_4083, BB_Contig_9182, BB_Contig_26947, BB_Contig_49116,BB_Contig_41369, BB_Contig_12827, BB_Contig_15698,BB_Contig_52366, BB_Contig_30594,BB_Contig_6604,BB_Con…
Biosynthesis of phenylpropanoids	166	37	Biosynthesis of phenylpropanoids	BB_Contig_50816, BB_Contig_8607, BB_Contig_15245, BB_Contig_22682,BB_Contig_9201, BB_Contig_52539,BB_Contig_11606, BB_Contig_21125, BB_Contig_4083, BB_Contig_9182, BB_Contig_26947, BB_Contig_49116,BB_Contig_52366, BB_Contig_30594,BB_Contig_6591, BB_Contig_17660, BB_Contig_28549, BB_Contig_17852, BB_Contig_20640, BB_Contig_1387, BB_Contig_1744, BB_Contig_16627, BB_Contig_2731, BB_Contig_6817, BB_C…
Biosynthesis of alkaloids derived from ornithine, lysine and nicotinic acid	150	38	Biosynthesis of alkaloids derived from ornithine, lysine and nicotinic acid	BB_Contig_50816, BB_Contig_8607, BB_Contig_15245, BB_Contig_22682,BB_Contig_3743,BB_Contig_9517,BB_Contig_51548,BB_Contig_39467, BB_Contig_16895, BB_Contig_40970, BB_Contig_29665,BB_Contig_9201, BB_Contig_52539,BB_Contig_11606, BB_Contig_21125, BB_Contig_4083, BB_Contig_9182, BB_Contig_26947, BB_Contig_49116,BB_Contig_52366, BB_Contig_30594,BB_Contig_16630, BB_Contig_3486, BB_Contig_10330,BB_Cont…
Biosynthesis of alkaloids derived from shikimate pathway	150	40	Biosynthesis of alkaloids derived from shikimate pathway	BB_Contig_50816, BB_Contig_8607, BB_Contig_15245, BB_Contig_22682,BB_Contig_5157, BB_Contig_51869,BB_Contig_44913, BB_Contig_432, BB_Contig_5254, BB_Contig_42878,BB_Contig_9201, BB_Contig_52539,BB_Contig_11606, BB_Contig_21125, BB_Contig_4083, BB_Contig_9182, BB_Contig_26947, BB_Contig_49116,BB_Contig_52366, BB_Contig_30594,BB_Contig_3868, BB_Contig_3982, BB_Contig_52437, BB_Contig_14045, BB_Cont…
Biosynthesis of alkaloids derived from histidine and purine	147	43	Biosynthesis of alkaloids derived from histidine and purine	BB_Contig_50816, BB_Contig_8607, BB_Contig_15245, BB_Contig_22682,BB_Contig_374,BB_Contig_10452, BB_Contig_3641,BB_Contig_2760, BB_Contig_37208, BB_Contig_30670,BB_Contig_9201, BB_Contig_52539,BB_Contig_50682, BB_Contig_11282, BB_Contig_38107,BB_Contig_11606, BB_Contig_21125, BB_Contig_4083, BB_Contig_9182, BB_Contig_26947, BB_Contig_49116,BB_Contig_52366, BB_Contig_30594,BB_Contig_6604,BB_Contig…
Biosynthesis of terpenoids and steroids	135	38	Biosynthesis of terpenoids and steroids	BB_Contig_50816, BB_Contig_8607, BB_Contig_15245, BB_Contig_22682,BB_Contig_14280,BB_Contig_9201, BB_Contig_52539,BB_Contig_11606, BB_Contig_21125, BB_Contig_4083, BB_Contig_9182, BB_Contig_26947, BB_Contig_49116,BB_Contig_52366, BB_Contig_30594,BB_Contig_2552,BB_Contig_14945,BB_Contig_11675, BB_Contig_15296, BB_Contig_21327, BB_Contig_12926, BB_Contig_29306,BB_Contig_52938, BB_Contig_51604, BB_C…
Biosynthesis of alkaloids derived from terpenoid and polyketide	134	37	Biosynthesis of alkaloids derived from terpenoid and polyketide	BB_Contig_50816, BB_Contig_8607, BB_Contig_15245, BB_Contig_22682,BB_Contig_14280,BB_Contig_9201, BB_Contig_52539,BB_Contig_11606, BB_Contig_21125, BB_Contig_4083, BB_Contig_9182, BB_Contig_26947, BB_Contig_49116,BB_Contig_52366, BB_Contig_30594,BB_Contig_2552,BB_Contig_14945,BB_Contig_11675, BB_Contig_15296, BB_Contig_21327, BB_Contig_12926, BB_Contig_29306,BB_Contig_52938, BB_Contig_51604, BB_C…
Phosphatidylinositol signaling system	121	20	Phosphatidylinositol signaling system	BB_Contig_45505, BB_Contig_3941, BB_Contig_23154, BB_Contig_14874, BB_Contig_40900, BB_Contig_3970, BB_Contig_9048, BB_Contig_35755, BB_Contig_35285, BB_Contig_4627, BB_Contig_33019, BB_Contig_8605, BB_Contig_9843, BB_Contig_41763, BB_Contig_35124, BB_Contig_2765, BB_Contig_4700, BB_Contig_3308, BB_Contig_48337, BB_Contig_47454, BB_Contig_20475, BB_Contig_31678, BB_Contig_31465, BB_Contig_26382,B…
Amino sugar and nucleotide sugar metabolism	105	28	Amino sugar and nucleotide sugar metabolism	BB_Contig_12829,BB_Contig_9201, BB_Contig_52539,BB_Contig_12243,BB_Contig_9407, BB_Contig_2397,BB_Contig_11606, BB_Contig_21125, BB_Contig_4083, BB_Contig_9182, BB_Contig_26947, BB_Contig_49116,BB_Contig_37109,BB_Contig_9507, BB_Contig_1283, BB_Contig_35600, BB_Contig_8480, BB_Contig_26660, BB_Contig_28775,BB_Contig_51361,BB_Contig_43261, BB_Contig_43260, BB_Contig_43262, BB_Contig_52083, BB_Cont…
Glycolysis / Gluconeogenesis	102	23	Glycolysis / Gluconeogenesis	BB_Contig_50816, BB_Contig_8607, BB_Contig_15245, BB_Contig_22682,BB_Contig_27393,BB_Contig_9201, BB_Contig_52539,BB_Contig_15997, BB_Contig_21766, BB_Contig_30596,BB_Contig_11606, BB_Contig_21125, BB_Contig_4083, BB_Contig_9182, BB_Contig_26947, BB_Contig_49116,BB_Contig_52366, BB_Contig_30594,BB_Contig_52326,BB_Contig_20360, BB_Contig_21023, BB_Contig_23333, BB_Contig_23008, BB_Contig_24795, BB…
Methane metabolism	101	19	Methane metabolism	BB_Contig_49279,BB_Contig_50816, BB_Contig_8607, BB_Contig_15245, BB_Contig_22682,BB_Contig_52366, BB_Contig_30594,BB_Contig_6591, BB_Contig_17660, BB_Contig_28549, BB_Contig_17852, BB_Contig_20640, BB_Contig_1387, BB_Contig_1744, BB_Contig_16627, BB_Contig_2731, BB_Contig_6817, BB_Contig_2186, BB_Contig_20607, BB_Contig_20664, BB_Contig_20510, BB_Contig_1795, BB_Contig_32580, BB_Contig_42567, BB…
Glycerophospholipid metabolism	97	24	Glycerophospholipid metabolism	BB_Contig_7388, BB_Contig_604, BB_Contig_8076, BB_Contig_9299, BB_Contig_26221, BB_Contig_29502,BB_Contig_16832, BB_Contig_990, BB_Contig_50255, BB_Contig_18181,BB_Contig_34314,BB_Contig_5609, BB_Contig_11925, BB_Contig_9566, BB_Contig_8914,BB_Contig_9031,BB_Contig_2648, BB_Contig_43137, BB_Contig_25576, BB_Contig_26184, BB_Contig_49185,BB_Contig_39609, BB_Contig_14084,BB_Contig_12482, BB_Contig_…
Inositol phosphate metabolism	95	23	Inositol phosphate metabolism	BB_Contig_45505, BB_Contig_3941, BB_Contig_23154, BB_Contig_14874, BB_Contig_40900, BB_Contig_3970, BB_Contig_9048, BB_Contig_35755, BB_Contig_35285, BB_Contig_4627, BB_Contig_33019, BB_Contig_8605, BB_Contig_9843, BB_Contig_41763, BB_Contig_35124, BB_Contig_2765, BB_Contig_4700, BB_Contig_3308, BB_Contig_48337, BB_Contig_47454, BB_Contig_20475, BB_Contig_31678, BB_Contig_31465, BB_Contig_26382,B…
Starch and sucrose metabolism	93	24	Starch and sucrose metabolism	BB_Contig_17660, BB_Contig_51322, BB_Contig_52062, BB_Contig_40368, BB_Contig_46703,BB_Contig_9201, BB_Contig_52539,BB_Contig_11606, BB_Contig_21125, BB_Contig_4083, BB_Contig_9182, BB_Contig_26947, BB_Contig_49116,BB_Contig_12422, BB_Contig_50122,BB_Contig_47593,BB_Contig_43771, BB_Contig_15739, BB_Contig_35950, BB_Contig_2674, BB_Contig_2113, BB_Contig_5608, BB_Contig_6933, BB_Contig_26851, BB_…
Citrate cycle (TCA cycle)	92	18	Citrate cycle (TCA cycle)	BB_Contig_27393,BB_Contig_8921, BB_Contig_11137, BB_Contig_11561, BB_Contig_12424, BB_Contig_32568, BB_Contig_36821, BB_Contig_36573, BB_Contig_18898, BB_Contig_18921, BB_Contig_47785, BB_Contig_42863, BB_Contig_28813, BB_Contig_333, BB_Contig_26548, BB_Contig_27170, BB_Contig_27762, BB_Contig_28760, BB_Contig_29095, BB_Contig_31560, BB_Contig_25704,BB_Contig_52938, BB_Contig_51604, BB_Contig_947…
Arginine and proline metabolism	83	24	Arginine and proline metabolism	BB_Contig_7249, BB_Contig_6739,BB_Contig_45505, BB_Contig_9333, BB_Contig_8559, BB_Contig_48337, BB_Contig_47454,BB_Contig_9517,BB_Contig_39467, BB_Contig_16895, BB_Contig_40970, BB_Contig_29665,BB_Contig_13305, BB_Contig_42579, BB_Contig_42580, BB_Contig_16345, BB_Contig_17289, BB_Contig_37877, BB_Contig_28739, BB_Contig_27895, BB_Contig_28719,BB_Contig_9209, BB_Contig_49877,BB_Contig_9999, BB_C…
Thiamine metabolism	82	3	Thiamine metabolism	BB_Contig_51768, BB_Contig_4333, BB_Contig_23152, BB_Contig_6040,BB_Contig_11991,BB_Contig_51768, BB_Contig_26916, BB_Contig_8233, BB_Contig_19695, BB_Contig_13873, BB_Contig_51004, BB_Contig_8951, BB_Contig_12600, BB_Contig_15979, BB_Contig_8516, BB_Contig_6117, BB_Contig_43328, BB_Contig_6717, BB_Contig_12227, BB_Contig_51954, BB_Contig_8530, BB_Contig_4038, BB_Contig_10266, BB_Contig_13830, BB…
Pyruvate metabolism	81	18	Pyruvate metabolism	BB_Contig_27393,BB_Contig_34058, BB_Contig_12011, BB_Contig_6640, BB_Contig_11146, BB_Contig_37795,BB_Contig_8921, BB_Contig_11137, BB_Contig_11561, BB_Contig_12424, BB_Contig_32568, BB_Contig_36821, BB_Contig_36573, BB_Contig_18898, BB_Contig_18921, BB_Contig_47785, BB_Contig_42863, BB_Contig_28813, BB_Contig_333, BB_Contig_26548, BB_Contig_27170, BB_Contig_27762, BB_Contig_28760, BB_Contig_2909…
Lysine degradation	80	11	Lysine degradation	BB_Contig_41369, BB_Contig_12827, BB_Contig_15698,BB_Contig_31976, BB_Contig_16177, BB_Contig_8796, BB_Contig_21289, BB_Contig_50974, BB_Contig_10554, BB_Contig_4625, BB_Contig_5711, BB_Contig_47579, BB_Contig_10367, BB_Contig_45211, BB_Contig_44938, BB_Contig_37496, BB_Contig_45712, BB_Contig_19515, BB_Contig_35810, BB_Contig_6807, BB_Contig_34521, BB_Contig_46622, BB_Contig_41402, BB_Contig_456…
Carbon fixation pathways in prokaryotes	76	15	Carbon fixation pathways in prokaryotes	BB_Contig_50898, BB_Contig_25491,BB_Contig_34058, BB_Contig_12011, BB_Contig_6640, BB_Contig_11146, BB_Contig_37795,BB_Contig_8921, BB_Contig_11137, BB_Contig_11561, BB_Contig_12424, BB_Contig_32568, BB_Contig_36821, BB_Contig_36573, BB_Contig_18898, BB_Contig_18921, BB_Contig_47785, BB_Contig_42863, BB_Contig_28813, BB_Contig_333, BB_Contig_26548, BB_Contig_27170, BB_Contig_27762, BB_Contig_2876…
Glycerolipid metabolism	71	13	Glycerolipid metabolism	BB_Contig_2358, BB_Contig_36617,BB_Contig_3545, BB_Contig_8392,BB_Contig_41267, BB_Contig_3545, BB_Contig_8392,BB_Contig_28314,BB_Contig_12482, BB_Contig_6502, BB_Contig_14589, BB_Contig_15130, BB_Contig_16621, BB_Contig_28314, BB_Contig_48924,BB_Contig_3377,BB_Contig_12482,BB_Contig_27882, BB_Contig_35218, BB_Contig_34166, BB_Contig_35564, BB_Contig_13821, BB_Contig_36126, BB_Contig_36436, BB_Co…
Tyrosine metabolism	71	18	Tyrosine metabolism	BB_Contig_40122,BB_Contig_51689, BB_Contig_32458,BB_Contig_12619, BB_Contig_49094, BB_Contig_42860,BB_Contig_44913, BB_Contig_432, BB_Contig_5254, BB_Contig_42878,BB_Contig_16630, BB_Contig_3486, BB_Contig_10330,BB_Contig_6154, BB_Contig_35594,BB_Contig_20360, BB_Contig_21023, BB_Contig_23333, BB_Contig_23008, BB_Contig_24795, BB_Contig_3830, BB_Contig_6137, BB_Contig_23145, BB_Contig_22567, BB_C…
Drug metabolism - other enzymes	70	15	Drug metabolism - other enzymes	BB_Contig_21878, BB_Contig_1315,BB_Contig_41219, BB_Contig_44920, BB_Contig_45543, BB_Contig_13478, BB_Contig_10500, BB_Contig_37617, BB_Contig_16445, BB_Contig_51174, BB_Contig_28144,BB_Contig_2822,BB_Contig_44011, BB_Contig_44616, BB_Contig_49464, BB_Contig_38912, BB_Contig_14009,BB_Contig_459, BB_Contig_25433,BB_Contig_26751, BB_Contig_11302, BB_Contig_17464, BB_Contig_32106,BB_Contig_889, BB_…
Glutathione metabolism	67	16	Glutathione metabolism	BB_Contig_39467, BB_Contig_16895, BB_Contig_40970, BB_Contig_29665,BB_Contig_16789, BB_Contig_13445, BB_Contig_28619, BB_Contig_5981,BB_Contig_2830, BB_Contig_20948,BB_Contig_3758, BB_Contig_14200, BB_Contig_8449, BB_Contig_43098,BB_Contig_27122, BB_Contig_36542, BB_Contig_17483, BB_Contig_3759, BB_Contig_50088, BB_Contig_3707, BB_Contig_4633, BB_Contig_42772, BB_Contig_33793, BB_Contig_6645, BB_…
Carbon fixation in photosynthetic organisms	66	18	Carbon fixation in photosynthetic organisms	BB_Contig_46127,BB_Contig_49287,BB_Contig_50682, BB_Contig_11282, BB_Contig_38107,BB_Contig_15997, BB_Contig_21766, BB_Contig_30596,BB_Contig_5451, BB_Contig_11255,BB_Contig_49225,BB_Contig_52408,BB_Contig_52408, BB_Contig_52490, BB_Contig_5108, BB_Contig_1456, BB_Contig_37032, BB_Contig_34908, BB_Contig_26779, BB_Contig_27111, BB_Contig_28171,BB_Contig_52181, BB_Contig_39721, BB_Contig_9345,BB_C…
Fatty acid metabolism	66	15	Fatty acid metabolism	BB_Contig_41369,BB_Contig_41369, BB_Contig_12827, BB_Contig_15698,BB_Contig_20360, BB_Contig_21023, BB_Contig_23333, BB_Contig_23008, BB_Contig_24795, BB_Contig_3830, BB_Contig_6137, BB_Contig_23145, BB_Contig_22567, BB_Contig_23883, BB_Contig_4856, BB_Contig_6273, BB_Contig_20532, BB_Contig_2864, BB_Contig_18942, BB_Contig_52454,BB_Contig_38667, BB_Contig_12774, BB_Contig_52963, BB_Contig_51753,…
Aminoacyl-tRNA biosynthesis	62	21	Aminoacyl-tRNA biosynthesis	BB_Contig_718, BB_Contig_33304, BB_Contig_45501, BB_Contig_32554, BB_Contig_18054, BB_Contig_26252,BB_Contig_6580, BB_Contig_49328, BB_Contig_9551,BB_Contig_565,BB_Contig_10476, BB_Contig_9429, BB_Contig_52901,BB_Contig_3313, BB_Contig_3439, BB_Contig_40396, BB_Contig_14309, BB_Contig_1358,BB_Contig_516,BB_Contig_50371, BB_Contig_7307, BB_Contig_2829,BB_Contig_9121, BB_Contig_14176,BB_Contig_2796…
Tryptophan metabolism	62	15	Tryptophan metabolism	BB_Contig_11596, BB_Contig_36810, BB_Contig_15486,BB_Contig_44913, BB_Contig_432, BB_Contig_5254, BB_Contig_42878,BB_Contig_41369, BB_Contig_12827, BB_Contig_15698,BB_Contig_5359, BB_Contig_8071, BB_Contig_38693, BB_Contig_49380, BB_Contig_14117, BB_Contig_21674, BB_Contig_23368, BB_Contig_41996, BB_Contig_7602, BB_Contig_577, BB_Contig_24853, BB_Contig_24024, BB_Contig_19827,BB_Contig_22416,BB_C…
Glycine, serine and threonine metabolism	57	20	Glycine, serine and threonine metabolism	BB_Contig_3171, BB_Contig_13894, BB_Contig_10369, BB_Contig_9449, BB_Contig_6098,BB_Contig_9209, BB_Contig_49877,BB_Contig_2353,BB_Contig_16630, BB_Contig_3486, BB_Contig_10330,BB_Contig_51001, BB_Contig_13023, BB_Contig_42931,BB_Contig_20360, BB_Contig_21023, BB_Contig_23333, BB_Contig_23008, BB_Contig_24795, BB_Contig_3830, BB_Contig_6137, BB_Contig_23145, BB_Contig_22567, BB_Contig_23883, BB_C…
Pentose phosphate pathway	56	17	Pentose phosphate pathway	BB_Contig_8772,BB_Contig_50816, BB_Contig_8607, BB_Contig_15245, BB_Contig_22682,BB_Contig_10452, BB_Contig_3641,BB_Contig_9201, BB_Contig_52539,BB_Contig_50682, BB_Contig_11282, BB_Contig_38107,BB_Contig_5451, BB_Contig_11255,BB_Contig_6604,BB_Contig_11705, BB_Contig_12935,BB_Contig_49225,BB_Contig_52408, BB_Contig_52490, BB_Contig_5108, BB_Contig_1456, BB_Contig_37032, BB_Contig_34908, BB_Conti…
T cell receptor signaling pathway	55	2	T cell receptor signaling pathway	BB_Contig_25923, BB_Contig_35218, BB_Contig_11559, BB_Contig_23847, BB_Contig_25217, BB_Contig_9304, BB_Contig_17705, BB_Contig_21221, BB_Contig_10081, BB_Contig_907, BB_Contig_47384, BB_Contig_2703, BB_Contig_5585, BB_Contig_2084, BB_Contig_10477, BB_Contig_42968, BB_Contig_49137, BB_Contig_20476, BB_Contig_10269, BB_Contig_10384, BB_Contig_11531, BB_Contig_9384, BB_Contig_16927, BB_Contig_8718,…
Valine, leucine and isoleucine degradation	54	16	Valine, leucine and isoleucine degradation	BB_Contig_41369, BB_Contig_12827, BB_Contig_15698,BB_Contig_9420, BB_Contig_354,BB_Contig_2555, BB_Contig_42845,BB_Contig_6416, BB_Contig_30519,BB_Contig_51036, BB_Contig_16486,BB_Contig_41369, BB_Contig_12614, BB_Contig_53193, BB_Contig_43299,BB_Contig_14753, BB_Contig_12584, BB_Contig_37356, BB_Contig_371, BB_Contig_37320, BB_Contig_53578, BB_Contig_51425, BB_Contig_52204,BB_Contig_41369, BB_Co…
Alanine, aspartate and glutamate metabolism	53	22	Alanine, aspartate and glutamate metabolism	BB_Contig_374,BB_Contig_3743,BB_Contig_1917, BB_Contig_14285, BB_Contig_46265,BB_Contig_13305, BB_Contig_42579, BB_Contig_42580, BB_Contig_16345, BB_Contig_17289, BB_Contig_37877, BB_Contig_28739, BB_Contig_27895, BB_Contig_28719,BB_Contig_9021, BB_Contig_23937,BB_Contig_2288,BB_Contig_9999, BB_Contig_9438, BB_Contig_26258, BB_Contig_28352, BB_Contig_48956, BB_Contig_43198,BB_Contig_26701, BB_Con…
Drug metabolism - cytochrome P450	52	6	Drug metabolism - cytochrome P450	BB_Contig_20360, BB_Contig_21023, BB_Contig_23333, BB_Contig_23008, BB_Contig_24795, BB_Contig_3830, BB_Contig_6137, BB_Contig_23145, BB_Contig_22567, BB_Contig_23883, BB_Contig_4856, BB_Contig_6273, BB_Contig_20532, BB_Contig_2864, BB_Contig_18942, BB_Contig_52454,BB_Contig_50147, BB_Contig_38176, BB_Contig_49716, BB_Contig_11290, BB_Contig_4433, BB_Contig_14716, BB_Contig_25803,BB_Contig_53578,…
Metabolism of xenobiotics by cytochrome P450	50	7	Metabolism of xenobiotics by cytochrome P450	BB_Contig_12782, BB_Contig_6364, BB_Contig_17845,BB_Contig_20360, BB_Contig_21023, BB_Contig_23333, BB_Contig_23008, BB_Contig_24795, BB_Contig_3830, BB_Contig_6137, BB_Contig_23145, BB_Contig_22567, BB_Contig_23883, BB_Contig_4856, BB_Contig_6273, BB_Contig_20532, BB_Contig_2864, BB_Contig_18942, BB_Contig_52454,BB_Contig_50826, BB_Contig_50360,BB_Contig_53578, BB_Contig_12368, BB_Contig_9053, B…
Phenylalanine metabolism	49	11	Phenylalanine metabolism	BB_Contig_44913, BB_Contig_432, BB_Contig_5254, BB_Contig_42878,BB_Contig_16630, BB_Contig_3486, BB_Contig_10330,BB_Contig_6591, BB_Contig_17660, BB_Contig_28549, BB_Contig_17852, BB_Contig_20640, BB_Contig_1387, BB_Contig_1744, BB_Contig_16627, BB_Contig_2731, BB_Contig_6817, BB_Contig_2186, BB_Contig_20607, BB_Contig_20664, BB_Contig_20510, BB_Contig_1795, BB_Contig_32580, BB_Contig_42567, BB_C…
beta-Alanine metabolism	48	14	beta-Alanine metabolism	BB_Contig_21878, BB_Contig_1315,BB_Contig_1917, BB_Contig_14285, BB_Contig_46265,BB_Contig_46265,BB_Contig_41369, BB_Contig_12827, BB_Contig_15698,BB_Contig_16630, BB_Contig_3486, BB_Contig_10330,BB_Contig_359,BB_Contig_53578, BB_Contig_12368, BB_Contig_9053, BB_Contig_337,BB_Contig_14753, BB_Contig_12584, BB_Contig_37356, BB_Contig_371, BB_Contig_37320, BB_Contig_53578, BB_Contig_51425, BB_Conti…
Propanoate metabolism	47	14	Propanoate metabolism	BB_Contig_359,BB_Contig_41369, BB_Contig_12827, BB_Contig_15698,BB_Contig_34058, BB_Contig_12011, BB_Contig_6640, BB_Contig_11146, BB_Contig_37795,BB_Contig_12740, BB_Contig_52938, BB_Contig_51604, BB_Contig_9479, BB_Contig_49400, BB_Contig_28354,BB_Contig_52938, BB_Contig_12833, BB_Contig_28354,BB_Contig_5346,BB_Contig_359,BB_Contig_14753, BB_Contig_12584, BB_Contig_37356, BB_Contig_371, BB_Cont…
Various types of N-glycan biosynthesis	46	10	Various types of N-glycan biosynthesis	BB_Contig_43261, BB_Contig_43260, BB_Contig_43262, BB_Contig_52083, BB_Contig_43259, BB_Contig_2832, BB_Contig_10357, BB_Contig_10297, BB_Contig_37092, BB_Contig_13939, BB_Contig_50942,BB_Contig_13923,BB_Contig_11819, BB_Contig_9570,BB_Contig_9129, BB_Contig_15295, BB_Contig_20383, BB_Contig_375, BB_Contig_52616, BB_Contig_15373, BB_Contig_11647, BB_Contig_8874, BB_Contig_49858,BB_Contig_15281, B…
Fructose and mannose metabolism	44	13	Fructose and mannose metabolism	BB_Contig_50816, BB_Contig_8607, BB_Contig_15245, BB_Contig_22682,BB_Contig_12829,BB_Contig_12243,BB_Contig_15997, BB_Contig_21766, BB_Contig_30596,BB_Contig_11606, BB_Contig_21125, BB_Contig_4083, BB_Contig_9182, BB_Contig_26947, BB_Contig_49116,BB_Contig_8361, BB_Contig_6113, BB_Contig_19541,BB_Contig_52408, BB_Contig_52490, BB_Contig_5108, BB_Contig_1456, BB_Contig_37032, BB_Contig_34908, BB_C…
Nitrogen metabolism	43	13	Nitrogen metabolism	BB_Contig_3743,BB_Contig_3171, BB_Contig_13894, BB_Contig_10369, BB_Contig_9449, BB_Contig_6098,BB_Contig_9999, BB_Contig_9438, BB_Contig_26258, BB_Contig_28352, BB_Contig_48956, BB_Contig_43198,BB_Contig_26701, BB_Contig_53054, BB_Contig_20187,BB_Contig_34138, BB_Contig_15520,BB_Contig_5609, BB_Contig_11925,BB_Contig_5609, BB_Contig_11925,BB_Contig_6035, BB_Contig_42919,BB_Contig_11991, BB_Conti…
Sphingolipid metabolism	43	11	Sphingolipid metabolism	BB_Contig_6658, BB_Contig_14774, BB_Contig_11541, BB_Contig_35693, BB_Contig_12708, BB_Contig_5802, BB_Contig_14967, BB_Contig_20787, BB_Contig_15747, BB_Contig_16408, BB_Contig_20437, BB_Contig_49629, BB_Contig_3468, BB_Contig_1123, BB_Contig_12751, BB_Contig_17683, BB_Contig_18681, BB_Contig_12490, BB_Contig_49075, BB_Contig_5958,BB_Contig_8453,BB_Contig_11155, BB_Contig_7842, BB_Contig_25742,B…
Galactose metabolism	42	8	Galactose metabolism	BB_Contig_50816, BB_Contig_8607, BB_Contig_15245, BB_Contig_22682,BB_Contig_9407, BB_Contig_2397,BB_Contig_11606, BB_Contig_21125, BB_Contig_4083, BB_Contig_9182, BB_Contig_26947, BB_Contig_49116,BB_Contig_9507, BB_Contig_1283, BB_Contig_35600, BB_Contig_8480, BB_Contig_26660, BB_Contig_28775,BB_Contig_46778, BB_Contig_21641, BB_Contig_42839, BB_Contig_1287, BB_Contig_27314, BB_Contig_12231, BB_C…
Aminobenzoate degradation	41	5	Aminobenzoate degradation	BB_Contig_41369, BB_Contig_12827, BB_Contig_15698,BB_Contig_34929, BB_Contig_37552, BB_Contig_16298, BB_Contig_49763, BB_Contig_25687, BB_Contig_30190, BB_Contig_52950, BB_Contig_34142, BB_Contig_36857, BB_Contig_9237, BB_Contig_34102, BB_Contig_9352, BB_Contig_20226, BB_Contig_27166, BB_Contig_17179, BB_Contig_1388, BB_Contig_2538, BB_Contig_10416, BB_Contig_32812, BB_Contig_37047, BB_Contig_144…
Cysteine and methionine metabolism	40	16	Cysteine and methionine metabolism	BB_Contig_7249, BB_Contig_6739,BB_Contig_2353,BB_Contig_17660,BB_Contig_2421, BB_Contig_12509, BB_Contig_11576, BB_Contig_28370, BB_Contig_42597, BB_Contig_49098,BB_Contig_13357, BB_Contig_8069, BB_Contig_53616,BB_Contig_23772, BB_Contig_12569, BB_Contig_42283, BB_Contig_51576, BB_Contig_29036,BB_Contig_41937, BB_Contig_19201,BB_Contig_13235, BB_Contig_9240, BB_Contig_8710, BB_Contig_30607,BB_Con…
N-Glycan biosynthesis	36	10	N-Glycan biosynthesis	BB_Contig_7961, BB_Contig_42597,BB_Contig_13923,BB_Contig_11819, BB_Contig_9570,BB_Contig_9129, BB_Contig_15295, BB_Contig_20383, BB_Contig_375, BB_Contig_52616, BB_Contig_15373, BB_Contig_11647, BB_Contig_8874, BB_Contig_49858,BB_Contig_15281, BB_Contig_14962, BB_Contig_38145, BB_Contig_32662, BB_Contig_2650, BB_Contig_10882, BB_Contig_29389,BB_Contig_9356, BB_Contig_7754, BB_Contig_3726, BB_Con…
Riboflavin metabolism	36	6	Riboflavin metabolism	BB_Contig_3868, BB_Contig_3982, BB_Contig_52437, BB_Contig_14045, BB_Contig_15999,BB_Contig_3733,BB_Contig_6045, BB_Contig_33570,BB_Contig_34929, BB_Contig_37552, BB_Contig_16298, BB_Contig_49763, BB_Contig_25687, BB_Contig_30190, BB_Contig_52950, BB_Contig_34142, BB_Contig_36857, BB_Contig_9237, BB_Contig_34102, BB_Contig_9352, BB_Contig_20226, BB_Contig_27166, BB_Contig_17179, BB_Contig_1388, B…
Arachidonic acid metabolism	35	8	Arachidonic acid metabolism	BB_Contig_10962, BB_Contig_11578, BB_Contig_18603, BB_Contig_25347,BB_Contig_3707, BB_Contig_12782, BB_Contig_6364,BB_Contig_16789, BB_Contig_13445, BB_Contig_28619, BB_Contig_5981,BB_Contig_27122, BB_Contig_36542, BB_Contig_17483, BB_Contig_3759, BB_Contig_50088, BB_Contig_3707, BB_Contig_4633, BB_Contig_42772, BB_Contig_33793, BB_Contig_6645, BB_Contig_9619, BB_Contig_20003, BB_Contig_43230,BB_…
Pentose and glucuronate interconversions	35	12	Pentose and glucuronate interconversions	BB_Contig_10686, BB_Contig_16132, BB_Contig_39014,BB_Contig_5451, BB_Contig_11255,BB_Contig_6907,BB_Contig_53598,BB_Contig_44011, BB_Contig_44616, BB_Contig_49464, BB_Contig_38912, BB_Contig_14009,BB_Contig_6907, BB_Contig_23424, BB_Contig_22930, BB_Contig_6590, BB_Contig_24836, BB_Contig_24721,BB_Contig_51238,BB_Contig_14753, BB_Contig_12584, BB_Contig_37356, BB_Contig_371, BB_Contig_37320, BB_C…
Selenocompound metabolism	34	6	Selenocompound metabolism	BB_Contig_8356, BB_Contig_14180,BB_Contig_26468, BB_Contig_44502,BB_Contig_49498, BB_Contig_662, BB_Contig_558, BB_Contig_9082, BB_Contig_288, BB_Contig_42653,BB_Contig_11991, BB_Contig_18492, BB_Contig_3504, BB_Contig_11273,BB_Contig_2243, BB_Contig_4477, BB_Contig_4530, BB_Contig_37070,BB_Contig_47204, BB_Contig_17848, BB_Contig_40739, BB_Contig_27463, BB_Contig_5683, BB_Contig_48920, BB_Contig…
One carbon pool by folate	33	13	One carbon pool by folate	BB_Contig_50898, BB_Contig_25491,BB_Contig_3171, BB_Contig_13894, BB_Contig_10369, BB_Contig_9449, BB_Contig_6098,BB_Contig_15849,BB_Contig_14873, BB_Contig_15968,BB_Contig_6331, BB_Contig_16352, BB_Contig_50289,BB_Contig_404, BB_Contig_32212,BB_Contig_46778, BB_Contig_21641, BB_Contig_10445, BB_Contig_22937, BB_Contig_1280,BB_Contig_52601, BB_Contig_11053, BB_Contig_19488, BB_Contig_27628,BB_Con…
Porphyrin and chlorophyll metabolism	32	16	Porphyrin and chlorophyll metabolism	BB_Contig_12879,BB_Contig_12,BB_Contig_50587, BB_Contig_1507,BB_Contig_13063,BB_Contig_4755,BB_Contig_44011, BB_Contig_44616, BB_Contig_49464, BB_Contig_38912, BB_Contig_14009,BB_Contig_25662, BB_Contig_6525,BB_Contig_16018,BB_Contig_33144, BB_Contig_2594,BB_Contig_53196,BB_Contig_7946, BB_Contig_50753,BB_Contig_2098, BB_Contig_19448, BB_Contig_22314,BB_Contig_49578, BB_Contig_7700, BB_Contig_128…
Retinol metabolism	32	6	Retinol metabolism	BB_Contig_2307,BB_Contig_41267, BB_Contig_28353,BB_Contig_20360, BB_Contig_21023, BB_Contig_23333, BB_Contig_23008, BB_Contig_24795, BB_Contig_3830, BB_Contig_6137, BB_Contig_23145, BB_Contig_22567, BB_Contig_23883, BB_Contig_4856, BB_Contig_6273, BB_Contig_20532, BB_Contig_2864, BB_Contig_18942, BB_Contig_52454,BB_Contig_2098, BB_Contig_19448, BB_Contig_22314,BB_Contig_37356, BB_Contig_13847, BB…
Glyoxylate and dicarboxylate metabolism	31	9	Glyoxylate and dicarboxylate metabolism	BB_Contig_49287,BB_Contig_6661,BB_Contig_22416,BB_Contig_917, BB_Contig_51520, BB_Contig_42396,BB_Contig_36673, BB_Contig_36664, BB_Contig_16492, BB_Contig_8313, BB_Contig_30641, BB_Contig_3987, BB_Contig_12030, BB_Contig_9743, BB_Contig_35513, BB_Contig_1223, BB_Contig_43064, BB_Contig_26760, BB_Contig_13315, BB_Contig_26761,BB_Contig_41369, BB_Contig_6506, BB_Contig_6546,BB_Contig_15986,BB_Cont…
Butanoate metabolism	30	13	Butanoate metabolism	BB_Contig_1917, BB_Contig_14285, BB_Contig_46265,BB_Contig_41369, BB_Contig_12827, BB_Contig_15698,BB_Contig_6416, BB_Contig_30519,BB_Contig_49268,BB_Contig_41369, BB_Contig_6506, BB_Contig_6546,BB_Contig_15986,BB_Contig_41369, BB_Contig_15986, BB_Contig_45484, BB_Contig_12827, BB_Contig_12076,BB_Contig_16517, BB_Contig_49029, BB_Contig_11030, BB_Contig_36552, BB_Contig_12164,BB_Contig_3766,BB_Co…
Glycosaminoglycan degradation	30	7	Glycosaminoglycan degradation	BB_Contig_6978, BB_Contig_9575, BB_Contig_5828, BB_Contig_30101,BB_Contig_14919, BB_Contig_45515, BB_Contig_38124, BB_Contig_29929,BB_Contig_43261, BB_Contig_43260, BB_Contig_43262, BB_Contig_52083, BB_Contig_43259, BB_Contig_2832, BB_Contig_10357, BB_Contig_10297, BB_Contig_37092, BB_Contig_13939, BB_Contig_50942,BB_Contig_34919, BB_Contig_43641, BB_Contig_26569,BB_Contig_31113,BB_Contig_44011, …
Phenylpropanoid biosynthesis	29	4	Phenylpropanoid biosynthesis	BB_Contig_6591, BB_Contig_17660, BB_Contig_28549, BB_Contig_17852, BB_Contig_20640, BB_Contig_1387, BB_Contig_1744, BB_Contig_16627, BB_Contig_2731, BB_Contig_6817, BB_Contig_2186, BB_Contig_20607, BB_Contig_20664, BB_Contig_20510, BB_Contig_1795, BB_Contig_32580, BB_Contig_42567, BB_Contig_656, BB_Contig_3580, BB_Contig_3696, BB_Contig_11505,BB_Contig_11155, BB_Contig_7842, BB_Contig_52079, BB_C…
Biosynthesis of unsaturated fatty acids	27	7	Biosynthesis of unsaturated fatty acids	BB_Contig_41369, BB_Contig_12827, BB_Contig_15698,BB_Contig_3106,BB_Contig_26393, BB_Contig_45651, BB_Contig_9443, BB_Contig_40521, BB_Contig_51238,BB_Contig_41369, BB_Contig_12614, BB_Contig_53193, BB_Contig_43299,BB_Contig_19453, BB_Contig_3502, BB_Contig_10616, BB_Contig_12471, BB_Contig_29681,BB_Contig_50626, BB_Contig_3575, BB_Contig_4859, BB_Contig_37489, BB_Contig_9024, BB_Contig_50872, BB…
Chloroalkane and chloroalkene degradation	27	3	Chloroalkane and chloroalkene degradation	BB_Contig_3707, BB_Contig_12782, BB_Contig_6364,BB_Contig_20360, BB_Contig_21023, BB_Contig_23333, BB_Contig_23008, BB_Contig_24795, BB_Contig_3830, BB_Contig_6137, BB_Contig_23145, BB_Contig_22567, BB_Contig_23883, BB_Contig_4856, BB_Contig_6273, BB_Contig_20532, BB_Contig_2864, BB_Contig_18942, BB_Contig_52454,BB_Contig_14753, BB_Contig_12584, BB_Contig_37356, BB_Contig_371, BB_Contig_37320, BB…
Nicotinate and nicotinamide metabolism	26	9	Nicotinate and nicotinamide metabolism	BB_Contig_9581,BB_Contig_12044, BB_Contig_4902, BB_Contig_1568, BB_Contig_582, BB_Contig_47641,BB_Contig_34063, BB_Contig_13491, BB_Contig_27340,BB_Contig_2438, BB_Contig_16642,BB_Contig_17479, BB_Contig_27689,BB_Contig_6628,BB_Contig_53240, BB_Contig_9636, BB_Contig_36855,BB_Contig_459, BB_Contig_34063, BB_Contig_25433,BB_Contig_20962, BB_Contig_49295, BB_Contig_8922, BB_Contig_3031, BB_Contig_4…
Other glycan degradation	26	5	Other glycan degradation	BB_Contig_43261, BB_Contig_43260, BB_Contig_43262, BB_Contig_52083, BB_Contig_43259, BB_Contig_2832, BB_Contig_10357, BB_Contig_10297, BB_Contig_37092, BB_Contig_13939, BB_Contig_50942,BB_Contig_36551, BB_Contig_311,BB_Contig_11155, BB_Contig_7842, BB_Contig_25742,BB_Contig_23018, BB_Contig_9356, BB_Contig_7900, BB_Contig_34561, BB_Contig_40807, BB_Contig_5263, BB_Contig_8291, BB_Contig_10270, BB…
mTOR signaling pathway	25	4	mTOR signaling pathway	BB_Contig_6046, BB_Contig_9318, BB_Contig_27891,BB_Contig_1415, BB_Contig_10728, BB_Contig_50161, BB_Contig_25424,BB_Contig_31274, BB_Contig_12812, BB_Contig_36325, BB_Contig_2081, BB_Contig_29745, BB_Contig_25315, BB_Contig_12209, BB_Contig_11240, BB_Contig_36479, BB_Contig_37792, BB_Contig_40792, BB_Contig_5650,BB_Contig_10365, BB_Contig_32864, BB_Contig_2227, BB_Contig_3988, BB_Contig_12051, B…
Tropane, piperidine and pyridine alkaloid biosynthesis	25	4	Tropane, piperidine and pyridine alkaloid biosynthesis	BB_Contig_16630, BB_Contig_3486, BB_Contig_10330,BB_Contig_2421, BB_Contig_28370,BB_Contig_12873, BB_Contig_32876, BB_Contig_42469, BB_Contig_51735,BB_Contig_46778, BB_Contig_21641, BB_Contig_4, BB_Contig_11358, BB_Contig_53423, BB_Contig_4440, BB_Contig_50850, BB_Contig_8861, BB_Contig_20203, BB_Contig_33691, BB_Contig_48131, BB_Contig_1280, BB_Contig_46265, BB_Contig_18686, BB_Contig_12463, BB_…
Isoquinoline alkaloid biosynthesis	21	7	Isoquinoline alkaloid biosynthesis	BB_Contig_44913, BB_Contig_432, BB_Contig_5254, BB_Contig_42878,BB_Contig_16630, BB_Contig_3486, BB_Contig_10330,BB_Contig_3868, BB_Contig_3982, BB_Contig_52437, BB_Contig_14045, BB_Contig_15999,BB_Contig_10091, BB_Contig_3153, BB_Contig_31556,BB_Contig_3868, BB_Contig_3982, BB_Contig_52437, BB_Contig_14045, BB_Contig_15999,BB_Contig_2421, BB_Contig_28370,BB_Contig_12873, BB_Contig_32876, BB_Cont…
Steroid hormone biosynthesis	21	8	Steroid hormone biosynthesis	BB_Contig_51689, BB_Contig_32458,BB_Contig_50826, BB_Contig_50360,BB_Contig_15986,BB_Contig_15986, BB_Contig_51326, BB_Contig_13092,BB_Contig_2098, BB_Contig_19448, BB_Contig_22314,BB_Contig_15986,BB_Contig_32601, BB_Contig_35839, BB_Contig_36766, BB_Contig_46217, BB_Contig_40726, BB_Contig_37991, BB_Contig_30394,BB_Contig_50131, BB_Contig_17517, BB_Contig_5795, BB_Contig_32269
alpha-Linolenic acid metabolism	20	5	alpha-Linolenic acid metabolism	BB_Contig_41369, BB_Contig_12827, BB_Contig_15698,BB_Contig_34314,BB_Contig_41369, BB_Contig_12614, BB_Contig_53193, BB_Contig_43299,BB_Contig_50626, BB_Contig_3575, BB_Contig_4859, BB_Contig_37489, BB_Contig_9024, BB_Contig_50872, BB_Contig_13581, BB_Contig_13586, BB_Contig_15677, BB_Contig_19911,BB_Contig_531, BB_Contig_8945, BB_Contig_6141
Caffeine metabolism	20	3	Caffeine metabolism	BB_Contig_41219, BB_Contig_44920, BB_Contig_45543, BB_Contig_13478, BB_Contig_10500, BB_Contig_37617, BB_Contig_16445, BB_Contig_51174, BB_Contig_28144,BB_Contig_9564, BB_Contig_8213, BB_Contig_11003, BB_Contig_6127,BB_Contig_32601, BB_Contig_35839, BB_Contig_36766, BB_Contig_46217, BB_Contig_40726, BB_Contig_37991, BB_Contig_30394
Terpenoid backbone biosynthesis	20	13	Terpenoid backbone biosynthesis	BB_Contig_14280,BB_Contig_2552,BB_Contig_14945,BB_Contig_11675, BB_Contig_15296, BB_Contig_21327, BB_Contig_12926, BB_Contig_29306,BB_Contig_23444, BB_Contig_28393,BB_Contig_41369, BB_Contig_6506, BB_Contig_6546,BB_Contig_23444, BB_Contig_28393, BB_Contig_19444, BB_Contig_599, BB_Contig_21104,BB_Contig_6734,BB_Contig_11675, BB_Contig_15296, BB_Contig_21327, BB_Contig_29306,BB_Contig_11675, BB_Con…
Ascorbate and aldarate metabolism	19	5	Ascorbate and aldarate metabolism	BB_Contig_16750,BB_Contig_51273, BB_Contig_52525, BB_Contig_52331,BB_Contig_14753, BB_Contig_12584, BB_Contig_37356, BB_Contig_371, BB_Contig_37320, BB_Contig_53578, BB_Contig_51425, BB_Contig_52204,BB_Contig_2098, BB_Contig_19448, BB_Contig_22314,BB_Contig_45505, BB_Contig_2211, BB_Contig_48337, BB_Contig_47454
Ether lipid metabolism	19	5	Ether lipid metabolism	BB_Contig_16832, BB_Contig_990, BB_Contig_50255, BB_Contig_18181,BB_Contig_27882, BB_Contig_35218, BB_Contig_34166, BB_Contig_35564, BB_Contig_13821, BB_Contig_36126, BB_Contig_36436, BB_Contig_28075, BB_Contig_28765,BB_Contig_13648, BB_Contig_14744, BB_Contig_18253,BB_Contig_13648, BB_Contig_14744,BB_Contig_531, BB_Contig_8945, BB_Contig_6141
Pantothenate and CoA biosynthesis	19	12	Pantothenate and CoA biosynthesis	BB_Contig_21878, BB_Contig_1315,BB_Contig_16615,BB_Contig_46265,BB_Contig_12242,BB_Contig_49268,BB_Contig_12477,BB_Contig_49283,BB_Contig_10292, BB_Contig_19020, BB_Contig_25591,BB_Contig_1319, BB_Contig_11483,BB_Contig_3772,BB_Contig_8575, BB_Contig_14128, BB_Contig_49260, BB_Contig_4036,BB_Contig_12477, BB_Contig_12209
Histidine metabolism	18	4	Histidine metabolism	BB_Contig_44913, BB_Contig_432, BB_Contig_5254, BB_Contig_42878,BB_Contig_2760, BB_Contig_37208, BB_Contig_30670,BB_Contig_53578, BB_Contig_12368, BB_Contig_9053, BB_Contig_337,BB_Contig_14753, BB_Contig_12584, BB_Contig_37356, BB_Contig_371, BB_Contig_37320, BB_Contig_53578, BB_Contig_51425, BB_Contig_52204
Cyanoamino acid metabolism	17	4	Cyanoamino acid metabolism	BB_Contig_16789, BB_Contig_13445, BB_Contig_28619, BB_Contig_5981,BB_Contig_26701, BB_Contig_53054, BB_Contig_20187,BB_Contig_11155, BB_Contig_7842, BB_Contig_52079, BB_Contig_1726, BB_Contig_2894, BB_Contig_25742,BB_Contig_52601, BB_Contig_11053, BB_Contig_19488, BB_Contig_27628
Streptomycin biosynthesis	17	5	Streptomycin biosynthesis	BB_Contig_11606, BB_Contig_21125, BB_Contig_4083, BB_Contig_9182, BB_Contig_26947, BB_Contig_49116,BB_Contig_1295, BB_Contig_11135, BB_Contig_12887, BB_Contig_3585,BB_Contig_49457,BB_Contig_12993, BB_Contig_40816,BB_Contig_51036, BB_Contig_3663, BB_Contig_8864, BB_Contig_8685
Folate biosynthesis	16	8	Folate biosynthesis	BB_Contig_53251,BB_Contig_34771,BB_Contig_566, BB_Contig_2805, BB_Contig_28123,BB_Contig_2382,BB_Contig_17667, BB_Contig_43485,BB_Contig_4439, BB_Contig_15355, BB_Contig_50269, BB_Contig_26247,BB_Contig_20741, BB_Contig_50289, BB_Contig_19215, BB_Contig_14106,BB_Contig_53251
Naphthalene degradation	16	1	Naphthalene degradation	BB_Contig_20360, BB_Contig_21023, BB_Contig_23333, BB_Contig_23008, BB_Contig_24795, BB_Contig_3830, BB_Contig_6137, BB_Contig_23145, BB_Contig_22567, BB_Contig_23883, BB_Contig_4856, BB_Contig_6273, BB_Contig_20532, BB_Contig_2864, BB_Contig_18942, BB_Contig_52454
Other types of O-glycan biosynthesis	16	4	Other types of O-glycan biosynthesis	BB_Contig_21008, BB_Contig_26583, BB_Contig_11023, BB_Contig_6493, BB_Contig_16038, BB_Contig_1693, BB_Contig_2277, BB_Contig_14724,BB_Contig_2098, BB_Contig_19448, BB_Contig_22314,BB_Contig_12729, BB_Contig_38763, BB_Contig_50190,BB_Contig_6003, BB_Contig_17954
Fatty acid biosynthesis	15	8	Fatty acid biosynthesis	BB_Contig_26393, BB_Contig_45651, BB_Contig_40521,BB_Contig_34058, BB_Contig_12011, BB_Contig_6640, BB_Contig_11146, BB_Contig_37795,BB_Contig_26393, BB_Contig_45651, BB_Contig_9443, BB_Contig_40521, BB_Contig_51238,BB_Contig_29010,BB_Contig_26026,BB_Contig_26393, BB_Contig_45651, BB_Contig_9443, BB_Contig_40521,BB_Contig_26393, BB_Contig_45651, BB_Contig_9443, BB_Contig_40521, BB_Contig_46642, B…
Glycosaminoglycan biosynthesis - heparan sulfate	14	8	Glycosaminoglycan biosynthesis - heparan sulfate	BB_Contig_4071, BB_Contig_4449,BB_Contig_11585,BB_Contig_2803,BB_Contig_36069, BB_Contig_14446, BB_Contig_32251,BB_Contig_5942,BB_Contig_50480, BB_Contig_2889, BB_Contig_920, BB_Contig_2610,BB_Contig_50480, BB_Contig_2889, BB_Contig_920, BB_Contig_2610,BB_Contig_618, BB_Contig_3618
Phenylalanine, tyrosine and tryptophan biosynthesis	14	5	Phenylalanine, tyrosine and tryptophan biosynthesis	BB_Contig_21637, BB_Contig_3593, BB_Contig_10543, BB_Contig_34049,BB_Contig_52029,BB_Contig_2421, BB_Contig_28370,BB_Contig_12873, BB_Contig_32876, BB_Contig_42469, BB_Contig_51735,BB_Contig_2146, BB_Contig_14277, BB_Contig_49443
Benzoate degradation	12	5	Benzoate degradation	BB_Contig_41369, BB_Contig_12827, BB_Contig_15698,BB_Contig_41369, BB_Contig_12614, BB_Contig_53193, BB_Contig_43299,BB_Contig_41369, BB_Contig_6506, BB_Contig_6546,BB_Contig_12959,BB_Contig_14753, BB_Contig_37356, BB_Contig_371
Mucin type O-Glycan biosynthesis	12	2	Mucin type O-Glycan biosynthesis	BB_Contig_5292, BB_Contig_18618,BB_Contig_32598, BB_Contig_18342, BB_Contig_3998, BB_Contig_20912, BB_Contig_750, BB_Contig_1008, BB_Contig_9497, BB_Contig_17011, BB_Contig_13573, BB_Contig_33987
Taurine and hypotaurine metabolism	12	4	Taurine and hypotaurine metabolism	BB_Contig_1917, BB_Contig_14285, BB_Contig_46265,BB_Contig_16789, BB_Contig_13445, BB_Contig_28619, BB_Contig_5981,BB_Contig_5609, BB_Contig_11925,BB_Contig_2296, BB_Contig_27243, BB_Contig_32240
Valine, leucine and isoleucine biosynthesis	12	6	Valine, leucine and isoleucine biosynthesis	BB_Contig_51001, BB_Contig_13023, BB_Contig_42931,BB_Contig_49268,BB_Contig_49283,BB_Contig_50027,BB_Contig_16517, BB_Contig_49029, BB_Contig_11030, BB_Contig_36552, BB_Contig_12164,BB_Contig_3772
Betalain biosynthesis	11	3	Betalain biosynthesis	BB_Contig_51689, BB_Contig_32458,BB_Contig_44913, BB_Contig_432, BB_Contig_5254, BB_Contig_42878,BB_Contig_3868, BB_Contig_3982, BB_Contig_52437, BB_Contig_14045, BB_Contig_15999
Fatty acid elongation	11	7	Fatty acid elongation	BB_Contig_41369,BB_Contig_41369, BB_Contig_12827, BB_Contig_15698,BB_Contig_3106,BB_Contig_41369, BB_Contig_12614, BB_Contig_53193, BB_Contig_43299,BB_Contig_41369, BB_Contig_15986, BB_Contig_45484, BB_Contig_12827, BB_Contig_12076,BB_Contig_41369, BB_Contig_12827, BB_Contig_12614, BB_Contig_53193, BB_Contig_43299,BB_Contig_906, BB_Contig_3106
Geraniol degradation	11	4	Geraniol degradation	BB_Contig_41369, BB_Contig_12827, BB_Contig_15698,BB_Contig_6416, BB_Contig_30519,BB_Contig_41369, BB_Contig_12614, BB_Contig_53193, BB_Contig_43299,BB_Contig_41369, BB_Contig_15986, BB_Contig_45484, BB_Contig_12827, BB_Contig_12076
Glycosphingolipid biosynthesis - ganglio series	11	1	Glycosphingolipid biosynthesis - ganglio series	BB_Contig_43261, BB_Contig_43260, BB_Contig_43262, BB_Contig_52083, BB_Contig_43259, BB_Contig_2832, BB_Contig_10357, BB_Contig_10297, BB_Contig_37092, BB_Contig_13939, BB_Contig_50942
Glycosphingolipid biosynthesis - globo series	11	1	Glycosphingolipid biosynthesis - globo series	BB_Contig_43261, BB_Contig_43260, BB_Contig_43262, BB_Contig_52083, BB_Contig_43259, BB_Contig_2832, BB_Contig_10357, BB_Contig_10297, BB_Contig_37092, BB_Contig_13939, BB_Contig_50942
Limonene and pinene degradation	11	2	Limonene and pinene degradation	BB_Contig_41369, BB_Contig_12827, BB_Contig_15698,BB_Contig_14753, BB_Contig_12584, BB_Contig_37356, BB_Contig_371, BB_Contig_37320, BB_Contig_53578, BB_Contig_51425, BB_Contig_52204
Linoleic acid metabolism	10	2	Linoleic acid metabolism	BB_Contig_32601, BB_Contig_35839, BB_Contig_36766, BB_Contig_46217, BB_Contig_40726, BB_Contig_37991, BB_Contig_30394,BB_Contig_531, BB_Contig_8945, BB_Contig_6141
Phosphonate and phosphinate metabolism	10	4	Phosphonate and phosphinate metabolism	BB_Contig_2648, BB_Contig_43137, BB_Contig_25576, BB_Contig_26184, BB_Contig_49185,BB_Contig_39609, BB_Contig_14084,BB_Contig_13648, BB_Contig_14744, BB_Contig_18253,BB_Contig_13648, BB_Contig_14744
Sulfur metabolism	10	4	Sulfur metabolism	BB_Contig_49498, BB_Contig_662, BB_Contig_558, BB_Contig_9082, BB_Contig_288, BB_Contig_42653,BB_Contig_10746, BB_Contig_6954,BB_Contig_41937, BB_Contig_19201,BB_Contig_288
Toluene degradation	10	2	Toluene degradation	BB_Contig_41369, BB_Contig_15986, BB_Contig_45484, BB_Contig_12827, BB_Contig_12076,BB_Contig_52152, BB_Contig_5996, BB_Contig_17780, BB_Contig_23822, BB_Contig_42890
Glycosaminoglycan biosynthesis - chondroitin sulfate	9	6	Glycosaminoglycan biosynthesis - chondroitin sulfate	BB_Contig_4071, BB_Contig_4449,BB_Contig_9325, BB_Contig_30940,BB_Contig_11585,BB_Contig_2803,BB_Contig_36069, BB_Contig_14446, BB_Contig_32251,BB_Contig_9325, BB_Contig_30940
D-Glutamine and D-glutamate metabolism	8	2	D-Glutamine and D-glutamate metabolism	BB_Contig_9999, BB_Contig_9438, BB_Contig_26258, BB_Contig_28352, BB_Contig_48956, BB_Contig_43198,BB_Contig_5609, BB_Contig_11925
Ubiquinone and other terpenoid-quinone biosynthesis	8	4	Ubiquinone and other terpenoid-quinone biosynthesis	BB_Contig_35905, BB_Contig_6338, BB_Contig_42780,BB_Contig_52963, BB_Contig_4745,BB_Contig_2421, BB_Contig_28370,BB_Contig_9092
C5-Branched dibasic acid metabolism	7	2	C5-Branched dibasic acid metabolism	BB_Contig_49268,BB_Contig_12740, BB_Contig_52938, BB_Contig_51604, BB_Contig_9479, BB_Contig_49400, BB_Contig_28354
Caprolactam degradation	7	3	Caprolactam degradation	BB_Contig_41369, BB_Contig_12827, BB_Contig_15698,BB_Contig_41369, BB_Contig_15986, BB_Contig_45484, BB_Contig_12827, BB_Contig_12076,BB_Contig_49716
Primary bile acid biosynthesis	7	2	Primary bile acid biosynthesis	BB_Contig_41369, BB_Contig_15986, BB_Contig_45484, BB_Contig_12827, BB_Contig_12076,BB_Contig_14898, BB_Contig_31068
Styrene degradation	7	4	Styrene degradation	BB_Contig_12619, BB_Contig_49094, BB_Contig_42860,BB_Contig_1840,BB_Contig_43201, BB_Contig_2328,BB_Contig_51945
Butirosin and neomycin biosynthesis	6	1	Butirosin and neomycin biosynthesis	BB_Contig_11606, BB_Contig_21125, BB_Contig_4083, BB_Contig_9182, BB_Contig_26947, BB_Contig_49116
Indole alkaloid biosynthesis	6	2	Indole alkaloid biosynthesis	BB_Contig_5157, BB_Contig_51869,BB_Contig_44913, BB_Contig_432, BB_Contig_5254, BB_Contig_42878
Lysine biosynthesis	6	3	Lysine biosynthesis	BB_Contig_51548,BB_Contig_2879,BB_Contig_12584, BB_Contig_34162, BB_Contig_23159, BB_Contig_52705
Novobiocin biosynthesis	6	2	Novobiocin biosynthesis	BB_Contig_2421, BB_Contig_28370,BB_Contig_12873, BB_Contig_32876, BB_Contig_42469, BB_Contig_51735
Synthesis and degradation of ketone bodies	6	3	Synthesis and degradation of ketone bodies	BB_Contig_6416, BB_Contig_30519,BB_Contig_41369, BB_Contig_6506, BB_Contig_6546,BB_Contig_3766
Vitamin B6 metabolism	6	4	Vitamin B6 metabolism	BB_Contig_4715,BB_Contig_51036,BB_Contig_12974, BB_Contig_49072,BB_Contig_10644, BB_Contig_6974
Cutin, suberine and wax biosynthesis	5	2	Cutin, suberine and wax biosynthesis	BB_Contig_3377,BB_Contig_34162, BB_Contig_49321, BB_Contig_51408, BB_Contig_20380
Flavone and flavonol biosynthesis	5	1	Flavone and flavonol biosynthesis	BB_Contig_44011, BB_Contig_44616, BB_Contig_49464, BB_Contig_38912, BB_Contig_14009
Glycosaminoglycan biosynthesis - keratan sulfate	5	3	Glycosaminoglycan biosynthesis - keratan sulfate	BB_Contig_14948, BB_Contig_49449,BB_Contig_5309,BB_Contig_44311, BB_Contig_23858
Penicillin and cephalosporin biosynthesis	5	3	Penicillin and cephalosporin biosynthesis	BB_Contig_9209, BB_Contig_49877,BB_Contig_22579, BB_Contig_1336,BB_Contig_5163
Tetracycline biosynthesis	5	1	Tetracycline biosynthesis	BB_Contig_34058, BB_Contig_12011, BB_Contig_6640, BB_Contig_11146, BB_Contig_37795
Ethylbenzene degradation	4	1	Ethylbenzene degradation	BB_Contig_41369, BB_Contig_12614, BB_Contig_53193, BB_Contig_43299
Nitrotoluene degradation	4	1	Nitrotoluene degradation	BB_Contig_9564, BB_Contig_8213, BB_Contig_11003, BB_Contig_6127
Photosynthesis	4	1	Photosynthesis	BB_Contig_5010, BB_Contig_10451, BB_Contig_50927, BB_Contig_47025
Dioxin degradation	3	1	Dioxin degradation	BB_Contig_14753, BB_Contig_37356, BB_Contig_371
Sesquiterpenoid biosynthesis	3	1	Sesquiterpenoid biosynthesis	BB_Contig_6196, BB_Contig_17795, BB_Contig_23077
Steroid biosynthesis	3	2	Steroid biosynthesis	BB_Contig_41267, BB_Contig_28353,BB_Contig_51481
Xylene degradation	3	1	Xylene degradation	BB_Contig_14753, BB_Contig_37356, BB_Contig_371
D-Arginine and D-ornithine metabolism	2	1	D-Arginine and D-ornithine metabolism	BB_Contig_9209, BB_Contig_49877
Glycosphingolipid biosynthesis - lacto and neolacto series	2	1	Glycosphingolipid biosynthesis - lacto and neolacto series	BB_Contig_14948, BB_Contig_49449
Insect hormone biosynthesis	2	1	Insect hormone biosynthesis	BB_Contig_27645, BB_Contig_5853
Lipopolysaccharide biosynthesis	2	1	Lipopolysaccharide biosynthesis	BB_Contig_12482, BB_Contig_44227
beta-Lactam resistance	1	1	beta-Lactam resistance	BB_Contig_5163
Biosynthesis of ansamycins	1	1	Biosynthesis of ansamycins	BB_Contig_49225
Glucosinolate biosynthesis	1	1	Glucosinolate biosynthesis	BB_Contig_3772
Glycosylphosphatidylinositol(GPI)-anchor biosynthesis	1	1	Glycosylphosphatidylinositol(GPI)-anchor biosynthesis	BB_Contig_11921
Lipoic acid metabolism	1	1	Lipoic acid metabolism	BB_Contig_11951
Peptidoglycan biosynthesis	1	1	Peptidoglycan biosynthesis	BB_Contig_51232
	8159

## Sheet: kegg_txt_20110821_0654
Pathway	Seqs in Pathway	Enzyme	EzymeId	NrSeqs	Seqs	PathwayId	PathwayImage
C5-Branched dibasic acid metabolism	7	acetolactate synthase	ec:2.2.1.6	1	BB_Contig_49268	path:map00660	/home/saranga/Desktop/Om_AssemblyBlast_Rnn454Merged/Rnn454MergedBlastResults/Blast2GoBBFinal/Combinedfile_070911/Annotation_45_cutoff/KEGG/map00660.gif
C5-Branched dibasic acid metabolism	7	succinate---CoA ligase (ADP-forming)	ec:6.2.1.5	6	BB_Contig_12740, BB_Contig_52938, BB_Contig_51604, BB_Contig_9479, BB_Contig_49400, BB_Contig_28354	path:map00660	/home/saranga/Desktop/Om_AssemblyBlast_Rnn454Merged/Rnn454MergedBlastResults/Blast2GoBBFinal/Combinedfile_070911/Annotation_45_cutoff/KEGG/map00660.gif
Glycolysis / Gluconeogenesis	102	6-phosphofructokinase	ec:2.7.1.11	4	BB_Contig_50816, BB_Contig_8607, BB_Contig_15245, BB_Contig_22682	path:map00010	/home/saranga/Desktop/Om_AssemblyBlast_Rnn454Merged/Rnn454MergedBlastResults/Blast2GoBBFinal/Combinedfile_070911/Annotation_45_cutoff/KEGG/map00010.gif
Glycolysis / Gluconeogenesis	102	phosphoenolpyruvate carboxykinase (GTP)	ec:4.1.1.32	1	BB_Contig_27393	path:map00010	/home/saranga/Desktop/Om_AssemblyBlast_Rnn454Merged/Rnn454MergedBlastResults/Blast2GoBBFinal/Combinedfile_070911/Annotation_45_cutoff/KEGG/map00010.gif
Glycolysis / Gluconeogenesis	102	glucose-6-phosphate isomerase	ec:5.3.1.9	2	BB_Contig_9201, BB_Contig_52539	path:map00010	/home/saranga/Desktop/Om_AssemblyBlast_Rnn454Merged/Rnn454MergedBlastResults/Blast2GoBBFinal/Combinedfile_070911/Annotation_45_cutoff/KEGG/map00010.gif
Glycolysis / Gluconeogenesis	102	triose-phosphate isomerase	ec:5.3.1.1	3	BB_Contig_15997, BB_Contig_21766, BB_Contig_30596	path:map00010	/home/saranga/Desktop/Om_AssemblyBlast_Rnn454Merged/Rnn454MergedBlastResults/Blast2GoBBFinal/Combinedfile_070911/Annotation_45_cutoff/KEGG/map00010.gif
Glycolysis / Gluconeogenesis	102	hexokinase	ec:2.7.1.1	6	BB_Contig_11606, BB_Contig_21125, BB_Contig_4083, BB_Contig_9182, BB_Contig_26947, BB_Contig_49116	path:map00010	/home/saranga/Desktop/Om_AssemblyBlast_Rnn454Merged/Rnn454MergedBlastResults/Blast2GoBBFinal/Combinedfile_070911/Annotation_45_cutoff/KEGG/map00010.gif
Glycolysis / Gluconeogenesis	102	phosphopyruvate hydratase	ec:4.2.1.11	2	BB_Contig_52366, BB_Contig_30594	path:map00010	/home/saranga/Desktop/Om_AssemblyBlast_Rnn454Merged/Rnn454MergedBlastResults/Blast2GoBBFinal/Combinedfile_070911/Annotation_45_cutoff/KEGG/map00010.gif
Glycolysis / Gluconeogenesis	102	aldose 1-epimerase	ec:5.1.3.3	1	BB_Contig_52326	path:map00010	/home/saranga/Desktop/Om_AssemblyBlast_Rnn454Merged/Rnn454MergedBlastResults/Blast2GoBBFinal/Combinedfile_070911/Annotation_45_cutoff/KEGG/map00010.gif
Glycolysis / Gluconeogenesis	102	alcohol dehydrogenase	ec:1.1.1.1	16	BB_Contig_20360, BB_Contig_21023, BB_Contig_23333, BB_Contig_23008, BB_Contig_24795, BB_Contig_3830, BB_Contig_6137, BB_Contig_23145, BB_Contig_22567, BB_Contig_23883, BB_Contig_4856, BB_Contig_6273, BB_Contig_20532, BB_Contig_2864, BB_Contig_18942, BB_Contig_52454	path:map00010	/home/saranga/Desktop/Om_AssemblyBlast_Rnn454Merged/Rnn454MergedBlastResults/Blast2GoBBFinal/Combinedfile_070911/Annotation_45_cutoff/KEGG/map00010.gif
Glycolysis / Gluconeogenesis	102	fructose-bisphosphatase	ec:3.1.3.11	9	BB_Contig_52408, BB_Contig_52490, BB_Contig_5108, BB_Contig_1456, BB_Contig_37032, BB_Contig_34908, BB_Contig_26779, BB_Contig_27111, BB_Contig_28171	path:map00010	/home/saranga/Desktop/Om_AssemblyBlast_Rnn454Merged/Rnn454MergedBlastResults/Blast2GoBBFinal/Combinedfile_070911/Annotation_45_cutoff/KEGG/map00010.gif
Glycolysis / Gluconeogenesis	102	acetate---CoA ligase	ec:6.2.1.1	1	BB_Contig_5346	path:map00010	/home/saranga/Desktop/Om_AssemblyBlast_Rnn454Merged/Rnn454MergedBlastResults/Blast2GoBBFinal/Combinedfile_070911/Annotation_45_cutoff/KEGG/map00010.gif
Glycolysis / Gluconeogenesis	102	phosphoglycerate kinase	ec:2.7.2.3	3	BB_Contig_52181, BB_Contig_39721, BB_Contig_9345	path:map00010	/home/saranga/Desktop/Om_AssemblyBlast_Rnn454Merged/Rnn454MergedBlastResults/Blast2GoBBFinal/Combinedfile_070911/Annotation_45_cutoff/KEGG/map00010.gif
Glycolysis / Gluconeogenesis	102	dihydrolipoyllysine-residue acetyltransferase	ec:2.3.1.12	1	BB_Contig_10377	path:map00010	/home/saranga/Desktop/Om_AssemblyBlast_Rnn454Merged/Rnn454MergedBlastResults/Blast2GoBBFinal/Combinedfile_070911/Annotation_45_cutoff/KEGG/map00010.gif
Glycolysis / Gluconeogenesis	102	aldehyde dehydrogenase [NAD(P)+]	ec:1.2.1.5	4	BB_Contig_53578, BB_Contig_12368, BB_Contig_9053, BB_Contig_337	path:map00010	/home/saranga/Desktop/Om_AssemblyBlast_Rnn454Merged/Rnn454MergedBlastResults/Blast2GoBBFinal/Combinedfile_070911/Annotation_45_cutoff/KEGG/map00010.gif
Glycolysis / Gluconeogenesis	102	aldehyde dehydrogenase (NAD+)	ec:1.2.1.3	8	BB_Contig_14753, BB_Contig_12584, BB_Contig_37356, BB_Contig_371, BB_Contig_37320, BB_Contig_53578, BB_Contig_51425, BB_Contig_52204	path:map00010	/home/saranga/Desktop/Om_AssemblyBlast_Rnn454Merged/Rnn454MergedBlastResults/Blast2GoBBFinal/Combinedfile_070911/Annotation_45_cutoff/KEGG/map00010.gif
Glycolysis / Gluconeogenesis	102	fructose-bisphosphate aldolase	ec:4.1.2.13	12	BB_Contig_23819, BB_Contig_39327, BB_Contig_2687, BB_Contig_26740, BB_Contig_33547, BB_Contig_50357, BB_Contig_50819, BB_Contig_36763, BB_Contig_50804, BB_Contig_13610, BB_Contig_39328, BB_Contig_25416	path:map00010	/home/saranga/Desktop/Om_AssemblyBlast_Rnn454Merged/Rnn454MergedBlastResults/Blast2GoBBFinal/Combinedfile_070911/Annotation_45_cutoff/KEGG/map00010.gif
Glycolysis / Gluconeogenesis	102	L-lactate dehydrogenase	ec:1.1.1.27	1	BB_Contig_6613	path:map00010	/home/saranga/Desktop/Om_AssemblyBlast_Rnn454Merged/Rnn454MergedBlastResults/Blast2GoBBFinal/Combinedfile_070911/Annotation_45_cutoff/KEGG/map00010.gif
Glycolysis / Gluconeogenesis	102	glyceraldehyde-3-phosphate dehydrogenase (NAD(P)+) (phosphorylating)	ec:1.2.1.59	1	BB_Contig_48716	path:map00010	/home/saranga/Desktop/Om_AssemblyBlast_Rnn454Merged/Rnn454MergedBlastResults/Blast2GoBBFinal/Combinedfile_070911/Annotation_45_cutoff/KEGG/map00010.gif
Glycolysis / Gluconeogenesis	102	pyruvate dehydrogenase (acetyl-transferring)	ec:1.2.4.1	5	BB_Contig_16517, BB_Contig_49029, BB_Contig_11030, BB_Contig_36552, BB_Contig_12164	path:map00010	/home/saranga/Desktop/Om_AssemblyBlast_Rnn454Merged/Rnn454MergedBlastResults/Blast2GoBBFinal/Combinedfile_070911/Annotation_45_cutoff/KEGG/map00010.gif
Glycolysis / Gluconeogenesis	102	dihydrolipoyl dehydrogenase	ec:1.8.1.4	2	BB_Contig_2828, BB_Contig_49521	path:map00010	/home/saranga/Desktop/Om_AssemblyBlast_Rnn454Merged/Rnn454MergedBlastResults/Blast2GoBBFinal/Combinedfile_070911/Annotation_45_cutoff/KEGG/map00010.gif
Glycolysis / Gluconeogenesis	102	glyceraldehyde-3-phosphate dehydrogenase (phosphorylating)	ec:1.2.1.12	11	BB_Contig_51036, BB_Contig_50527, BB_Contig_13375, BB_Contig_48716, BB_Contig_53066, BB_Contig_36367, BB_Contig_50600, BB_Contig_49348, BB_Contig_52730, BB_Contig_50960, BB_Contig_36811	path:map00010	/home/saranga/Desktop/Om_AssemblyBlast_Rnn454Merged/Rnn454MergedBlastResults/Blast2GoBBFinal/Combinedfile_070911/Annotation_45_cutoff/KEGG/map00010.gif
Glycolysis / Gluconeogenesis	102	phosphoglucomutase	ec:5.4.2.2	4	BB_Contig_51036, BB_Contig_3663, BB_Contig_8864, BB_Contig_8685	path:map00010	/home/saranga/Desktop/Om_AssemblyBlast_Rnn454Merged/Rnn454MergedBlastResults/Blast2GoBBFinal/Combinedfile_070911/Annotation_45_cutoff/KEGG/map00010.gif
Glycolysis / Gluconeogenesis	102	phosphoglycerate mutase	ec:5.4.2.1	2	BB_Contig_3663, BB_Contig_8685	path:map00010	/home/saranga/Desktop/Om_AssemblyBlast_Rnn454Merged/Rnn454MergedBlastResults/Blast2GoBBFinal/Combinedfile_070911/Annotation_45_cutoff/KEGG/map00010.gif
Glycolysis / Gluconeogenesis	102	pyruvate kinase	ec:2.7.1.40	8	BB_Contig_11828, BB_Contig_50148, BB_Contig_43112, BB_Contig_12537, BB_Contig_43111, BB_Contig_49046, BB_Contig_27764, BB_Contig_27565	path:map00010	/home/saranga/Desktop/Om_AssemblyBlast_Rnn454Merged/Rnn454MergedBlastResults/Blast2GoBBFinal/Combinedfile_070911/Annotation_45_cutoff/KEGG/map00010.gif
Starch and sucrose metabolism	93	phosphorylase	ec:2.4.1.1	5	BB_Contig_17660, BB_Contig_51322, BB_Contig_52062, BB_Contig_40368, BB_Contig_46703	path:map00500	/home/saranga/Desktop/Om_AssemblyBlast_Rnn454Merged/Rnn454MergedBlastResults/Blast2GoBBFinal/Combinedfile_070911/Annotation_45_cutoff/KEGG/map00500.gif
Starch and sucrose metabolism	93	glucose-6-phosphate isomerase	ec:5.3.1.9	2	BB_Contig_9201, BB_Contig_52539	path:map00500	/home/saranga/Desktop/Om_AssemblyBlast_Rnn454Merged/Rnn454MergedBlastResults/Blast2GoBBFinal/Combinedfile_070911/Annotation_45_cutoff/KEGG/map00500.gif
Starch and sucrose metabolism	93	hexokinase	ec:2.7.1.1	6	BB_Contig_11606, BB_Contig_21125, BB_Contig_4083, BB_Contig_9182, BB_Contig_26947, BB_Contig_49116	path:map00500	/home/saranga/Desktop/Om_AssemblyBlast_Rnn454Merged/Rnn454MergedBlastResults/Blast2GoBBFinal/Combinedfile_070911/Annotation_45_cutoff/KEGG/map00500.gif
Starch and sucrose metabolism	93	alpha,alpha-phosphotrehalase	ec:3.2.1.93	2	BB_Contig_12422, BB_Contig_50122	path:map00500	/home/saranga/Desktop/Om_AssemblyBlast_Rnn454Merged/Rnn454MergedBlastResults/Blast2GoBBFinal/Combinedfile_070911/Annotation_45_cutoff/KEGG/map00500.gif
Starch and sucrose metabolism	93	cellulose 1,4-beta-cellobiosidase	ec:3.2.1.91	1	BB_Contig_47593	path:map00500	/home/saranga/Desktop/Om_AssemblyBlast_Rnn454Merged/Rnn454MergedBlastResults/Blast2GoBBFinal/Combinedfile_070911/Annotation_45_cutoff/KEGG/map00500.gif
Starch and sucrose metabolism	93	glucan 1,4-alpha-glucosidase	ec:3.2.1.3	9	BB_Contig_43771, BB_Contig_15739, BB_Contig_35950, BB_Contig_2674, BB_Contig_2113, BB_Contig_5608, BB_Contig_6933, BB_Contig_26851, BB_Contig_30131	path:map00500	/home/saranga/Desktop/Om_AssemblyBlast_Rnn454Merged/Rnn454MergedBlastResults/Blast2GoBBFinal/Combinedfile_070911/Annotation_45_cutoff/KEGG/map00500.gif
Starch and sucrose metabolism	93	alpha-amylase	ec:3.2.1.1	5	BB_Contig_4853, BB_Contig_22501, BB_Contig_796, BB_Contig_2181, BB_Contig_30591	path:map00500	/home/saranga/Desktop/Om_AssemblyBlast_Rnn454Merged/Rnn454MergedBlastResults/Blast2GoBBFinal/Combinedfile_070911/Annotation_45_cutoff/KEGG/map00500.gif
Starch and sucrose metabolism	93	galacturan 1,4-alpha-galacturonidase	ec:3.2.1.67	1	BB_Contig_6907	path:map00500	/home/saranga/Desktop/Om_AssemblyBlast_Rnn454Merged/Rnn454MergedBlastResults/Blast2GoBBFinal/Combinedfile_070911/Annotation_45_cutoff/KEGG/map00500.gif
Starch and sucrose metabolism	93	pectinesterase	ec:3.1.1.11	1	BB_Contig_53598	path:map00500	/home/saranga/Desktop/Om_AssemblyBlast_Rnn454Merged/Rnn454MergedBlastResults/Blast2GoBBFinal/Combinedfile_070911/Annotation_45_cutoff/KEGG/map00500.gif
Starch and sucrose metabolism	93	glucan endo-1,3-beta-D-glucosidase	ec:3.2.1.39	1	BB_Contig_49358	path:map00500	/home/saranga/Desktop/Om_AssemblyBlast_Rnn454Merged/Rnn454MergedBlastResults/Blast2GoBBFinal/Combinedfile_070911/Annotation_45_cutoff/KEGG/map00500.gif
Starch and sucrose metabolism	93	amylo-alpha-1,6-glucosidase	ec:3.2.1.33	4	BB_Contig_5735, BB_Contig_4475, BB_Contig_23345, BB_Contig_1268	path:map00500	/home/saranga/Desktop/Om_AssemblyBlast_Rnn454Merged/Rnn454MergedBlastResults/Blast2GoBBFinal/Combinedfile_070911/Annotation_45_cutoff/KEGG/map00500.gif
Starch and sucrose metabolism	93	beta-glucuronidase	ec:3.2.1.31	5	BB_Contig_44011, BB_Contig_44616, BB_Contig_49464, BB_Contig_38912, BB_Contig_14009	path:map00500	/home/saranga/Desktop/Om_AssemblyBlast_Rnn454Merged/Rnn454MergedBlastResults/Blast2GoBBFinal/Combinedfile_070911/Annotation_45_cutoff/KEGG/map00500.gif
Starch and sucrose metabolism	93	alpha,alpha-trehalase	ec:3.2.1.28	3	BB_Contig_13173, BB_Contig_21410, BB_Contig_3329	path:map00500	/home/saranga/Desktop/Om_AssemblyBlast_Rnn454Merged/Rnn454MergedBlastResults/Blast2GoBBFinal/Combinedfile_070911/Annotation_45_cutoff/KEGG/map00500.gif
Starch and sucrose metabolism	93	beta-glucosidase	ec:3.2.1.21	6	BB_Contig_11155, BB_Contig_7842, BB_Contig_52079, BB_Contig_1726, BB_Contig_2894, BB_Contig_25742	path:map00500	/home/saranga/Desktop/Om_AssemblyBlast_Rnn454Merged/Rnn454MergedBlastResults/Blast2GoBBFinal/Combinedfile_070911/Annotation_45_cutoff/KEGG/map00500.gif
Starch and sucrose metabolism	93	alpha-glucosidase	ec:3.2.1.20	16	BB_Contig_46778, BB_Contig_21641, BB_Contig_42839, BB_Contig_1287, BB_Contig_27314, BB_Contig_12231, BB_Contig_12422, BB_Contig_25073, BB_Contig_20062, BB_Contig_20818, BB_Contig_11339, BB_Contig_12996, BB_Contig_12521, BB_Contig_1280, BB_Contig_16497, BB_Contig_12463	path:map00500	/home/saranga/Desktop/Om_AssemblyBlast_Rnn454Merged/Rnn454MergedBlastResults/Blast2GoBBFinal/Combinedfile_070911/Annotation_45_cutoff/KEGG/map00500.gif
Starch and sucrose metabolism	93	polygalacturonase	ec:3.2.1.15	6	BB_Contig_6907, BB_Contig_23424, BB_Contig_22930, BB_Contig_6590, BB_Contig_24836, BB_Contig_24721	path:map00500	/home/saranga/Desktop/Om_AssemblyBlast_Rnn454Merged/Rnn454MergedBlastResults/Blast2GoBBFinal/Combinedfile_070911/Annotation_45_cutoff/KEGG/map00500.gif
Starch and sucrose metabolism	93	1,3-beta-glucan synthase	ec:2.4.1.34	1	BB_Contig_712	path:map00500	/home/saranga/Desktop/Om_AssemblyBlast_Rnn454Merged/Rnn454MergedBlastResults/Blast2GoBBFinal/Combinedfile_070911/Annotation_45_cutoff/KEGG/map00500.gif
Starch and sucrose metabolism	93	4-alpha-glucanotransferase	ec:2.4.1.25	4	BB_Contig_5735, BB_Contig_4475, BB_Contig_23345, BB_Contig_1268	path:map00500	/home/saranga/Desktop/Om_AssemblyBlast_Rnn454Merged/Rnn454MergedBlastResults/Blast2GoBBFinal/Combinedfile_070911/Annotation_45_cutoff/KEGG/map00500.gif
Starch and sucrose metabolism	93	starch synthase	ec:2.4.1.21	4	BB_Contig_49754, BB_Contig_51235, BB_Contig_52944, BB_Contig_52968	path:map00500	/home/saranga/Desktop/Om_AssemblyBlast_Rnn454Merged/Rnn454MergedBlastResults/Blast2GoBBFinal/Combinedfile_070911/Annotation_45_cutoff/KEGG/map00500.gif
Starch and sucrose metabolism	93	glucuronosyltransferase	ec:2.4.1.17	3	BB_Contig_2098, BB_Contig_19448, BB_Contig_22314	path:map00500	/home/saranga/Desktop/Om_AssemblyBlast_Rnn454Merged/Rnn454MergedBlastResults/Blast2GoBBFinal/Combinedfile_070911/Annotation_45_cutoff/KEGG/map00500.gif
Starch and sucrose metabolism	93	cellulose synthase (UDP-forming)	ec:2.4.1.12	1	BB_Contig_50704	path:map00500	/home/saranga/Desktop/Om_AssemblyBlast_Rnn454Merged/Rnn454MergedBlastResults/Blast2GoBBFinal/Combinedfile_070911/Annotation_45_cutoff/KEGG/map00500.gif
Starch and sucrose metabolism	93	glycogen(starch) synthase	ec:2.4.1.11	5	BB_Contig_2830, BB_Contig_20948, BB_Contig_8295, BB_Contig_12421, BB_Contig_20200	path:map00500	/home/saranga/Desktop/Om_AssemblyBlast_Rnn454Merged/Rnn454MergedBlastResults/Blast2GoBBFinal/Combinedfile_070911/Annotation_45_cutoff/KEGG/map00500.gif
Starch and sucrose metabolism	93	UDP-glucose 6-dehydrogenase	ec:1.1.1.22	4	BB_Contig_45505, BB_Contig_2211, BB_Contig_48337, BB_Contig_47454	path:map00500	/home/saranga/Desktop/Om_AssemblyBlast_Rnn454Merged/Rnn454MergedBlastResults/Blast2GoBBFinal/Combinedfile_070911/Annotation_45_cutoff/KEGG/map00500.gif
Starch and sucrose metabolism	93	phosphoglucomutase	ec:5.4.2.2	4	BB_Contig_51036, BB_Contig_3663, BB_Contig_8864, BB_Contig_8685	path:map00500	/home/saranga/Desktop/Om_AssemblyBlast_Rnn454Merged/Rnn454MergedBlastResults/Blast2GoBBFinal/Combinedfile_070911/Annotation_45_cutoff/KEGG/map00500.gif
Ether lipid metabolism	19	phospholipase D	ec:3.1.4.4	4	BB_Contig_16832, BB_Contig_990, BB_Contig_50255, BB_Contig_18181	path:map00565	/home/saranga/Desktop/Om_AssemblyBlast_Rnn454Merged/Rnn454MergedBlastResults/Blast2GoBBFinal/Combinedfile_070911/Annotation_45_cutoff/KEGG/map00565.gif
Ether lipid metabolism	19	phosphatidate phosphatase	ec:3.1.3.4	9	BB_Contig_27882, BB_Contig_35218, BB_Contig_34166, BB_Contig_35564, BB_Contig_13821, BB_Contig_36126, BB_Contig_36436, BB_Contig_28075, BB_Contig_28765	path:map00565	/home/saranga/Desktop/Om_AssemblyBlast_Rnn454Merged/Rnn454MergedBlastResults/Blast2GoBBFinal/Combinedfile_070911/Annotation_45_cutoff/KEGG/map00565.gif
Ether lipid metabolism	19	diacylglycerol cholinephosphotransferase	ec:2.7.8.2	3	BB_Contig_13648, BB_Contig_14744, BB_Contig_18253	path:map00565	/home/saranga/Desktop/Om_AssemblyBlast_Rnn454Merged/Rnn454MergedBlastResults/Blast2GoBBFinal/Combinedfile_070911/Annotation_45_cutoff/KEGG/map00565.gif
Ether lipid metabolism	19	ethanolaminephosphotransferase	ec:2.7.8.1	2	BB_Contig_13648, BB_Contig_14744	path:map00565	/home/saranga/Desktop/Om_AssemblyBlast_Rnn454Merged/Rnn454MergedBlastResults/Blast2GoBBFinal/Combinedfile_070911/Annotation_45_cutoff/KEGG/map00565.gif
Ether lipid metabolism	19	phospholipase A2	ec:3.1.1.4	3	BB_Contig_531, BB_Contig_8945, BB_Contig_6141	path:map00565	/home/saranga/Desktop/Om_AssemblyBlast_Rnn454Merged/Rnn454MergedBlastResults/Blast2GoBBFinal/Combinedfile_070911/Annotation_45_cutoff/KEGG/map00565.gif
Cutin, suberine and wax biosynthesis	5	diacylglycerol O-acyltransferase	ec:2.3.1.20	1	BB_Contig_3377	path:map00073	/home/saranga/Desktop/Om_AssemblyBlast_Rnn454Merged/Rnn454MergedBlastResults/Blast2GoBBFinal/Combinedfile_070911/Annotation_45_cutoff/KEGG/map00073.gif
Cutin, suberine and wax biosynthesis	5	long-chain-fatty-acyl-CoA reductase	ec:1.2.1.50	4	BB_Contig_34162, BB_Contig_49321, BB_Contig_51408, BB_Contig_20380	path:map00073	/home/saranga/Desktop/Om_AssemblyBlast_Rnn454Merged/Rnn454MergedBlastResults/Blast2GoBBFinal/Combinedfile_070911/Annotation_45_cutoff/KEGG/map00073.gif
Glycerophospholipid metabolism	97	glycerophosphodiester phosphodiesterase	ec:3.1.4.46	6	BB_Contig_7388, BB_Contig_604, BB_Contig_8076, BB_Contig_9299, BB_Contig_26221, BB_Contig_29502	path:map00564	/home/saranga/Desktop/Om_AssemblyBlast_Rnn454Merged/Rnn454MergedBlastResults/Blast2GoBBFinal/Combinedfile_070911/Annotation_45_cutoff/KEGG/map00564.gif
Glycerophospholipid metabolism	97	phospholipase D	ec:3.1.4.4	4	BB_Contig_16832, BB_Contig_990, BB_Contig_50255, BB_Contig_18181	path:map00564	/home/saranga/Desktop/Om_AssemblyBlast_Rnn454Merged/Rnn454MergedBlastResults/Blast2GoBBFinal/Combinedfile_070911/Annotation_45_cutoff/KEGG/map00564.gif
Glycerophospholipid metabolism	97	phospholipase A1	ec:3.1.1.32	1	BB_Contig_34314	path:map00564	/home/saranga/Desktop/Om_AssemblyBlast_Rnn454Merged/Rnn454MergedBlastResults/Blast2GoBBFinal/Combinedfile_070911/Annotation_45_cutoff/KEGG/map00564.gif
Glycerophospholipid metabolism	97	glycerol-3-phosphate dehydrogenase (NAD+)	ec:1.1.1.8	4	BB_Contig_5609, BB_Contig_11925, BB_Contig_9566, BB_Contig_8914	path:map00564	/home/saranga/Desktop/Om_AssemblyBlast_Rnn454Merged/Rnn454MergedBlastResults/Blast2GoBBFinal/Combinedfile_070911/Annotation_45_cutoff/KEGG/map00564.gif
Glycerophospholipid metabolism	97	phosphatidate cytidylyltransferase	ec:2.7.7.41	1	BB_Contig_9031	path:map00564	/home/saranga/Desktop/Om_AssemblyBlast_Rnn454Merged/Rnn454MergedBlastResults/Blast2GoBBFinal/Combinedfile_070911/Annotation_45_cutoff/KEGG/map00564.gif
Glycerophospholipid metabolism	97	choline-phosphate cytidylyltransferase	ec:2.7.7.15	5	BB_Contig_2648, BB_Contig_43137, BB_Contig_25576, BB_Contig_26184, BB_Contig_49185	path:map00564	/home/saranga/Desktop/Om_AssemblyBlast_Rnn454Merged/Rnn454MergedBlastResults/Blast2GoBBFinal/Combinedfile_070911/Annotation_45_cutoff/KEGG/map00564.gif
Glycerophospholipid metabolism	97	ethanolamine-phosphate cytidylyltransferase	ec:2.7.7.14	2	BB_Contig_39609, BB_Contig_14084	path:map00564	/home/saranga/Desktop/Om_AssemblyBlast_Rnn454Merged/Rnn454MergedBlastResults/Blast2GoBBFinal/Combinedfile_070911/Annotation_45_cutoff/KEGG/map00564.gif
Glycerophospholipid metabolism	97	1-acylglycerol-3-phosphate O-acyltransferase	ec:2.3.1.51	7	BB_Contig_12482, BB_Contig_6502, BB_Contig_14589, BB_Contig_15130, BB_Contig_16621, BB_Contig_28314, BB_Contig_48924	path:map00564	/home/saranga/Desktop/Om_AssemblyBlast_Rnn454Merged/Rnn454MergedBlastResults/Blast2GoBBFinal/Combinedfile_070911/Annotation_45_cutoff/KEGG/map00564.gif
Glycerophospholipid metabolism	97	phosphatidylcholine---sterol O-acyltransferase	ec:2.3.1.43	1	BB_Contig_16467	path:map00564	/home/saranga/Desktop/Om_AssemblyBlast_Rnn454Merged/Rnn454MergedBlastResults/Blast2GoBBFinal/Combinedfile_070911/Annotation_45_cutoff/KEGG/map00564.gif
Glycerophospholipid metabolism	97	glycerone-phosphate O-acyltransferase	ec:2.3.1.42	2	BB_Contig_17346, BB_Contig_46330	path:map00564	/home/saranga/Desktop/Om_AssemblyBlast_Rnn454Merged/Rnn454MergedBlastResults/Blast2GoBBFinal/Combinedfile_070911/Annotation_45_cutoff/KEGG/map00564.gif
Glycerophospholipid metabolism	97	1-acylglycerophosphocholine O-acyltransferase	ec:2.3.1.23	1	BB_Contig_317	path:map00564	/home/saranga/Desktop/Om_AssemblyBlast_Rnn454Merged/Rnn454MergedBlastResults/Blast2GoBBFinal/Combinedfile_070911/Annotation_45_cutoff/KEGG/map00564.gif
Glycerophospholipid metabolism	97	glycerol-3-phosphate O-acyltransferase	ec:2.3.1.15	1	BB_Contig_12482	path:map00564	/home/saranga/Desktop/Om_AssemblyBlast_Rnn454Merged/Rnn454MergedBlastResults/Blast2GoBBFinal/Combinedfile_070911/Annotation_45_cutoff/KEGG/map00564.gif
Glycerophospholipid metabolism	97	phosphatidate phosphatase	ec:3.1.3.4	9	BB_Contig_27882, BB_Contig_35218, BB_Contig_34166, BB_Contig_35564, BB_Contig_13821, BB_Contig_36126, BB_Contig_36436, BB_Contig_28075, BB_Contig_28765	path:map00564	/home/saranga/Desktop/Om_AssemblyBlast_Rnn454Merged/Rnn454MergedBlastResults/Blast2GoBBFinal/Combinedfile_070911/Annotation_45_cutoff/KEGG/map00564.gif
Glycerophospholipid metabolism	97	diacylglycerol kinase	ec:2.7.1.107	22	BB_Contig_27360, BB_Contig_4690, BB_Contig_12491, BB_Contig_7635, BB_Contig_40640, BB_Contig_45675, BB_Contig_30495, BB_Contig_3385, BB_Contig_43876, BB_Contig_37815, BB_Contig_44646, BB_Contig_47810, BB_Contig_14638, BB_Contig_20590, BB_Contig_8954, BB_Contig_3218, BB_Contig_1037, BB_Contig_12221, BB_Contig_32348, BB_Contig_31516, BB_Contig_26365, BB_Contig_30718	path:map00564	/home/saranga/Desktop/Om_AssemblyBlast_Rnn454Merged/Rnn454MergedBlastResults/Blast2GoBBFinal/Combinedfile_070911/Annotation_45_cutoff/KEGG/map00564.gif
Glycerophospholipid metabolism	97	CDP-diacylglycerol---glycerol-3-phosphate 3-phosphatidyltransferase	ec:2.7.8.5	1	BB_Contig_8553	path:map00564	/home/saranga/Desktop/Om_AssemblyBlast_Rnn454Merged/Rnn454MergedBlastResults/Blast2GoBBFinal/Combinedfile_070911/Annotation_45_cutoff/KEGG/map00564.gif
Glycerophospholipid metabolism	97	diacylglycerol cholinephosphotransferase	ec:2.7.8.2	3	BB_Contig_13648, BB_Contig_14744, BB_Contig_18253	path:map00564	/home/saranga/Desktop/Om_AssemblyBlast_Rnn454Merged/Rnn454MergedBlastResults/Blast2GoBBFinal/Combinedfile_070911/Annotation_45_cutoff/KEGG/map00564.gif
Glycerophospholipid metabolism	97	ethanolaminephosphotransferase	ec:2.7.8.1	2	BB_Contig_13648, BB_Contig_14744	path:map00564	/home/saranga/Desktop/Om_AssemblyBlast_Rnn454Merged/Rnn454MergedBlastResults/Blast2GoBBFinal/Combinedfile_070911/Annotation_45_cutoff/KEGG/map00564.gif
Glycerophospholipid metabolism	97	glycerol-3-phosphate dehydrogenase	ec:1.1.5.3	13	BB_Contig_37098, BB_Contig_9566, BB_Contig_11476, BB_Contig_48735, BB_Contig_33229, BB_Contig_10678, BB_Contig_32708, BB_Contig_3328, BB_Contig_26899, BB_Contig_31138, BB_Contig_32289, BB_Contig_30890, BB_Contig_31852	path:map00564	/home/saranga/Desktop/Om_AssemblyBlast_Rnn454Merged/Rnn454MergedBlastResults/Blast2GoBBFinal/Combinedfile_070911/Annotation_45_cutoff/KEGG/map00564.gif
Glycerophospholipid metabolism	97	ethanolamine kinase	ec:2.7.1.82	4	BB_Contig_10005, BB_Contig_4805, BB_Contig_15218, BB_Contig_53372	path:map00564	/home/saranga/Desktop/Om_AssemblyBlast_Rnn454Merged/Rnn454MergedBlastResults/Blast2GoBBFinal/Combinedfile_070911/Annotation_45_cutoff/KEGG/map00564.gif
Glycerophospholipid metabolism	97	acetylcholinesterase	ec:3.1.1.7	3	BB_Contig_3653, BB_Contig_4436, BB_Contig_5412	path:map00564	/home/saranga/Desktop/Om_AssemblyBlast_Rnn454Merged/Rnn454MergedBlastResults/Blast2GoBBFinal/Combinedfile_070911/Annotation_45_cutoff/KEGG/map00564.gif
Glycerophospholipid metabolism	97	lysophospholipase	ec:3.1.1.5	6	BB_Contig_41267, BB_Contig_28353, BB_Contig_37383, BB_Contig_629, BB_Contig_10575, BB_Contig_16024	path:map00564	/home/saranga/Desktop/Om_AssemblyBlast_Rnn454Merged/Rnn454MergedBlastResults/Blast2GoBBFinal/Combinedfile_070911/Annotation_45_cutoff/KEGG/map00564.gif
Glycerophospholipid metabolism	97	phospholipase A2	ec:3.1.1.4	3	BB_Contig_531, BB_Contig_8945, BB_Contig_6141	path:map00564	/home/saranga/Desktop/Om_AssemblyBlast_Rnn454Merged/Rnn454MergedBlastResults/Blast2GoBBFinal/Combinedfile_070911/Annotation_45_cutoff/KEGG/map00564.gif
Glycerophospholipid metabolism	97	choline kinase	ec:2.7.1.32	3	BB_Contig_10005, BB_Contig_4805, BB_Contig_15218	path:map00564	/home/saranga/Desktop/Om_AssemblyBlast_Rnn454Merged/Rnn454MergedBlastResults/Blast2GoBBFinal/Combinedfile_070911/Annotation_45_cutoff/KEGG/map00564.gif
Glycerophospholipid metabolism	97	glycerol-3-phosphate oxidase	ec:1.1.3.21	1	BB_Contig_9566	path:map00564	/home/saranga/Desktop/Om_AssemblyBlast_Rnn454Merged/Rnn454MergedBlastResults/Blast2GoBBFinal/Combinedfile_070911/Annotation_45_cutoff/KEGG/map00564.gif
Synthesis and degradation of ketone bodies	6	hydroxymethylglutaryl-CoA lyase	ec:4.1.3.4	2	BB_Contig_6416, BB_Contig_30519	path:map00072	/home/saranga/Desktop/Om_AssemblyBlast_Rnn454Merged/Rnn454MergedBlastResults/Blast2GoBBFinal/Combinedfile_070911/Annotation_45_cutoff/KEGG/map00072.gif
Synthesis and degradation of ketone bodies	6	acetyl-CoA C-acetyltransferase	ec:2.3.1.9	3	BB_Contig_41369, BB_Contig_6506, BB_Contig_6546	path:map00072	/home/saranga/Desktop/Om_AssemblyBlast_Rnn454Merged/Rnn454MergedBlastResults/Blast2GoBBFinal/Combinedfile_070911/Annotation_45_cutoff/KEGG/map00072.gif
Synthesis and degradation of ketone bodies	6	hydroxymethylglutaryl-CoA synthase	ec:2.3.3.10	1	BB_Contig_3766	path:map00072	/home/saranga/Desktop/Om_AssemblyBlast_Rnn454Merged/Rnn454MergedBlastResults/Blast2GoBBFinal/Combinedfile_070911/Annotation_45_cutoff/KEGG/map00072.gif
Glycosylphosphatidylinositol(GPI)-anchor biosynthesis	1	phosphatidylinositol N-acetylglucosaminyltransferase	ec:2.4.1.198	1	BB_Contig_11921	path:map00563	/home/saranga/Desktop/Om_AssemblyBlast_Rnn454Merged/Rnn454MergedBlastResults/Blast2GoBBFinal/Combinedfile_070911/Annotation_45_cutoff/KEGG/map00563.gif
Fatty acid metabolism	66	long-chain-enoyl-CoA hydratase	ec:4.2.1.74	1	BB_Contig_41369	path:map00071	/home/saranga/Desktop/Om_AssemblyBlast_Rnn454Merged/Rnn454MergedBlastResults/Blast2GoBBFinal/Combinedfile_070911/Annotation_45_cutoff/KEGG/map00071.gif
Fatty acid metabolism	66	enoyl-CoA hydratase	ec:4.2.1.17	3	BB_Contig_41369, BB_Contig_12827, BB_Contig_15698	path:map00071	/home/saranga/Desktop/Om_AssemblyBlast_Rnn454Merged/Rnn454MergedBlastResults/Blast2GoBBFinal/Combinedfile_070911/Annotation_45_cutoff/KEGG/map00071.gif
Fatty acid metabolism	66	alcohol dehydrogenase	ec:1.1.1.1	16	BB_Contig_20360, BB_Contig_21023, BB_Contig_23333, BB_Contig_23008, BB_Contig_24795, BB_Contig_3830, BB_Contig_6137, BB_Contig_23145, BB_Contig_22567, BB_Contig_23883, BB_Contig_4856, BB_Contig_6273, BB_Contig_20532, BB_Contig_2864, BB_Contig_18942, BB_Contig_52454	path:map00071	/home/saranga/Desktop/Om_AssemblyBlast_Rnn454Merged/Rnn454MergedBlastResults/Blast2GoBBFinal/Combinedfile_070911/Annotation_45_cutoff/KEGG/map00071.gif
Fatty acid metabolism	66	long-chain-fatty-acid---CoA ligase	ec:6.2.1.3	4	BB_Contig_38667, BB_Contig_12774, BB_Contig_52963, BB_Contig_51753	path:map00071	/home/saranga/Desktop/Om_AssemblyBlast_Rnn454Merged/Rnn454MergedBlastResults/Blast2GoBBFinal/Combinedfile_070911/Annotation_45_cutoff/KEGG/map00071.gif
Fatty acid metabolism	66	carnitine O-palmitoyltransferase	ec:2.3.1.21	1	BB_Contig_460	path:map00071	/home/saranga/Desktop/Om_AssemblyBlast_Rnn454Merged/Rnn454MergedBlastResults/Blast2GoBBFinal/Combinedfile_070911/Annotation_45_cutoff/KEGG/map00071.gif
Fatty acid metabolism	66	acetyl-CoA C-acyltransferase	ec:2.3.1.16	4	BB_Contig_41369, BB_Contig_12614, BB_Contig_53193, BB_Contig_43299	path:map00071	/home/saranga/Desktop/Om_AssemblyBlast_Rnn454Merged/Rnn454MergedBlastResults/Blast2GoBBFinal/Combinedfile_070911/Annotation_45_cutoff/KEGG/map00071.gif
Fatty acid metabolism	66	aldehyde dehydrogenase (NAD+)	ec:1.2.1.3	8	BB_Contig_14753, BB_Contig_12584, BB_Contig_37356, BB_Contig_371, BB_Contig_37320, BB_Contig_53578, BB_Contig_51425, BB_Contig_52204	path:map00071	/home/saranga/Desktop/Om_AssemblyBlast_Rnn454Merged/Rnn454MergedBlastResults/Blast2GoBBFinal/Combinedfile_070911/Annotation_45_cutoff/KEGG/map00071.gif
Fatty acid metabolism	66	acetyl-CoA C-acetyltransferase	ec:2.3.1.9	3	BB_Contig_41369, BB_Contig_6506, BB_Contig_6546	path:map00071	/home/saranga/Desktop/Om_AssemblyBlast_Rnn454Merged/Rnn454MergedBlastResults/Blast2GoBBFinal/Combinedfile_070911/Annotation_45_cutoff/KEGG/map00071.gif
Fatty acid metabolism	66	3-hydroxyacyl-CoA dehydrogenase	ec:1.1.1.35	5	BB_Contig_41369, BB_Contig_15986, BB_Contig_45484, BB_Contig_12827, BB_Contig_12076	path:map00071	/home/saranga/Desktop/Om_AssemblyBlast_Rnn454Merged/Rnn454MergedBlastResults/Blast2GoBBFinal/Combinedfile_070911/Annotation_45_cutoff/KEGG/map00071.gif
Fatty acid metabolism	66	acyl-CoA oxidase	ec:1.3.3.6	10	BB_Contig_50626, BB_Contig_3575, BB_Contig_4859, BB_Contig_37489, BB_Contig_9024, BB_Contig_50872, BB_Contig_13581, BB_Contig_13586, BB_Contig_15677, BB_Contig_19911	path:map00071	/home/saranga/Desktop/Om_AssemblyBlast_Rnn454Merged/Rnn454MergedBlastResults/Blast2GoBBFinal/Combinedfile_070911/Annotation_45_cutoff/KEGG/map00071.gif
Fatty acid metabolism	66	long-chain-3-hydroxyacyl-CoA dehydrogenase	ec:1.1.1.211	5	BB_Contig_41369, BB_Contig_12827, BB_Contig_12614, BB_Contig_53193, BB_Contig_43299	path:map00071	/home/saranga/Desktop/Om_AssemblyBlast_Rnn454Merged/Rnn454MergedBlastResults/Blast2GoBBFinal/Combinedfile_070911/Annotation_45_cutoff/KEGG/map00071.gif
Fatty acid metabolism	66	unspecific monooxygenase	ec:1.14.14.1	7	BB_Contig_32601, BB_Contig_35839, BB_Contig_36766, BB_Contig_46217, BB_Contig_40726, BB_Contig_37991, BB_Contig_30394	path:map00071	/home/saranga/Desktop/Om_AssemblyBlast_Rnn454Merged/Rnn454MergedBlastResults/Blast2GoBBFinal/Combinedfile_070911/Annotation_45_cutoff/KEGG/map00071.gif
Fatty acid metabolism	66	glutaryl-CoA dehydrogenase	ec:1.3.99.7	1	BB_Contig_12959	path:map00071	/home/saranga/Desktop/Om_AssemblyBlast_Rnn454Merged/Rnn454MergedBlastResults/Blast2GoBBFinal/Combinedfile_070911/Annotation_45_cutoff/KEGG/map00071.gif
Fatty acid metabolism	66	acyl-CoA dehydrogenase	ec:1.3.99.3	17	BB_Contig_50626, BB_Contig_3575, BB_Contig_4859, BB_Contig_37489, BB_Contig_9024, BB_Contig_50872, BB_Contig_13581, BB_Contig_13586, BB_Contig_15677, BB_Contig_19911, BB_Contig_12137, BB_Contig_3750, BB_Contig_12284, BB_Contig_12303, BB_Contig_8513, BB_Contig_21420, BB_Contig_5028	path:map00071	/home/saranga/Desktop/Om_AssemblyBlast_Rnn454Merged/Rnn454MergedBlastResults/Blast2GoBBFinal/Combinedfile_070911/Annotation_45_cutoff/KEGG/map00071.gif
Fatty acid metabolism	66	dodecenoyl-CoA isomerase	ec:5.3.3.8	1	BB_Contig_52348	path:map00071	/home/saranga/Desktop/Om_AssemblyBlast_Rnn454Merged/Rnn454MergedBlastResults/Blast2GoBBFinal/Combinedfile_070911/Annotation_45_cutoff/KEGG/map00071.gif
Inositol phosphate metabolism	95	phosphoinositide phospholipase C	ec:3.1.4.11	24	BB_Contig_45505, BB_Contig_3941, BB_Contig_23154, BB_Contig_14874, BB_Contig_40900, BB_Contig_3970, BB_Contig_9048, BB_Contig_35755, BB_Contig_35285, BB_Contig_4627, BB_Contig_33019, BB_Contig_8605, BB_Contig_9843, BB_Contig_41763, BB_Contig_35124, BB_Contig_2765, BB_Contig_4700, BB_Contig_3308, BB_Contig_48337, BB_Contig_47454, BB_Contig_20475, BB_Contig_31678, BB_Contig_31465, BB_Contig_26382	path:map00562	/home/saranga/Desktop/Om_AssemblyBlast_Rnn454Merged/Rnn454MergedBlastResults/Blast2GoBBFinal/Combinedfile_070911/Annotation_45_cutoff/KEGG/map00562.gif
Inositol phosphate metabolism	95	triose-phosphate isomerase	ec:5.3.1.1	3	BB_Contig_15997, BB_Contig_21766, BB_Contig_30596	path:map00562	/home/saranga/Desktop/Om_AssemblyBlast_Rnn454Merged/Rnn454MergedBlastResults/Blast2GoBBFinal/Combinedfile_070911/Annotation_45_cutoff/KEGG/map00562.gif
Inositol phosphate metabolism	95	inositol oxygenase	ec:1.13.99.1	3	BB_Contig_51273, BB_Contig_52525, BB_Contig_52331	path:map00562	/home/saranga/Desktop/Om_AssemblyBlast_Rnn454Merged/Rnn454MergedBlastResults/Blast2GoBBFinal/Combinedfile_070911/Annotation_45_cutoff/KEGG/map00562.gif
Inositol phosphate metabolism	95	phosphatidylinositol-3,4,5-trisphosphate 3-phosphatase	ec:3.1.3.67	2	BB_Contig_8935, BB_Contig_1281	path:map00562	/home/saranga/Desktop/Om_AssemblyBlast_Rnn454Merged/Rnn454MergedBlastResults/Blast2GoBBFinal/Combinedfile_070911/Annotation_45_cutoff/KEGG/map00562.gif
Inositol phosphate metabolism	95	phosphatidylinositol-3-phosphatase	ec:3.1.3.64	1	BB_Contig_8615	path:map00562	/home/saranga/Desktop/Om_AssemblyBlast_Rnn454Merged/Rnn454MergedBlastResults/Blast2GoBBFinal/Combinedfile_070911/Annotation_45_cutoff/KEGG/map00562.gif
Inositol phosphate metabolism	95	inositol-1,4-bisphosphate 1-phosphatase	ec:3.1.3.57	1	BB_Contig_6958	path:map00562	/home/saranga/Desktop/Om_AssemblyBlast_Rnn454Merged/Rnn454MergedBlastResults/Blast2GoBBFinal/Combinedfile_070911/Annotation_45_cutoff/KEGG/map00562.gif
Inositol phosphate metabolism	95	inositol-polyphosphate 5-phosphatase	ec:3.1.3.56	9	BB_Contig_4993, BB_Contig_3071, BB_Contig_49178, BB_Contig_48885, BB_Contig_6958, BB_Contig_4027, BB_Contig_35284, BB_Contig_3508, BB_Contig_11286	path:map00562	/home/saranga/Desktop/Om_AssemblyBlast_Rnn454Merged/Rnn454MergedBlastResults/Blast2GoBBFinal/Combinedfile_070911/Annotation_45_cutoff/KEGG/map00562.gif
Inositol phosphate metabolism	95	phosphoinositide 5-phosphatase	ec:3.1.3.36	6	BB_Contig_4993, BB_Contig_3071, BB_Contig_4027, BB_Contig_35284, BB_Contig_39167, BB_Contig_9414	path:map00562	/home/saranga/Desktop/Om_AssemblyBlast_Rnn454Merged/Rnn454MergedBlastResults/Blast2GoBBFinal/Combinedfile_070911/Annotation_45_cutoff/KEGG/map00562.gif
Inositol phosphate metabolism	95	inositol-phosphate phosphatase	ec:3.1.3.25	4	BB_Contig_1295, BB_Contig_11135, BB_Contig_12887, BB_Contig_3585	path:map00562	/home/saranga/Desktop/Om_AssemblyBlast_Rnn454Merged/Rnn454MergedBlastResults/Blast2GoBBFinal/Combinedfile_070911/Annotation_45_cutoff/KEGG/map00562.gif
Inositol phosphate metabolism	95	inositol-1,3,4-trisphosphate 5/6-kinase	ec:2.7.1.159	1	BB_Contig_3588	path:map00562	/home/saranga/Desktop/Om_AssemblyBlast_Rnn454Merged/Rnn454MergedBlastResults/Blast2GoBBFinal/Combinedfile_070911/Annotation_45_cutoff/KEGG/map00562.gif
Inositol phosphate metabolism	95	inositol-pentakisphosphate 2-kinase	ec:2.7.1.158	3	BB_Contig_4007, BB_Contig_12641, BB_Contig_11221	path:map00562	/home/saranga/Desktop/Om_AssemblyBlast_Rnn454Merged/Rnn454MergedBlastResults/Blast2GoBBFinal/Combinedfile_070911/Annotation_45_cutoff/KEGG/map00562.gif
Inositol phosphate metabolism	95	phosphatidylinositol-4-phosphate 3-kinase	ec:2.7.1.154	2	BB_Contig_10365, BB_Contig_6976	path:map00562	/home/saranga/Desktop/Om_AssemblyBlast_Rnn454Merged/Rnn454MergedBlastResults/Blast2GoBBFinal/Combinedfile_070911/Annotation_45_cutoff/KEGG/map00562.gif
Inositol phosphate metabolism	95	phosphatidylinositol-4,5-bisphosphate 3-kinase	ec:2.7.1.153	6	BB_Contig_10365, BB_Contig_32864, BB_Contig_2227, BB_Contig_3988, BB_Contig_12051, BB_Contig_13559	path:map00562	/home/saranga/Desktop/Om_AssemblyBlast_Rnn454Merged/Rnn454MergedBlastResults/Blast2GoBBFinal/Combinedfile_070911/Annotation_45_cutoff/KEGG/map00562.gif
Inositol phosphate metabolism	95	1-phosphatidylinositol-3-phosphate 5-kinase	ec:2.7.1.150	2	BB_Contig_15861, BB_Contig_10831	path:map00562	/home/saranga/Desktop/Om_AssemblyBlast_Rnn454Merged/Rnn454MergedBlastResults/Blast2GoBBFinal/Combinedfile_070911/Annotation_45_cutoff/KEGG/map00562.gif
Inositol phosphate metabolism	95	inositol-tetrakisphosphate 5-kinase	ec:2.7.1.140	1	BB_Contig_12478	path:map00562	/home/saranga/Desktop/Om_AssemblyBlast_Rnn454Merged/Rnn454MergedBlastResults/Blast2GoBBFinal/Combinedfile_070911/Annotation_45_cutoff/KEGG/map00562.gif
Inositol phosphate metabolism	95	phosphatidylinositol 3-kinase	ec:2.7.1.137	11	BB_Contig_2849, BB_Contig_12725, BB_Contig_15674, BB_Contig_10365, BB_Contig_32864, BB_Contig_2227, BB_Contig_3988, BB_Contig_12051, BB_Contig_13559, BB_Contig_5207, BB_Contig_35096	path:map00562	/home/saranga/Desktop/Om_AssemblyBlast_Rnn454Merged/Rnn454MergedBlastResults/Blast2GoBBFinal/Combinedfile_070911/Annotation_45_cutoff/KEGG/map00562.gif
Inositol phosphate metabolism	95	inositol-tetrakisphosphate 1-kinase	ec:2.7.1.134	1	BB_Contig_3588	path:map00562	/home/saranga/Desktop/Om_AssemblyBlast_Rnn454Merged/Rnn454MergedBlastResults/Blast2GoBBFinal/Combinedfile_070911/Annotation_45_cutoff/KEGG/map00562.gif
Inositol phosphate metabolism	95	inositol-trisphosphate 3-kinase	ec:2.7.1.127	10	BB_Contig_4528, BB_Contig_378, BB_Contig_12478, BB_Contig_39734, BB_Contig_33795, BB_Contig_36739, BB_Contig_8802, BB_Contig_9260, BB_Contig_43594, BB_Contig_51168	path:map00562	/home/saranga/Desktop/Om_AssemblyBlast_Rnn454Merged/Rnn454MergedBlastResults/Blast2GoBBFinal/Combinedfile_070911/Annotation_45_cutoff/KEGG/map00562.gif
Inositol phosphate metabolism	95	inositol 2-dehydrogenase	ec:1.1.1.18	1	BB_Contig_49457	path:map00562	/home/saranga/Desktop/Om_AssemblyBlast_Rnn454Merged/Rnn454MergedBlastResults/Blast2GoBBFinal/Combinedfile_070911/Annotation_45_cutoff/KEGG/map00562.gif
Inositol phosphate metabolism	95	malonate-semialdehyde dehydrogenase (acetylating)	ec:1.2.1.18	1	BB_Contig_12817	path:map00562	/home/saranga/Desktop/Om_AssemblyBlast_Rnn454Merged/Rnn454MergedBlastResults/Blast2GoBBFinal/Combinedfile_070911/Annotation_45_cutoff/KEGG/map00562.gif
Inositol phosphate metabolism	95	inositol-3-phosphate synthase	ec:5.5.1.4	2	BB_Contig_12993, BB_Contig_40816	path:map00562	/home/saranga/Desktop/Om_AssemblyBlast_Rnn454Merged/Rnn454MergedBlastResults/Blast2GoBBFinal/Combinedfile_070911/Annotation_45_cutoff/KEGG/map00562.gif
Inositol phosphate metabolism	95	1-phosphatidylinositol-4-phosphate 5-kinase	ec:2.7.1.68	7	BB_Contig_26371, BB_Contig_15861, BB_Contig_14791, BB_Contig_10831, BB_Contig_3712, BB_Contig_18650, BB_Contig_26744	path:map00562	/home/saranga/Desktop/Om_AssemblyBlast_Rnn454Merged/Rnn454MergedBlastResults/Blast2GoBBFinal/Combinedfile_070911/Annotation_45_cutoff/KEGG/map00562.gif
Inositol phosphate metabolism	95	1-phosphatidylinositol 4-kinase	ec:2.7.1.67	10	BB_Contig_9644, BB_Contig_9018, BB_Contig_19467, BB_Contig_41500, BB_Contig_39611, BB_Contig_38636, BB_Contig_52998, BB_Contig_1225, BB_Contig_3115, BB_Contig_34557	path:map00562	/home/saranga/Desktop/Om_AssemblyBlast_Rnn454Merged/Rnn454MergedBlastResults/Blast2GoBBFinal/Combinedfile_070911/Annotation_45_cutoff/KEGG/map00562.gif
Glycerolipid metabolism	71	lipoprotein lipase	ec:3.1.1.34	2	BB_Contig_2358, BB_Contig_36617	path:map00561	/home/saranga/Desktop/Om_AssemblyBlast_Rnn454Merged/Rnn454MergedBlastResults/Blast2GoBBFinal/Combinedfile_070911/Annotation_45_cutoff/KEGG/map00561.gif
Glycerolipid metabolism	71	galactolipase	ec:3.1.1.26	2	BB_Contig_3545, BB_Contig_8392	path:map00561	/home/saranga/Desktop/Om_AssemblyBlast_Rnn454Merged/Rnn454MergedBlastResults/Blast2GoBBFinal/Combinedfile_070911/Annotation_45_cutoff/KEGG/map00561.gif
Glycerolipid metabolism	71	acylglycerol lipase	ec:3.1.1.23	3	BB_Contig_41267, BB_Contig_3545, BB_Contig_8392	path:map00561	/home/saranga/Desktop/Om_AssemblyBlast_Rnn454Merged/Rnn454MergedBlastResults/Blast2GoBBFinal/Combinedfile_070911/Annotation_45_cutoff/KEGG/map00561.gif
Glycerolipid metabolism	71	phospholipid:diacylglycerol acyltransferase	ec:2.3.1.158	1	BB_Contig_28314	path:map00561	/home/saranga/Desktop/Om_AssemblyBlast_Rnn454Merged/Rnn454MergedBlastResults/Blast2GoBBFinal/Combinedfile_070911/Annotation_45_cutoff/KEGG/map00561.gif
Glycerolipid metabolism	71	1-acylglycerol-3-phosphate O-acyltransferase	ec:2.3.1.51	7	BB_Contig_12482, BB_Contig_6502, BB_Contig_14589, BB_Contig_15130, BB_Contig_16621, BB_Contig_28314, BB_Contig_48924	path:map00561	/home/saranga/Desktop/Om_AssemblyBlast_Rnn454Merged/Rnn454MergedBlastResults/Blast2GoBBFinal/Combinedfile_070911/Annotation_45_cutoff/KEGG/map00561.gif
Glycerolipid metabolism	71	diacylglycerol O-acyltransferase	ec:2.3.1.20	1	BB_Contig_3377	path:map00561	/home/saranga/Desktop/Om_AssemblyBlast_Rnn454Merged/Rnn454MergedBlastResults/Blast2GoBBFinal/Combinedfile_070911/Annotation_45_cutoff/KEGG/map00561.gif
Glycerolipid metabolism	71	glycerol-3-phosphate O-acyltransferase	ec:2.3.1.15	1	BB_Contig_12482	path:map00561	/home/saranga/Desktop/Om_AssemblyBlast_Rnn454Merged/Rnn454MergedBlastResults/Blast2GoBBFinal/Combinedfile_070911/Annotation_45_cutoff/KEGG/map00561.gif
Glycerolipid metabolism	71	phosphatidate phosphatase	ec:3.1.3.4	9	BB_Contig_27882, BB_Contig_35218, BB_Contig_34166, BB_Contig_35564, BB_Contig_13821, BB_Contig_36126, BB_Contig_36436, BB_Contig_28075, BB_Contig_28765	path:map00561	/home/saranga/Desktop/Om_AssemblyBlast_Rnn454Merged/Rnn454MergedBlastResults/Blast2GoBBFinal/Combinedfile_070911/Annotation_45_cutoff/KEGG/map00561.gif
Glycerolipid metabolism	71	aldehyde dehydrogenase (NAD+)	ec:1.2.1.3	8	BB_Contig_14753, BB_Contig_12584, BB_Contig_37356, BB_Contig_371, BB_Contig_37320, BB_Contig_53578, BB_Contig_51425, BB_Contig_52204	path:map00561	/home/saranga/Desktop/Om_AssemblyBlast_Rnn454Merged/Rnn454MergedBlastResults/Blast2GoBBFinal/Combinedfile_070911/Annotation_45_cutoff/KEGG/map00561.gif
Glycerolipid metabolism	71	diacylglycerol kinase	ec:2.7.1.107	22	BB_Contig_27360, BB_Contig_4690, BB_Contig_12491, BB_Contig_7635, BB_Contig_40640, BB_Contig_45675, BB_Contig_30495, BB_Contig_3385, BB_Contig_43876, BB_Contig_37815, BB_Contig_44646, BB_Contig_47810, BB_Contig_14638, BB_Contig_20590, BB_Contig_8954, BB_Contig_3218, BB_Contig_1037, BB_Contig_12221, BB_Contig_32348, BB_Contig_31516, BB_Contig_26365, BB_Contig_30718	path:map00561	/home/saranga/Desktop/Om_AssemblyBlast_Rnn454Merged/Rnn454MergedBlastResults/Blast2GoBBFinal/Combinedfile_070911/Annotation_45_cutoff/KEGG/map00561.gif
Glycerolipid metabolism	71	triacylglycerol lipase	ec:3.1.1.3	16	BB_Contig_41267, BB_Contig_28353, BB_Contig_3545, BB_Contig_8392, BB_Contig_13021, BB_Contig_7121, BB_Contig_14227, BB_Contig_2358, BB_Contig_36617, BB_Contig_51679, BB_Contig_41100, BB_Contig_2796, BB_Contig_32679, BB_Contig_50688, BB_Contig_345, BB_Contig_29004	path:map00561	/home/saranga/Desktop/Om_AssemblyBlast_Rnn454Merged/Rnn454MergedBlastResults/Blast2GoBBFinal/Combinedfile_070911/Annotation_45_cutoff/KEGG/map00561.gif
Glycerolipid metabolism	71	glycerate kinase	ec:2.7.1.31	1	BB_Contig_9270	path:map00561	/home/saranga/Desktop/Om_AssemblyBlast_Rnn454Merged/Rnn454MergedBlastResults/Blast2GoBBFinal/Combinedfile_070911/Annotation_45_cutoff/KEGG/map00561.gif
Glycerolipid metabolism	71	glycerol kinase	ec:2.7.1.30	7	BB_Contig_50132, BB_Contig_1861, BB_Contig_10318, BB_Contig_10243, BB_Contig_35486, BB_Contig_14004, BB_Contig_29166	path:map00561	/home/saranga/Desktop/Om_AssemblyBlast_Rnn454Merged/Rnn454MergedBlastResults/Blast2GoBBFinal/Combinedfile_070911/Annotation_45_cutoff/KEGG/map00561.gif
Novobiocin biosynthesis	6	tyrosine transaminase	ec:2.6.1.5	2	BB_Contig_2421, BB_Contig_28370	path:map00401	/home/saranga/Desktop/Om_AssemblyBlast_Rnn454Merged/Rnn454MergedBlastResults/Blast2GoBBFinal/Combinedfile_070911/Annotation_45_cutoff/KEGG/map00401.gif
Novobiocin biosynthesis	6	aspartate transaminase	ec:2.6.1.1	4	BB_Contig_12873, BB_Contig_32876, BB_Contig_42469, BB_Contig_51735	path:map00401	/home/saranga/Desktop/Om_AssemblyBlast_Rnn454Merged/Rnn454MergedBlastResults/Blast2GoBBFinal/Combinedfile_070911/Annotation_45_cutoff/KEGG/map00401.gif
Phenylalanine, tyrosine and tryptophan biosynthesis	14	phenylalanine 4-monooxygenase	ec:1.14.16.1	4	BB_Contig_21637, BB_Contig_3593, BB_Contig_10543, BB_Contig_34049	path:map00400	/home/saranga/Desktop/Om_AssemblyBlast_Rnn454Merged/Rnn454MergedBlastResults/Blast2GoBBFinal/Combinedfile_070911/Annotation_45_cutoff/KEGG/map00400.gif
Phenylalanine, tyrosine and tryptophan biosynthesis	14	3-deoxy-7-phosphoheptulonate synthase	ec:2.5.1.54	1	BB_Contig_52029	path:map00400	/home/saranga/Desktop/Om_AssemblyBlast_Rnn454Merged/Rnn454MergedBlastResults/Blast2GoBBFinal/Combinedfile_070911/Annotation_45_cutoff/KEGG/map00400.gif
Phenylalanine, tyrosine and tryptophan biosynthesis	14	tyrosine transaminase	ec:2.6.1.5	2	BB_Contig_2421, BB_Contig_28370	path:map00400	/home/saranga/Desktop/Om_AssemblyBlast_Rnn454Merged/Rnn454MergedBlastResults/Blast2GoBBFinal/Combinedfile_070911/Annotation_45_cutoff/KEGG/map00400.gif
Phenylalanine, tyrosine and tryptophan biosynthesis	14	aspartate transaminase	ec:2.6.1.1	4	BB_Contig_12873, BB_Contig_32876, BB_Contig_42469, BB_Contig_51735	path:map00400	/home/saranga/Desktop/Om_AssemblyBlast_Rnn454Merged/Rnn454MergedBlastResults/Blast2GoBBFinal/Combinedfile_070911/Annotation_45_cutoff/KEGG/map00400.gif
Phenylalanine, tyrosine and tryptophan biosynthesis	14	shikimate kinase	ec:2.7.1.71	3	BB_Contig_2146, BB_Contig_14277, BB_Contig_49443	path:map00400	/home/saranga/Desktop/Om_AssemblyBlast_Rnn454Merged/Rnn454MergedBlastResults/Blast2GoBBFinal/Combinedfile_070911/Annotation_45_cutoff/KEGG/map00400.gif
Biosynthesis of plant hormones	193	6-phosphofructokinase	ec:2.7.1.11	4	BB_Contig_50816, BB_Contig_8607, BB_Contig_15245, BB_Contig_22682	path:map01070	/home/saranga/Desktop/Om_AssemblyBlast_Rnn454Merged/Rnn454MergedBlastResults/Blast2GoBBFinal/Combinedfile_070911/Annotation_45_cutoff/KEGG/map01070.gif
Biosynthesis of plant hormones	193	ribose-phosphate diphosphokinase	ec:2.7.6.1	2	BB_Contig_10452, BB_Contig_3641	path:map01070	/home/saranga/Desktop/Om_AssemblyBlast_Rnn454Merged/Rnn454MergedBlastResults/Blast2GoBBFinal/Combinedfile_070911/Annotation_45_cutoff/KEGG/map01070.gif
Biosynthesis of plant hormones	193	diphosphomevalonate decarboxylase	ec:4.1.1.33	1	BB_Contig_14280	path:map01070	/home/saranga/Desktop/Om_AssemblyBlast_Rnn454Merged/Rnn454MergedBlastResults/Blast2GoBBFinal/Combinedfile_070911/Annotation_45_cutoff/KEGG/map01070.gif
Biosynthesis of plant hormones	193	glucose-6-phosphate isomerase	ec:5.3.1.9	2	BB_Contig_9201, BB_Contig_52539	path:map01070	/home/saranga/Desktop/Om_AssemblyBlast_Rnn454Merged/Rnn454MergedBlastResults/Blast2GoBBFinal/Combinedfile_070911/Annotation_45_cutoff/KEGG/map01070.gif
Biosynthesis of plant hormones	193	ribose-5-phosphate isomerase	ec:5.3.1.6	3	BB_Contig_50682, BB_Contig_11282, BB_Contig_38107	path:map01070	/home/saranga/Desktop/Om_AssemblyBlast_Rnn454Merged/Rnn454MergedBlastResults/Blast2GoBBFinal/Combinedfile_070911/Annotation_45_cutoff/KEGG/map01070.gif
Biosynthesis of plant hormones	193	hexokinase	ec:2.7.1.1	6	BB_Contig_11606, BB_Contig_21125, BB_Contig_4083, BB_Contig_9182, BB_Contig_26947, BB_Contig_49116	path:map01070	/home/saranga/Desktop/Om_AssemblyBlast_Rnn454Merged/Rnn454MergedBlastResults/Blast2GoBBFinal/Combinedfile_070911/Annotation_45_cutoff/KEGG/map01070.gif
Biosynthesis of plant hormones	193	enoyl-CoA hydratase	ec:4.2.1.17	3	BB_Contig_41369, BB_Contig_12827, BB_Contig_15698	path:map01070	/home/saranga/Desktop/Om_AssemblyBlast_Rnn454Merged/Rnn454MergedBlastResults/Blast2GoBBFinal/Combinedfile_070911/Annotation_45_cutoff/KEGG/map01070.gif
Biosynthesis of plant hormones	193	phosphopyruvate hydratase	ec:4.2.1.11	2	BB_Contig_52366, BB_Contig_30594	path:map01070	/home/saranga/Desktop/Om_AssemblyBlast_Rnn454Merged/Rnn454MergedBlastResults/Blast2GoBBFinal/Combinedfile_070911/Annotation_45_cutoff/KEGG/map01070.gif
Biosynthesis of plant hormones	193	6-phosphogluconolactonase	ec:3.1.1.31	1	BB_Contig_6604	path:map01070	/home/saranga/Desktop/Om_AssemblyBlast_Rnn454Merged/Rnn454MergedBlastResults/Blast2GoBBFinal/Combinedfile_070911/Annotation_45_cutoff/KEGG/map01070.gif
Biosynthesis of plant hormones	193	phosphomevalonate kinase	ec:2.7.4.2	1	BB_Contig_2552	path:map01070	/home/saranga/Desktop/Om_AssemblyBlast_Rnn454Merged/Rnn454MergedBlastResults/Blast2GoBBFinal/Combinedfile_070911/Annotation_45_cutoff/KEGG/map01070.gif
Biosynthesis of plant hormones	193	1-aminocyclopropane-1-carboxylate synthase	ec:4.4.1.14	6	BB_Contig_2421, BB_Contig_12509, BB_Contig_11576, BB_Contig_28370, BB_Contig_42597, BB_Contig_49098	path:map01070	/home/saranga/Desktop/Om_AssemblyBlast_Rnn454Merged/Rnn454MergedBlastResults/Blast2GoBBFinal/Combinedfile_070911/Annotation_45_cutoff/KEGG/map01070.gif
Biosynthesis of plant hormones	193	transaldolase	ec:2.2.1.2	2	BB_Contig_11705, BB_Contig_12935	path:map01070	/home/saranga/Desktop/Om_AssemblyBlast_Rnn454Merged/Rnn454MergedBlastResults/Blast2GoBBFinal/Combinedfile_070911/Annotation_45_cutoff/KEGG/map01070.gif
Biosynthesis of plant hormones	193	transketolase	ec:2.2.1.1	1	BB_Contig_49225	path:map01070	/home/saranga/Desktop/Om_AssemblyBlast_Rnn454Merged/Rnn454MergedBlastResults/Blast2GoBBFinal/Combinedfile_070911/Annotation_45_cutoff/KEGG/map01070.gif
Biosynthesis of plant hormones	193	phosphoribosylaminoimidazolecarboxamide formyltransferase	ec:2.1.2.3	2	BB_Contig_404, BB_Contig_32212	path:map01070	/home/saranga/Desktop/Om_AssemblyBlast_Rnn454Merged/Rnn454MergedBlastResults/Blast2GoBBFinal/Combinedfile_070911/Annotation_45_cutoff/KEGG/map01070.gif
Biosynthesis of plant hormones	193	IMP cyclohydrolase	ec:3.5.4.10	2	BB_Contig_404, BB_Contig_32212	path:map01070	/home/saranga/Desktop/Om_AssemblyBlast_Rnn454Merged/Rnn454MergedBlastResults/Blast2GoBBFinal/Combinedfile_070911/Annotation_45_cutoff/KEGG/map01070.gif
Biosynthesis of plant hormones	193	AMP deaminase	ec:3.5.4.6	5	BB_Contig_395, BB_Contig_12987, BB_Contig_16491, BB_Contig_30938, BB_Contig_25761	path:map01070	/home/saranga/Desktop/Om_AssemblyBlast_Rnn454Merged/Rnn454MergedBlastResults/Blast2GoBBFinal/Combinedfile_070911/Annotation_45_cutoff/KEGG/map01070.gif
Biosynthesis of plant hormones	193	2-C-methyl-D-erythritol 4-phosphate cytidylyltransferase	ec:2.7.7.60	1	BB_Contig_14945	path:map01070	/home/saranga/Desktop/Om_AssemblyBlast_Rnn454Merged/Rnn454MergedBlastResults/Blast2GoBBFinal/Combinedfile_070911/Annotation_45_cutoff/KEGG/map01070.gif
Biosynthesis of plant hormones	193	methionine adenosyltransferase	ec:2.5.1.6	5	BB_Contig_23772, BB_Contig_12569, BB_Contig_42283, BB_Contig_51576, BB_Contig_29036	path:map01070	/home/saranga/Desktop/Om_AssemblyBlast_Rnn454Merged/Rnn454MergedBlastResults/Blast2GoBBFinal/Combinedfile_070911/Annotation_45_cutoff/KEGG/map01070.gif
Biosynthesis of plant hormones	193	dimethylallyltranstransferase	ec:2.5.1.1	5	BB_Contig_11675, BB_Contig_15296, BB_Contig_21327, BB_Contig_12926, BB_Contig_29306	path:map01070	/home/saranga/Desktop/Om_AssemblyBlast_Rnn454Merged/Rnn454MergedBlastResults/Blast2GoBBFinal/Combinedfile_070911/Annotation_45_cutoff/KEGG/map01070.gif
Biosynthesis of plant hormones	193	ATP citrate synthase	ec:2.3.3.8	5	BB_Contig_52938, BB_Contig_51604, BB_Contig_9479, BB_Contig_49400, BB_Contig_28354	path:map01070	/home/saranga/Desktop/Om_AssemblyBlast_Rnn454Merged/Rnn454MergedBlastResults/Blast2GoBBFinal/Combinedfile_070911/Annotation_45_cutoff/KEGG/map01070.gif
Biosynthesis of plant hormones	193	citrate (Si)-synthase	ec:2.3.3.1	3	BB_Contig_917, BB_Contig_51520, BB_Contig_42396	path:map01070	/home/saranga/Desktop/Om_AssemblyBlast_Rnn454Merged/Rnn454MergedBlastResults/Blast2GoBBFinal/Combinedfile_070911/Annotation_45_cutoff/KEGG/map01070.gif
Biosynthesis of plant hormones	193	succinate---CoA ligase (ADP-forming)	ec:6.2.1.5	6	BB_Contig_12740, BB_Contig_52938, BB_Contig_51604, BB_Contig_9479, BB_Contig_49400, BB_Contig_28354	path:map01070	/home/saranga/Desktop/Om_AssemblyBlast_Rnn454Merged/Rnn454MergedBlastResults/Blast2GoBBFinal/Combinedfile_070911/Annotation_45_cutoff/KEGG/map01070.gif
Biosynthesis of plant hormones	193	succinate---CoA ligase (GDP-forming)	ec:6.2.1.4	3	BB_Contig_52938, BB_Contig_12833, BB_Contig_28354	path:map01070	/home/saranga/Desktop/Om_AssemblyBlast_Rnn454Merged/Rnn454MergedBlastResults/Blast2GoBBFinal/Combinedfile_070911/Annotation_45_cutoff/KEGG/map01070.gif
Biosynthesis of plant hormones	193	dihydrolipoyllysine-residue succinyltransferase	ec:2.3.1.61	5	BB_Contig_52230, BB_Contig_449, BB_Contig_13073, BB_Contig_9536, BB_Contig_28731	path:map01070	/home/saranga/Desktop/Om_AssemblyBlast_Rnn454Merged/Rnn454MergedBlastResults/Blast2GoBBFinal/Combinedfile_070911/Annotation_45_cutoff/KEGG/map01070.gif
Biosynthesis of plant hormones	193	succinate dehydrogenase (ubiquinone)	ec:1.3.5.1	5	BB_Contig_37339, BB_Contig_52043, BB_Contig_51800, BB_Contig_5427, BB_Contig_15994	path:map01070	/home/saranga/Desktop/Om_AssemblyBlast_Rnn454Merged/Rnn454MergedBlastResults/Blast2GoBBFinal/Combinedfile_070911/Annotation_45_cutoff/KEGG/map01070.gif
Biosynthesis of plant hormones	193	phosphoglycerate kinase	ec:2.7.2.3	3	BB_Contig_52181, BB_Contig_39721, BB_Contig_9345	path:map01070	/home/saranga/Desktop/Om_AssemblyBlast_Rnn454Merged/Rnn454MergedBlastResults/Blast2GoBBFinal/Combinedfile_070911/Annotation_45_cutoff/KEGG/map01070.gif
Biosynthesis of plant hormones	193	acetyl-CoA C-acyltransferase	ec:2.3.1.16	4	BB_Contig_41369, BB_Contig_12614, BB_Contig_53193, BB_Contig_43299	path:map01070	/home/saranga/Desktop/Om_AssemblyBlast_Rnn454Merged/Rnn454MergedBlastResults/Blast2GoBBFinal/Combinedfile_070911/Annotation_45_cutoff/KEGG/map01070.gif
Biosynthesis of plant hormones	193	dihydrolipoyllysine-residue acetyltransferase	ec:2.3.1.12	1	BB_Contig_10377	path:map01070	/home/saranga/Desktop/Om_AssemblyBlast_Rnn454Merged/Rnn454MergedBlastResults/Blast2GoBBFinal/Combinedfile_070911/Annotation_45_cutoff/KEGG/map01070.gif
Biosynthesis of plant hormones	193	fructose-bisphosphate aldolase	ec:4.1.2.13	12	BB_Contig_23819, BB_Contig_39327, BB_Contig_2687, BB_Contig_26740, BB_Contig_33547, BB_Contig_50357, BB_Contig_50819, BB_Contig_36763, BB_Contig_50804, BB_Contig_13610, BB_Contig_39328, BB_Contig_25416	path:map01070	/home/saranga/Desktop/Om_AssemblyBlast_Rnn454Merged/Rnn454MergedBlastResults/Blast2GoBBFinal/Combinedfile_070911/Annotation_45_cutoff/KEGG/map01070.gif
Biosynthesis of plant hormones	193	glucose-6-phosphate dehydrogenase	ec:1.1.1.49	2	BB_Contig_9566, BB_Contig_442	path:map01070	/home/saranga/Desktop/Om_AssemblyBlast_Rnn454Merged/Rnn454MergedBlastResults/Blast2GoBBFinal/Combinedfile_070911/Annotation_45_cutoff/KEGG/map01070.gif
Biosynthesis of plant hormones	193	phosphogluconate dehydrogenase (decarboxylating)	ec:1.1.1.44	4	BB_Contig_8571, BB_Contig_17477, BB_Contig_562, BB_Contig_670	path:map01070	/home/saranga/Desktop/Om_AssemblyBlast_Rnn454Merged/Rnn454MergedBlastResults/Blast2GoBBFinal/Combinedfile_070911/Annotation_45_cutoff/KEGG/map01070.gif
Biosynthesis of plant hormones	193	isocitrate dehydrogenase (NADP+)	ec:1.1.1.42	5	BB_Contig_2520, BB_Contig_49457, BB_Contig_29810, BB_Contig_30609, BB_Contig_35544	path:map01070	/home/saranga/Desktop/Om_AssemblyBlast_Rnn454Merged/Rnn454MergedBlastResults/Blast2GoBBFinal/Combinedfile_070911/Annotation_45_cutoff/KEGG/map01070.gif
Biosynthesis of plant hormones	193	isocitrate dehydrogenase (NAD+)	ec:1.1.1.41	5	BB_Contig_12865, BB_Contig_8890, BB_Contig_43164, BB_Contig_13903, BB_Contig_17543	path:map01070	/home/saranga/Desktop/Om_AssemblyBlast_Rnn454Merged/Rnn454MergedBlastResults/Blast2GoBBFinal/Combinedfile_070911/Annotation_45_cutoff/KEGG/map01070.gif
Biosynthesis of plant hormones	193	3-deoxy-7-phosphoheptulonate synthase	ec:2.5.1.54	1	BB_Contig_52029	path:map01070	/home/saranga/Desktop/Om_AssemblyBlast_Rnn454Merged/Rnn454MergedBlastResults/Blast2GoBBFinal/Combinedfile_070911/Annotation_45_cutoff/KEGG/map01070.gif
Biosynthesis of plant hormones	193	malate dehydrogenase	ec:1.1.1.37	14	BB_Contig_36673, BB_Contig_36664, BB_Contig_16492, BB_Contig_8313, BB_Contig_30641, BB_Contig_3987, BB_Contig_12030, BB_Contig_9743, BB_Contig_35513, BB_Contig_1223, BB_Contig_43064, BB_Contig_26760, BB_Contig_13315, BB_Contig_26761	path:map01070	/home/saranga/Desktop/Om_AssemblyBlast_Rnn454Merged/Rnn454MergedBlastResults/Blast2GoBBFinal/Combinedfile_070911/Annotation_45_cutoff/KEGG/map01070.gif
Biosynthesis of plant hormones	193	3-hydroxyacyl-CoA dehydrogenase	ec:1.1.1.35	5	BB_Contig_41369, BB_Contig_15986, BB_Contig_45484, BB_Contig_12827, BB_Contig_12076	path:map01070	/home/saranga/Desktop/Om_AssemblyBlast_Rnn454Merged/Rnn454MergedBlastResults/Blast2GoBBFinal/Combinedfile_070911/Annotation_45_cutoff/KEGG/map01070.gif
Biosynthesis of plant hormones	193	hydroxymethylglutaryl-CoA reductase (NADPH)	ec:1.1.1.34	5	BB_Contig_23444, BB_Contig_28393, BB_Contig_19444, BB_Contig_599, BB_Contig_21104	path:map01070	/home/saranga/Desktop/Om_AssemblyBlast_Rnn454Merged/Rnn454MergedBlastResults/Blast2GoBBFinal/Combinedfile_070911/Annotation_45_cutoff/KEGG/map01070.gif
Biosynthesis of plant hormones	193	geranylgeranyl diphosphate synthase	ec:2.5.1.29	4	BB_Contig_11675, BB_Contig_15296, BB_Contig_21327, BB_Contig_29306	path:map01070	/home/saranga/Desktop/Om_AssemblyBlast_Rnn454Merged/Rnn454MergedBlastResults/Blast2GoBBFinal/Combinedfile_070911/Annotation_45_cutoff/KEGG/map01070.gif
Biosynthesis of plant hormones	193	acyl-CoA oxidase	ec:1.3.3.6	10	BB_Contig_50626, BB_Contig_3575, BB_Contig_4859, BB_Contig_37489, BB_Contig_9024, BB_Contig_50872, BB_Contig_13581, BB_Contig_13586, BB_Contig_15677, BB_Contig_19911	path:map01070	/home/saranga/Desktop/Om_AssemblyBlast_Rnn454Merged/Rnn454MergedBlastResults/Blast2GoBBFinal/Combinedfile_070911/Annotation_45_cutoff/KEGG/map01070.gif
Biosynthesis of plant hormones	193	squalene synthase	ec:2.5.1.21	1	BB_Contig_51481	path:map01070	/home/saranga/Desktop/Om_AssemblyBlast_Rnn454Merged/Rnn454MergedBlastResults/Blast2GoBBFinal/Combinedfile_070911/Annotation_45_cutoff/KEGG/map01070.gif
Biosynthesis of plant hormones	193	long-chain-3-hydroxyacyl-CoA dehydrogenase	ec:1.1.1.211	5	BB_Contig_41369, BB_Contig_12827, BB_Contig_12614, BB_Contig_53193, BB_Contig_43299	path:map01070	/home/saranga/Desktop/Om_AssemblyBlast_Rnn454Merged/Rnn454MergedBlastResults/Blast2GoBBFinal/Combinedfile_070911/Annotation_45_cutoff/KEGG/map01070.gif
Biosynthesis of plant hormones	193	oxoglutarate dehydrogenase (succinyl-transferring)	ec:1.2.4.2	7	BB_Contig_16646, BB_Contig_15444, BB_Contig_37927, BB_Contig_37928, BB_Contig_1412, BB_Contig_11575, BB_Contig_42804	path:map01070	/home/saranga/Desktop/Om_AssemblyBlast_Rnn454Merged/Rnn454MergedBlastResults/Blast2GoBBFinal/Combinedfile_070911/Annotation_45_cutoff/KEGG/map01070.gif
Biosynthesis of plant hormones	193	pyruvate dehydrogenase (acetyl-transferring)	ec:1.2.4.1	5	BB_Contig_16517, BB_Contig_49029, BB_Contig_11030, BB_Contig_36552, BB_Contig_12164	path:map01070	/home/saranga/Desktop/Om_AssemblyBlast_Rnn454Merged/Rnn454MergedBlastResults/Blast2GoBBFinal/Combinedfile_070911/Annotation_45_cutoff/KEGG/map01070.gif
Biosynthesis of plant hormones	193	(2E,6E)-farnesyl diphosphate synthase	ec:2.5.1.10	5	BB_Contig_11675, BB_Contig_15296, BB_Contig_21327, BB_Contig_12926, BB_Contig_29306	path:map01070	/home/saranga/Desktop/Om_AssemblyBlast_Rnn454Merged/Rnn454MergedBlastResults/Blast2GoBBFinal/Combinedfile_070911/Annotation_45_cutoff/KEGG/map01070.gif
Biosynthesis of plant hormones	193	hydroxymethylglutaryl-CoA synthase	ec:2.3.3.10	1	BB_Contig_3766	path:map01070	/home/saranga/Desktop/Om_AssemblyBlast_Rnn454Merged/Rnn454MergedBlastResults/Blast2GoBBFinal/Combinedfile_070911/Annotation_45_cutoff/KEGG/map01070.gif
Biosynthesis of plant hormones	193	aspartate transaminase	ec:2.6.1.1	4	BB_Contig_12873, BB_Contig_32876, BB_Contig_42469, BB_Contig_51735	path:map01070	/home/saranga/Desktop/Om_AssemblyBlast_Rnn454Merged/Rnn454MergedBlastResults/Blast2GoBBFinal/Combinedfile_070911/Annotation_45_cutoff/KEGG/map01070.gif
Biosynthesis of plant hormones	193	dihydrolipoyl dehydrogenase	ec:1.8.1.4	2	BB_Contig_2828, BB_Contig_49521	path:map01070	/home/saranga/Desktop/Om_AssemblyBlast_Rnn454Merged/Rnn454MergedBlastResults/Blast2GoBBFinal/Combinedfile_070911/Annotation_45_cutoff/KEGG/map01070.gif
Biosynthesis of plant hormones	193	shikimate kinase	ec:2.7.1.71	3	BB_Contig_2146, BB_Contig_14277, BB_Contig_49443	path:map01070	/home/saranga/Desktop/Om_AssemblyBlast_Rnn454Merged/Rnn454MergedBlastResults/Blast2GoBBFinal/Combinedfile_070911/Annotation_45_cutoff/KEGG/map01070.gif
Biosynthesis of plant hormones	193	glyceraldehyde-3-phosphate dehydrogenase (NADP+) (phosphorylating)	ec:1.2.1.13	1	BB_Contig_50527	path:map01070	/home/saranga/Desktop/Om_AssemblyBlast_Rnn454Merged/Rnn454MergedBlastResults/Blast2GoBBFinal/Combinedfile_070911/Annotation_45_cutoff/KEGG/map01070.gif
Biosynthesis of plant hormones	193	glyceraldehyde-3-phosphate dehydrogenase (phosphorylating)	ec:1.2.1.12	11	BB_Contig_51036, BB_Contig_50527, BB_Contig_13375, BB_Contig_48716, BB_Contig_53066, BB_Contig_36367, BB_Contig_50600, BB_Contig_49348, BB_Contig_52730, BB_Contig_50960, BB_Contig_36811	path:map01070	/home/saranga/Desktop/Om_AssemblyBlast_Rnn454Merged/Rnn454MergedBlastResults/Blast2GoBBFinal/Combinedfile_070911/Annotation_45_cutoff/KEGG/map01070.gif
Biosynthesis of plant hormones	193	phosphoglycerate mutase	ec:5.4.2.1	2	BB_Contig_3663, BB_Contig_8685	path:map01070	/home/saranga/Desktop/Om_AssemblyBlast_Rnn454Merged/Rnn454MergedBlastResults/Blast2GoBBFinal/Combinedfile_070911/Annotation_45_cutoff/KEGG/map01070.gif
Biosynthesis of plant hormones	193	isopentenyl-diphosphate Delta-isomerase	ec:5.3.3.2	1	BB_Contig_2333	path:map01070	/home/saranga/Desktop/Om_AssemblyBlast_Rnn454Merged/Rnn454MergedBlastResults/Blast2GoBBFinal/Combinedfile_070911/Annotation_45_cutoff/KEGG/map01070.gif
Biosynthesis of plant hormones	193	pyruvate kinase	ec:2.7.1.40	8	BB_Contig_11828, BB_Contig_50148, BB_Contig_43112, BB_Contig_12537, BB_Contig_43111, BB_Contig_49046, BB_Contig_27764, BB_Contig_27565	path:map01070	/home/saranga/Desktop/Om_AssemblyBlast_Rnn454Merged/Rnn454MergedBlastResults/Blast2GoBBFinal/Combinedfile_070911/Annotation_45_cutoff/KEGG/map01070.gif
Biosynthesis of plant hormones	193	mevalonate kinase	ec:2.7.1.36	1	BB_Contig_13162	path:map01070	/home/saranga/Desktop/Om_AssemblyBlast_Rnn454Merged/Rnn454MergedBlastResults/Blast2GoBBFinal/Combinedfile_070911/Annotation_45_cutoff/KEGG/map01070.gif
Biosynthesis of plant hormones	193	aconitate hydratase	ec:4.2.1.3	6	BB_Contig_42525, BB_Contig_34856, BB_Contig_1377, BB_Contig_39408, BB_Contig_2813, BB_Contig_10409	path:map01070	/home/saranga/Desktop/Om_AssemblyBlast_Rnn454Merged/Rnn454MergedBlastResults/Blast2GoBBFinal/Combinedfile_070911/Annotation_45_cutoff/KEGG/map01070.gif
Biosynthesis of plant hormones	193	fumarate hydratase	ec:4.2.1.2	1	BB_Contig_8601	path:map01070	/home/saranga/Desktop/Om_AssemblyBlast_Rnn454Merged/Rnn454MergedBlastResults/Blast2GoBBFinal/Combinedfile_070911/Annotation_45_cutoff/KEGG/map01070.gif
Cyanoamino acid metabolism	17	gamma-glutamyltransferase	ec:2.3.2.2	4	BB_Contig_16789, BB_Contig_13445, BB_Contig_28619, BB_Contig_5981	path:map00460	/home/saranga/Desktop/Om_AssemblyBlast_Rnn454Merged/Rnn454MergedBlastResults/Blast2GoBBFinal/Combinedfile_070911/Annotation_45_cutoff/KEGG/map00460.gif
Cyanoamino acid metabolism	17	asparaginase	ec:3.5.1.1	3	BB_Contig_26701, BB_Contig_53054, BB_Contig_20187	path:map00460	/home/saranga/Desktop/Om_AssemblyBlast_Rnn454Merged/Rnn454MergedBlastResults/Blast2GoBBFinal/Combinedfile_070911/Annotation_45_cutoff/KEGG/map00460.gif
Cyanoamino acid metabolism	17	beta-glucosidase	ec:3.2.1.21	6	BB_Contig_11155, BB_Contig_7842, BB_Contig_52079, BB_Contig_1726, BB_Contig_2894, BB_Contig_25742	path:map00460	/home/saranga/Desktop/Om_AssemblyBlast_Rnn454Merged/Rnn454MergedBlastResults/Blast2GoBBFinal/Combinedfile_070911/Annotation_45_cutoff/KEGG/map00460.gif
Cyanoamino acid metabolism	17	glycine hydroxymethyltransferase	ec:2.1.2.1	4	BB_Contig_52601, BB_Contig_11053, BB_Contig_19488, BB_Contig_27628	path:map00460	/home/saranga/Desktop/Om_AssemblyBlast_Rnn454Merged/Rnn454MergedBlastResults/Blast2GoBBFinal/Combinedfile_070911/Annotation_45_cutoff/KEGG/map00460.gif
Lysine biosynthesis	6	diaminopimelate decarboxylase	ec:4.1.1.20	1	BB_Contig_51548	path:map00300	/home/saranga/Desktop/Om_AssemblyBlast_Rnn454Merged/Rnn454MergedBlastResults/Blast2GoBBFinal/Combinedfile_070911/Annotation_45_cutoff/KEGG/map00300.gif
Lysine biosynthesis	6	succinyl-diaminopimelate desuccinylase	ec:3.5.1.18	1	BB_Contig_2879	path:map00300	/home/saranga/Desktop/Om_AssemblyBlast_Rnn454Merged/Rnn454MergedBlastResults/Blast2GoBBFinal/Combinedfile_070911/Annotation_45_cutoff/KEGG/map00300.gif
Lysine biosynthesis	6	L-aminoadipate-semialdehyde dehydrogenase	ec:1.2.1.31	4	BB_Contig_12584, BB_Contig_34162, BB_Contig_23159, BB_Contig_52705	path:map00300	/home/saranga/Desktop/Om_AssemblyBlast_Rnn454Merged/Rnn454MergedBlastResults/Blast2GoBBFinal/Combinedfile_070911/Annotation_45_cutoff/KEGG/map00300.gif
Isoquinoline alkaloid biosynthesis	21	aromatic-L-amino-acid decarboxylase	ec:4.1.1.28	4	BB_Contig_44913, BB_Contig_432, BB_Contig_5254, BB_Contig_42878	path:map00950	/home/saranga/Desktop/Om_AssemblyBlast_Rnn454Merged/Rnn454MergedBlastResults/Blast2GoBBFinal/Combinedfile_070911/Annotation_45_cutoff/KEGG/map00950.gif
Isoquinoline alkaloid biosynthesis	21	primary-amine oxidase	ec:1.4.3.21	3	BB_Contig_16630, BB_Contig_3486, BB_Contig_10330	path:map00950	/home/saranga/Desktop/Om_AssemblyBlast_Rnn454Merged/Rnn454MergedBlastResults/Blast2GoBBFinal/Combinedfile_070911/Annotation_45_cutoff/KEGG/map00950.gif
Isoquinoline alkaloid biosynthesis	21	monophenol monooxygenase	ec:1.14.18.1	5	BB_Contig_3868, BB_Contig_3982, BB_Contig_52437, BB_Contig_14045, BB_Contig_15999	path:map00950	/home/saranga/Desktop/Om_AssemblyBlast_Rnn454Merged/Rnn454MergedBlastResults/Blast2GoBBFinal/Combinedfile_070911/Annotation_45_cutoff/KEGG/map00950.gif
Isoquinoline alkaloid biosynthesis	21	tyrosine 3-monooxygenase	ec:1.14.16.2	3	BB_Contig_10091, BB_Contig_3153, BB_Contig_31556	path:map00950	/home/saranga/Desktop/Om_AssemblyBlast_Rnn454Merged/Rnn454MergedBlastResults/Blast2GoBBFinal/Combinedfile_070911/Annotation_45_cutoff/KEGG/map00950.gif
Isoquinoline alkaloid biosynthesis	21	catechol oxidase	ec:1.10.3.1	5	BB_Contig_3868, BB_Contig_3982, BB_Contig_52437, BB_Contig_14045, BB_Contig_15999	path:map00950	/home/saranga/Desktop/Om_AssemblyBlast_Rnn454Merged/Rnn454MergedBlastResults/Blast2GoBBFinal/Combinedfile_070911/Annotation_45_cutoff/KEGG/map00950.gif
Isoquinoline alkaloid biosynthesis	21	tyrosine transaminase	ec:2.6.1.5	2	BB_Contig_2421, BB_Contig_28370	path:map00950	/home/saranga/Desktop/Om_AssemblyBlast_Rnn454Merged/Rnn454MergedBlastResults/Blast2GoBBFinal/Combinedfile_070911/Annotation_45_cutoff/KEGG/map00950.gif
Isoquinoline alkaloid biosynthesis	21	aspartate transaminase	ec:2.6.1.1	4	BB_Contig_12873, BB_Contig_32876, BB_Contig_42469, BB_Contig_51735	path:map00950	/home/saranga/Desktop/Om_AssemblyBlast_Rnn454Merged/Rnn454MergedBlastResults/Blast2GoBBFinal/Combinedfile_070911/Annotation_45_cutoff/KEGG/map00950.gif
Benzoate degradation	12	enoyl-CoA hydratase	ec:4.2.1.17	3	BB_Contig_41369, BB_Contig_12827, BB_Contig_15698	path:map00362	/home/saranga/Desktop/Om_AssemblyBlast_Rnn454Merged/Rnn454MergedBlastResults/Blast2GoBBFinal/Combinedfile_070911/Annotation_45_cutoff/KEGG/map00362.gif
Benzoate degradation	12	acetyl-CoA C-acyltransferase	ec:2.3.1.16	4	BB_Contig_41369, BB_Contig_12614, BB_Contig_53193, BB_Contig_43299	path:map00362	/home/saranga/Desktop/Om_AssemblyBlast_Rnn454Merged/Rnn454MergedBlastResults/Blast2GoBBFinal/Combinedfile_070911/Annotation_45_cutoff/KEGG/map00362.gif
Benzoate degradation	12	acetyl-CoA C-acetyltransferase	ec:2.3.1.9	3	BB_Contig_41369, BB_Contig_6506, BB_Contig_6546	path:map00362	/home/saranga/Desktop/Om_AssemblyBlast_Rnn454Merged/Rnn454MergedBlastResults/Blast2GoBBFinal/Combinedfile_070911/Annotation_45_cutoff/KEGG/map00362.gif
Benzoate degradation	12	glutaryl-CoA dehydrogenase	ec:1.3.99.7	1	BB_Contig_12959	path:map00362	/home/saranga/Desktop/Om_AssemblyBlast_Rnn454Merged/Rnn454MergedBlastResults/Blast2GoBBFinal/Combinedfile_070911/Annotation_45_cutoff/KEGG/map00362.gif
Benzoate degradation	12	acetaldehyde dehydrogenase (acetylating)	ec:1.2.1.10	3	BB_Contig_14753, BB_Contig_37356, BB_Contig_371	path:map00362	/home/saranga/Desktop/Om_AssemblyBlast_Rnn454Merged/Rnn454MergedBlastResults/Blast2GoBBFinal/Combinedfile_070911/Annotation_45_cutoff/KEGG/map00362.gif
Phenylalanine metabolism	49	aromatic-L-amino-acid decarboxylase	ec:4.1.1.28	4	BB_Contig_44913, BB_Contig_432, BB_Contig_5254, BB_Contig_42878	path:map00360	/home/saranga/Desktop/Om_AssemblyBlast_Rnn454Merged/Rnn454MergedBlastResults/Blast2GoBBFinal/Combinedfile_070911/Annotation_45_cutoff/KEGG/map00360.gif
Phenylalanine metabolism	49	primary-amine oxidase	ec:1.4.3.21	3	BB_Contig_16630, BB_Contig_3486, BB_Contig_10330	path:map00360	/home/saranga/Desktop/Om_AssemblyBlast_Rnn454Merged/Rnn454MergedBlastResults/Blast2GoBBFinal/Combinedfile_070911/Annotation_45_cutoff/KEGG/map00360.gif
Phenylalanine metabolism	49	peroxidase	ec:1.11.1.7	21	BB_Contig_6591, BB_Contig_17660, BB_Contig_28549, BB_Contig_17852, BB_Contig_20640, BB_Contig_1387, BB_Contig_1744, BB_Contig_16627, BB_Contig_2731, BB_Contig_6817, BB_Contig_2186, BB_Contig_20607, BB_Contig_20664, BB_Contig_20510, BB_Contig_1795, BB_Contig_32580, BB_Contig_42567, BB_Contig_656, BB_Contig_3580, BB_Contig_3696, BB_Contig_11505	path:map00360	/home/saranga/Desktop/Om_AssemblyBlast_Rnn454Merged/Rnn454MergedBlastResults/Blast2GoBBFinal/Combinedfile_070911/Annotation_45_cutoff/KEGG/map00360.gif
Phenylalanine metabolism	49	phenylpyruvate tautomerase	ec:5.3.2.1	2	BB_Contig_52476, BB_Contig_50534	path:map00360	/home/saranga/Desktop/Om_AssemblyBlast_Rnn454Merged/Rnn454MergedBlastResults/Blast2GoBBFinal/Combinedfile_070911/Annotation_45_cutoff/KEGG/map00360.gif
Phenylalanine metabolism	49	phenylalanine 4-monooxygenase	ec:1.14.16.1	4	BB_Contig_21637, BB_Contig_3593, BB_Contig_10543, BB_Contig_34049	path:map00360	/home/saranga/Desktop/Om_AssemblyBlast_Rnn454Merged/Rnn454MergedBlastResults/Blast2GoBBFinal/Combinedfile_070911/Annotation_45_cutoff/KEGG/map00360.gif
Phenylalanine metabolism	49	glycine N-acyltransferase	ec:2.3.1.13	1	BB_Contig_19827	path:map00360	/home/saranga/Desktop/Om_AssemblyBlast_Rnn454Merged/Rnn454MergedBlastResults/Blast2GoBBFinal/Combinedfile_070911/Annotation_45_cutoff/KEGG/map00360.gif
Phenylalanine metabolism	49	aldehyde dehydrogenase [NAD(P)+]	ec:1.2.1.5	4	BB_Contig_53578, BB_Contig_12368, BB_Contig_9053, BB_Contig_337	path:map00360	/home/saranga/Desktop/Om_AssemblyBlast_Rnn454Merged/Rnn454MergedBlastResults/Blast2GoBBFinal/Combinedfile_070911/Annotation_45_cutoff/KEGG/map00360.gif
Phenylalanine metabolism	49	4-hydroxyphenylpyruvate dioxygenase	ec:1.13.11.27	3	BB_Contig_35905, BB_Contig_6338, BB_Contig_42780	path:map00360	/home/saranga/Desktop/Om_AssemblyBlast_Rnn454Merged/Rnn454MergedBlastResults/Blast2GoBBFinal/Combinedfile_070911/Annotation_45_cutoff/KEGG/map00360.gif
Phenylalanine metabolism	49	tyrosine transaminase	ec:2.6.1.5	2	BB_Contig_2421, BB_Contig_28370	path:map00360	/home/saranga/Desktop/Om_AssemblyBlast_Rnn454Merged/Rnn454MergedBlastResults/Blast2GoBBFinal/Combinedfile_070911/Annotation_45_cutoff/KEGG/map00360.gif
Phenylalanine metabolism	49	aspartate transaminase	ec:2.6.1.1	4	BB_Contig_12873, BB_Contig_32876, BB_Contig_42469, BB_Contig_51735	path:map00360	/home/saranga/Desktop/Om_AssemblyBlast_Rnn454Merged/Rnn454MergedBlastResults/Blast2GoBBFinal/Combinedfile_070911/Annotation_45_cutoff/KEGG/map00360.gif
Phenylalanine metabolism	49	4-coumarate---CoA ligase	ec:6.2.1.12	1	BB_Contig_9092	path:map00360	/home/saranga/Desktop/Om_AssemblyBlast_Rnn454Merged/Rnn454MergedBlastResults/Blast2GoBBFinal/Combinedfile_070911/Annotation_45_cutoff/KEGG/map00360.gif
T cell receptor signaling pathway	55	phosphoprotein phosphatase	ec:3.1.3.16	30	BB_Contig_25923, BB_Contig_35218, BB_Contig_11559, BB_Contig_23847, BB_Contig_25217, BB_Contig_9304, BB_Contig_17705, BB_Contig_21221, BB_Contig_10081, BB_Contig_907, BB_Contig_47384, BB_Contig_2703, BB_Contig_5585, BB_Contig_2084, BB_Contig_10477, BB_Contig_42968, BB_Contig_49137, BB_Contig_20476, BB_Contig_10269, BB_Contig_10384, BB_Contig_11531, BB_Contig_9384, BB_Contig_16927, BB_Contig_8718,…	path:map04660	/home/saranga/Desktop/Om_AssemblyBlast_Rnn454Merged/Rnn454MergedBlastResults/Blast2GoBBFinal/Combinedfile_070911/Annotation_45_cutoff/KEGG/map04660.gif
T cell receptor signaling pathway	55	non-specific protein-tyrosine kinase	ec:2.7.10.2	25	BB_Contig_1264, BB_Contig_10925, BB_Contig_14025, BB_Contig_21274, BB_Contig_2613, BB_Contig_11049, BB_Contig_9327, BB_Contig_28199, BB_Contig_12597, BB_Contig_36464, BB_Contig_14754, BB_Contig_17990, BB_Contig_7891, BB_Contig_8126, BB_Contig_38565, BB_Contig_531, BB_Contig_2266, BB_Contig_47666, BB_Contig_4773, BB_Contig_15277, BB_Contig_29383, BB_Contig_24804, BB_Contig_25323, BB_Contig_27942, …	path:map04660	/home/saranga/Desktop/Om_AssemblyBlast_Rnn454Merged/Rnn454MergedBlastResults/Blast2GoBBFinal/Combinedfile_070911/Annotation_45_cutoff/KEGG/map04660.gif
Glycine, serine and threonine metabolism	57	aminomethyltransferase	ec:2.1.2.10	5	BB_Contig_3171, BB_Contig_13894, BB_Contig_10369, BB_Contig_9449, BB_Contig_6098	path:map00260	/home/saranga/Desktop/Om_AssemblyBlast_Rnn454Merged/Rnn454MergedBlastResults/Blast2GoBBFinal/Combinedfile_070911/Annotation_45_cutoff/KEGG/map00260.gif
Glycine, serine and threonine metabolism	57	D-amino-acid oxidase	ec:1.4.3.3	2	BB_Contig_9209, BB_Contig_49877	path:map00260	/home/saranga/Desktop/Om_AssemblyBlast_Rnn454Merged/Rnn454MergedBlastResults/Blast2GoBBFinal/Combinedfile_070911/Annotation_45_cutoff/KEGG/map00260.gif
Glycine, serine and threonine metabolism	57	cystathionine beta-synthase	ec:4.2.1.22	1	BB_Contig_2353	path:map00260	/home/saranga/Desktop/Om_AssemblyBlast_Rnn454Merged/Rnn454MergedBlastResults/Blast2GoBBFinal/Combinedfile_070911/Annotation_45_cutoff/KEGG/map00260.gif
Glycine, serine and threonine metabolism	57	primary-amine oxidase	ec:1.4.3.21	3	BB_Contig_16630, BB_Contig_3486, BB_Contig_10330	path:map00260	/home/saranga/Desktop/Om_AssemblyBlast_Rnn454Merged/Rnn454MergedBlastResults/Blast2GoBBFinal/Combinedfile_070911/Annotation_45_cutoff/KEGG/map00260.gif
Glycine, serine and threonine metabolism	57	threonine ammonia-lyase	ec:4.3.1.19	3	BB_Contig_51001, BB_Contig_13023, BB_Contig_42931	path:map00260	/home/saranga/Desktop/Om_AssemblyBlast_Rnn454Merged/Rnn454MergedBlastResults/Blast2GoBBFinal/Combinedfile_070911/Annotation_45_cutoff/KEGG/map00260.gif
Glycine, serine and threonine metabolism	57	alcohol dehydrogenase	ec:1.1.1.1	16	BB_Contig_20360, BB_Contig_21023, BB_Contig_23333, BB_Contig_23008, BB_Contig_24795, BB_Contig_3830, BB_Contig_6137, BB_Contig_23145, BB_Contig_22567, BB_Contig_23883, BB_Contig_4856, BB_Contig_6273, BB_Contig_20532, BB_Contig_2864, BB_Contig_18942, BB_Contig_52454	path:map00260	/home/saranga/Desktop/Om_AssemblyBlast_Rnn454Merged/Rnn454MergedBlastResults/Blast2GoBBFinal/Combinedfile_070911/Annotation_45_cutoff/KEGG/map00260.gif
Glycine, serine and threonine metabolism	57	glycine hydroxymethyltransferase	ec:2.1.2.1	4	BB_Contig_52601, BB_Contig_11053, BB_Contig_19488, BB_Contig_27628	path:map00260	/home/saranga/Desktop/Om_AssemblyBlast_Rnn454Merged/Rnn454MergedBlastResults/Blast2GoBBFinal/Combinedfile_070911/Annotation_45_cutoff/KEGG/map00260.gif
Glycine, serine and threonine metabolism	57	sarcosine oxidase ec:1.5.3.10 dimethylglycine oxidase ec:1.5.3.11 Deleted entry ec:1.5.3.12 dihydrobenzophenanthridine oxidase ec:1.5.3.13 N1-acetylpolyamine oxidase	ec:1.5.3.1	2	BB_Contig_24000, BB_Contig_1658	path:map00260	/home/saranga/Desktop/Om_AssemblyBlast_Rnn454Merged/Rnn454MergedBlastResults/Blast2GoBBFinal/Combinedfile_070911/Annotation_45_cutoff/KEGG/map00260.gif
Glycine, serine and threonine metabolism	57	glycine dehydrogenase (decarboxylating)	ec:1.4.4.2	1	BB_Contig_13119	path:map00260	/home/saranga/Desktop/Om_AssemblyBlast_Rnn454Merged/Rnn454MergedBlastResults/Blast2GoBBFinal/Combinedfile_070911/Annotation_45_cutoff/KEGG/map00260.gif
Glycine, serine and threonine metabolism	57	5-aminolevulinate synthase	ec:2.3.1.37	2	BB_Contig_33144, BB_Contig_2594	path:map00260	/home/saranga/Desktop/Om_AssemblyBlast_Rnn454Merged/Rnn454MergedBlastResults/Blast2GoBBFinal/Combinedfile_070911/Annotation_45_cutoff/KEGG/map00260.gif
Glycine, serine and threonine metabolism	57	glycine C-acetyltransferase	ec:2.3.1.29	1	BB_Contig_33155	path:map00260	/home/saranga/Desktop/Om_AssemblyBlast_Rnn454Merged/Rnn454MergedBlastResults/Blast2GoBBFinal/Combinedfile_070911/Annotation_45_cutoff/KEGG/map00260.gif
Glycine, serine and threonine metabolism	57	phosphoglycerate dehydrogenase	ec:1.1.1.95	3	BB_Contig_21853, BB_Contig_42472, BB_Contig_16340	path:map00260	/home/saranga/Desktop/Om_AssemblyBlast_Rnn454Merged/Rnn454MergedBlastResults/Blast2GoBBFinal/Combinedfile_070911/Annotation_45_cutoff/KEGG/map00260.gif
Glycine, serine and threonine metabolism	57	phosphoserine phosphatase ec:3.1.3.30 Deleted entry ec:3.1.3.31 nucleotidase	ec:3.1.3.3	2	BB_Contig_8869, BB_Contig_6256	path:map00260	/home/saranga/Desktop/Om_AssemblyBlast_Rnn454Merged/Rnn454MergedBlastResults/Blast2GoBBFinal/Combinedfile_070911/Annotation_45_cutoff/KEGG/map00260.gif
Glycine, serine and threonine metabolism	57	cystathionine gamma-lyase	ec:4.4.1.1	4	BB_Contig_11991, BB_Contig_18492, BB_Contig_3504, BB_Contig_11273	path:map00260	/home/saranga/Desktop/Om_AssemblyBlast_Rnn454Merged/Rnn454MergedBlastResults/Blast2GoBBFinal/Combinedfile_070911/Annotation_45_cutoff/KEGG/map00260.gif
Glycine, serine and threonine metabolism	57	betaine-aldehyde dehydrogenase	ec:1.2.1.8	1	BB_Contig_12584	path:map00260	/home/saranga/Desktop/Om_AssemblyBlast_Rnn454Merged/Rnn454MergedBlastResults/Blast2GoBBFinal/Combinedfile_070911/Annotation_45_cutoff/KEGG/map00260.gif
Glycine, serine and threonine metabolism	57	choline dehydrogenase	ec:1.1.99.1	1	BB_Contig_51306	path:map00260	/home/saranga/Desktop/Om_AssemblyBlast_Rnn454Merged/Rnn454MergedBlastResults/Blast2GoBBFinal/Combinedfile_070911/Annotation_45_cutoff/KEGG/map00260.gif
Glycine, serine and threonine metabolism	57	phosphoserine transaminase	ec:2.6.1.52	2	BB_Contig_12974, BB_Contig_49072	path:map00260	/home/saranga/Desktop/Om_AssemblyBlast_Rnn454Merged/Rnn454MergedBlastResults/Blast2GoBBFinal/Combinedfile_070911/Annotation_45_cutoff/KEGG/map00260.gif
Glycine, serine and threonine metabolism	57	dihydrolipoyl dehydrogenase	ec:1.8.1.4	2	BB_Contig_2828, BB_Contig_49521	path:map00260	/home/saranga/Desktop/Om_AssemblyBlast_Rnn454Merged/Rnn454MergedBlastResults/Blast2GoBBFinal/Combinedfile_070911/Annotation_45_cutoff/KEGG/map00260.gif
Glycine, serine and threonine metabolism	57	alanine---glyoxylate transaminase	ec:2.6.1.44	1	BB_Contig_2992	path:map00260	/home/saranga/Desktop/Om_AssemblyBlast_Rnn454Merged/Rnn454MergedBlastResults/Blast2GoBBFinal/Combinedfile_070911/Annotation_45_cutoff/KEGG/map00260.gif
Glycine, serine and threonine metabolism	57	glycerate kinase	ec:2.7.1.31	1	BB_Contig_9270	path:map00260	/home/saranga/Desktop/Om_AssemblyBlast_Rnn454Merged/Rnn454MergedBlastResults/Blast2GoBBFinal/Combinedfile_070911/Annotation_45_cutoff/KEGG/map00260.gif
Steroid biosynthesis	3	sterol esterase	ec:3.1.1.13	2	BB_Contig_41267, BB_Contig_28353	path:map00100	/home/saranga/Desktop/Om_AssemblyBlast_Rnn454Merged/Rnn454MergedBlastResults/Blast2GoBBFinal/Combinedfile_070911/Annotation_45_cutoff/KEGG/map00100.gif
Steroid biosynthesis	3	squalene synthase	ec:2.5.1.21	1	BB_Contig_51481	path:map00100	/home/saranga/Desktop/Om_AssemblyBlast_Rnn454Merged/Rnn454MergedBlastResults/Blast2GoBBFinal/Combinedfile_070911/Annotation_45_cutoff/KEGG/map00100.gif
Vitamin B6 metabolism	6	pyridoxal 5'-phosphate synthase	ec:1.4.3.5	1	BB_Contig_4715	path:map00750	/home/saranga/Desktop/Om_AssemblyBlast_Rnn454Merged/Rnn454MergedBlastResults/Blast2GoBBFinal/Combinedfile_070911/Annotation_45_cutoff/KEGG/map00750.gif
Vitamin B6 metabolism	6	erythrose-4-phosphate dehydrogenase	ec:1.2.1.72	1	BB_Contig_51036	path:map00750	/home/saranga/Desktop/Om_AssemblyBlast_Rnn454Merged/Rnn454MergedBlastResults/Blast2GoBBFinal/Combinedfile_070911/Annotation_45_cutoff/KEGG/map00750.gif
Vitamin B6 metabolism	6	phosphoserine transaminase	ec:2.6.1.52	2	BB_Contig_12974, BB_Contig_49072	path:map00750	/home/saranga/Desktop/Om_AssemblyBlast_Rnn454Merged/Rnn454MergedBlastResults/Blast2GoBBFinal/Combinedfile_070911/Annotation_45_cutoff/KEGG/map00750.gif
Vitamin B6 metabolism	6	pyridoxal kinase	ec:2.7.1.35	2	BB_Contig_10644, BB_Contig_6974	path:map00750	/home/saranga/Desktop/Om_AssemblyBlast_Rnn454Merged/Rnn454MergedBlastResults/Blast2GoBBFinal/Combinedfile_070911/Annotation_45_cutoff/KEGG/map00750.gif
Phosphatidylinositol signaling system	121	phosphoinositide phospholipase C	ec:3.1.4.11	24	BB_Contig_45505, BB_Contig_3941, BB_Contig_23154, BB_Contig_14874, BB_Contig_40900, BB_Contig_3970, BB_Contig_9048, BB_Contig_35755, BB_Contig_35285, BB_Contig_4627, BB_Contig_33019, BB_Contig_8605, BB_Contig_9843, BB_Contig_41763, BB_Contig_35124, BB_Contig_2765, BB_Contig_4700, BB_Contig_3308, BB_Contig_48337, BB_Contig_47454, BB_Contig_20475, BB_Contig_31678, BB_Contig_31465, BB_Contig_26382	path:map04070	/home/saranga/Desktop/Om_AssemblyBlast_Rnn454Merged/Rnn454MergedBlastResults/Blast2GoBBFinal/Combinedfile_070911/Annotation_45_cutoff/KEGG/map04070.gif
Phosphatidylinositol signaling system	121	phosphatidylinositol-3,4,5-trisphosphate 3-phosphatase	ec:3.1.3.67	2	BB_Contig_8935, BB_Contig_1281	path:map04070	/home/saranga/Desktop/Om_AssemblyBlast_Rnn454Merged/Rnn454MergedBlastResults/Blast2GoBBFinal/Combinedfile_070911/Annotation_45_cutoff/KEGG/map04070.gif
Phosphatidylinositol signaling system	121	phosphatidylinositol-3-phosphatase	ec:3.1.3.64	1	BB_Contig_8615	path:map04070	/home/saranga/Desktop/Om_AssemblyBlast_Rnn454Merged/Rnn454MergedBlastResults/Blast2GoBBFinal/Combinedfile_070911/Annotation_45_cutoff/KEGG/map04070.gif
Phosphatidylinositol signaling system	121	protein kinase C	ec:2.7.11.13	15	BB_Contig_13174, BB_Contig_7160, BB_Contig_45675, BB_Contig_30495, BB_Contig_19026, BB_Contig_15148, BB_Contig_4321, BB_Contig_34884, BB_Contig_35501, BB_Contig_5243, BB_Contig_6500, BB_Contig_15885, BB_Contig_44884, BB_Contig_26463, BB_Contig_30227	path:map04070	/home/saranga/Desktop/Om_AssemblyBlast_Rnn454Merged/Rnn454MergedBlastResults/Blast2GoBBFinal/Combinedfile_070911/Annotation_45_cutoff/KEGG/map04070.gif
Phosphatidylinositol signaling system	121	inositol-1,4-bisphosphate 1-phosphatase	ec:3.1.3.57	1	BB_Contig_6958	path:map04070	/home/saranga/Desktop/Om_AssemblyBlast_Rnn454Merged/Rnn454MergedBlastResults/Blast2GoBBFinal/Combinedfile_070911/Annotation_45_cutoff/KEGG/map04070.gif
Phosphatidylinositol signaling system	121	inositol-polyphosphate 5-phosphatase	ec:3.1.3.56	9	BB_Contig_4993, BB_Contig_3071, BB_Contig_49178, BB_Contig_48885, BB_Contig_6958, BB_Contig_4027, BB_Contig_35284, BB_Contig_3508, BB_Contig_11286	path:map04070	/home/saranga/Desktop/Om_AssemblyBlast_Rnn454Merged/Rnn454MergedBlastResults/Blast2GoBBFinal/Combinedfile_070911/Annotation_45_cutoff/KEGG/map04070.gif
Phosphatidylinositol signaling system	121	phosphoinositide 5-phosphatase	ec:3.1.3.36	6	BB_Contig_4993, BB_Contig_3071, BB_Contig_4027, BB_Contig_35284, BB_Contig_39167, BB_Contig_9414	path:map04070	/home/saranga/Desktop/Om_AssemblyBlast_Rnn454Merged/Rnn454MergedBlastResults/Blast2GoBBFinal/Combinedfile_070911/Annotation_45_cutoff/KEGG/map04070.gif
Phosphatidylinositol signaling system	121	inositol-phosphate phosphatase	ec:3.1.3.25	4	BB_Contig_1295, BB_Contig_11135, BB_Contig_12887, BB_Contig_3585	path:map04070	/home/saranga/Desktop/Om_AssemblyBlast_Rnn454Merged/Rnn454MergedBlastResults/Blast2GoBBFinal/Combinedfile_070911/Annotation_45_cutoff/KEGG/map04070.gif
Phosphatidylinositol signaling system	121	phosphatidate cytidylyltransferase	ec:2.7.7.41	1	BB_Contig_9031	path:map04070	/home/saranga/Desktop/Om_AssemblyBlast_Rnn454Merged/Rnn454MergedBlastResults/Blast2GoBBFinal/Combinedfile_070911/Annotation_45_cutoff/KEGG/map04070.gif
Phosphatidylinositol signaling system	121	inositol-1,3,4-trisphosphate 5/6-kinase	ec:2.7.1.159	1	BB_Contig_3588	path:map04070	/home/saranga/Desktop/Om_AssemblyBlast_Rnn454Merged/Rnn454MergedBlastResults/Blast2GoBBFinal/Combinedfile_070911/Annotation_45_cutoff/KEGG/map04070.gif
Phosphatidylinositol signaling system	121	inositol-pentakisphosphate 2-kinase	ec:2.7.1.158	3	BB_Contig_4007, BB_Contig_12641, BB_Contig_11221	path:map04070	/home/saranga/Desktop/Om_AssemblyBlast_Rnn454Merged/Rnn454MergedBlastResults/Blast2GoBBFinal/Combinedfile_070911/Annotation_45_cutoff/KEGG/map04070.gif
Phosphatidylinositol signaling system	121	phosphatidylinositol-4-phosphate 3-kinase	ec:2.7.1.154	2	BB_Contig_10365, BB_Contig_6976	path:map04070	/home/saranga/Desktop/Om_AssemblyBlast_Rnn454Merged/Rnn454MergedBlastResults/Blast2GoBBFinal/Combinedfile_070911/Annotation_45_cutoff/KEGG/map04070.gif
Phosphatidylinositol signaling system	121	phosphatidylinositol-4,5-bisphosphate 3-kinase	ec:2.7.1.153	6	BB_Contig_10365, BB_Contig_32864, BB_Contig_2227, BB_Contig_3988, BB_Contig_12051, BB_Contig_13559	path:map04070	/home/saranga/Desktop/Om_AssemblyBlast_Rnn454Merged/Rnn454MergedBlastResults/Blast2GoBBFinal/Combinedfile_070911/Annotation_45_cutoff/KEGG/map04070.gif
Phosphatidylinositol signaling system	121	1-phosphatidylinositol-3-phosphate 5-kinase	ec:2.7.1.150	2	BB_Contig_15861, BB_Contig_10831	path:map04070	/home/saranga/Desktop/Om_AssemblyBlast_Rnn454Merged/Rnn454MergedBlastResults/Blast2GoBBFinal/Combinedfile_070911/Annotation_45_cutoff/KEGG/map04070.gif
Phosphatidylinositol signaling system	121	inositol-tetrakisphosphate 5-kinase	ec:2.7.1.140	1	BB_Contig_12478	path:map04070	/home/saranga/Desktop/Om_AssemblyBlast_Rnn454Merged/Rnn454MergedBlastResults/Blast2GoBBFinal/Combinedfile_070911/Annotation_45_cutoff/KEGG/map04070.gif
Phosphatidylinositol signaling system	121	phosphatidylinositol 3-kinase	ec:2.7.1.137	11	BB_Contig_2849, BB_Contig_12725, BB_Contig_15674, BB_Contig_10365, BB_Contig_32864, BB_Contig_2227, BB_Contig_3988, BB_Contig_12051, BB_Contig_13559, BB_Contig_5207, BB_Contig_35096	path:map04070	/home/saranga/Desktop/Om_AssemblyBlast_Rnn454Merged/Rnn454MergedBlastResults/Blast2GoBBFinal/Combinedfile_070911/Annotation_45_cutoff/KEGG/map04070.gif
Phosphatidylinositol signaling system	121	inositol-trisphosphate 3-kinase	ec:2.7.1.127	10	BB_Contig_4528, BB_Contig_378, BB_Contig_12478, BB_Contig_39734, BB_Contig_33795, BB_Contig_36739, BB_Contig_8802, BB_Contig_9260, BB_Contig_43594, BB_Contig_51168	path:map04070	/home/saranga/Desktop/Om_AssemblyBlast_Rnn454Merged/Rnn454MergedBlastResults/Blast2GoBBFinal/Combinedfile_070911/Annotation_45_cutoff/KEGG/map04070.gif
Phosphatidylinositol signaling system	121	diacylglycerol kinase	ec:2.7.1.107	22	BB_Contig_27360, BB_Contig_4690, BB_Contig_12491, BB_Contig_7635, BB_Contig_40640, BB_Contig_45675, BB_Contig_30495, BB_Contig_3385, BB_Contig_43876, BB_Contig_37815, BB_Contig_44646, BB_Contig_47810, BB_Contig_14638, BB_Contig_20590, BB_Contig_8954, BB_Contig_3218, BB_Contig_1037, BB_Contig_12221, BB_Contig_32348, BB_Contig_31516, BB_Contig_26365, BB_Contig_30718	path:map04070	/home/saranga/Desktop/Om_AssemblyBlast_Rnn454Merged/Rnn454MergedBlastResults/Blast2GoBBFinal/Combinedfile_070911/Annotation_45_cutoff/KEGG/map04070.gif
Phosphatidylinositol signaling system	121	1-phosphatidylinositol-4-phosphate 5-kinase	ec:2.7.1.68	7	BB_Contig_26371, BB_Contig_15861, BB_Contig_14791, BB_Contig_10831, BB_Contig_3712, BB_Contig_18650, BB_Contig_26744	path:map04070	/home/saranga/Desktop/Om_AssemblyBlast_Rnn454Merged/Rnn454MergedBlastResults/Blast2GoBBFinal/Combinedfile_070911/Annotation_45_cutoff/KEGG/map04070.gif
Phosphatidylinositol signaling system	121	1-phosphatidylinositol 4-kinase	ec:2.7.1.67	10	BB_Contig_9644, BB_Contig_9018, BB_Contig_19467, BB_Contig_41500, BB_Contig_39611, BB_Contig_38636, BB_Contig_52998, BB_Contig_1225, BB_Contig_3115, BB_Contig_34557	path:map04070	/home/saranga/Desktop/Om_AssemblyBlast_Rnn454Merged/Rnn454MergedBlastResults/Blast2GoBBFinal/Combinedfile_070911/Annotation_45_cutoff/KEGG/map04070.gif
Metabolic pathways	1557	alcohol oxidase	ec:1.1.3.13	1	BB_Contig_49279	path:map01100	/home/saranga/Desktop/Om_AssemblyBlast_Rnn454Merged/Rnn454MergedBlastResults/Blast2GoBBFinal/Combinedfile_070911/Annotation_45_cutoff/KEGG/map01100.gif
Metabolic pathways	1557	xylulokinase	ec:2.7.1.17	3	BB_Contig_10686, BB_Contig_16132, BB_Contig_39014	path:map01100	/home/saranga/Desktop/Om_AssemblyBlast_Rnn454Merged/Rnn454MergedBlastResults/Blast2GoBBFinal/Combinedfile_070911/Annotation_45_cutoff/KEGG/map01100.gif
Metabolic pathways	1557	6-phosphofructokinase	ec:2.7.1.11	4	BB_Contig_50816, BB_Contig_8607, BB_Contig_15245, BB_Contig_22682	path:map01100	/home/saranga/Desktop/Om_AssemblyBlast_Rnn454Merged/Rnn454MergedBlastResults/Blast2GoBBFinal/Combinedfile_070911/Annotation_45_cutoff/KEGG/map01100.gif
Metabolic pathways	1557	adenylosuccinate synthase	ec:6.3.4.4	1	BB_Contig_374	path:map01100	/home/saranga/Desktop/Om_AssemblyBlast_Rnn454Merged/Rnn454MergedBlastResults/Blast2GoBBFinal/Combinedfile_070911/Annotation_45_cutoff/KEGG/map01100.gif
Metabolic pathways	1557	formate---tetrahydrofolate ligase	ec:6.3.4.3	2	BB_Contig_50898, BB_Contig_25491	path:map01100	/home/saranga/Desktop/Om_AssemblyBlast_Rnn454Merged/Rnn454MergedBlastResults/Blast2GoBBFinal/Combinedfile_070911/Annotation_45_cutoff/KEGG/map01100.gif
Metabolic pathways	1557	CTP synthase	ec:6.3.4.2	2	BB_Contig_49198, BB_Contig_9282	path:map01100	/home/saranga/Desktop/Om_AssemblyBlast_Rnn454Merged/Rnn454MergedBlastResults/Blast2GoBBFinal/Combinedfile_070911/Annotation_45_cutoff/KEGG/map01100.gif
Metabolic pathways	1557	GMP synthase	ec:6.3.4.1	2	BB_Contig_459, BB_Contig_25433	path:map01100	/home/saranga/Desktop/Om_AssemblyBlast_Rnn454Merged/Rnn454MergedBlastResults/Blast2GoBBFinal/Combinedfile_070911/Annotation_45_cutoff/KEGG/map01100.gif
Metabolic pathways	1557	phospholipase D	ec:3.1.4.4	4	BB_Contig_16832, BB_Contig_990, BB_Contig_50255, BB_Contig_18181	path:map01100	/home/saranga/Desktop/Om_AssemblyBlast_Rnn454Merged/Rnn454MergedBlastResults/Blast2GoBBFinal/Combinedfile_070911/Annotation_45_cutoff/KEGG/map01100.gif
Metabolic pathways	1557	prostaglandin-E synthase	ec:5.3.99.3	4	BB_Contig_10962, BB_Contig_11578, BB_Contig_18603, BB_Contig_25347	path:map01100	/home/saranga/Desktop/Om_AssemblyBlast_Rnn454Merged/Rnn454MergedBlastResults/Blast2GoBBFinal/Combinedfile_070911/Annotation_45_cutoff/KEGG/map01100.gif
Metabolic pathways	1557	adenosylmethionine decarboxylase	ec:4.1.1.50	2	BB_Contig_7249, BB_Contig_6739	path:map01100	/home/saranga/Desktop/Om_AssemblyBlast_Rnn454Merged/Rnn454MergedBlastResults/Blast2GoBBFinal/Combinedfile_070911/Annotation_45_cutoff/KEGG/map01100.gif
Metabolic pathways	1557	catechol O-methyltransferase	ec:2.1.1.6	2	BB_Contig_51689, BB_Contig_32458	path:map01100	/home/saranga/Desktop/Om_AssemblyBlast_Rnn454Merged/Rnn454MergedBlastResults/Blast2GoBBFinal/Combinedfile_070911/Annotation_45_cutoff/KEGG/map01100.gif
Metabolic pathways	1557	acetylserotonin O-methyltransferase	ec:2.1.1.4	3	BB_Contig_11596, BB_Contig_36810, BB_Contig_15486	path:map01100	/home/saranga/Desktop/Om_AssemblyBlast_Rnn454Merged/Rnn454MergedBlastResults/Blast2GoBBFinal/Combinedfile_070911/Annotation_45_cutoff/KEGG/map01100.gif
Metabolic pathways	1557	fumarylacetoacetase	ec:3.7.1.2	3	BB_Contig_12619, BB_Contig_49094, BB_Contig_42860	path:map01100	/home/saranga/Desktop/Om_AssemblyBlast_Rnn454Merged/Rnn454MergedBlastResults/Blast2GoBBFinal/Combinedfile_070911/Annotation_45_cutoff/KEGG/map01100.gif
Metabolic pathways	1557	dihydropyrimidine dehydrogenase (NADP+)	ec:1.3.1.2	2	BB_Contig_21878, BB_Contig_1315	path:map01100	/home/saranga/Desktop/Om_AssemblyBlast_Rnn454Merged/Rnn454MergedBlastResults/Blast2GoBBFinal/Combinedfile_070911/Annotation_45_cutoff/KEGG/map01100.gif
Metabolic pathways	1557	proline dehydrogenase	ec:1.5.99.8	5	BB_Contig_45505, BB_Contig_9333, BB_Contig_8559, BB_Contig_48337, BB_Contig_47454	path:map01100	/home/saranga/Desktop/Om_AssemblyBlast_Rnn454Merged/Rnn454MergedBlastResults/Blast2GoBBFinal/Combinedfile_070911/Annotation_45_cutoff/KEGG/map01100.gif
Metabolic pathways	1557	2-amino-4-hydroxy-6-hydroxymethyldihydropteridine diphosphokinase	ec:2.7.6.3	1	BB_Contig_53251	path:map01100	/home/saranga/Desktop/Om_AssemblyBlast_Rnn454Merged/Rnn454MergedBlastResults/Blast2GoBBFinal/Combinedfile_070911/Annotation_45_cutoff/KEGG/map01100.gif
Metabolic pathways	1557	glutamate synthase (NADH)	ec:1.4.1.14	1	BB_Contig_3743	path:map01100	/home/saranga/Desktop/Om_AssemblyBlast_Rnn454Merged/Rnn454MergedBlastResults/Blast2GoBBFinal/Combinedfile_070911/Annotation_45_cutoff/KEGG/map01100.gif
Metabolic pathways	1557	thiamine diphosphokinase	ec:2.7.6.2	4	BB_Contig_51768, BB_Contig_4333, BB_Contig_23152, BB_Contig_6040	path:map01100	/home/saranga/Desktop/Om_AssemblyBlast_Rnn454Merged/Rnn454MergedBlastResults/Blast2GoBBFinal/Combinedfile_070911/Annotation_45_cutoff/KEGG/map01100.gif
Metabolic pathways	1557	ribose-phosphate diphosphokinase	ec:2.7.6.1	2	BB_Contig_10452, BB_Contig_3641	path:map01100	/home/saranga/Desktop/Om_AssemblyBlast_Rnn454Merged/Rnn454MergedBlastResults/Blast2GoBBFinal/Combinedfile_070911/Annotation_45_cutoff/KEGG/map01100.gif
Metabolic pathways	1557	soluble epoxide hydrolase	ec:3.3.2.10	3	BB_Contig_3707, BB_Contig_12782, BB_Contig_6364	path:map01100	/home/saranga/Desktop/Om_AssemblyBlast_Rnn454Merged/Rnn454MergedBlastResults/Blast2GoBBFinal/Combinedfile_070911/Annotation_45_cutoff/KEGG/map01100.gif
Metabolic pathways	1557	aminomethyltransferase	ec:2.1.2.10	5	BB_Contig_3171, BB_Contig_13894, BB_Contig_10369, BB_Contig_9449, BB_Contig_6098	path:map01100	/home/saranga/Desktop/Om_AssemblyBlast_Rnn454Merged/Rnn454MergedBlastResults/Blast2GoBBFinal/Combinedfile_070911/Annotation_45_cutoff/KEGG/map01100.gif
Metabolic pathways	1557	strictosidine synthase	ec:4.3.3.2	2	BB_Contig_5157, BB_Contig_51869	path:map01100	/home/saranga/Desktop/Om_AssemblyBlast_Rnn454Merged/Rnn454MergedBlastResults/Blast2GoBBFinal/Combinedfile_070911/Annotation_45_cutoff/KEGG/map01100.gif
Metabolic pathways	1557	sphingomyelin phosphodiesterase	ec:3.1.4.12	20	BB_Contig_6658, BB_Contig_14774, BB_Contig_11541, BB_Contig_35693, BB_Contig_12708, BB_Contig_5802, BB_Contig_14967, BB_Contig_20787, BB_Contig_15747, BB_Contig_16408, BB_Contig_20437, BB_Contig_49629, BB_Contig_3468, BB_Contig_1123, BB_Contig_12751, BB_Contig_17683, BB_Contig_18681, BB_Contig_12490, BB_Contig_49075, BB_Contig_5958	path:map01100	/home/saranga/Desktop/Om_AssemblyBlast_Rnn454Merged/Rnn454MergedBlastResults/Blast2GoBBFinal/Combinedfile_070911/Annotation_45_cutoff/KEGG/map01100.gif
Metabolic pathways	1557	phosphoinositide phospholipase C	ec:3.1.4.11	24	BB_Contig_45505, BB_Contig_3941, BB_Contig_23154, BB_Contig_14874, BB_Contig_40900, BB_Contig_3970, BB_Contig_9048, BB_Contig_35755, BB_Contig_35285, BB_Contig_4627, BB_Contig_33019, BB_Contig_8605, BB_Contig_9843, BB_Contig_41763, BB_Contig_35124, BB_Contig_2765, BB_Contig_4700, BB_Contig_3308, BB_Contig_48337, BB_Contig_47454, BB_Contig_20475, BB_Contig_31678, BB_Contig_31465, BB_Contig_26382	path:map01100	/home/saranga/Desktop/Om_AssemblyBlast_Rnn454Merged/Rnn454MergedBlastResults/Blast2GoBBFinal/Combinedfile_070911/Annotation_45_cutoff/KEGG/map01100.gif
Metabolic pathways	1557	ribulose-bisphosphate carboxylase	ec:4.1.1.39	1	BB_Contig_49287	path:map01100	/home/saranga/Desktop/Om_AssemblyBlast_Rnn454Merged/Rnn454MergedBlastResults/Blast2GoBBFinal/Combinedfile_070911/Annotation_45_cutoff/KEGG/map01100.gif
Metabolic pathways	1557	uroporphyrinogen decarboxylase	ec:4.1.1.37	1	BB_Contig_12	path:map01100	/home/saranga/Desktop/Om_AssemblyBlast_Rnn454Merged/Rnn454MergedBlastResults/Blast2GoBBFinal/Combinedfile_070911/Annotation_45_cutoff/KEGG/map01100.gif
Metabolic pathways	1557	phosphopantothenoylcysteine decarboxylase	ec:4.1.1.36	1	BB_Contig_16615	path:map01100	/home/saranga/Desktop/Om_AssemblyBlast_Rnn454Merged/Rnn454MergedBlastResults/Blast2GoBBFinal/Combinedfile_070911/Annotation_45_cutoff/KEGG/map01100.gif
Metabolic pathways	1557	diphosphomevalonate decarboxylase	ec:4.1.1.33	1	BB_Contig_14280	path:map01100	/home/saranga/Desktop/Om_AssemblyBlast_Rnn454Merged/Rnn454MergedBlastResults/Blast2GoBBFinal/Combinedfile_070911/Annotation_45_cutoff/KEGG/map01100.gif
Metabolic pathways	1557	phosphoenolpyruvate carboxykinase (GTP)	ec:4.1.1.32	1	BB_Contig_27393	path:map01100	/home/saranga/Desktop/Om_AssemblyBlast_Rnn454Merged/Rnn454MergedBlastResults/Blast2GoBBFinal/Combinedfile_070911/Annotation_45_cutoff/KEGG/map01100.gif
Metabolic pathways	1557	arginase	ec:3.5.3.1	1	BB_Contig_9517	path:map01100	/home/saranga/Desktop/Om_AssemblyBlast_Rnn454Merged/Rnn454MergedBlastResults/Blast2GoBBFinal/Combinedfile_070911/Annotation_45_cutoff/KEGG/map01100.gif
Metabolic pathways	1557	uroporphyrinogen-III synthase	ec:4.2.1.75	2	BB_Contig_50587, BB_Contig_1507	path:map01100	/home/saranga/Desktop/Om_AssemblyBlast_Rnn454Merged/Rnn454MergedBlastResults/Blast2GoBBFinal/Combinedfile_070911/Annotation_45_cutoff/KEGG/map01100.gif
Metabolic pathways	1557	long-chain-enoyl-CoA hydratase	ec:4.2.1.74	1	BB_Contig_41369	path:map01100	/home/saranga/Desktop/Om_AssemblyBlast_Rnn454Merged/Rnn454MergedBlastResults/Blast2GoBBFinal/Combinedfile_070911/Annotation_45_cutoff/KEGG/map01100.gif
Metabolic pathways	1557	aromatic-L-amino-acid decarboxylase	ec:4.1.1.28	4	BB_Contig_44913, BB_Contig_432, BB_Contig_5254, BB_Contig_42878	path:map01100	/home/saranga/Desktop/Om_AssemblyBlast_Rnn454Merged/Rnn454MergedBlastResults/Blast2GoBBFinal/Combinedfile_070911/Annotation_45_cutoff/KEGG/map01100.gif
Metabolic pathways	1557	hydroxypyruvate isomerase	ec:5.3.1.22	1	BB_Contig_6661	path:map01100	/home/saranga/Desktop/Om_AssemblyBlast_Rnn454Merged/Rnn454MergedBlastResults/Blast2GoBBFinal/Combinedfile_070911/Annotation_45_cutoff/KEGG/map01100.gif
Metabolic pathways	1557	orotidine-5'-phosphate decarboxylase	ec:4.1.1.23	1	BB_Contig_2822	path:map01100	/home/saranga/Desktop/Om_AssemblyBlast_Rnn454Merged/Rnn454MergedBlastResults/Blast2GoBBFinal/Combinedfile_070911/Annotation_45_cutoff/KEGG/map01100.gif
Metabolic pathways	1557	histidine decarboxylase	ec:4.1.1.22	3	BB_Contig_2760, BB_Contig_37208, BB_Contig_30670	path:map01100	/home/saranga/Desktop/Om_AssemblyBlast_Rnn454Merged/Rnn454MergedBlastResults/Blast2GoBBFinal/Combinedfile_070911/Annotation_45_cutoff/KEGG/map01100.gif
Metabolic pathways	1557	phosphoribosylaminoimidazole carboxylase	ec:4.1.1.21	3	BB_Contig_2015, BB_Contig_28729, BB_Contig_26399	path:map01100	/home/saranga/Desktop/Om_AssemblyBlast_Rnn454Merged/Rnn454MergedBlastResults/Blast2GoBBFinal/Combinedfile_070911/Annotation_45_cutoff/KEGG/map01100.gif
Metabolic pathways	1557	diaminopimelate decarboxylase	ec:4.1.1.20	1	BB_Contig_51548	path:map01100	/home/saranga/Desktop/Om_AssemblyBlast_Rnn454Merged/Rnn454MergedBlastResults/Blast2GoBBFinal/Combinedfile_070911/Annotation_45_cutoff/KEGG/map01100.gif
Metabolic pathways	1557	3-hydroxypalmitoyl-[acyl-carrier-protein] dehydratase	ec:4.2.1.61	3	BB_Contig_26393, BB_Contig_45651, BB_Contig_40521	path:map01100	/home/saranga/Desktop/Om_AssemblyBlast_Rnn454Merged/Rnn454MergedBlastResults/Blast2GoBBFinal/Combinedfile_070911/Annotation_45_cutoff/KEGG/map01100.gif
Metabolic pathways	1557	6,7-dihydropteridine reductase	ec:1.5.1.34	1	BB_Contig_34771	path:map01100	/home/saranga/Desktop/Om_AssemblyBlast_Rnn454Merged/Rnn454MergedBlastResults/Blast2GoBBFinal/Combinedfile_070911/Annotation_45_cutoff/KEGG/map01100.gif
Metabolic pathways	1557	ornithine decarboxylase	ec:4.1.1.17	4	BB_Contig_39467, BB_Contig_16895, BB_Contig_40970, BB_Contig_29665	path:map01100	/home/saranga/Desktop/Om_AssemblyBlast_Rnn454Merged/Rnn454MergedBlastResults/Blast2GoBBFinal/Combinedfile_070911/Annotation_45_cutoff/KEGG/map01100.gif
Metabolic pathways	1557	glutamate decarboxylase	ec:4.1.1.15	3	BB_Contig_1917, BB_Contig_14285, BB_Contig_46265	path:map01100	/home/saranga/Desktop/Om_AssemblyBlast_Rnn454Merged/Rnn454MergedBlastResults/Blast2GoBBFinal/Combinedfile_070911/Annotation_45_cutoff/KEGG/map01100.gif
Metabolic pathways	1557	sphingomyelin synthase	ec:2.7.8.27	1	BB_Contig_8453	path:map01100	/home/saranga/Desktop/Om_AssemblyBlast_Rnn454Merged/Rnn454MergedBlastResults/Blast2GoBBFinal/Combinedfile_070911/Annotation_45_cutoff/KEGG/map01100.gif
Metabolic pathways	1557	aspartate 1-decarboxylase	ec:4.1.1.11	1	BB_Contig_46265	path:map01100	/home/saranga/Desktop/Om_AssemblyBlast_Rnn454Merged/Rnn454MergedBlastResults/Blast2GoBBFinal/Combinedfile_070911/Annotation_45_cutoff/KEGG/map01100.gif
Metabolic pathways	1557	NAD(P)+ transhydrogenase (AB-specific)	ec:1.6.1.2	1	BB_Contig_9581	path:map01100	/home/saranga/Desktop/Om_AssemblyBlast_Rnn454Merged/Rnn454MergedBlastResults/Blast2GoBBFinal/Combinedfile_070911/Annotation_45_cutoff/KEGG/map01100.gif
Metabolic pathways	1557	gamma-glutamyltransferase	ec:2.3.2.2	4	BB_Contig_16789, BB_Contig_13445, BB_Contig_28619, BB_Contig_5981	path:map01100	/home/saranga/Desktop/Om_AssemblyBlast_Rnn454Merged/Rnn454MergedBlastResults/Blast2GoBBFinal/Combinedfile_070911/Annotation_45_cutoff/KEGG/map01100.gif
Metabolic pathways	1557	UDP-N-acetylglucosamine---dolichyl-phosphate N-acetylglucosaminephosphotransferase	ec:2.7.8.15	2	BB_Contig_7961, BB_Contig_42597	path:map01100	/home/saranga/Desktop/Om_AssemblyBlast_Rnn454Merged/Rnn454MergedBlastResults/Blast2GoBBFinal/Combinedfile_070911/Annotation_45_cutoff/KEGG/map01100.gif
Metabolic pathways	1557	GDP-mannose 4,6-dehydratase	ec:4.2.1.47	1	BB_Contig_12829	path:map01100	/home/saranga/Desktop/Om_AssemblyBlast_Rnn454Merged/Rnn454MergedBlastResults/Blast2GoBBFinal/Combinedfile_070911/Annotation_45_cutoff/KEGG/map01100.gif
Metabolic pathways	1557	NADH dehydrogenase	ec:1.6.99.3	25	BB_Contig_11933, BB_Contig_37026, BB_Contig_2350, BB_Contig_2456, BB_Contig_34129, BB_Contig_3262, BB_Contig_36274, BB_Contig_6206, BB_Contig_11692, BB_Contig_12452, BB_Contig_33545, BB_Contig_39573, BB_Contig_13889, BB_Contig_34515, BB_Contig_19518, BB_Contig_11498, BB_Contig_2161, BB_Contig_27326, BB_Contig_29787, BB_Contig_39338, BB_Contig_36449, BB_Contig_26775, BB_Contig_28077, BB_Contig_749…	path:map01100	/home/saranga/Desktop/Om_AssemblyBlast_Rnn454Merged/Rnn454MergedBlastResults/Blast2GoBBFinal/Combinedfile_070911/Annotation_45_cutoff/KEGG/map01100.gif
Metabolic pathways	1557	methylenetetrahydrofolate dehydrogenase (NAD+)	ec:1.5.1.15	2	BB_Contig_14873, BB_Contig_15968	path:map01100	/home/saranga/Desktop/Om_AssemblyBlast_Rnn454Merged/Rnn454MergedBlastResults/Blast2GoBBFinal/Combinedfile_070911/Annotation_45_cutoff/KEGG/map01100.gif
Metabolic pathways	1557	1-pyrroline-5-carboxylate dehydrogenase	ec:1.5.1.12	9	BB_Contig_13305, BB_Contig_42579, BB_Contig_42580, BB_Contig_16345, BB_Contig_17289, BB_Contig_37877, BB_Contig_28739, BB_Contig_27895, BB_Contig_28719	path:map01100	/home/saranga/Desktop/Om_AssemblyBlast_Rnn454Merged/Rnn454MergedBlastResults/Blast2GoBBFinal/Combinedfile_070911/Annotation_45_cutoff/KEGG/map01100.gif
Metabolic pathways	1557	pyridoxal 5'-phosphate synthase	ec:1.4.3.5	1	BB_Contig_4715	path:map01100	/home/saranga/Desktop/Om_AssemblyBlast_Rnn454Merged/Rnn454MergedBlastResults/Blast2GoBBFinal/Combinedfile_070911/Annotation_45_cutoff/KEGG/map01100.gif
Metabolic pathways	1557	ferrochelatase	ec:4.99.1.1	1	BB_Contig_13063	path:map01100	/home/saranga/Desktop/Om_AssemblyBlast_Rnn454Merged/Rnn454MergedBlastResults/Blast2GoBBFinal/Combinedfile_070911/Annotation_45_cutoff/KEGG/map01100.gif
Metabolic pathways	1557	D-amino-acid oxidase	ec:1.4.3.3	2	BB_Contig_9209, BB_Contig_49877	path:map01100	/home/saranga/Desktop/Om_AssemblyBlast_Rnn454Merged/Rnn454MergedBlastResults/Blast2GoBBFinal/Combinedfile_070911/Annotation_45_cutoff/KEGG/map01100.gif
Metabolic pathways	1557	glucose-6-phosphate isomerase	ec:5.3.1.9	2	BB_Contig_9201, BB_Contig_52539	path:map01100	/home/saranga/Desktop/Om_AssemblyBlast_Rnn454Merged/Rnn454MergedBlastResults/Blast2GoBBFinal/Combinedfile_070911/Annotation_45_cutoff/KEGG/map01100.gif
Metabolic pathways	1557	mannose-6-phosphate isomerase	ec:5.3.1.8	1	BB_Contig_12243	path:map01100	/home/saranga/Desktop/Om_AssemblyBlast_Rnn454Merged/Rnn454MergedBlastResults/Blast2GoBBFinal/Combinedfile_070911/Annotation_45_cutoff/KEGG/map01100.gif
Metabolic pathways	1557	xanthine oxidase	ec:1.17.3.2	9	BB_Contig_41219, BB_Contig_44920, BB_Contig_45543, BB_Contig_13478, BB_Contig_10500, BB_Contig_37617, BB_Contig_16445, BB_Contig_51174, BB_Contig_28144	path:map01100	/home/saranga/Desktop/Om_AssemblyBlast_Rnn454Merged/Rnn454MergedBlastResults/Blast2GoBBFinal/Combinedfile_070911/Annotation_45_cutoff/KEGG/map01100.gif
Metabolic pathways	1557	ribose-5-phosphate isomerase	ec:5.3.1.6	3	BB_Contig_50682, BB_Contig_11282, BB_Contig_38107	path:map01100	/home/saranga/Desktop/Om_AssemblyBlast_Rnn454Merged/Rnn454MergedBlastResults/Blast2GoBBFinal/Combinedfile_070911/Annotation_45_cutoff/KEGG/map01100.gif
Metabolic pathways	1557	triose-phosphate isomerase	ec:5.3.1.1	3	BB_Contig_15997, BB_Contig_21766, BB_Contig_30596	path:map01100	/home/saranga/Desktop/Om_AssemblyBlast_Rnn454Merged/Rnn454MergedBlastResults/Blast2GoBBFinal/Combinedfile_070911/Annotation_45_cutoff/KEGG/map01100.gif
Metabolic pathways	1557	selenide, water dikinase	ec:2.7.9.3	2	BB_Contig_8356, BB_Contig_14180	path:map01100	/home/saranga/Desktop/Om_AssemblyBlast_Rnn454Merged/Rnn454MergedBlastResults/Blast2GoBBFinal/Combinedfile_070911/Annotation_45_cutoff/KEGG/map01100.gif
Metabolic pathways	1557	porphobilinogen synthase	ec:4.2.1.24	1	BB_Contig_4755	path:map01100	/home/saranga/Desktop/Om_AssemblyBlast_Rnn454Merged/Rnn454MergedBlastResults/Blast2GoBBFinal/Combinedfile_070911/Annotation_45_cutoff/KEGG/map01100.gif
Metabolic pathways	1557	cystathionine beta-synthase	ec:4.2.1.22	1	BB_Contig_2353	path:map01100	/home/saranga/Desktop/Om_AssemblyBlast_Rnn454Merged/Rnn454MergedBlastResults/Blast2GoBBFinal/Combinedfile_070911/Annotation_45_cutoff/KEGG/map01100.gif
Metabolic pathways	1557	galactokinase	ec:2.7.1.6	2	BB_Contig_9407, BB_Contig_2397	path:map01100	/home/saranga/Desktop/Om_AssemblyBlast_Rnn454Merged/Rnn454MergedBlastResults/Blast2GoBBFinal/Combinedfile_070911/Annotation_45_cutoff/KEGG/map01100.gif
Metabolic pathways	1557	hexokinase	ec:2.7.1.1	6	BB_Contig_11606, BB_Contig_21125, BB_Contig_4083, BB_Contig_9182, BB_Contig_26947, BB_Contig_49116	path:map01100	/home/saranga/Desktop/Om_AssemblyBlast_Rnn454Merged/Rnn454MergedBlastResults/Blast2GoBBFinal/Combinedfile_070911/Annotation_45_cutoff/KEGG/map01100.gif
Metabolic pathways	1557	enoyl-CoA hydratase	ec:4.2.1.17	3	BB_Contig_41369, BB_Contig_12827, BB_Contig_15698	path:map01100	/home/saranga/Desktop/Om_AssemblyBlast_Rnn454Merged/Rnn454MergedBlastResults/Blast2GoBBFinal/Combinedfile_070911/Annotation_45_cutoff/KEGG/map01100.gif
Metabolic pathways	1557	UDP-N-acetylglucosamine 4-epimerase	ec:5.1.3.7	2	BB_Contig_26660, BB_Contig_28775	path:map01100	/home/saranga/Desktop/Om_AssemblyBlast_Rnn454Merged/Rnn454MergedBlastResults/Blast2GoBBFinal/Combinedfile_070911/Annotation_45_cutoff/KEGG/map01100.gif
Metabolic pathways	1557	beta-carotene 15,15'-monooxygenase	ec:1.14.99.36	1	BB_Contig_2307	path:map01100	/home/saranga/Desktop/Om_AssemblyBlast_Rnn454Merged/Rnn454MergedBlastResults/Blast2GoBBFinal/Combinedfile_070911/Annotation_45_cutoff/KEGG/map01100.gif
Metabolic pathways	1557	phosphopyruvate hydratase	ec:4.2.1.11	2	BB_Contig_52366, BB_Contig_30594	path:map01100	/home/saranga/Desktop/Om_AssemblyBlast_Rnn454Merged/Rnn454MergedBlastResults/Blast2GoBBFinal/Combinedfile_070911/Annotation_45_cutoff/KEGG/map01100.gif
Metabolic pathways	1557	UDP-glucose 4-epimerase	ec:5.1.3.2	6	BB_Contig_9507, BB_Contig_1283, BB_Contig_35600, BB_Contig_8480, BB_Contig_26660, BB_Contig_28775	path:map01100	/home/saranga/Desktop/Om_AssemblyBlast_Rnn454Merged/Rnn454MergedBlastResults/Blast2GoBBFinal/Combinedfile_070911/Annotation_45_cutoff/KEGG/map01100.gif
Metabolic pathways	1557	ribulose-phosphate 3-epimerase	ec:5.1.3.1	2	BB_Contig_5451, BB_Contig_11255	path:map01100	/home/saranga/Desktop/Om_AssemblyBlast_Rnn454Merged/Rnn454MergedBlastResults/Blast2GoBBFinal/Combinedfile_070911/Annotation_45_cutoff/KEGG/map01100.gif
Metabolic pathways	1557	primary-amine oxidase	ec:1.4.3.21	3	BB_Contig_16630, BB_Contig_3486, BB_Contig_10330	path:map01100	/home/saranga/Desktop/Om_AssemblyBlast_Rnn454Merged/Rnn454MergedBlastResults/Blast2GoBBFinal/Combinedfile_070911/Annotation_45_cutoff/KEGG/map01100.gif
Metabolic pathways	1557	methylcrotonoyl-CoA carboxylase	ec:6.4.1.4	2	BB_Contig_9420, BB_Contig_354	path:map01100	/home/saranga/Desktop/Om_AssemblyBlast_Rnn454Merged/Rnn454MergedBlastResults/Blast2GoBBFinal/Combinedfile_070911/Annotation_45_cutoff/KEGG/map01100.gif
Metabolic pathways	1557	acetyl-CoA carboxylase	ec:6.4.1.2	5	BB_Contig_34058, BB_Contig_12011, BB_Contig_6640, BB_Contig_11146, BB_Contig_37795	path:map01100	/home/saranga/Desktop/Om_AssemblyBlast_Rnn454Merged/Rnn454MergedBlastResults/Blast2GoBBFinal/Combinedfile_070911/Annotation_45_cutoff/KEGG/map01100.gif
Metabolic pathways	1557	pyruvate carboxylase	ec:6.4.1.1	20	BB_Contig_8921, BB_Contig_11137, BB_Contig_11561, BB_Contig_12424, BB_Contig_32568, BB_Contig_36821, BB_Contig_36573, BB_Contig_18898, BB_Contig_18921, BB_Contig_47785, BB_Contig_42863, BB_Contig_28813, BB_Contig_333, BB_Contig_26548, BB_Contig_27170, BB_Contig_27762, BB_Contig_28760, BB_Contig_29095, BB_Contig_31560, BB_Contig_25704	path:map01100	/home/saranga/Desktop/Om_AssemblyBlast_Rnn454Merged/Rnn454MergedBlastResults/Blast2GoBBFinal/Combinedfile_070911/Annotation_45_cutoff/KEGG/map01100.gif
Metabolic pathways	1557	phosphoribosylaminoimidazolesuccinocarboxamide synthase	ec:6.3.2.6	3	BB_Contig_2015, BB_Contig_28729, BB_Contig_26399	path:map01100	/home/saranga/Desktop/Om_AssemblyBlast_Rnn454Merged/Rnn454MergedBlastResults/Blast2GoBBFinal/Combinedfile_070911/Annotation_45_cutoff/KEGG/map01100.gif
Metabolic pathways	1557	phosphopantothenate---cysteine ligase	ec:6.3.2.5	1	BB_Contig_12242	path:map01100	/home/saranga/Desktop/Om_AssemblyBlast_Rnn454Merged/Rnn454MergedBlastResults/Blast2GoBBFinal/Combinedfile_070911/Annotation_45_cutoff/KEGG/map01100.gif
Metabolic pathways	1557	glutathione synthase	ec:6.3.2.3	2	BB_Contig_2830, BB_Contig_20948	path:map01100	/home/saranga/Desktop/Om_AssemblyBlast_Rnn454Merged/Rnn454MergedBlastResults/Blast2GoBBFinal/Combinedfile_070911/Annotation_45_cutoff/KEGG/map01100.gif
Metabolic pathways	1557	phospholipase A1	ec:3.1.1.32	1	BB_Contig_34314	path:map01100	/home/saranga/Desktop/Om_AssemblyBlast_Rnn454Merged/Rnn454MergedBlastResults/Blast2GoBBFinal/Combinedfile_070911/Annotation_45_cutoff/KEGG/map01100.gif
Metabolic pathways	1557	glutamate---cysteine ligase	ec:6.3.2.2	4	BB_Contig_3758, BB_Contig_14200, BB_Contig_8449, BB_Contig_43098	path:map01100	/home/saranga/Desktop/Om_AssemblyBlast_Rnn454Merged/Rnn454MergedBlastResults/Blast2GoBBFinal/Combinedfile_070911/Annotation_45_cutoff/KEGG/map01100.gif
Metabolic pathways	1557	N-acetylglucosamine-6-sulfatase	ec:3.1.6.14	4	BB_Contig_6978, BB_Contig_9575, BB_Contig_5828, BB_Contig_30101	path:map01100	/home/saranga/Desktop/Om_AssemblyBlast_Rnn454Merged/Rnn454MergedBlastResults/Blast2GoBBFinal/Combinedfile_070911/Annotation_45_cutoff/KEGG/map01100.gif
Metabolic pathways	1557	6-phosphogluconolactonase	ec:3.1.1.31	1	BB_Contig_6604	path:map01100	/home/saranga/Desktop/Om_AssemblyBlast_Rnn454Merged/Rnn454MergedBlastResults/Blast2GoBBFinal/Combinedfile_070911/Annotation_45_cutoff/KEGG/map01100.gif
Metabolic pathways	1557	glucan 1,4-alpha-glucosidase	ec:3.2.1.3	9	BB_Contig_43771, BB_Contig_15739, BB_Contig_35950, BB_Contig_2674, BB_Contig_2113, BB_Contig_5608, BB_Contig_6933, BB_Contig_26851, BB_Contig_30131	path:map01100	/home/saranga/Desktop/Om_AssemblyBlast_Rnn454Merged/Rnn454MergedBlastResults/Blast2GoBBFinal/Combinedfile_070911/Annotation_45_cutoff/KEGG/map01100.gif
Metabolic pathways	1557	iduronate-2-sulfatase	ec:3.1.6.13	4	BB_Contig_14919, BB_Contig_45515, BB_Contig_38124, BB_Contig_29929	path:map01100	/home/saranga/Desktop/Om_AssemblyBlast_Rnn454Merged/Rnn454MergedBlastResults/Blast2GoBBFinal/Combinedfile_070911/Annotation_45_cutoff/KEGG/map01100.gif
Metabolic pathways	1557	alpha-amylase	ec:3.2.1.1	5	BB_Contig_4853, BB_Contig_22501, BB_Contig_796, BB_Contig_2181, BB_Contig_30591	path:map01100	/home/saranga/Desktop/Om_AssemblyBlast_Rnn454Merged/Rnn454MergedBlastResults/Blast2GoBBFinal/Combinedfile_070911/Annotation_45_cutoff/KEGG/map01100.gif
Metabolic pathways	1557	iodide peroxidase	ec:1.11.1.8	2	BB_Contig_6154, BB_Contig_35594	path:map01100	/home/saranga/Desktop/Om_AssemblyBlast_Rnn454Merged/Rnn454MergedBlastResults/Blast2GoBBFinal/Combinedfile_070911/Annotation_45_cutoff/KEGG/map01100.gif
Metabolic pathways	1557	peroxidase	ec:1.11.1.7	21	BB_Contig_6591, BB_Contig_17660, BB_Contig_28549, BB_Contig_17852, BB_Contig_20640, BB_Contig_1387, BB_Contig_1744, BB_Contig_16627, BB_Contig_2731, BB_Contig_6817, BB_Contig_2186, BB_Contig_20607, BB_Contig_20664, BB_Contig_20510, BB_Contig_1795, BB_Contig_32580, BB_Contig_42567, BB_Contig_656, BB_Contig_3580, BB_Contig_3696, BB_Contig_11505	path:map01100	/home/saranga/Desktop/Om_AssemblyBlast_Rnn454Merged/Rnn454MergedBlastResults/Blast2GoBBFinal/Combinedfile_070911/Annotation_45_cutoff/KEGG/map01100.gif
Metabolic pathways	1557	catalase	ec:1.11.1.6	13	BB_Contig_5359, BB_Contig_8071, BB_Contig_38693, BB_Contig_49380, BB_Contig_14117, BB_Contig_21674, BB_Contig_23368, BB_Contig_41996, BB_Contig_7602, BB_Contig_577, BB_Contig_24853, BB_Contig_24024, BB_Contig_19827	path:map01100	/home/saranga/Desktop/Om_AssemblyBlast_Rnn454Merged/Rnn454MergedBlastResults/Blast2GoBBFinal/Combinedfile_070911/Annotation_45_cutoff/KEGG/map01100.gif
Metabolic pathways	1557	acylglycerol lipase	ec:3.1.1.23	3	BB_Contig_41267, BB_Contig_3545, BB_Contig_8392	path:map01100	/home/saranga/Desktop/Om_AssemblyBlast_Rnn454Merged/Rnn454MergedBlastResults/Blast2GoBBFinal/Combinedfile_070911/Annotation_45_cutoff/KEGG/map01100.gif
Metabolic pathways	1557	galacturan 1,4-alpha-galacturonidase	ec:3.2.1.67	1	BB_Contig_6907	path:map01100	/home/saranga/Desktop/Om_AssemblyBlast_Rnn454Merged/Rnn454MergedBlastResults/Blast2GoBBFinal/Combinedfile_070911/Annotation_45_cutoff/KEGG/map01100.gif
Metabolic pathways	1557	peroxiredoxin	ec:1.11.1.15	6	BB_Contig_6591, BB_Contig_17660, BB_Contig_17852, BB_Contig_2186, BB_Contig_32580, BB_Contig_42567	path:map01100	/home/saranga/Desktop/Om_AssemblyBlast_Rnn454Merged/Rnn454MergedBlastResults/Blast2GoBBFinal/Combinedfile_070911/Annotation_45_cutoff/KEGG/map01100.gif
Metabolic pathways	1557	threonine ammonia-lyase	ec:4.3.1.19	3	BB_Contig_51001, BB_Contig_13023, BB_Contig_42931	path:map01100	/home/saranga/Desktop/Om_AssemblyBlast_Rnn454Merged/Rnn454MergedBlastResults/Blast2GoBBFinal/Combinedfile_070911/Annotation_45_cutoff/KEGG/map01100.gif
Metabolic pathways	1557	ubiquinol---cytochrome-c reductase	ec:1.10.2.2	20	BB_Contig_11622, BB_Contig_13201, BB_Contig_19031, BB_Contig_49834, BB_Contig_12479, BB_Contig_33025, BB_Contig_15371, BB_Contig_39466, BB_Contig_12894, BB_Contig_52363, BB_Contig_37329, BB_Contig_17497, BB_Contig_29127, BB_Contig_12252, BB_Contig_43516, BB_Contig_11656, BB_Contig_39495, BB_Contig_10871, BB_Contig_12463, BB_Contig_28115	path:map01100	/home/saranga/Desktop/Om_AssemblyBlast_Rnn454Merged/Rnn454MergedBlastResults/Blast2GoBBFinal/Combinedfile_070911/Annotation_45_cutoff/KEGG/map01100.gif
Metabolic pathways	1557	pectinesterase	ec:3.1.1.11	1	BB_Contig_53598	path:map01100	/home/saranga/Desktop/Om_AssemblyBlast_Rnn454Merged/Rnn454MergedBlastResults/Blast2GoBBFinal/Combinedfile_070911/Annotation_45_cutoff/KEGG/map01100.gif
Metabolic pathways	1557	prostaglandin-E2 9-reductase	ec:1.1.1.189	1	BB_Contig_6147	path:map01100	/home/saranga/Desktop/Om_AssemblyBlast_Rnn454Merged/Rnn454MergedBlastResults/Blast2GoBBFinal/Combinedfile_070911/Annotation_45_cutoff/KEGG/map01100.gif
Metabolic pathways	1557	beta-N-acetylhexosaminidase	ec:3.2.1.52	11	BB_Contig_43261, BB_Contig_43260, BB_Contig_43262, BB_Contig_52083, BB_Contig_43259, BB_Contig_2832, BB_Contig_10357, BB_Contig_10297, BB_Contig_37092, BB_Contig_13939, BB_Contig_50942	path:map01100	/home/saranga/Desktop/Om_AssemblyBlast_Rnn454Merged/Rnn454MergedBlastResults/Blast2GoBBFinal/Combinedfile_070911/Annotation_45_cutoff/KEGG/map01100.gif
Metabolic pathways	1557	S-methyl-5'-thioadenosine phosphorylase	ec:2.4.2.28	1	BB_Contig_17660	path:map01100	/home/saranga/Desktop/Om_AssemblyBlast_Rnn454Merged/Rnn454MergedBlastResults/Blast2GoBBFinal/Combinedfile_070911/Annotation_45_cutoff/KEGG/map01100.gif
Metabolic pathways	1557	alpha-N-acetylglucosaminidase	ec:3.2.1.50	3	BB_Contig_34919, BB_Contig_43641, BB_Contig_26569	path:map01100	/home/saranga/Desktop/Om_AssemblyBlast_Rnn454Merged/Rnn454MergedBlastResults/Blast2GoBBFinal/Combinedfile_070911/Annotation_45_cutoff/KEGG/map01100.gif
Metabolic pathways	1557	protein xylosyltransferase	ec:2.4.2.26	2	BB_Contig_4071, BB_Contig_4449	path:map01100	/home/saranga/Desktop/Om_AssemblyBlast_Rnn454Merged/Rnn454MergedBlastResults/Blast2GoBBFinal/Combinedfile_070911/Annotation_45_cutoff/KEGG/map01100.gif
Metabolic pathways	1557	dTMP kinase	ec:2.7.4.9	2	BB_Contig_51796, BB_Contig_11598	path:map01100	/home/saranga/Desktop/Om_AssemblyBlast_Rnn454Merged/Rnn454MergedBlastResults/Blast2GoBBFinal/Combinedfile_070911/Annotation_45_cutoff/KEGG/map01100.gif
Metabolic pathways	1557	guanylate kinase	ec:2.7.4.8	23	BB_Contig_25923, BB_Contig_25944, BB_Contig_1973, BB_Contig_10557, BB_Contig_46123, BB_Contig_15701, BB_Contig_10265, BB_Contig_52400, BB_Contig_49187, BB_Contig_42800, BB_Contig_17446, BB_Contig_8883, BB_Contig_22606, BB_Contig_1763, BB_Contig_12707, BB_Contig_6319, BB_Contig_13595, BB_Contig_37009, BB_Contig_25532, BB_Contig_28316, BB_Contig_28755, BB_Contig_32273, BB_Contig_26425	path:map01100	/home/saranga/Desktop/Om_AssemblyBlast_Rnn454Merged/Rnn454MergedBlastResults/Blast2GoBBFinal/Combinedfile_070911/Annotation_45_cutoff/KEGG/map01100.gif
Metabolic pathways	1557	phosphatidylinositol N-acetylglucosaminyltransferase	ec:2.4.1.198	1	BB_Contig_11921	path:map01100	/home/saranga/Desktop/Om_AssemblyBlast_Rnn454Merged/Rnn454MergedBlastResults/Blast2GoBBFinal/Combinedfile_070911/Annotation_45_cutoff/KEGG/map01100.gif
Metabolic pathways	1557	nucleoside-diphosphate kinase	ec:2.7.4.6	9	BB_Contig_37235, BB_Contig_13618, BB_Contig_17504, BB_Contig_22152, BB_Contig_11321, BB_Contig_36655, BB_Contig_52902, BB_Contig_23203, BB_Contig_29635	path:map01100	/home/saranga/Desktop/Om_AssemblyBlast_Rnn454Merged/Rnn454MergedBlastResults/Blast2GoBBFinal/Combinedfile_070911/Annotation_45_cutoff/KEGG/map01100.gif
Metabolic pathways	1557	adenylate kinase	ec:2.7.4.3	10	BB_Contig_2146, BB_Contig_14277, BB_Contig_6025, BB_Contig_25755, BB_Contig_14261, BB_Contig_34379, BB_Contig_8871, BB_Contig_36823, BB_Contig_32179, BB_Contig_32412	path:map01100	/home/saranga/Desktop/Om_AssemblyBlast_Rnn454Merged/Rnn454MergedBlastResults/Blast2GoBBFinal/Combinedfile_070911/Annotation_45_cutoff/KEGG/map01100.gif
Metabolic pathways	1557	phosphomevalonate kinase	ec:2.7.4.2	1	BB_Contig_2552	path:map01100	/home/saranga/Desktop/Om_AssemblyBlast_Rnn454Merged/Rnn454MergedBlastResults/Blast2GoBBFinal/Combinedfile_070911/Annotation_45_cutoff/KEGG/map01100.gif
Metabolic pathways	1557	glucosylceramidase	ec:3.2.1.45	3	BB_Contig_11155, BB_Contig_7842, BB_Contig_25742	path:map01100	/home/saranga/Desktop/Om_AssemblyBlast_Rnn454Merged/Rnn454MergedBlastResults/Blast2GoBBFinal/Combinedfile_070911/Annotation_45_cutoff/KEGG/map01100.gif
Metabolic pathways	1557	arylformamidase	ec:3.5.1.9	1	BB_Contig_22416	path:map01100	/home/saranga/Desktop/Om_AssemblyBlast_Rnn454Merged/Rnn454MergedBlastResults/Blast2GoBBFinal/Combinedfile_070911/Annotation_45_cutoff/KEGG/map01100.gif
Metabolic pathways	1557	amidophosphoribosyltransferase	ec:2.4.2.14	2	BB_Contig_9021, BB_Contig_23937	path:map01100	/home/saranga/Desktop/Om_AssemblyBlast_Rnn454Merged/Rnn454MergedBlastResults/Blast2GoBBFinal/Combinedfile_070911/Annotation_45_cutoff/KEGG/map01100.gif
Metabolic pathways	1557	nicotinate phosphoribosyltransferase	ec:2.4.2.11	5	BB_Contig_12044, BB_Contig_4902, BB_Contig_1568, BB_Contig_582, BB_Contig_47641	path:map01100	/home/saranga/Desktop/Om_AssemblyBlast_Rnn454Merged/Rnn454MergedBlastResults/Blast2GoBBFinal/Combinedfile_070911/Annotation_45_cutoff/KEGG/map01100.gif
Metabolic pathways	1557	orotate phosphoribosyltransferase	ec:2.4.2.10	1	BB_Contig_2822	path:map01100	/home/saranga/Desktop/Om_AssemblyBlast_Rnn454Merged/Rnn454MergedBlastResults/Blast2GoBBFinal/Combinedfile_070911/Annotation_45_cutoff/KEGG/map01100.gif
Metabolic pathways	1557	glutaminase	ec:3.5.1.2	6	BB_Contig_9999, BB_Contig_9438, BB_Contig_26258, BB_Contig_28352, BB_Contig_48956, BB_Contig_43198	path:map01100	/home/saranga/Desktop/Om_AssemblyBlast_Rnn454Merged/Rnn454MergedBlastResults/Blast2GoBBFinal/Combinedfile_070911/Annotation_45_cutoff/KEGG/map01100.gif
Metabolic pathways	1557	asparaginase	ec:3.5.1.1	3	BB_Contig_26701, BB_Contig_53054, BB_Contig_20187	path:map01100	/home/saranga/Desktop/Om_AssemblyBlast_Rnn454Merged/Rnn454MergedBlastResults/Blast2GoBBFinal/Combinedfile_070911/Annotation_45_cutoff/KEGG/map01100.gif
Metabolic pathways	1557	glutathione dehydrogenase (ascorbate)	ec:1.8.5.1	1	BB_Contig_16750	path:map01100	/home/saranga/Desktop/Om_AssemblyBlast_Rnn454Merged/Rnn454MergedBlastResults/Blast2GoBBFinal/Combinedfile_070911/Annotation_45_cutoff/KEGG/map01100.gif
Metabolic pathways	1557	alcohol dehydrogenase	ec:1.1.1.1	16	BB_Contig_20360, BB_Contig_21023, BB_Contig_23333, BB_Contig_23008, BB_Contig_24795, BB_Contig_3830, BB_Contig_6137, BB_Contig_23145, BB_Contig_22567, BB_Contig_23883, BB_Contig_4856, BB_Contig_6273, BB_Contig_20532, BB_Contig_2864, BB_Contig_18942, BB_Contig_52454	path:map01100	/home/saranga/Desktop/Om_AssemblyBlast_Rnn454Merged/Rnn454MergedBlastResults/Blast2GoBBFinal/Combinedfile_070911/Annotation_45_cutoff/KEGG/map01100.gif
Metabolic pathways	1557	hyaluronoglucosaminidase	ec:3.2.1.35	1	BB_Contig_31113	path:map01100	/home/saranga/Desktop/Om_AssemblyBlast_Rnn454Merged/Rnn454MergedBlastResults/Blast2GoBBFinal/Combinedfile_070911/Annotation_45_cutoff/KEGG/map01100.gif
Metabolic pathways	1557	beta-glucuronidase	ec:3.2.1.31	5	BB_Contig_44011, BB_Contig_44616, BB_Contig_49464, BB_Contig_38912, BB_Contig_14009	path:map01100	/home/saranga/Desktop/Om_AssemblyBlast_Rnn454Merged/Rnn454MergedBlastResults/Blast2GoBBFinal/Combinedfile_070911/Annotation_45_cutoff/KEGG/map01100.gif
Metabolic pathways	1557	monophenol monooxygenase	ec:1.14.18.1	5	BB_Contig_3868, BB_Contig_3982, BB_Contig_52437, BB_Contig_14045, BB_Contig_15999	path:map01100	/home/saranga/Desktop/Om_AssemblyBlast_Rnn454Merged/Rnn454MergedBlastResults/Blast2GoBBFinal/Combinedfile_070911/Annotation_45_cutoff/KEGG/map01100.gif
Metabolic pathways	1557	glucuronosyl-N-acetylgalactosaminyl-proteoglycan 4-beta-N-acetylgalactosaminyltransferase	ec:2.4.1.175	2	BB_Contig_9325, BB_Contig_30940	path:map01100	/home/saranga/Desktop/Om_AssemblyBlast_Rnn454Merged/Rnn454MergedBlastResults/Blast2GoBBFinal/Combinedfile_070911/Annotation_45_cutoff/KEGG/map01100.gif
Metabolic pathways	1557	hydroxymethylglutaryl-CoA lyase	ec:4.1.3.4	2	BB_Contig_6416, BB_Contig_30519	path:map01100	/home/saranga/Desktop/Om_AssemblyBlast_Rnn454Merged/Rnn454MergedBlastResults/Blast2GoBBFinal/Combinedfile_070911/Annotation_45_cutoff/KEGG/map01100.gif
Metabolic pathways	1557	sepiapterin reductase	ec:1.1.1.153	3	BB_Contig_566, BB_Contig_2805, BB_Contig_28123	path:map01100	/home/saranga/Desktop/Om_AssemblyBlast_Rnn454Merged/Rnn454MergedBlastResults/Blast2GoBBFinal/Combinedfile_070911/Annotation_45_cutoff/KEGG/map01100.gif
Metabolic pathways	1557	alpha-glucosidase	ec:3.2.1.20	16	BB_Contig_46778, BB_Contig_21641, BB_Contig_42839, BB_Contig_1287, BB_Contig_27314, BB_Contig_12231, BB_Contig_12422, BB_Contig_25073, BB_Contig_20062, BB_Contig_20818, BB_Contig_11339, BB_Contig_12996, BB_Contig_12521, BB_Contig_1280, BB_Contig_16497, BB_Contig_12463	path:map01100	/home/saranga/Desktop/Om_AssemblyBlast_Rnn454Merged/Rnn454MergedBlastResults/Blast2GoBBFinal/Combinedfile_070911/Annotation_45_cutoff/KEGG/map01100.gif
Metabolic pathways	1557	glutaminyl-tRNA synthase (glutamine-hydrolysing)	ec:6.3.5.7	2	BB_Contig_27964, BB_Contig_3878	path:map01100	/home/saranga/Desktop/Om_AssemblyBlast_Rnn454Merged/Rnn454MergedBlastResults/Blast2GoBBFinal/Combinedfile_070911/Annotation_45_cutoff/KEGG/map01100.gif
Metabolic pathways	1557	carbamoyl-phosphate synthase (glutamine-hydrolysing)	ec:6.3.5.5	5	BB_Contig_21326, BB_Contig_50267, BB_Contig_47641, BB_Contig_2220, BB_Contig_358	path:map01100	/home/saranga/Desktop/Om_AssemblyBlast_Rnn454Merged/Rnn454MergedBlastResults/Blast2GoBBFinal/Combinedfile_070911/Annotation_45_cutoff/KEGG/map01100.gif
Metabolic pathways	1557	asparagine synthase (glutamine-hydrolysing)	ec:6.3.5.4	2	BB_Contig_34138, BB_Contig_15520	path:map01100	/home/saranga/Desktop/Om_AssemblyBlast_Rnn454Merged/Rnn454MergedBlastResults/Blast2GoBBFinal/Combinedfile_070911/Annotation_45_cutoff/KEGG/map01100.gif
Metabolic pathways	1557	phosphoribosylformylglycinamidine synthase	ec:6.3.5.3	2	BB_Contig_52463, BB_Contig_6998	path:map01100	/home/saranga/Desktop/Om_AssemblyBlast_Rnn454Merged/Rnn454MergedBlastResults/Blast2GoBBFinal/Combinedfile_070911/Annotation_45_cutoff/KEGG/map01100.gif
Metabolic pathways	1557	GMP synthase (glutamine-hydrolysing)	ec:6.3.5.2	2	BB_Contig_459, BB_Contig_25433	path:map01100	/home/saranga/Desktop/Om_AssemblyBlast_Rnn454Merged/Rnn454MergedBlastResults/Blast2GoBBFinal/Combinedfile_070911/Annotation_45_cutoff/KEGG/map01100.gif
Metabolic pathways	1557	NAD+ synthase (glutamine-hydrolysing)	ec:6.3.5.1	3	BB_Contig_34063, BB_Contig_13491, BB_Contig_27340	path:map01100	/home/saranga/Desktop/Om_AssemblyBlast_Rnn454Merged/Rnn454MergedBlastResults/Blast2GoBBFinal/Combinedfile_070911/Annotation_45_cutoff/KEGG/map01100.gif
Metabolic pathways	1557	phosphatidylinositol-3-phosphatase	ec:3.1.3.64	1	BB_Contig_8615	path:map01100	/home/saranga/Desktop/Om_AssemblyBlast_Rnn454Merged/Rnn454MergedBlastResults/Blast2GoBBFinal/Combinedfile_070911/Annotation_45_cutoff/KEGG/map01100.gif
Metabolic pathways	1557	selenocysteine lyase	ec:4.4.1.16	2	BB_Contig_26468, BB_Contig_44502	path:map01100	/home/saranga/Desktop/Om_AssemblyBlast_Rnn454Merged/Rnn454MergedBlastResults/Blast2GoBBFinal/Combinedfile_070911/Annotation_45_cutoff/KEGG/map01100.gif
Metabolic pathways	1557	1-aminocyclopropane-1-carboxylate synthase	ec:4.4.1.14	6	BB_Contig_2421, BB_Contig_12509, BB_Contig_11576, BB_Contig_28370, BB_Contig_42597, BB_Contig_49098	path:map01100	/home/saranga/Desktop/Om_AssemblyBlast_Rnn454Merged/Rnn454MergedBlastResults/Blast2GoBBFinal/Combinedfile_070911/Annotation_45_cutoff/KEGG/map01100.gif
Metabolic pathways	1557	11beta-hydroxysteroid dehydrogenase	ec:1.1.1.146	2	BB_Contig_50826, BB_Contig_50360	path:map01100	/home/saranga/Desktop/Om_AssemblyBlast_Rnn454Merged/Rnn454MergedBlastResults/Blast2GoBBFinal/Combinedfile_070911/Annotation_45_cutoff/KEGG/map01100.gif
Metabolic pathways	1557	polygalacturonase	ec:3.2.1.15	6	BB_Contig_6907, BB_Contig_23424, BB_Contig_22930, BB_Contig_6590, BB_Contig_24836, BB_Contig_24721	path:map01100	/home/saranga/Desktop/Om_AssemblyBlast_Rnn454Merged/Rnn454MergedBlastResults/Blast2GoBBFinal/Combinedfile_070911/Annotation_45_cutoff/KEGG/map01100.gif
Metabolic pathways	1557	6-pyruvoyltetrahydropterin synthase	ec:4.2.3.12	1	BB_Contig_2382	path:map01100	/home/saranga/Desktop/Om_AssemblyBlast_Rnn454Merged/Rnn454MergedBlastResults/Blast2GoBBFinal/Combinedfile_070911/Annotation_45_cutoff/KEGG/map01100.gif
Metabolic pathways	1557	inositol-1,4-bisphosphate 1-phosphatase	ec:3.1.3.57	1	BB_Contig_6958	path:map01100	/home/saranga/Desktop/Om_AssemblyBlast_Rnn454Merged/Rnn454MergedBlastResults/Blast2GoBBFinal/Combinedfile_070911/Annotation_45_cutoff/KEGG/map01100.gif
Metabolic pathways	1557	inositol-polyphosphate 5-phosphatase	ec:3.1.3.56	9	BB_Contig_4993, BB_Contig_3071, BB_Contig_49178, BB_Contig_48885, BB_Contig_6958, BB_Contig_4027, BB_Contig_35284, BB_Contig_3508, BB_Contig_11286	path:map01100	/home/saranga/Desktop/Om_AssemblyBlast_Rnn454Merged/Rnn454MergedBlastResults/Blast2GoBBFinal/Combinedfile_070911/Annotation_45_cutoff/KEGG/map01100.gif
Metabolic pathways	1557	diaminohydroxyphosphoribosylaminopyrimidine deaminase	ec:3.5.4.26	1	BB_Contig_3733	path:map01100	/home/saranga/Desktop/Om_AssemblyBlast_Rnn454Merged/Rnn454MergedBlastResults/Blast2GoBBFinal/Combinedfile_070911/Annotation_45_cutoff/KEGG/map01100.gif
Metabolic pathways	1557	acetolactate synthase	ec:2.2.1.6	1	BB_Contig_49268	path:map01100	/home/saranga/Desktop/Om_AssemblyBlast_Rnn454Merged/Rnn454MergedBlastResults/Blast2GoBBFinal/Combinedfile_070911/Annotation_45_cutoff/KEGG/map01100.gif
Metabolic pathways	1557	transaldolase	ec:2.2.1.2	2	BB_Contig_11705, BB_Contig_12935	path:map01100	/home/saranga/Desktop/Om_AssemblyBlast_Rnn454Merged/Rnn454MergedBlastResults/Blast2GoBBFinal/Combinedfile_070911/Annotation_45_cutoff/KEGG/map01100.gif
Metabolic pathways	1557	transketolase	ec:2.2.1.1	1	BB_Contig_49225	path:map01100	/home/saranga/Desktop/Om_AssemblyBlast_Rnn454Merged/Rnn454MergedBlastResults/Blast2GoBBFinal/Combinedfile_070911/Annotation_45_cutoff/KEGG/map01100.gif
Metabolic pathways	1557	N-acetyllactosaminide beta-1,3-N-acetylglucosaminyltransferase	ec:2.4.1.149	2	BB_Contig_14948, BB_Contig_49449	path:map01100	/home/saranga/Desktop/Om_AssemblyBlast_Rnn454Merged/Rnn454MergedBlastResults/Blast2GoBBFinal/Combinedfile_070911/Annotation_45_cutoff/KEGG/map01100.gif
Metabolic pathways	1557	thymidylate synthase	ec:2.1.1.45	3	BB_Contig_6331, BB_Contig_16352, BB_Contig_50289	path:map01100	/home/saranga/Desktop/Om_AssemblyBlast_Rnn454Merged/Rnn454MergedBlastResults/Blast2GoBBFinal/Combinedfile_070911/Annotation_45_cutoff/KEGG/map01100.gif
Metabolic pathways	1557	glutamate dehydrogenase [NAD(P)+]	ec:1.4.1.3	2	BB_Contig_5609, BB_Contig_11925	path:map01100	/home/saranga/Desktop/Om_AssemblyBlast_Rnn454Merged/Rnn454MergedBlastResults/Blast2GoBBFinal/Combinedfile_070911/Annotation_45_cutoff/KEGG/map01100.gif
Metabolic pathways	1557	glutamate dehydrogenase	ec:1.4.1.2	2	BB_Contig_5609, BB_Contig_11925	path:map01100	/home/saranga/Desktop/Om_AssemblyBlast_Rnn454Merged/Rnn454MergedBlastResults/Blast2GoBBFinal/Combinedfile_070911/Annotation_45_cutoff/KEGG/map01100.gif
Metabolic pathways	1557	alpha-1,6-mannosyl-glycoprotein 2-beta-N-acetylglucosaminyltransferase	ec:2.4.1.143	1	BB_Contig_13923	path:map01100	/home/saranga/Desktop/Om_AssemblyBlast_Rnn454Merged/Rnn454MergedBlastResults/Blast2GoBBFinal/Combinedfile_070911/Annotation_45_cutoff/KEGG/map01100.gif
Metabolic pathways	1557	N-acetylglucosaminyldiphosphodolichol N-acetylglucosaminyltransferase	ec:2.4.1.141	2	BB_Contig_11819, BB_Contig_9570	path:map01100	/home/saranga/Desktop/Om_AssemblyBlast_Rnn454Merged/Rnn454MergedBlastResults/Blast2GoBBFinal/Combinedfile_070911/Annotation_45_cutoff/KEGG/map01100.gif
Metabolic pathways	1557	phosphoribosylaminoimidazolecarboxamide formyltransferase	ec:2.1.2.3	2	BB_Contig_404, BB_Contig_32212	path:map01100	/home/saranga/Desktop/Om_AssemblyBlast_Rnn454Merged/Rnn454MergedBlastResults/Blast2GoBBFinal/Combinedfile_070911/Annotation_45_cutoff/KEGG/map01100.gif
Metabolic pathways	1557	N-sulfoglucosamine sulfohydrolase	ec:3.10.1.1	2	BB_Contig_14586, BB_Contig_5225	path:map01100	/home/saranga/Desktop/Om_AssemblyBlast_Rnn454Merged/Rnn454MergedBlastResults/Blast2GoBBFinal/Combinedfile_070911/Annotation_45_cutoff/KEGG/map01100.gif
Metabolic pathways	1557	phosphoribosylglycinamide formyltransferase	ec:2.1.2.2	5	BB_Contig_46778, BB_Contig_21641, BB_Contig_10445, BB_Contig_22937, BB_Contig_1280	path:map01100	/home/saranga/Desktop/Om_AssemblyBlast_Rnn454Merged/Rnn454MergedBlastResults/Blast2GoBBFinal/Combinedfile_070911/Annotation_45_cutoff/KEGG/map01100.gif
Metabolic pathways	1557	glycine hydroxymethyltransferase	ec:2.1.2.1	4	BB_Contig_52601, BB_Contig_11053, BB_Contig_19488, BB_Contig_27628	path:map01100	/home/saranga/Desktop/Om_AssemblyBlast_Rnn454Merged/Rnn454MergedBlastResults/Blast2GoBBFinal/Combinedfile_070911/Annotation_45_cutoff/KEGG/map01100.gif
Metabolic pathways	1557	GTP cyclohydrolase I	ec:3.5.4.16	2	BB_Contig_17667, BB_Contig_43485	path:map01100	/home/saranga/Desktop/Om_AssemblyBlast_Rnn454Merged/Rnn454MergedBlastResults/Blast2GoBBFinal/Combinedfile_070911/Annotation_45_cutoff/KEGG/map01100.gif
Metabolic pathways	1557	dCMP deaminase	ec:3.5.4.12	3	BB_Contig_37088, BB_Contig_18936, BB_Contig_11857	path:map01100	/home/saranga/Desktop/Om_AssemblyBlast_Rnn454Merged/Rnn454MergedBlastResults/Blast2GoBBFinal/Combinedfile_070911/Annotation_45_cutoff/KEGG/map01100.gif
Metabolic pathways	1557	xanthine dehydrogenase	ec:1.17.1.4	9	BB_Contig_41219, BB_Contig_44920, BB_Contig_45543, BB_Contig_13478, BB_Contig_10500, BB_Contig_37617, BB_Contig_16445, BB_Contig_51174, BB_Contig_28144	path:map01100	/home/saranga/Desktop/Om_AssemblyBlast_Rnn454Merged/Rnn454MergedBlastResults/Blast2GoBBFinal/Combinedfile_070911/Annotation_45_cutoff/KEGG/map01100.gif
Metabolic pathways	1557	IMP cyclohydrolase	ec:3.5.4.10	2	BB_Contig_404, BB_Contig_32212	path:map01100	/home/saranga/Desktop/Om_AssemblyBlast_Rnn454Merged/Rnn454MergedBlastResults/Blast2GoBBFinal/Combinedfile_070911/Annotation_45_cutoff/KEGG/map01100.gif
Metabolic pathways	1557	DNA (cytosine-5-)-methyltransferase	ec:2.1.1.37	3	BB_Contig_13357, BB_Contig_8069, BB_Contig_53616	path:map01100	/home/saranga/Desktop/Om_AssemblyBlast_Rnn454Merged/Rnn454MergedBlastResults/Blast2GoBBFinal/Combinedfile_070911/Annotation_45_cutoff/KEGG/map01100.gif
Metabolic pathways	1557	DNA-directed DNA polymerase	ec:2.7.7.7	59	BB_Contig_31501, BB_Contig_38639, BB_Contig_5337, BB_Contig_34233, BB_Contig_34396, BB_Contig_15162, BB_Contig_46123, BB_Contig_16016, BB_Contig_805, BB_Contig_35036, BB_Contig_11349, BB_Contig_41891, BB_Contig_4339, BB_Contig_11609, BB_Contig_27229, BB_Contig_8160, BB_Contig_4518, BB_Contig_33683, BB_Contig_2574, BB_Contig_14952, BB_Contig_17080, BB_Contig_18299, BB_Contig_23847, BB_Contig_16036…	path:map01100	/home/saranga/Desktop/Om_AssemblyBlast_Rnn454Merged/Rnn454MergedBlastResults/Blast2GoBBFinal/Combinedfile_070911/Annotation_45_cutoff/KEGG/map01100.gif
Metabolic pathways	1557	DNA-directed RNA polymerase	ec:2.7.7.6	48	BB_Contig_2160, BB_Contig_32234, BB_Contig_43500, BB_Contig_29952, BB_Contig_12988, BB_Contig_5849, BB_Contig_17602, BB_Contig_35701, BB_Contig_13391, BB_Contig_38777, BB_Contig_16738, BB_Contig_15327, BB_Contig_15750, BB_Contig_44237, BB_Contig_15357, BB_Contig_35882, BB_Contig_21750, BB_Contig_15941, BB_Contig_49534, BB_Contig_15123, BB_Contig_15586, BB_Contig_9373, BB_Contig_1688, BB_Contig_94…	path:map01100	/home/saranga/Desktop/Om_AssemblyBlast_Rnn454Merged/Rnn454MergedBlastResults/Blast2GoBBFinal/Combinedfile_070911/Annotation_45_cutoff/KEGG/map01100.gif
Metabolic pathways	1557	galactosylgalactosylxylosylprotein 3-beta-glucuronosyltransferase	ec:2.4.1.135	1	BB_Contig_11585	path:map01100	/home/saranga/Desktop/Om_AssemblyBlast_Rnn454Merged/Rnn454MergedBlastResults/Blast2GoBBFinal/Combinedfile_070911/Annotation_45_cutoff/KEGG/map01100.gif
Metabolic pathways	1557	galactosylxylosylprotein 3-beta-galactosyltransferase	ec:2.4.1.134	1	BB_Contig_2803	path:map01100	/home/saranga/Desktop/Om_AssemblyBlast_Rnn454Merged/Rnn454MergedBlastResults/Blast2GoBBFinal/Combinedfile_070911/Annotation_45_cutoff/KEGG/map01100.gif
Metabolic pathways	1557	sulfate adenylyltransferase	ec:2.7.7.4	6	BB_Contig_49498, BB_Contig_662, BB_Contig_558, BB_Contig_9082, BB_Contig_288, BB_Contig_42653	path:map01100	/home/saranga/Desktop/Om_AssemblyBlast_Rnn454Merged/Rnn454MergedBlastResults/Blast2GoBBFinal/Combinedfile_070911/Annotation_45_cutoff/KEGG/map01100.gif
Metabolic pathways	1557	xylosylprotein 4-beta-galactosyltransferase	ec:2.4.1.133	3	BB_Contig_36069, BB_Contig_14446, BB_Contig_32251	path:map01100	/home/saranga/Desktop/Om_AssemblyBlast_Rnn454Merged/Rnn454MergedBlastResults/Blast2GoBBFinal/Combinedfile_070911/Annotation_45_cutoff/KEGG/map01100.gif
Metabolic pathways	1557	pantetheine-phosphate adenylyltransferase	ec:2.7.7.3	1	BB_Contig_12477	path:map01100	/home/saranga/Desktop/Om_AssemblyBlast_Rnn454Merged/Rnn454MergedBlastResults/Blast2GoBBFinal/Combinedfile_070911/Annotation_45_cutoff/KEGG/map01100.gif
Metabolic pathways	1557	FAD synthetase	ec:2.7.7.2	2	BB_Contig_6045, BB_Contig_33570	path:map01100	/home/saranga/Desktop/Om_AssemblyBlast_Rnn454Merged/Rnn454MergedBlastResults/Blast2GoBBFinal/Combinedfile_070911/Annotation_45_cutoff/KEGG/map01100.gif
Metabolic pathways	1557	nicotinamide-nucleotide adenylyltransferase	ec:2.7.7.1	2	BB_Contig_2438, BB_Contig_16642	path:map01100	/home/saranga/Desktop/Om_AssemblyBlast_Rnn454Merged/Rnn454MergedBlastResults/Blast2GoBBFinal/Combinedfile_070911/Annotation_45_cutoff/KEGG/map01100.gif
Metabolic pathways	1557	sedoheptulose-bisphosphatase	ec:3.1.3.37	1	BB_Contig_52408	path:map01100	/home/saranga/Desktop/Om_AssemblyBlast_Rnn454Merged/Rnn454MergedBlastResults/Blast2GoBBFinal/Combinedfile_070911/Annotation_45_cutoff/KEGG/map01100.gif
Metabolic pathways	1557	phosphoinositide 5-phosphatase	ec:3.1.3.36	6	BB_Contig_4993, BB_Contig_3071, BB_Contig_4027, BB_Contig_35284, BB_Contig_39167, BB_Contig_9414	path:map01100	/home/saranga/Desktop/Om_AssemblyBlast_Rnn454Merged/Rnn454MergedBlastResults/Blast2GoBBFinal/Combinedfile_070911/Annotation_45_cutoff/KEGG/map01100.gif
Metabolic pathways	1557	methenyltetrahydrofolate cyclohydrolase	ec:3.5.4.9	6	BB_Contig_50898, BB_Contig_14873, BB_Contig_25491, BB_Contig_51653, BB_Contig_15968, BB_Contig_53110	path:map01100	/home/saranga/Desktop/Om_AssemblyBlast_Rnn454Merged/Rnn454MergedBlastResults/Blast2GoBBFinal/Combinedfile_070911/Annotation_45_cutoff/KEGG/map01100.gif
Metabolic pathways	1557	AMP deaminase	ec:3.5.4.6	5	BB_Contig_395, BB_Contig_12987, BB_Contig_16491, BB_Contig_30938, BB_Contig_25761	path:map01100	/home/saranga/Desktop/Om_AssemblyBlast_Rnn454Merged/Rnn454MergedBlastResults/Blast2GoBBFinal/Combinedfile_070911/Annotation_45_cutoff/KEGG/map01100.gif
Metabolic pathways	1557	cytidine deaminase	ec:3.5.4.5	4	BB_Contig_26751, BB_Contig_11302, BB_Contig_17464, BB_Contig_32106	path:map01100	/home/saranga/Desktop/Om_AssemblyBlast_Rnn454Merged/Rnn454MergedBlastResults/Blast2GoBBFinal/Combinedfile_070911/Annotation_45_cutoff/KEGG/map01100.gif
Metabolic pathways	1557	2-C-methyl-D-erythritol 4-phosphate cytidylyltransferase	ec:2.7.7.60	1	BB_Contig_14945	path:map01100	/home/saranga/Desktop/Om_AssemblyBlast_Rnn454Merged/Rnn454MergedBlastResults/Blast2GoBBFinal/Combinedfile_070911/Annotation_45_cutoff/KEGG/map01100.gif
Metabolic pathways	1557	adenosine deaminase	ec:3.5.4.4	7	BB_Contig_20289, BB_Contig_47170, BB_Contig_6103, BB_Contig_39105, BB_Contig_4948, BB_Contig_27801, BB_Contig_26148	path:map01100	/home/saranga/Desktop/Om_AssemblyBlast_Rnn454Merged/Rnn454MergedBlastResults/Blast2GoBBFinal/Combinedfile_070911/Annotation_45_cutoff/KEGG/map01100.gif
Metabolic pathways	1557	guanine deaminase	ec:3.5.4.3	2	BB_Contig_4957, BB_Contig_32189	path:map01100	/home/saranga/Desktop/Om_AssemblyBlast_Rnn454Merged/Rnn454MergedBlastResults/Blast2GoBBFinal/Combinedfile_070911/Annotation_45_cutoff/KEGG/map01100.gif
Metabolic pathways	1557	glycoprotein-N-acetylgalactosamine 3-beta-galactosyltransferase	ec:2.4.1.122	2	BB_Contig_5292, BB_Contig_18618	path:map01100	/home/saranga/Desktop/Om_AssemblyBlast_Rnn454Merged/Rnn454MergedBlastResults/Blast2GoBBFinal/Combinedfile_070911/Annotation_45_cutoff/KEGG/map01100.gif
Metabolic pathways	1557	inositol-phosphate phosphatase	ec:3.1.3.25	4	BB_Contig_1295, BB_Contig_11135, BB_Contig_12887, BB_Contig_3585	path:map01100	/home/saranga/Desktop/Om_AssemblyBlast_Rnn454Merged/Rnn454MergedBlastResults/Blast2GoBBFinal/Combinedfile_070911/Annotation_45_cutoff/KEGG/map01100.gif
Metabolic pathways	1557	prostaglandin-endoperoxide synthase	ec:1.14.99.1	1	BB_Contig_25273	path:map01100	/home/saranga/Desktop/Om_AssemblyBlast_Rnn454Merged/Rnn454MergedBlastResults/Blast2GoBBFinal/Combinedfile_070911/Annotation_45_cutoff/KEGG/map01100.gif
Metabolic pathways	1557	3-dehydrosphinganine reductase	ec:1.1.1.102	1	BB_Contig_14257	path:map01100	/home/saranga/Desktop/Om_AssemblyBlast_Rnn454Merged/Rnn454MergedBlastResults/Blast2GoBBFinal/Combinedfile_070911/Annotation_45_cutoff/KEGG/map01100.gif
Metabolic pathways	1557	3-oxoacyl-[acyl-carrier-protein] reductase	ec:1.1.1.100	5	BB_Contig_26393, BB_Contig_45651, BB_Contig_9443, BB_Contig_40521, BB_Contig_51238	path:map01100	/home/saranga/Desktop/Om_AssemblyBlast_Rnn454Merged/Rnn454MergedBlastResults/Blast2GoBBFinal/Combinedfile_070911/Annotation_45_cutoff/KEGG/map01100.gif
Metabolic pathways	1557	dolichyl-diphosphooligosaccharide---protein glycotransferase	ec:2.4.1.119	9	BB_Contig_9129, BB_Contig_15295, BB_Contig_20383, BB_Contig_375, BB_Contig_52616, BB_Contig_15373, BB_Contig_11647, BB_Contig_8874, BB_Contig_49858	path:map01100	/home/saranga/Desktop/Om_AssemblyBlast_Rnn454Merged/Rnn454MergedBlastResults/Blast2GoBBFinal/Combinedfile_070911/Annotation_45_cutoff/KEGG/map01100.gif
Metabolic pathways	1557	methionine adenosyltransferase	ec:2.5.1.6	5	BB_Contig_23772, BB_Contig_12569, BB_Contig_42283, BB_Contig_51576, BB_Contig_29036	path:map01100	/home/saranga/Desktop/Om_AssemblyBlast_Rnn454Merged/Rnn454MergedBlastResults/Blast2GoBBFinal/Combinedfile_070911/Annotation_45_cutoff/KEGG/map01100.gif
Metabolic pathways	1557	kynurenine 3-monooxygenase	ec:1.14.13.9	1	BB_Contig_2816	path:map01100	/home/saranga/Desktop/Om_AssemblyBlast_Rnn454Merged/Rnn454MergedBlastResults/Blast2GoBBFinal/Combinedfile_070911/Annotation_45_cutoff/KEGG/map01100.gif
Metabolic pathways	1557	dimethylallyltranstransferase	ec:2.5.1.1	5	BB_Contig_11675, BB_Contig_15296, BB_Contig_21327, BB_Contig_12926, BB_Contig_29306	path:map01100	/home/saranga/Desktop/Om_AssemblyBlast_Rnn454Merged/Rnn454MergedBlastResults/Blast2GoBBFinal/Combinedfile_070911/Annotation_45_cutoff/KEGG/map01100.gif
Metabolic pathways	1557	fructose-bisphosphatase	ec:3.1.3.11	9	BB_Contig_52408, BB_Contig_52490, BB_Contig_5108, BB_Contig_1456, BB_Contig_37032, BB_Contig_34908, BB_Contig_26779, BB_Contig_27111, BB_Contig_28171	path:map01100	/home/saranga/Desktop/Om_AssemblyBlast_Rnn454Merged/Rnn454MergedBlastResults/Blast2GoBBFinal/Combinedfile_070911/Annotation_45_cutoff/KEGG/map01100.gif
Metabolic pathways	1557	RNA-directed RNA polymerase	ec:2.7.7.48	3	BB_Contig_52669, BB_Contig_46058, BB_Contig_20044	path:map01100	/home/saranga/Desktop/Om_AssemblyBlast_Rnn454Merged/Rnn454MergedBlastResults/Blast2GoBBFinal/Combinedfile_070911/Annotation_45_cutoff/KEGG/map01100.gif
Metabolic pathways	1557	adenine phosphoribosyltransferase	ec:2.4.2.7	1	BB_Contig_32729	path:map01100	/home/saranga/Desktop/Om_AssemblyBlast_Rnn454Merged/Rnn454MergedBlastResults/Blast2GoBBFinal/Combinedfile_070911/Annotation_45_cutoff/KEGG/map01100.gif
Metabolic pathways	1557	N-acylneuraminate cytidylyltransferase	ec:2.7.7.43	4	BB_Contig_45567, BB_Contig_49965, BB_Contig_4401, BB_Contig_24201	path:map01100	/home/saranga/Desktop/Om_AssemblyBlast_Rnn454Merged/Rnn454MergedBlastResults/Blast2GoBBFinal/Combinedfile_070911/Annotation_45_cutoff/KEGG/map01100.gif
Metabolic pathways	1557	phosphatidate cytidylyltransferase	ec:2.7.7.41	1	BB_Contig_9031	path:map01100	/home/saranga/Desktop/Om_AssemblyBlast_Rnn454Merged/Rnn454MergedBlastResults/Blast2GoBBFinal/Combinedfile_070911/Annotation_45_cutoff/KEGG/map01100.gif
Metabolic pathways	1557	uridine phosphorylase	ec:2.4.2.3	2	BB_Contig_889, BB_Contig_3967	path:map01100	/home/saranga/Desktop/Om_AssemblyBlast_Rnn454Merged/Rnn454MergedBlastResults/Blast2GoBBFinal/Combinedfile_070911/Annotation_45_cutoff/KEGG/map01100.gif
Metabolic pathways	1557	purine-nucleoside phosphorylase	ec:2.4.2.1	2	BB_Contig_17479, BB_Contig_27689	path:map01100	/home/saranga/Desktop/Om_AssemblyBlast_Rnn454Merged/Rnn454MergedBlastResults/Blast2GoBBFinal/Combinedfile_070911/Annotation_45_cutoff/KEGG/map01100.gif
Metabolic pathways	1557	alpha-1,3-mannosyl-glycoprotein 2-beta-N-acetylglucosaminyltransferase	ec:2.4.1.101	7	BB_Contig_15281, BB_Contig_14962, BB_Contig_38145, BB_Contig_32662, BB_Contig_2650, BB_Contig_10882, BB_Contig_29389	path:map01100	/home/saranga/Desktop/Om_AssemblyBlast_Rnn454Merged/Rnn454MergedBlastResults/Blast2GoBBFinal/Combinedfile_070911/Annotation_45_cutoff/KEGG/map01100.gif
Metabolic pathways	1557	aralkylamine N-acetyltransferase	ec:2.3.1.87	4	BB_Contig_9564, BB_Contig_8213, BB_Contig_11003, BB_Contig_6127	path:map01100	/home/saranga/Desktop/Om_AssemblyBlast_Rnn454Merged/Rnn454MergedBlastResults/Blast2GoBBFinal/Combinedfile_070911/Annotation_45_cutoff/KEGG/map01100.gif
Metabolic pathways	1557	fatty-acyl-CoA synthase	ec:2.3.1.86	1	BB_Contig_29010	path:map01100	/home/saranga/Desktop/Om_AssemblyBlast_Rnn454Merged/Rnn454MergedBlastResults/Blast2GoBBFinal/Combinedfile_070911/Annotation_45_cutoff/KEGG/map01100.gif
Metabolic pathways	1557	ATP citrate synthase	ec:2.3.3.8	5	BB_Contig_52938, BB_Contig_51604, BB_Contig_9479, BB_Contig_49400, BB_Contig_28354	path:map01100	/home/saranga/Desktop/Om_AssemblyBlast_Rnn454Merged/Rnn454MergedBlastResults/Blast2GoBBFinal/Combinedfile_070911/Annotation_45_cutoff/KEGG/map01100.gif
Metabolic pathways	1557	fatty-acid synthase	ec:2.3.1.85	1	BB_Contig_26026	path:map01100	/home/saranga/Desktop/Om_AssemblyBlast_Rnn454Merged/Rnn454MergedBlastResults/Blast2GoBBFinal/Combinedfile_070911/Annotation_45_cutoff/KEGG/map01100.gif
Metabolic pathways	1557	N-(5-amino-5-carboxypentanoyl)-L-cysteinyl-D-valine synthase	ec:6.3.2.26	2	BB_Contig_22579, BB_Contig_1336	path:map01100	/home/saranga/Desktop/Om_AssemblyBlast_Rnn454Merged/Rnn454MergedBlastResults/Blast2GoBBFinal/Combinedfile_070911/Annotation_45_cutoff/KEGG/map01100.gif
Metabolic pathways	1557	citrate (Si)-synthase	ec:2.3.3.1	3	BB_Contig_917, BB_Contig_51520, BB_Contig_42396	path:map01100	/home/saranga/Desktop/Om_AssemblyBlast_Rnn454Merged/Rnn454MergedBlastResults/Blast2GoBBFinal/Combinedfile_070911/Annotation_45_cutoff/KEGG/map01100.gif
Metabolic pathways	1557	dihydrolipoyllysine-residue (2-methylpropanoyl)transferase	ec:2.3.1.168	2	BB_Contig_51036, BB_Contig_16486	path:map01100	/home/saranga/Desktop/Om_AssemblyBlast_Rnn454Merged/Rnn454MergedBlastResults/Blast2GoBBFinal/Combinedfile_070911/Annotation_45_cutoff/KEGG/map01100.gif
Metabolic pathways	1557	sarcosine oxidase ec:1.5.3.10 dimethylglycine oxidase ec:1.5.3.11 Deleted entry ec:1.5.3.12 dihydrobenzophenanthridine oxidase ec:1.5.3.13 N1-acetylpolyamine oxidase	ec:1.5.3.1	2	BB_Contig_24000, BB_Contig_1658	path:map01100	/home/saranga/Desktop/Om_AssemblyBlast_Rnn454Merged/Rnn454MergedBlastResults/Blast2GoBBFinal/Combinedfile_070911/Annotation_45_cutoff/KEGG/map01100.gif
Metabolic pathways	1557	succinate---CoA ligase (ADP-forming)	ec:6.2.1.5	6	BB_Contig_12740, BB_Contig_52938, BB_Contig_51604, BB_Contig_9479, BB_Contig_49400, BB_Contig_28354	path:map01100	/home/saranga/Desktop/Om_AssemblyBlast_Rnn454Merged/Rnn454MergedBlastResults/Blast2GoBBFinal/Combinedfile_070911/Annotation_45_cutoff/KEGG/map01100.gif
Metabolic pathways	1557	succinate---CoA ligase (GDP-forming)	ec:6.2.1.4	3	BB_Contig_52938, BB_Contig_12833, BB_Contig_28354	path:map01100	/home/saranga/Desktop/Om_AssemblyBlast_Rnn454Merged/Rnn454MergedBlastResults/Blast2GoBBFinal/Combinedfile_070911/Annotation_45_cutoff/KEGG/map01100.gif
Metabolic pathways	1557	long-chain-fatty-acid---CoA ligase	ec:6.2.1.3	4	BB_Contig_38667, BB_Contig_12774, BB_Contig_52963, BB_Contig_51753	path:map01100	/home/saranga/Desktop/Om_AssemblyBlast_Rnn454Merged/Rnn454MergedBlastResults/Blast2GoBBFinal/Combinedfile_070911/Annotation_45_cutoff/KEGG/map01100.gif
Metabolic pathways	1557	acetate---CoA ligase	ec:6.2.1.1	1	BB_Contig_5346	path:map01100	/home/saranga/Desktop/Om_AssemblyBlast_Rnn454Merged/Rnn454MergedBlastResults/Blast2GoBBFinal/Combinedfile_070911/Annotation_45_cutoff/KEGG/map01100.gif
Metabolic pathways	1557	mannosyl-oligosaccharide 1,2-alpha-mannosidase	ec:3.2.1.113	10	BB_Contig_9356, BB_Contig_7754, BB_Contig_3726, BB_Contig_10396, BB_Contig_49537, BB_Contig_10694, BB_Contig_4358, BB_Contig_8107, BB_Contig_7717, BB_Contig_45332	path:map01100	/home/saranga/Desktop/Om_AssemblyBlast_Rnn454Merged/Rnn454MergedBlastResults/Blast2GoBBFinal/Combinedfile_070911/Annotation_45_cutoff/KEGG/map01100.gif
Metabolic pathways	1557	glycine dehydrogenase (decarboxylating)	ec:1.4.4.2	1	BB_Contig_13119	path:map01100	/home/saranga/Desktop/Om_AssemblyBlast_Rnn454Merged/Rnn454MergedBlastResults/Blast2GoBBFinal/Combinedfile_070911/Annotation_45_cutoff/KEGG/map01100.gif
Metabolic pathways	1557	lipoyl synthase	ec:2.8.1.8	1	BB_Contig_11951	path:map01100	/home/saranga/Desktop/Om_AssemblyBlast_Rnn454Merged/Rnn454MergedBlastResults/Blast2GoBBFinal/Combinedfile_070911/Annotation_45_cutoff/KEGG/map01100.gif
Metabolic pathways	1557	mannosyl-oligosaccharide glucosidase	ec:3.2.1.106	1	BB_Contig_5888	path:map01100	/home/saranga/Desktop/Om_AssemblyBlast_Rnn454Merged/Rnn454MergedBlastResults/Blast2GoBBFinal/Combinedfile_070911/Annotation_45_cutoff/KEGG/map01100.gif
Metabolic pathways	1557	dihydrolipoyllysine-residue succinyltransferase	ec:2.3.1.61	5	BB_Contig_52230, BB_Contig_449, BB_Contig_13073, BB_Contig_9536, BB_Contig_28731	path:map01100	/home/saranga/Desktop/Om_AssemblyBlast_Rnn454Merged/Rnn454MergedBlastResults/Blast2GoBBFinal/Combinedfile_070911/Annotation_45_cutoff/KEGG/map01100.gif
Metabolic pathways	1557	choline-phosphate cytidylyltransferase	ec:2.7.7.15	5	BB_Contig_2648, BB_Contig_43137, BB_Contig_25576, BB_Contig_26184, BB_Contig_49185	path:map01100	/home/saranga/Desktop/Om_AssemblyBlast_Rnn454Merged/Rnn454MergedBlastResults/Blast2GoBBFinal/Combinedfile_070911/Annotation_45_cutoff/KEGG/map01100.gif
Metabolic pathways	1557	ethanolamine-phosphate cytidylyltransferase	ec:2.7.7.14	2	BB_Contig_39609, BB_Contig_14084	path:map01100	/home/saranga/Desktop/Om_AssemblyBlast_Rnn454Merged/Rnn454MergedBlastResults/Blast2GoBBFinal/Combinedfile_070911/Annotation_45_cutoff/KEGG/map01100.gif
Metabolic pathways	1557	dihydroorotate dehydrogenase (quinone)	ec:1.3.5.2	1	BB_Contig_8037	path:map01100	/home/saranga/Desktop/Om_AssemblyBlast_Rnn454Merged/Rnn454MergedBlastResults/Blast2GoBBFinal/Combinedfile_070911/Annotation_45_cutoff/KEGG/map01100.gif
Metabolic pathways	1557	mannose-1-phosphate guanylyltransferase	ec:2.7.7.13	1	BB_Contig_677	path:map01100	/home/saranga/Desktop/Om_AssemblyBlast_Rnn454Merged/Rnn454MergedBlastResults/Blast2GoBBFinal/Combinedfile_070911/Annotation_45_cutoff/KEGG/map01100.gif
Metabolic pathways	1557	UDP-glucose---hexose-1-phosphate uridylyltransferase	ec:2.7.7.12	1	BB_Contig_5938	path:map01100	/home/saranga/Desktop/Om_AssemblyBlast_Rnn454Merged/Rnn454MergedBlastResults/Blast2GoBBFinal/Combinedfile_070911/Annotation_45_cutoff/KEGG/map01100.gif
Metabolic pathways	1557	succinate dehydrogenase (ubiquinone)	ec:1.3.5.1	5	BB_Contig_37339, BB_Contig_52043, BB_Contig_51800, BB_Contig_5427, BB_Contig_15994	path:map01100	/home/saranga/Desktop/Om_AssemblyBlast_Rnn454Merged/Rnn454MergedBlastResults/Blast2GoBBFinal/Combinedfile_070911/Annotation_45_cutoff/KEGG/map01100.gif
Metabolic pathways	1557	glucosamine-6-phosphate deaminase	ec:3.5.99.6	1	BB_Contig_2179	path:map01100	/home/saranga/Desktop/Om_AssemblyBlast_Rnn454Merged/Rnn454MergedBlastResults/Blast2GoBBFinal/Combinedfile_070911/Annotation_45_cutoff/KEGG/map01100.gif
Metabolic pathways	1557	acetylglutamate kinase	ec:2.7.2.8	1	BB_Contig_20303	path:map01100	/home/saranga/Desktop/Om_AssemblyBlast_Rnn454Merged/Rnn454MergedBlastResults/Blast2GoBBFinal/Combinedfile_070911/Annotation_45_cutoff/KEGG/map01100.gif
Metabolic pathways	1557	phosphoglycerate kinase	ec:2.7.2.3	3	BB_Contig_52181, BB_Contig_39721, BB_Contig_9345	path:map01100	/home/saranga/Desktop/Om_AssemblyBlast_Rnn454Merged/Rnn454MergedBlastResults/Blast2GoBBFinal/Combinedfile_070911/Annotation_45_cutoff/KEGG/map01100.gif
Metabolic pathways	1557	1-acylglycerol-3-phosphate O-acyltransferase	ec:2.3.1.51	7	BB_Contig_12482, BB_Contig_6502, BB_Contig_14589, BB_Contig_15130, BB_Contig_16621, BB_Contig_28314, BB_Contig_48924	path:map01100	/home/saranga/Desktop/Om_AssemblyBlast_Rnn454Merged/Rnn454MergedBlastResults/Blast2GoBBFinal/Combinedfile_070911/Annotation_45_cutoff/KEGG/map01100.gif
Metabolic pathways	1557	serine C-palmitoyltransferase	ec:2.3.1.50	3	BB_Contig_17733, BB_Contig_8753, BB_Contig_2744	path:map01100	/home/saranga/Desktop/Om_AssemblyBlast_Rnn454Merged/Rnn454MergedBlastResults/Blast2GoBBFinal/Combinedfile_070911/Annotation_45_cutoff/KEGG/map01100.gif
Metabolic pathways	1557	beta-ketoacyl-acyl-carrier-protein synthase I	ec:2.3.1.41	4	BB_Contig_26393, BB_Contig_45651, BB_Contig_9443, BB_Contig_40521	path:map01100	/home/saranga/Desktop/Om_AssemblyBlast_Rnn454Merged/Rnn454MergedBlastResults/Blast2GoBBFinal/Combinedfile_070911/Annotation_45_cutoff/KEGG/map01100.gif
Metabolic pathways	1557	glutamate 5-kinase	ec:2.7.2.11	7	BB_Contig_2930, BB_Contig_42663, BB_Contig_15219, BB_Contig_42879, BB_Contig_26564, BB_Contig_29747, BB_Contig_34791	path:map01100	/home/saranga/Desktop/Om_AssemblyBlast_Rnn454Merged/Rnn454MergedBlastResults/Blast2GoBBFinal/Combinedfile_070911/Annotation_45_cutoff/KEGG/map01100.gif
Metabolic pathways	1557	dolichyl-phosphate beta-D-mannosyltransferase	ec:2.4.1.83	1	BB_Contig_11023	path:map01100	/home/saranga/Desktop/Om_AssemblyBlast_Rnn454Merged/Rnn454MergedBlastResults/Blast2GoBBFinal/Combinedfile_070911/Annotation_45_cutoff/KEGG/map01100.gif
Metabolic pathways	1557	ceramide glucosyltransferase	ec:2.4.1.80	2	BB_Contig_2798, BB_Contig_9277	path:map01100	/home/saranga/Desktop/Om_AssemblyBlast_Rnn454Merged/Rnn454MergedBlastResults/Blast2GoBBFinal/Combinedfile_070911/Annotation_45_cutoff/KEGG/map01100.gif
Metabolic pathways	1557	acyl-[acyl-carrier-protein]---UDP-N-acetylglucosamine O-acyltransferase	ec:2.3.1.129	2	BB_Contig_12482, BB_Contig_44227	path:map01100	/home/saranga/Desktop/Om_AssemblyBlast_Rnn454Merged/Rnn454MergedBlastResults/Blast2GoBBFinal/Combinedfile_070911/Annotation_45_cutoff/KEGG/map01100.gif
Metabolic pathways	1557	tryptophan 5-monooxygenase	ec:1.14.16.4	2	BB_Contig_21637, BB_Contig_3593	path:map01100	/home/saranga/Desktop/Om_AssemblyBlast_Rnn454Merged/Rnn454MergedBlastResults/Blast2GoBBFinal/Combinedfile_070911/Annotation_45_cutoff/KEGG/map01100.gif
Metabolic pathways	1557	malonyl-CoA decarboxylase	ec:4.1.1.9	1	BB_Contig_359	path:map01100	/home/saranga/Desktop/Om_AssemblyBlast_Rnn454Merged/Rnn454MergedBlastResults/Blast2GoBBFinal/Combinedfile_070911/Annotation_45_cutoff/KEGG/map01100.gif
Metabolic pathways	1557	tyrosine 3-monooxygenase	ec:1.14.16.2	3	BB_Contig_10091, BB_Contig_3153, BB_Contig_31556	path:map01100	/home/saranga/Desktop/Om_AssemblyBlast_Rnn454Merged/Rnn454MergedBlastResults/Blast2GoBBFinal/Combinedfile_070911/Annotation_45_cutoff/KEGG/map01100.gif
Metabolic pathways	1557	phenylalanine 4-monooxygenase	ec:1.14.16.1	4	BB_Contig_21637, BB_Contig_3593, BB_Contig_10543, BB_Contig_34049	path:map01100	/home/saranga/Desktop/Om_AssemblyBlast_Rnn454Merged/Rnn454MergedBlastResults/Blast2GoBBFinal/Combinedfile_070911/Annotation_45_cutoff/KEGG/map01100.gif
Metabolic pathways	1557	[acyl-carrier-protein] S-malonyltransferase	ec:2.3.1.39	7	BB_Contig_26393, BB_Contig_45651, BB_Contig_9443, BB_Contig_40521, BB_Contig_46642, BB_Contig_3642, BB_Contig_28311	path:map01100	/home/saranga/Desktop/Om_AssemblyBlast_Rnn454Merged/Rnn454MergedBlastResults/Blast2GoBBFinal/Combinedfile_070911/Annotation_45_cutoff/KEGG/map01100.gif
Metabolic pathways	1557	5-aminolevulinate synthase	ec:2.3.1.37	2	BB_Contig_33144, BB_Contig_2594	path:map01100	/home/saranga/Desktop/Om_AssemblyBlast_Rnn454Merged/Rnn454MergedBlastResults/Blast2GoBBFinal/Combinedfile_070911/Annotation_45_cutoff/KEGG/map01100.gif
Metabolic pathways	1557	serine-type D-Ala-D-Ala carboxypeptidase	ec:3.4.16.4	1	BB_Contig_51232	path:map01100	/home/saranga/Desktop/Om_AssemblyBlast_Rnn454Merged/Rnn454MergedBlastResults/Blast2GoBBFinal/Combinedfile_070911/Annotation_45_cutoff/KEGG/map01100.gif
Metabolic pathways	1557	serine O-acetyltransferase	ec:2.3.1.30	2	BB_Contig_41937, BB_Contig_19201	path:map01100	/home/saranga/Desktop/Om_AssemblyBlast_Rnn454Merged/Rnn454MergedBlastResults/Blast2GoBBFinal/Combinedfile_070911/Annotation_45_cutoff/KEGG/map01100.gif
Metabolic pathways	1557	adenosylhomocysteinase	ec:3.3.1.1	4	BB_Contig_13235, BB_Contig_9240, BB_Contig_8710, BB_Contig_30607	path:map01100	/home/saranga/Desktop/Om_AssemblyBlast_Rnn454Merged/Rnn454MergedBlastResults/Blast2GoBBFinal/Combinedfile_070911/Annotation_45_cutoff/KEGG/map01100.gif
Metabolic pathways	1557	NADH:ubiquinone reductase (H+-translocating)	ec:1.6.5.3	65	BB_Contig_7917, BB_Contig_6611, BB_Contig_807, BB_Contig_43181, BB_Contig_3525, BB_Contig_2100, BB_Contig_48949, BB_Contig_48967, BB_Contig_49864, BB_Contig_32198, BB_Contig_19592, BB_Contig_49567, BB_Contig_50111, BB_Contig_17444, BB_Contig_3247, BB_Contig_32629, BB_Contig_7691, BB_Contig_39271, BB_Contig_39308, BB_Contig_42431, BB_Contig_6673, BB_Contig_35698, BB_Contig_17428, BB_Contig_25045, …	path:map01100	/home/saranga/Desktop/Om_AssemblyBlast_Rnn454Merged/Rnn454MergedBlastResults/Blast2GoBBFinal/Combinedfile_070911/Annotation_45_cutoff/KEGG/map01100.gif
Metabolic pathways	1557	ceramidase	ec:3.5.1.23	1	BB_Contig_427	path:map01100	/home/saranga/Desktop/Om_AssemblyBlast_Rnn454Merged/Rnn454MergedBlastResults/Blast2GoBBFinal/Combinedfile_070911/Annotation_45_cutoff/KEGG/map01100.gif
Metabolic pathways	1557	diacylglycerol O-acyltransferase	ec:2.3.1.20	1	BB_Contig_3377	path:map01100	/home/saranga/Desktop/Om_AssemblyBlast_Rnn454Merged/Rnn454MergedBlastResults/Blast2GoBBFinal/Combinedfile_070911/Annotation_45_cutoff/KEGG/map01100.gif
Metabolic pathways	1557	5-formyltetrahydrofolate cyclo-ligase	ec:6.3.3.2	4	BB_Contig_42627, BB_Contig_42500, BB_Contig_32776, BB_Contig_42626	path:map01100	/home/saranga/Desktop/Om_AssemblyBlast_Rnn454Merged/Rnn454MergedBlastResults/Blast2GoBBFinal/Combinedfile_070911/Annotation_45_cutoff/KEGG/map01100.gif
Metabolic pathways	1557	phosphoribosylformylglycinamidine cyclo-ligase	ec:6.3.3.1	5	BB_Contig_46778, BB_Contig_21641, BB_Contig_10445, BB_Contig_22937, BB_Contig_1280	path:map01100	/home/saranga/Desktop/Om_AssemblyBlast_Rnn454Merged/Rnn454MergedBlastResults/Blast2GoBBFinal/Combinedfile_070911/Annotation_45_cutoff/KEGG/map01100.gif
Metabolic pathways	1557	glycoprotein 6-alpha-L-fucosyltransferase	ec:2.4.1.68	1	BB_Contig_5309	path:map01100	/home/saranga/Desktop/Om_AssemblyBlast_Rnn454Merged/Rnn454MergedBlastResults/Blast2GoBBFinal/Combinedfile_070911/Annotation_45_cutoff/KEGG/map01100.gif
Metabolic pathways	1557	phosphoglycerate dehydrogenase	ec:1.1.1.95	3	BB_Contig_21853, BB_Contig_42472, BB_Contig_16340	path:map01100	/home/saranga/Desktop/Om_AssemblyBlast_Rnn454Merged/Rnn454MergedBlastResults/Blast2GoBBFinal/Combinedfile_070911/Annotation_45_cutoff/KEGG/map01100.gif
Metabolic pathways	1557	nicotinamidase	ec:3.5.1.19	1	BB_Contig_6628	path:map01100	/home/saranga/Desktop/Om_AssemblyBlast_Rnn454Merged/Rnn454MergedBlastResults/Blast2GoBBFinal/Combinedfile_070911/Annotation_45_cutoff/KEGG/map01100.gif
Metabolic pathways	1557	succinyl-diaminopimelate desuccinylase	ec:3.5.1.18	1	BB_Contig_2879	path:map01100	/home/saranga/Desktop/Om_AssemblyBlast_Rnn454Merged/Rnn454MergedBlastResults/Blast2GoBBFinal/Combinedfile_070911/Annotation_45_cutoff/KEGG/map01100.gif
Metabolic pathways	1557	homogentisate 1,2-dioxygenase	ec:1.13.11.5	1	BB_Contig_1840	path:map01100	/home/saranga/Desktop/Om_AssemblyBlast_Rnn454Merged/Rnn454MergedBlastResults/Blast2GoBBFinal/Combinedfile_070911/Annotation_45_cutoff/KEGG/map01100.gif
Metabolic pathways	1557	aminoacylase	ec:3.5.1.14	7	BB_Contig_5359, BB_Contig_7248, BB_Contig_15597, BB_Contig_577, BB_Contig_24853, BB_Contig_24024, BB_Contig_19827	path:map01100	/home/saranga/Desktop/Om_AssemblyBlast_Rnn454Merged/Rnn454MergedBlastResults/Blast2GoBBFinal/Combinedfile_070911/Annotation_45_cutoff/KEGG/map01100.gif
Metabolic pathways	1557	acetyl-CoA C-acyltransferase	ec:2.3.1.16	4	BB_Contig_41369, BB_Contig_12614, BB_Contig_53193, BB_Contig_43299	path:map01100	/home/saranga/Desktop/Om_AssemblyBlast_Rnn454Merged/Rnn454MergedBlastResults/Blast2GoBBFinal/Combinedfile_070911/Annotation_45_cutoff/KEGG/map01100.gif
Metabolic pathways	1557	5'-nucleotidase	ec:3.1.3.5	3	BB_Contig_53240, BB_Contig_9636, BB_Contig_36855	path:map01100	/home/saranga/Desktop/Om_AssemblyBlast_Rnn454Merged/Rnn454MergedBlastResults/Blast2GoBBFinal/Combinedfile_070911/Annotation_45_cutoff/KEGG/map01100.gif
Metabolic pathways	1557	glycerol-3-phosphate O-acyltransferase	ec:2.3.1.15	1	BB_Contig_12482	path:map01100	/home/saranga/Desktop/Om_AssemblyBlast_Rnn454Merged/Rnn454MergedBlastResults/Blast2GoBBFinal/Combinedfile_070911/Annotation_45_cutoff/KEGG/map01100.gif
Metabolic pathways	1557	phosphatidate phosphatase	ec:3.1.3.4	9	BB_Contig_27882, BB_Contig_35218, BB_Contig_34166, BB_Contig_35564, BB_Contig_13821, BB_Contig_36126, BB_Contig_36436, BB_Contig_28075, BB_Contig_28765	path:map01100	/home/saranga/Desktop/Om_AssemblyBlast_Rnn454Merged/Rnn454MergedBlastResults/Blast2GoBBFinal/Combinedfile_070911/Annotation_45_cutoff/KEGG/map01100.gif
Metabolic pathways	1557	phosphoserine phosphatase ec:3.1.3.30 Deleted entry ec:3.1.3.31 nucleotidase	ec:3.1.3.3	2	BB_Contig_8869, BB_Contig_6256	path:map01100	/home/saranga/Desktop/Om_AssemblyBlast_Rnn454Merged/Rnn454MergedBlastResults/Blast2GoBBFinal/Combinedfile_070911/Annotation_45_cutoff/KEGG/map01100.gif
Metabolic pathways	1557	alkaline phosphatase	ec:3.1.3.1	4	BB_Contig_4439, BB_Contig_15355, BB_Contig_50269, BB_Contig_26247	path:map01100	/home/saranga/Desktop/Om_AssemblyBlast_Rnn454Merged/Rnn454MergedBlastResults/Blast2GoBBFinal/Combinedfile_070911/Annotation_45_cutoff/KEGG/map01100.gif
Metabolic pathways	1557	dihydrolipoyllysine-residue acetyltransferase	ec:2.3.1.12	1	BB_Contig_10377	path:map01100	/home/saranga/Desktop/Om_AssemblyBlast_Rnn454Merged/Rnn454MergedBlastResults/Blast2GoBBFinal/Combinedfile_070911/Annotation_45_cutoff/KEGG/map01100.gif
Metabolic pathways	1557	ketol-acid reductoisomerase	ec:1.1.1.86	1	BB_Contig_49283	path:map01100	/home/saranga/Desktop/Om_AssemblyBlast_Rnn454Merged/Rnn454MergedBlastResults/Blast2GoBBFinal/Combinedfile_070911/Annotation_45_cutoff/KEGG/map01100.gif
Metabolic pathways	1557	3-isopropylmalate dehydrogenase	ec:1.1.1.85	1	BB_Contig_50027	path:map01100	/home/saranga/Desktop/Om_AssemblyBlast_Rnn454Merged/Rnn454MergedBlastResults/Blast2GoBBFinal/Combinedfile_070911/Annotation_45_cutoff/KEGG/map01100.gif
Metabolic pathways	1557	inositol-1,3,4-trisphosphate 5/6-kinase	ec:2.7.1.159	1	BB_Contig_3588	path:map01100	/home/saranga/Desktop/Om_AssemblyBlast_Rnn454Merged/Rnn454MergedBlastResults/Blast2GoBBFinal/Combinedfile_070911/Annotation_45_cutoff/KEGG/map01100.gif
Metabolic pathways	1557	inositol-pentakisphosphate 2-kinase	ec:2.7.1.158	3	BB_Contig_4007, BB_Contig_12641, BB_Contig_11221	path:map01100	/home/saranga/Desktop/Om_AssemblyBlast_Rnn454Merged/Rnn454MergedBlastResults/Blast2GoBBFinal/Combinedfile_070911/Annotation_45_cutoff/KEGG/map01100.gif
Metabolic pathways	1557	malate dehydrogenase (NADP+)	ec:1.1.1.82	1	BB_Contig_36673	path:map01100	/home/saranga/Desktop/Om_AssemblyBlast_Rnn454Merged/Rnn454MergedBlastResults/Blast2GoBBFinal/Combinedfile_070911/Annotation_45_cutoff/KEGG/map01100.gif
Metabolic pathways	1557	phosphatidylinositol-4-phosphate 3-kinase	ec:2.7.1.154	2	BB_Contig_10365, BB_Contig_6976	path:map01100	/home/saranga/Desktop/Om_AssemblyBlast_Rnn454Merged/Rnn454MergedBlastResults/Blast2GoBBFinal/Combinedfile_070911/Annotation_45_cutoff/KEGG/map01100.gif
Metabolic pathways	1557	catechol oxidase	ec:1.10.3.1	5	BB_Contig_3868, BB_Contig_3982, BB_Contig_52437, BB_Contig_14045, BB_Contig_15999	path:map01100	/home/saranga/Desktop/Om_AssemblyBlast_Rnn454Merged/Rnn454MergedBlastResults/Blast2GoBBFinal/Combinedfile_070911/Annotation_45_cutoff/KEGG/map01100.gif
Metabolic pathways	1557	polypeptide N-acetylgalactosaminyltransferase	ec:2.4.1.41	10	BB_Contig_32598, BB_Contig_18342, BB_Contig_3998, BB_Contig_20912, BB_Contig_750, BB_Contig_1008, BB_Contig_9497, BB_Contig_17011, BB_Contig_13573, BB_Contig_33987	path:map01100	/home/saranga/Desktop/Om_AssemblyBlast_Rnn454Merged/Rnn454MergedBlastResults/Blast2GoBBFinal/Combinedfile_070911/Annotation_45_cutoff/KEGG/map01100.gif
Metabolic pathways	1557	galactosylceramide sulfotransferase	ec:2.8.2.11	2	BB_Contig_3072, BB_Contig_34380	path:map01100	/home/saranga/Desktop/Om_AssemblyBlast_Rnn454Merged/Rnn454MergedBlastResults/Blast2GoBBFinal/Combinedfile_070911/Annotation_45_cutoff/KEGG/map01100.gif
Metabolic pathways	1557	cystathionine gamma-lyase	ec:4.4.1.1	4	BB_Contig_11991, BB_Contig_18492, BB_Contig_3504, BB_Contig_11273	path:map01100	/home/saranga/Desktop/Om_AssemblyBlast_Rnn454Merged/Rnn454MergedBlastResults/Blast2GoBBFinal/Combinedfile_070911/Annotation_45_cutoff/KEGG/map01100.gif
Metabolic pathways	1557	inositol-tetrakisphosphate 5-kinase	ec:2.7.1.140	1	BB_Contig_12478	path:map01100	/home/saranga/Desktop/Om_AssemblyBlast_Rnn454Merged/Rnn454MergedBlastResults/Blast2GoBBFinal/Combinedfile_070911/Annotation_45_cutoff/KEGG/map01100.gif
Metabolic pathways	1557	sphinganine-1-phosphate aldolase	ec:4.1.2.27	1	BB_Contig_9220	path:map01100	/home/saranga/Desktop/Om_AssemblyBlast_Rnn454Merged/Rnn454MergedBlastResults/Blast2GoBBFinal/Combinedfile_070911/Annotation_45_cutoff/KEGG/map01100.gif
Metabolic pathways	1557	beta-N-acetylglucosaminylglycopeptide beta-1,4-galactosyltransferase	ec:2.4.1.38	2	BB_Contig_44311, BB_Contig_23858	path:map01100	/home/saranga/Desktop/Om_AssemblyBlast_Rnn454Merged/Rnn454MergedBlastResults/Blast2GoBBFinal/Combinedfile_070911/Annotation_45_cutoff/KEGG/map01100.gif
Metabolic pathways	1557	3,4-dihydroxy-2-butanone-4-phosphate synthase	ec:4.1.99.12	3	BB_Contig_34804, BB_Contig_19699, BB_Contig_28048	path:map01100	/home/saranga/Desktop/Om_AssemblyBlast_Rnn454Merged/Rnn454MergedBlastResults/Blast2GoBBFinal/Combinedfile_070911/Annotation_45_cutoff/KEGG/map01100.gif
Metabolic pathways	1557	aldehyde dehydrogenase [NAD(P)+]	ec:1.2.1.5	4	BB_Contig_53578, BB_Contig_12368, BB_Contig_9053, BB_Contig_337	path:map01100	/home/saranga/Desktop/Om_AssemblyBlast_Rnn454Merged/Rnn454MergedBlastResults/Blast2GoBBFinal/Combinedfile_070911/Annotation_45_cutoff/KEGG/map01100.gif
Metabolic pathways	1557	magnesium-protoporphyrin IX monomethyl ester (oxidative) cyclase	ec:1.14.13.81	1	BB_Contig_53196	path:map01100	/home/saranga/Desktop/Om_AssemblyBlast_Rnn454Merged/Rnn454MergedBlastResults/Blast2GoBBFinal/Combinedfile_070911/Annotation_45_cutoff/KEGG/map01100.gif
Metabolic pathways	1557	adenylosuccinate lyase	ec:4.3.2.2	1	BB_Contig_6608	path:map01100	/home/saranga/Desktop/Om_AssemblyBlast_Rnn454Merged/Rnn454MergedBlastResults/Blast2GoBBFinal/Combinedfile_070911/Annotation_45_cutoff/KEGG/map01100.gif
Metabolic pathways	1557	aldehyde dehydrogenase (NAD+)	ec:1.2.1.3	8	BB_Contig_14753, BB_Contig_12584, BB_Contig_37356, BB_Contig_371, BB_Contig_37320, BB_Contig_53578, BB_Contig_51425, BB_Contig_52204	path:map01100	/home/saranga/Desktop/Om_AssemblyBlast_Rnn454Merged/Rnn454MergedBlastResults/Blast2GoBBFinal/Combinedfile_070911/Annotation_45_cutoff/KEGG/map01100.gif
Metabolic pathways	1557	testosterone 17beta-dehydrogenase	ec:1.1.1.63	1	BB_Contig_15986	path:map01100	/home/saranga/Desktop/Om_AssemblyBlast_Rnn454Merged/Rnn454MergedBlastResults/Blast2GoBBFinal/Combinedfile_070911/Annotation_45_cutoff/KEGG/map01100.gif
Metabolic pathways	1557	phosphatidylinositol 3-kinase	ec:2.7.1.137	11	BB_Contig_2849, BB_Contig_12725, BB_Contig_15674, BB_Contig_10365, BB_Contig_32864, BB_Contig_2227, BB_Contig_3988, BB_Contig_12051, BB_Contig_13559, BB_Contig_5207, BB_Contig_35096	path:map01100	/home/saranga/Desktop/Om_AssemblyBlast_Rnn454Merged/Rnn454MergedBlastResults/Blast2GoBBFinal/Combinedfile_070911/Annotation_45_cutoff/KEGG/map01100.gif
Metabolic pathways	1557	estradiol 17beta-dehydrogenase	ec:1.1.1.62	3	BB_Contig_15986, BB_Contig_51326, BB_Contig_13092	path:map01100	/home/saranga/Desktop/Om_AssemblyBlast_Rnn454Merged/Rnn454MergedBlastResults/Blast2GoBBFinal/Combinedfile_070911/Annotation_45_cutoff/KEGG/map01100.gif
Metabolic pathways	1557	glucose dehydrogenase (acceptor)	ec:1.1.99.10	6	BB_Contig_5609, BB_Contig_11925, BB_Contig_19290, BB_Contig_6564, BB_Contig_21034, BB_Contig_41104	path:map01100	/home/saranga/Desktop/Om_AssemblyBlast_Rnn454Merged/Rnn454MergedBlastResults/Blast2GoBBFinal/Combinedfile_070911/Annotation_45_cutoff/KEGG/map01100.gif
Metabolic pathways	1557	dihydroorotase	ec:3.5.2.3	4	BB_Contig_21326, BB_Contig_47641, BB_Contig_2220, BB_Contig_358	path:map01100	/home/saranga/Desktop/Om_AssemblyBlast_Rnn454Merged/Rnn454MergedBlastResults/Blast2GoBBFinal/Combinedfile_070911/Annotation_45_cutoff/KEGG/map01100.gif
Metabolic pathways	1557	dihydropyrimidinase	ec:3.5.2.2	3	BB_Contig_10292, BB_Contig_19020, BB_Contig_25591	path:map01100	/home/saranga/Desktop/Om_AssemblyBlast_Rnn454Merged/Rnn454MergedBlastResults/Blast2GoBBFinal/Combinedfile_070911/Annotation_45_cutoff/KEGG/map01100.gif
Metabolic pathways	1557	fructose-bisphosphate aldolase	ec:4.1.2.13	12	BB_Contig_23819, BB_Contig_39327, BB_Contig_2687, BB_Contig_26740, BB_Contig_33547, BB_Contig_50357, BB_Contig_50819, BB_Contig_36763, BB_Contig_50804, BB_Contig_13610, BB_Contig_39328, BB_Contig_25416	path:map01100	/home/saranga/Desktop/Om_AssemblyBlast_Rnn454Merged/Rnn454MergedBlastResults/Blast2GoBBFinal/Combinedfile_070911/Annotation_45_cutoff/KEGG/map01100.gif
Metabolic pathways	1557	dUTP diphosphatase	ec:3.6.1.23	1	BB_Contig_11885	path:map01100	/home/saranga/Desktop/Om_AssemblyBlast_Rnn454Merged/Rnn454MergedBlastResults/Blast2GoBBFinal/Combinedfile_070911/Annotation_45_cutoff/KEGG/map01100.gif
Metabolic pathways	1557	carbamoyl-phosphate synthase (ammonia)	ec:6.3.4.16	2	BB_Contig_2220, BB_Contig_358	path:map01100	/home/saranga/Desktop/Om_AssemblyBlast_Rnn454Merged/Rnn454MergedBlastResults/Blast2GoBBFinal/Combinedfile_070911/Annotation_45_cutoff/KEGG/map01100.gif
Metabolic pathways	1557	4-alpha-glucanotransferase	ec:2.4.1.25	4	BB_Contig_5735, BB_Contig_4475, BB_Contig_23345, BB_Contig_1268	path:map01100	/home/saranga/Desktop/Om_AssemblyBlast_Rnn454Merged/Rnn454MergedBlastResults/Blast2GoBBFinal/Combinedfile_070911/Annotation_45_cutoff/KEGG/map01100.gif
Metabolic pathways	1557	phosphoribosylamine---glycine ligase	ec:6.3.4.13	6	BB_Contig_46778, BB_Contig_21641, BB_Contig_10445, BB_Contig_22937, BB_Contig_50252, BB_Contig_1280	path:map01100	/home/saranga/Desktop/Om_AssemblyBlast_Rnn454Merged/Rnn454MergedBlastResults/Blast2GoBBFinal/Combinedfile_070911/Annotation_45_cutoff/KEGG/map01100.gif
Metabolic pathways	1557	starch synthase	ec:2.4.1.21	4	BB_Contig_49754, BB_Contig_51235, BB_Contig_52944, BB_Contig_52968	path:map01100	/home/saranga/Desktop/Om_AssemblyBlast_Rnn454Merged/Rnn454MergedBlastResults/Blast2GoBBFinal/Combinedfile_070911/Annotation_45_cutoff/KEGG/map01100.gif
Metabolic pathways	1557	inositol-trisphosphate 3-kinase	ec:2.7.1.127	10	BB_Contig_4528, BB_Contig_378, BB_Contig_12478, BB_Contig_39734, BB_Contig_33795, BB_Contig_36739, BB_Contig_8802, BB_Contig_9260, BB_Contig_43594, BB_Contig_51168	path:map01100	/home/saranga/Desktop/Om_AssemblyBlast_Rnn454Merged/Rnn454MergedBlastResults/Blast2GoBBFinal/Combinedfile_070911/Annotation_45_cutoff/KEGG/map01100.gif
Metabolic pathways	1557	hydroxymethylbilane synthase	ec:2.5.1.61	2	BB_Contig_7946, BB_Contig_50753	path:map01100	/home/saranga/Desktop/Om_AssemblyBlast_Rnn454Merged/Rnn454MergedBlastResults/Blast2GoBBFinal/Combinedfile_070911/Annotation_45_cutoff/KEGG/map01100.gif
Metabolic pathways	1557	nucleoside-triphosphatase	ec:3.6.1.15	78	BB_Contig_51768, BB_Contig_26916, BB_Contig_8233, BB_Contig_19695, BB_Contig_13873, BB_Contig_51004, BB_Contig_8951, BB_Contig_12600, BB_Contig_15979, BB_Contig_8516, BB_Contig_6117, BB_Contig_43328, BB_Contig_6717, BB_Contig_12227, BB_Contig_51954, BB_Contig_8530, BB_Contig_4038, BB_Contig_10266, BB_Contig_13830, BB_Contig_16216, BB_Contig_35298, BB_Contig_46815, BB_Contig_8354, BB_Contig_50043,…	path:map01100	/home/saranga/Desktop/Om_AssemblyBlast_Rnn454Merged/Rnn454MergedBlastResults/Blast2GoBBFinal/Combinedfile_070911/Annotation_45_cutoff/KEGG/map01100.gif
Metabolic pathways	1557	procollagen-proline dioxygenase	ec:1.14.11.2	3	BB_Contig_53069, BB_Contig_481, BB_Contig_32799	path:map01100	/home/saranga/Desktop/Om_AssemblyBlast_Rnn454Merged/Rnn454MergedBlastResults/Blast2GoBBFinal/Combinedfile_070911/Annotation_45_cutoff/KEGG/map01100.gif
Metabolic pathways	1557	glucuronosyltransferase	ec:2.4.1.17	3	BB_Contig_2098, BB_Contig_19448, BB_Contig_22314	path:map01100	/home/saranga/Desktop/Om_AssemblyBlast_Rnn454Merged/Rnn454MergedBlastResults/Blast2GoBBFinal/Combinedfile_070911/Annotation_45_cutoff/KEGG/map01100.gif
Metabolic pathways	1557	glucose-6-phosphate dehydrogenase	ec:1.1.1.49	2	BB_Contig_9566, BB_Contig_442	path:map01100	/home/saranga/Desktop/Om_AssemblyBlast_Rnn454Merged/Rnn454MergedBlastResults/Blast2GoBBFinal/Combinedfile_070911/Annotation_45_cutoff/KEGG/map01100.gif
Metabolic pathways	1557	phosphogluconate dehydrogenase (decarboxylating)	ec:1.1.1.44	4	BB_Contig_8571, BB_Contig_17477, BB_Contig_562, BB_Contig_670	path:map01100	/home/saranga/Desktop/Om_AssemblyBlast_Rnn454Merged/Rnn454MergedBlastResults/Blast2GoBBFinal/Combinedfile_070911/Annotation_45_cutoff/KEGG/map01100.gif
Metabolic pathways	1557	isocitrate dehydrogenase (NADP+)	ec:1.1.1.42	5	BB_Contig_2520, BB_Contig_49457, BB_Contig_29810, BB_Contig_30609, BB_Contig_35544	path:map01100	/home/saranga/Desktop/Om_AssemblyBlast_Rnn454Merged/Rnn454MergedBlastResults/Blast2GoBBFinal/Combinedfile_070911/Annotation_45_cutoff/KEGG/map01100.gif
Metabolic pathways	1557	N-acylneuraminate-9-phosphate synthase	ec:2.5.1.57	3	BB_Contig_45567, BB_Contig_1343, BB_Contig_36334	path:map01100	/home/saranga/Desktop/Om_AssemblyBlast_Rnn454Merged/Rnn454MergedBlastResults/Blast2GoBBFinal/Combinedfile_070911/Annotation_45_cutoff/KEGG/map01100.gif
Metabolic pathways	1557	isocitrate dehydrogenase (NAD+)	ec:1.1.1.41	5	BB_Contig_12865, BB_Contig_8890, BB_Contig_43164, BB_Contig_13903, BB_Contig_17543	path:map01100	/home/saranga/Desktop/Om_AssemblyBlast_Rnn454Merged/Rnn454MergedBlastResults/Blast2GoBBFinal/Combinedfile_070911/Annotation_45_cutoff/KEGG/map01100.gif
Metabolic pathways	1557	N-acetylneuraminate synthase	ec:2.5.1.56	1	BB_Contig_45567	path:map01100	/home/saranga/Desktop/Om_AssemblyBlast_Rnn454Merged/Rnn454MergedBlastResults/Blast2GoBBFinal/Combinedfile_070911/Annotation_45_cutoff/KEGG/map01100.gif
Metabolic pathways	1557	3-deoxy-7-phosphoheptulonate synthase	ec:2.5.1.54	1	BB_Contig_52029	path:map01100	/home/saranga/Desktop/Om_AssemblyBlast_Rnn454Merged/Rnn454MergedBlastResults/Blast2GoBBFinal/Combinedfile_070911/Annotation_45_cutoff/KEGG/map01100.gif
Metabolic pathways	1557	malate dehydrogenase (decarboxylating)	ec:1.1.1.39	1	BB_Contig_50748	path:map01100	/home/saranga/Desktop/Om_AssemblyBlast_Rnn454Merged/Rnn454MergedBlastResults/Blast2GoBBFinal/Combinedfile_070911/Annotation_45_cutoff/KEGG/map01100.gif
Metabolic pathways	1557	malate dehydrogenase	ec:1.1.1.37	14	BB_Contig_36673, BB_Contig_36664, BB_Contig_16492, BB_Contig_8313, BB_Contig_30641, BB_Contig_3987, BB_Contig_12030, BB_Contig_9743, BB_Contig_35513, BB_Contig_1223, BB_Contig_43064, BB_Contig_26760, BB_Contig_13315, BB_Contig_26761	path:map01100	/home/saranga/Desktop/Om_AssemblyBlast_Rnn454Merged/Rnn454MergedBlastResults/Blast2GoBBFinal/Combinedfile_070911/Annotation_45_cutoff/KEGG/map01100.gif
Metabolic pathways	1557	acetyl-CoA C-acetyltransferase	ec:2.3.1.9	3	BB_Contig_41369, BB_Contig_6506, BB_Contig_6546	path:map01100	/home/saranga/Desktop/Om_AssemblyBlast_Rnn454Merged/Rnn454MergedBlastResults/Blast2GoBBFinal/Combinedfile_070911/Annotation_45_cutoff/KEGG/map01100.gif
Metabolic pathways	1557	3-hydroxyacyl-CoA dehydrogenase	ec:1.1.1.35	5	BB_Contig_41369, BB_Contig_15986, BB_Contig_45484, BB_Contig_12827, BB_Contig_12076	path:map01100	/home/saranga/Desktop/Om_AssemblyBlast_Rnn454Merged/Rnn454MergedBlastResults/Blast2GoBBFinal/Combinedfile_070911/Annotation_45_cutoff/KEGG/map01100.gif
Metabolic pathways	1557	hydroxymethylglutaryl-CoA reductase (NADPH)	ec:1.1.1.34	5	BB_Contig_23444, BB_Contig_28393, BB_Contig_19444, BB_Contig_599, BB_Contig_21104	path:map01100	/home/saranga/Desktop/Om_AssemblyBlast_Rnn454Merged/Rnn454MergedBlastResults/Blast2GoBBFinal/Combinedfile_070911/Annotation_45_cutoff/KEGG/map01100.gif
Metabolic pathways	1557	O-acetylhomoserine aminocarboxypropyltransferase	ec:2.5.1.49	1	BB_Contig_49374	path:map01100	/home/saranga/Desktop/Om_AssemblyBlast_Rnn454Merged/Rnn454MergedBlastResults/Blast2GoBBFinal/Combinedfile_070911/Annotation_45_cutoff/KEGG/map01100.gif
Metabolic pathways	1557	arylamine N-acetyltransferase	ec:2.3.1.5	4	BB_Contig_9564, BB_Contig_8213, BB_Contig_11003, BB_Contig_6127	path:map01100	/home/saranga/Desktop/Om_AssemblyBlast_Rnn454Merged/Rnn454MergedBlastResults/Blast2GoBBFinal/Combinedfile_070911/Annotation_45_cutoff/KEGG/map01100.gif
Metabolic pathways	1557	diacylglycerol kinase	ec:2.7.1.107	22	BB_Contig_27360, BB_Contig_4690, BB_Contig_12491, BB_Contig_7635, BB_Contig_40640, BB_Contig_45675, BB_Contig_30495, BB_Contig_3385, BB_Contig_43876, BB_Contig_37815, BB_Contig_44646, BB_Contig_47810, BB_Contig_14638, BB_Contig_20590, BB_Contig_8954, BB_Contig_3218, BB_Contig_1037, BB_Contig_12221, BB_Contig_32348, BB_Contig_31516, BB_Contig_26365, BB_Contig_30718	path:map01100	/home/saranga/Desktop/Om_AssemblyBlast_Rnn454Merged/Rnn454MergedBlastResults/Blast2GoBBFinal/Combinedfile_070911/Annotation_45_cutoff/KEGG/map01100.gif
Metabolic pathways	1557	3-hydroxyisobutyrate dehydrogenase	ec:1.1.1.31	3	BB_Contig_8571, BB_Contig_17477, BB_Contig_562	path:map01100	/home/saranga/Desktop/Om_AssemblyBlast_Rnn454Merged/Rnn454MergedBlastResults/Blast2GoBBFinal/Combinedfile_070911/Annotation_45_cutoff/KEGG/map01100.gif
Metabolic pathways	1557	glutamine---tRNA ligase	ec:6.1.1.18	2	BB_Contig_7700, BB_Contig_292	path:map01100	/home/saranga/Desktop/Om_AssemblyBlast_Rnn454Merged/Rnn454MergedBlastResults/Blast2GoBBFinal/Combinedfile_070911/Annotation_45_cutoff/KEGG/map01100.gif
Metabolic pathways	1557	glutamate---tRNA ligase	ec:6.1.1.17	6	BB_Contig_49578, BB_Contig_7700, BB_Contig_1289, BB_Contig_718, BB_Contig_33304, BB_Contig_13047	path:map01100	/home/saranga/Desktop/Om_AssemblyBlast_Rnn454Merged/Rnn454MergedBlastResults/Blast2GoBBFinal/Combinedfile_070911/Annotation_45_cutoff/KEGG/map01100.gif
Metabolic pathways	1557	erythrose-4-phosphate dehydrogenase	ec:1.2.1.72	1	BB_Contig_51036	path:map01100	/home/saranga/Desktop/Om_AssemblyBlast_Rnn454Merged/Rnn454MergedBlastResults/Blast2GoBBFinal/Combinedfile_070911/Annotation_45_cutoff/KEGG/map01100.gif
Metabolic pathways	1557	methylenetetrahydrofolate dehydrogenase (NADP+)	ec:1.5.1.5	6	BB_Contig_50898, BB_Contig_14873, BB_Contig_25491, BB_Contig_51653, BB_Contig_15968, BB_Contig_53110	path:map01100	/home/saranga/Desktop/Om_AssemblyBlast_Rnn454Merged/Rnn454MergedBlastResults/Blast2GoBBFinal/Combinedfile_070911/Annotation_45_cutoff/KEGG/map01100.gif
Metabolic pathways	1557	dihydrofolate reductase	ec:1.5.1.3	4	BB_Contig_20741, BB_Contig_50289, BB_Contig_19215, BB_Contig_14106	path:map01100	/home/saranga/Desktop/Om_AssemblyBlast_Rnn454Merged/Rnn454MergedBlastResults/Blast2GoBBFinal/Combinedfile_070911/Annotation_45_cutoff/KEGG/map01100.gif
Metabolic pathways	1557	pyrroline-5-carboxylate reductase	ec:1.5.1.2	1	BB_Contig_17787	path:map01100	/home/saranga/Desktop/Om_AssemblyBlast_Rnn454Merged/Rnn454MergedBlastResults/Blast2GoBBFinal/Combinedfile_070911/Annotation_45_cutoff/KEGG/map01100.gif
Metabolic pathways	1557	4-hydroxyphenylpyruvate dioxygenase	ec:1.13.11.27	3	BB_Contig_35905, BB_Contig_6338, BB_Contig_42780	path:map01100	/home/saranga/Desktop/Om_AssemblyBlast_Rnn454Merged/Rnn454MergedBlastResults/Blast2GoBBFinal/Combinedfile_070911/Annotation_45_cutoff/KEGG/map01100.gif
Metabolic pathways	1557	3alpha(17beta)-hydroxysteroid dehydrogenase (NAD+)	ec:1.1.1.239	1	BB_Contig_15986	path:map01100	/home/saranga/Desktop/Om_AssemblyBlast_Rnn454Merged/Rnn454MergedBlastResults/Blast2GoBBFinal/Combinedfile_070911/Annotation_45_cutoff/KEGG/map01100.gif
Metabolic pathways	1557	UMP/CMP kinase	ec:2.7.4.14	1	BB_Contig_6025	path:map01100	/home/saranga/Desktop/Om_AssemblyBlast_Rnn454Merged/Rnn454MergedBlastResults/Blast2GoBBFinal/Combinedfile_070911/Annotation_45_cutoff/KEGG/map01100.gif
Metabolic pathways	1557	L-lactate dehydrogenase	ec:1.1.1.27	1	BB_Contig_6613	path:map01100	/home/saranga/Desktop/Om_AssemblyBlast_Rnn454Merged/Rnn454MergedBlastResults/Blast2GoBBFinal/Combinedfile_070911/Annotation_45_cutoff/KEGG/map01100.gif
Metabolic pathways	1557	cysteine dioxygenase	ec:1.13.11.20	3	BB_Contig_2296, BB_Contig_27243, BB_Contig_32240	path:map01100	/home/saranga/Desktop/Om_AssemblyBlast_Rnn454Merged/Rnn454MergedBlastResults/Blast2GoBBFinal/Combinedfile_070911/Annotation_45_cutoff/KEGG/map01100.gif
Metabolic pathways	1557	UDP-glucose 6-dehydrogenase	ec:1.1.1.22	4	BB_Contig_45505, BB_Contig_2211, BB_Contig_48337, BB_Contig_47454	path:map01100	/home/saranga/Desktop/Om_AssemblyBlast_Rnn454Merged/Rnn454MergedBlastResults/Blast2GoBBFinal/Combinedfile_070911/Annotation_45_cutoff/KEGG/map01100.gif
Metabolic pathways	1557	ferredoxin---NADP+ reductase	ec:1.18.1.2	4	BB_Contig_5010, BB_Contig_10451, BB_Contig_50927, BB_Contig_47025	path:map01100	/home/saranga/Desktop/Om_AssemblyBlast_Rnn454Merged/Rnn454MergedBlastResults/Blast2GoBBFinal/Combinedfile_070911/Annotation_45_cutoff/KEGG/map01100.gif
Metabolic pathways	1557	aspartate carbamoyltransferase	ec:2.1.3.2	5	BB_Contig_21326, BB_Contig_15465, BB_Contig_47641, BB_Contig_2220, BB_Contig_358	path:map01100	/home/saranga/Desktop/Om_AssemblyBlast_Rnn454Merged/Rnn454MergedBlastResults/Blast2GoBBFinal/Combinedfile_070911/Annotation_45_cutoff/KEGG/map01100.gif
Metabolic pathways	1557	inositol 2-dehydrogenase	ec:1.1.1.18	1	BB_Contig_49457	path:map01100	/home/saranga/Desktop/Om_AssemblyBlast_Rnn454Merged/Rnn454MergedBlastResults/Blast2GoBBFinal/Combinedfile_070911/Annotation_45_cutoff/KEGG/map01100.gif
Metabolic pathways	1557	tryptophan 2,3-dioxygenase	ec:1.13.11.11	3	BB_Contig_5229, BB_Contig_53082, BB_Contig_16497	path:map01100	/home/saranga/Desktop/Om_AssemblyBlast_Rnn454Merged/Rnn454MergedBlastResults/Blast2GoBBFinal/Combinedfile_070911/Annotation_45_cutoff/KEGG/map01100.gif
Metabolic pathways	1557	L-iditol 2-dehydrogenase	ec:1.1.1.14	2	BB_Contig_51526, BB_Contig_3549	path:map01100	/home/saranga/Desktop/Om_AssemblyBlast_Rnn454Merged/Rnn454MergedBlastResults/Blast2GoBBFinal/Combinedfile_070911/Annotation_45_cutoff/KEGG/map01100.gif
Metabolic pathways	1557	geranylgeranyl diphosphate synthase	ec:2.5.1.29	4	BB_Contig_11675, BB_Contig_15296, BB_Contig_21327, BB_Contig_29306	path:map01100	/home/saranga/Desktop/Om_AssemblyBlast_Rnn454Merged/Rnn454MergedBlastResults/Blast2GoBBFinal/Combinedfile_070911/Annotation_45_cutoff/KEGG/map01100.gif
Metabolic pathways	1557	acyl-CoA oxidase	ec:1.3.3.6	10	BB_Contig_50626, BB_Contig_3575, BB_Contig_4859, BB_Contig_37489, BB_Contig_9024, BB_Contig_50872, BB_Contig_13581, BB_Contig_13586, BB_Contig_15677, BB_Contig_19911	path:map01100	/home/saranga/Desktop/Om_AssemblyBlast_Rnn454Merged/Rnn454MergedBlastResults/Blast2GoBBFinal/Combinedfile_070911/Annotation_45_cutoff/KEGG/map01100.gif
Metabolic pathways	1557	protoporphyrinogen oxidase	ec:1.3.3.4	1	BB_Contig_8290	path:map01100	/home/saranga/Desktop/Om_AssemblyBlast_Rnn454Merged/Rnn454MergedBlastResults/Blast2GoBBFinal/Combinedfile_070911/Annotation_45_cutoff/KEGG/map01100.gif
Metabolic pathways	1557	L-xylulose reductase	ec:1.1.1.10	1	BB_Contig_11012	path:map01100	/home/saranga/Desktop/Om_AssemblyBlast_Rnn454Merged/Rnn454MergedBlastResults/Blast2GoBBFinal/Combinedfile_070911/Annotation_45_cutoff/KEGG/map01100.gif
Metabolic pathways	1557	coproporphyrinogen oxidase	ec:1.3.3.3	1	BB_Contig_13811	path:map01100	/home/saranga/Desktop/Om_AssemblyBlast_Rnn454Merged/Rnn454MergedBlastResults/Blast2GoBBFinal/Combinedfile_070911/Annotation_45_cutoff/KEGG/map01100.gif
Metabolic pathways	1557	glyceraldehyde-3-phosphate dehydrogenase (NAD(P)+) (phosphorylating)	ec:1.2.1.59	1	BB_Contig_48716	path:map01100	/home/saranga/Desktop/Om_AssemblyBlast_Rnn454Merged/Rnn454MergedBlastResults/Blast2GoBBFinal/Combinedfile_070911/Annotation_45_cutoff/KEGG/map01100.gif
Metabolic pathways	1557	spermine synthase	ec:2.5.1.22	2	BB_Contig_52340, BB_Contig_13992	path:map01100	/home/saranga/Desktop/Om_AssemblyBlast_Rnn454Merged/Rnn454MergedBlastResults/Blast2GoBBFinal/Combinedfile_070911/Annotation_45_cutoff/KEGG/map01100.gif
Metabolic pathways	1557	squalene synthase	ec:2.5.1.21	1	BB_Contig_51481	path:map01100	/home/saranga/Desktop/Om_AssemblyBlast_Rnn454Merged/Rnn454MergedBlastResults/Blast2GoBBFinal/Combinedfile_070911/Annotation_45_cutoff/KEGG/map01100.gif
Metabolic pathways	1557	CDP-diacylglycerol---glycerol-3-phosphate 3-phosphatidyltransferase	ec:2.7.8.5	1	BB_Contig_8553	path:map01100	/home/saranga/Desktop/Om_AssemblyBlast_Rnn454Merged/Rnn454MergedBlastResults/Blast2GoBBFinal/Combinedfile_070911/Annotation_45_cutoff/KEGG/map01100.gif
Metabolic pathways	1557	ceramide cholinephosphotransferase	ec:2.7.8.3	1	BB_Contig_8453	path:map01100	/home/saranga/Desktop/Om_AssemblyBlast_Rnn454Merged/Rnn454MergedBlastResults/Blast2GoBBFinal/Combinedfile_070911/Annotation_45_cutoff/KEGG/map01100.gif
Metabolic pathways	1557	diacylglycerol cholinephosphotransferase	ec:2.7.8.2	3	BB_Contig_13648, BB_Contig_14744, BB_Contig_18253	path:map01100	/home/saranga/Desktop/Om_AssemblyBlast_Rnn454Merged/Rnn454MergedBlastResults/Blast2GoBBFinal/Combinedfile_070911/Annotation_45_cutoff/KEGG/map01100.gif
Metabolic pathways	1557	ethanolaminephosphotransferase	ec:2.7.8.1	2	BB_Contig_13648, BB_Contig_14744	path:map01100	/home/saranga/Desktop/Om_AssemblyBlast_Rnn454Merged/Rnn454MergedBlastResults/Blast2GoBBFinal/Combinedfile_070911/Annotation_45_cutoff/KEGG/map01100.gif
Metabolic pathways	1557	3-methyl-2-oxobutanoate dehydrogenase (2-methylpropanoyl-transferring)	ec:1.2.4.4	2	BB_Contig_16517, BB_Contig_13877	path:map01100	/home/saranga/Desktop/Om_AssemblyBlast_Rnn454Merged/Rnn454MergedBlastResults/Blast2GoBBFinal/Combinedfile_070911/Annotation_45_cutoff/KEGG/map01100.gif
Metabolic pathways	1557	maleylacetoacetate isomerase	ec:5.2.1.2	2	BB_Contig_43201, BB_Contig_2328	path:map01100	/home/saranga/Desktop/Om_AssemblyBlast_Rnn454Merged/Rnn454MergedBlastResults/Blast2GoBBFinal/Combinedfile_070911/Annotation_45_cutoff/KEGG/map01100.gif
Metabolic pathways	1557	long-chain-3-hydroxyacyl-CoA dehydrogenase	ec:1.1.1.211	5	BB_Contig_41369, BB_Contig_12827, BB_Contig_12614, BB_Contig_53193, BB_Contig_43299	path:map01100	/home/saranga/Desktop/Om_AssemblyBlast_Rnn454Merged/Rnn454MergedBlastResults/Blast2GoBBFinal/Combinedfile_070911/Annotation_45_cutoff/KEGG/map01100.gif
Metabolic pathways	1557	oxoglutarate dehydrogenase (succinyl-transferring)	ec:1.2.4.2	7	BB_Contig_16646, BB_Contig_15444, BB_Contig_37927, BB_Contig_37928, BB_Contig_1412, BB_Contig_11575, BB_Contig_42804	path:map01100	/home/saranga/Desktop/Om_AssemblyBlast_Rnn454Merged/Rnn454MergedBlastResults/Blast2GoBBFinal/Combinedfile_070911/Annotation_45_cutoff/KEGG/map01100.gif
Metabolic pathways	1557	pyruvate dehydrogenase (acetyl-transferring)	ec:1.2.4.1	5	BB_Contig_16517, BB_Contig_49029, BB_Contig_11030, BB_Contig_36552, BB_Contig_12164	path:map01100	/home/saranga/Desktop/Om_AssemblyBlast_Rnn454Merged/Rnn454MergedBlastResults/Blast2GoBBFinal/Combinedfile_070911/Annotation_45_cutoff/KEGG/map01100.gif
Metabolic pathways	1557	spermidine synthase	ec:2.5.1.16	3	BB_Contig_52340, BB_Contig_13992, BB_Contig_52294	path:map01100	/home/saranga/Desktop/Om_AssemblyBlast_Rnn454Merged/Rnn454MergedBlastResults/Blast2GoBBFinal/Combinedfile_070911/Annotation_45_cutoff/KEGG/map01100.gif
Metabolic pathways	1557	dihydropteroate synthase	ec:2.5.1.15	1	BB_Contig_53251	path:map01100	/home/saranga/Desktop/Om_AssemblyBlast_Rnn454Merged/Rnn454MergedBlastResults/Blast2GoBBFinal/Combinedfile_070911/Annotation_45_cutoff/KEGG/map01100.gif
Metabolic pathways	1557	(2E,6E)-farnesyl diphosphate synthase	ec:2.5.1.10	5	BB_Contig_11675, BB_Contig_15296, BB_Contig_21327, BB_Contig_12926, BB_Contig_29306	path:map01100	/home/saranga/Desktop/Om_AssemblyBlast_Rnn454Merged/Rnn454MergedBlastResults/Blast2GoBBFinal/Combinedfile_070911/Annotation_45_cutoff/KEGG/map01100.gif
Metabolic pathways	1557	cinnamoyl-CoA reductase	ec:1.2.1.44	1	BB_Contig_50080	path:map01100	/home/saranga/Desktop/Om_AssemblyBlast_Rnn454Merged/Rnn454MergedBlastResults/Blast2GoBBFinal/Combinedfile_070911/Annotation_45_cutoff/KEGG/map01100.gif
Metabolic pathways	1557	N-acetylgalactosaminyl-proteoglycan 3-beta-glucuronosyltransferase	ec:2.4.1.226	2	BB_Contig_9325, BB_Contig_30940	path:map01100	/home/saranga/Desktop/Om_AssemblyBlast_Rnn454Merged/Rnn454MergedBlastResults/Blast2GoBBFinal/Combinedfile_070911/Annotation_45_cutoff/KEGG/map01100.gif
Metabolic pathways	1557	N-acetylglucosaminyl-proteoglycan 4-beta-glucuronosyltransferase	ec:2.4.1.225	4	BB_Contig_50480, BB_Contig_2889, BB_Contig_920, BB_Contig_2610	path:map01100	/home/saranga/Desktop/Om_AssemblyBlast_Rnn454Merged/Rnn454MergedBlastResults/Blast2GoBBFinal/Combinedfile_070911/Annotation_45_cutoff/KEGG/map01100.gif
Metabolic pathways	1557	glutamate-5-semialdehyde dehydrogenase	ec:1.2.1.41	7	BB_Contig_2930, BB_Contig_42663, BB_Contig_15219, BB_Contig_42879, BB_Contig_26564, BB_Contig_29747, BB_Contig_34791	path:map01100	/home/saranga/Desktop/Om_AssemblyBlast_Rnn454Merged/Rnn454MergedBlastResults/Blast2GoBBFinal/Combinedfile_070911/Annotation_45_cutoff/KEGG/map01100.gif
Metabolic pathways	1557	glucuronosyl-N-acetylglucosaminyl-proteoglycan 4-alpha-N-acetylglucosaminyltransferase	ec:2.4.1.224	4	BB_Contig_50480, BB_Contig_2889, BB_Contig_920, BB_Contig_2610	path:map01100	/home/saranga/Desktop/Om_AssemblyBlast_Rnn454Merged/Rnn454MergedBlastResults/Blast2GoBBFinal/Combinedfile_070911/Annotation_45_cutoff/KEGG/map01100.gif
Metabolic pathways	1557	glucuronyl-galactosyl-proteoglycan 4-alpha-N-acetylglucosaminyltransferase	ec:2.4.1.223	2	BB_Contig_618, BB_Contig_3618	path:map01100	/home/saranga/Desktop/Om_AssemblyBlast_Rnn454Merged/Rnn454MergedBlastResults/Blast2GoBBFinal/Combinedfile_070911/Annotation_45_cutoff/KEGG/map01100.gif
Metabolic pathways	1557	o-succinylbenzoate---CoA ligase	ec:6.2.1.26	2	BB_Contig_52963, BB_Contig_4745	path:map01100	/home/saranga/Desktop/Om_AssemblyBlast_Rnn454Merged/Rnn454MergedBlastResults/Blast2GoBBFinal/Combinedfile_070911/Annotation_45_cutoff/KEGG/map01100.gif
Metabolic pathways	1557	phosphoserine transaminase	ec:2.6.1.52	2	BB_Contig_12974, BB_Contig_49072	path:map01100	/home/saranga/Desktop/Om_AssemblyBlast_Rnn454Merged/Rnn454MergedBlastResults/Blast2GoBBFinal/Combinedfile_070911/Annotation_45_cutoff/KEGG/map01100.gif
Metabolic pathways	1557	tyrosine transaminase	ec:2.6.1.5	2	BB_Contig_2421, BB_Contig_28370	path:map01100	/home/saranga/Desktop/Om_AssemblyBlast_Rnn454Merged/Rnn454MergedBlastResults/Blast2GoBBFinal/Combinedfile_070911/Annotation_45_cutoff/KEGG/map01100.gif
Metabolic pathways	1557	alanine transaminase	ec:2.6.1.2	2	BB_Contig_12509, BB_Contig_42597	path:map01100	/home/saranga/Desktop/Om_AssemblyBlast_Rnn454Merged/Rnn454MergedBlastResults/Blast2GoBBFinal/Combinedfile_070911/Annotation_45_cutoff/KEGG/map01100.gif
Metabolic pathways	1557	hydroxymethylglutaryl-CoA synthase	ec:2.3.3.10	1	BB_Contig_3766	path:map01100	/home/saranga/Desktop/Om_AssemblyBlast_Rnn454Merged/Rnn454MergedBlastResults/Blast2GoBBFinal/Combinedfile_070911/Annotation_45_cutoff/KEGG/map01100.gif
Metabolic pathways	1557	aspartate transaminase	ec:2.6.1.1	4	BB_Contig_12873, BB_Contig_32876, BB_Contig_42469, BB_Contig_51735	path:map01100	/home/saranga/Desktop/Om_AssemblyBlast_Rnn454Merged/Rnn454MergedBlastResults/Blast2GoBBFinal/Combinedfile_070911/Annotation_45_cutoff/KEGG/map01100.gif
Metabolic pathways	1557	IMP dehydrogenase	ec:1.1.1.205	1	BB_Contig_685	path:map01100	/home/saranga/Desktop/Om_AssemblyBlast_Rnn454Merged/Rnn454MergedBlastResults/Blast2GoBBFinal/Combinedfile_070911/Annotation_45_cutoff/KEGG/map01100.gif
Metabolic pathways	1557	dihydrolipoyl dehydrogenase	ec:1.8.1.4	2	BB_Contig_2828, BB_Contig_49521	path:map01100	/home/saranga/Desktop/Om_AssemblyBlast_Rnn454Merged/Rnn454MergedBlastResults/Blast2GoBBFinal/Combinedfile_070911/Annotation_45_cutoff/KEGG/map01100.gif
Metabolic pathways	1557	N-acetyl-gamma-glutamyl-phosphate reductase	ec:1.2.1.38	1	BB_Contig_49312	path:map01100	/home/saranga/Desktop/Om_AssemblyBlast_Rnn454Merged/Rnn454MergedBlastResults/Blast2GoBBFinal/Combinedfile_070911/Annotation_45_cutoff/KEGG/map01100.gif
Metabolic pathways	1557	retinal dehydrogenase	ec:1.2.1.36	3	BB_Contig_37356, BB_Contig_13847, BB_Contig_53578	path:map01100	/home/saranga/Desktop/Om_AssemblyBlast_Rnn454Merged/Rnn454MergedBlastResults/Blast2GoBBFinal/Combinedfile_070911/Annotation_45_cutoff/KEGG/map01100.gif
Metabolic pathways	1557	L-aminoadipate-semialdehyde dehydrogenase	ec:1.2.1.31	4	BB_Contig_12584, BB_Contig_34162, BB_Contig_23159, BB_Contig_52705	path:map01100	/home/saranga/Desktop/Om_AssemblyBlast_Rnn454Merged/Rnn454MergedBlastResults/Blast2GoBBFinal/Combinedfile_070911/Annotation_45_cutoff/KEGG/map01100.gif
Metabolic pathways	1557	alanine---glyoxylate transaminase	ec:2.6.1.44	1	BB_Contig_2992	path:map01100	/home/saranga/Desktop/Om_AssemblyBlast_Rnn454Merged/Rnn454MergedBlastResults/Blast2GoBBFinal/Combinedfile_070911/Annotation_45_cutoff/KEGG/map01100.gif
Metabolic pathways	1557	branched-chain-amino-acid transaminase	ec:2.6.1.42	1	BB_Contig_3772	path:map01100	/home/saranga/Desktop/Om_AssemblyBlast_Rnn454Merged/Rnn454MergedBlastResults/Blast2GoBBFinal/Combinedfile_070911/Annotation_45_cutoff/KEGG/map01100.gif
Metabolic pathways	1557	alpha-methylacyl-CoA racemase	ec:5.1.99.4	2	BB_Contig_14898, BB_Contig_31068	path:map01100	/home/saranga/Desktop/Om_AssemblyBlast_Rnn454Merged/Rnn454MergedBlastResults/Blast2GoBBFinal/Combinedfile_070911/Annotation_45_cutoff/KEGG/map01100.gif
Metabolic pathways	1557	4-coumarate---CoA ligase	ec:6.2.1.12	1	BB_Contig_9092	path:map01100	/home/saranga/Desktop/Om_AssemblyBlast_Rnn454Merged/Rnn454MergedBlastResults/Blast2GoBBFinal/Combinedfile_070911/Annotation_45_cutoff/KEGG/map01100.gif
Metabolic pathways	1557	unspecific monooxygenase	ec:1.14.14.1	7	BB_Contig_32601, BB_Contig_35839, BB_Contig_36766, BB_Contig_46217, BB_Contig_40726, BB_Contig_37991, BB_Contig_30394	path:map01100	/home/saranga/Desktop/Om_AssemblyBlast_Rnn454Merged/Rnn454MergedBlastResults/Blast2GoBBFinal/Combinedfile_070911/Annotation_45_cutoff/KEGG/map01100.gif
Metabolic pathways	1557	ethanolamine kinase	ec:2.7.1.82	4	BB_Contig_10005, BB_Contig_4805, BB_Contig_15218, BB_Contig_53372	path:map01100	/home/saranga/Desktop/Om_AssemblyBlast_Rnn454Merged/Rnn454MergedBlastResults/Blast2GoBBFinal/Combinedfile_070911/Annotation_45_cutoff/KEGG/map01100.gif
Metabolic pathways	1557	methylmalonate-semialdehyde dehydrogenase (acylating)	ec:1.2.1.27	1	BB_Contig_12817	path:map01100	/home/saranga/Desktop/Om_AssemblyBlast_Rnn454Merged/Rnn454MergedBlastResults/Blast2GoBBFinal/Combinedfile_070911/Annotation_45_cutoff/KEGG/map01100.gif
Metabolic pathways	1557	succinate-semialdehyde dehydrogenase (NAD+)	ec:1.2.1.24	1	BB_Contig_14215	path:map01100	/home/saranga/Desktop/Om_AssemblyBlast_Rnn454Merged/Rnn454MergedBlastResults/Blast2GoBBFinal/Combinedfile_070911/Annotation_45_cutoff/KEGG/map01100.gif
Metabolic pathways	1557	palmitoyl[protein] hydrolase	ec:3.1.2.22	2	BB_Contig_906, BB_Contig_3106	path:map01100	/home/saranga/Desktop/Om_AssemblyBlast_Rnn454Merged/Rnn454MergedBlastResults/Blast2GoBBFinal/Combinedfile_070911/Annotation_45_cutoff/KEGG/map01100.gif
Metabolic pathways	1557	shikimate kinase	ec:2.7.1.71	3	BB_Contig_2146, BB_Contig_14277, BB_Contig_49443	path:map01100	/home/saranga/Desktop/Om_AssemblyBlast_Rnn454Merged/Rnn454MergedBlastResults/Blast2GoBBFinal/Combinedfile_070911/Annotation_45_cutoff/KEGG/map01100.gif
Metabolic pathways	1557	NAD+ synthase	ec:6.3.1.5	3	BB_Contig_459, BB_Contig_34063, BB_Contig_25433	path:map01100	/home/saranga/Desktop/Om_AssemblyBlast_Rnn454Merged/Rnn454MergedBlastResults/Blast2GoBBFinal/Combinedfile_070911/Annotation_45_cutoff/KEGG/map01100.gif
Metabolic pathways	1557	glutamate---ammonia ligase	ec:6.3.1.2	3	BB_Contig_13217, BB_Contig_49090, BB_Contig_29723	path:map01100	/home/saranga/Desktop/Om_AssemblyBlast_Rnn454Merged/Rnn454MergedBlastResults/Blast2GoBBFinal/Combinedfile_070911/Annotation_45_cutoff/KEGG/map01100.gif
Metabolic pathways	1557	glutaryl-CoA dehydrogenase	ec:1.3.99.7	1	BB_Contig_12959	path:map01100	/home/saranga/Desktop/Om_AssemblyBlast_Rnn454Merged/Rnn454MergedBlastResults/Blast2GoBBFinal/Combinedfile_070911/Annotation_45_cutoff/KEGG/map01100.gif
Metabolic pathways	1557	malonate-semialdehyde dehydrogenase (acetylating)	ec:1.2.1.18	1	BB_Contig_12817	path:map01100	/home/saranga/Desktop/Om_AssemblyBlast_Rnn454Merged/Rnn454MergedBlastResults/Blast2GoBBFinal/Combinedfile_070911/Annotation_45_cutoff/KEGG/map01100.gif
Metabolic pathways	1557	acyl-CoA dehydrogenase	ec:1.3.99.3	17	BB_Contig_50626, BB_Contig_3575, BB_Contig_4859, BB_Contig_37489, BB_Contig_9024, BB_Contig_50872, BB_Contig_13581, BB_Contig_13586, BB_Contig_15677, BB_Contig_19911, BB_Contig_12137, BB_Contig_3750, BB_Contig_12284, BB_Contig_12303, BB_Contig_8513, BB_Contig_21420, BB_Contig_5028	path:map01100	/home/saranga/Desktop/Om_AssemblyBlast_Rnn454Merged/Rnn454MergedBlastResults/Blast2GoBBFinal/Combinedfile_070911/Annotation_45_cutoff/KEGG/map01100.gif
Metabolic pathways	1557	glyceraldehyde-3-phosphate dehydrogenase (NADP+) (phosphorylating)	ec:1.2.1.13	1	BB_Contig_50527	path:map01100	/home/saranga/Desktop/Om_AssemblyBlast_Rnn454Merged/Rnn454MergedBlastResults/Blast2GoBBFinal/Combinedfile_070911/Annotation_45_cutoff/KEGG/map01100.gif
Metabolic pathways	1557	succinate dehydrogenase	ec:1.3.99.1	5	BB_Contig_52152, BB_Contig_5996, BB_Contig_17780, BB_Contig_23822, BB_Contig_42890	path:map01100	/home/saranga/Desktop/Om_AssemblyBlast_Rnn454Merged/Rnn454MergedBlastResults/Blast2GoBBFinal/Combinedfile_070911/Annotation_45_cutoff/KEGG/map01100.gif
Metabolic pathways	1557	glyceraldehyde-3-phosphate dehydrogenase (phosphorylating)	ec:1.2.1.12	11	BB_Contig_51036, BB_Contig_50527, BB_Contig_13375, BB_Contig_48716, BB_Contig_53066, BB_Contig_36367, BB_Contig_50600, BB_Contig_49348, BB_Contig_52730, BB_Contig_50960, BB_Contig_36811	path:map01100	/home/saranga/Desktop/Om_AssemblyBlast_Rnn454Merged/Rnn454MergedBlastResults/Blast2GoBBFinal/Combinedfile_070911/Annotation_45_cutoff/KEGG/map01100.gif
Metabolic pathways	1557	oleoyl-[acyl-carrier-protein] hydrolase	ec:3.1.2.14	4	BB_Contig_26393, BB_Contig_45651, BB_Contig_9443, BB_Contig_40521	path:map01100	/home/saranga/Desktop/Om_AssemblyBlast_Rnn454Merged/Rnn454MergedBlastResults/Blast2GoBBFinal/Combinedfile_070911/Annotation_45_cutoff/KEGG/map01100.gif
Metabolic pathways	1557	acetaldehyde dehydrogenase (acetylating)	ec:1.2.1.10	3	BB_Contig_14753, BB_Contig_37356, BB_Contig_371	path:map01100	/home/saranga/Desktop/Om_AssemblyBlast_Rnn454Merged/Rnn454MergedBlastResults/Blast2GoBBFinal/Combinedfile_070911/Annotation_45_cutoff/KEGG/map01100.gif
Metabolic pathways	1557	inositol-3-phosphate synthase	ec:5.5.1.4	2	BB_Contig_12993, BB_Contig_40816	path:map01100	/home/saranga/Desktop/Om_AssemblyBlast_Rnn454Merged/Rnn454MergedBlastResults/Blast2GoBBFinal/Combinedfile_070911/Annotation_45_cutoff/KEGG/map01100.gif
Metabolic pathways	1557	1-phosphatidylinositol-4-phosphate 5-kinase	ec:2.7.1.68	7	BB_Contig_26371, BB_Contig_15861, BB_Contig_14791, BB_Contig_10831, BB_Contig_3712, BB_Contig_18650, BB_Contig_26744	path:map01100	/home/saranga/Desktop/Om_AssemblyBlast_Rnn454Merged/Rnn454MergedBlastResults/Blast2GoBBFinal/Combinedfile_070911/Annotation_45_cutoff/KEGG/map01100.gif
Metabolic pathways	1557	1-phosphatidylinositol 4-kinase	ec:2.7.1.67	10	BB_Contig_9644, BB_Contig_9018, BB_Contig_19467, BB_Contig_41500, BB_Contig_39611, BB_Contig_38636, BB_Contig_52998, BB_Contig_1225, BB_Contig_3115, BB_Contig_34557	path:map01100	/home/saranga/Desktop/Om_AssemblyBlast_Rnn454Merged/Rnn454MergedBlastResults/Blast2GoBBFinal/Combinedfile_070911/Annotation_45_cutoff/KEGG/map01100.gif
Metabolic pathways	1557	N-acylmannosamine kinase	ec:2.7.1.60	1	BB_Contig_2643	path:map01100	/home/saranga/Desktop/Om_AssemblyBlast_Rnn454Merged/Rnn454MergedBlastResults/Blast2GoBBFinal/Combinedfile_070911/Annotation_45_cutoff/KEGG/map01100.gif
Metabolic pathways	1557	phospholipase A2	ec:3.1.1.4	3	BB_Contig_531, BB_Contig_8945, BB_Contig_6141	path:map01100	/home/saranga/Desktop/Om_AssemblyBlast_Rnn454Merged/Rnn454MergedBlastResults/Blast2GoBBFinal/Combinedfile_070911/Annotation_45_cutoff/KEGG/map01100.gif
Metabolic pathways	1557	triacylglycerol lipase	ec:3.1.1.3	16	BB_Contig_41267, BB_Contig_28353, BB_Contig_3545, BB_Contig_8392, BB_Contig_13021, BB_Contig_7121, BB_Contig_14227, BB_Contig_2358, BB_Contig_36617, BB_Contig_51679, BB_Contig_41100, BB_Contig_2796, BB_Contig_32679, BB_Contig_50688, BB_Contig_345, BB_Contig_29004	path:map01100	/home/saranga/Desktop/Om_AssemblyBlast_Rnn454Merged/Rnn454MergedBlastResults/Blast2GoBBFinal/Combinedfile_070911/Annotation_45_cutoff/KEGG/map01100.gif
Metabolic pathways	1557	carboxylesterase	ec:3.1.1.1	16	BB_Contig_46778, BB_Contig_21641, BB_Contig_4, BB_Contig_11358, BB_Contig_53423, BB_Contig_4440, BB_Contig_50850, BB_Contig_8861, BB_Contig_20203, BB_Contig_33691, BB_Contig_48131, BB_Contig_1280, BB_Contig_46265, BB_Contig_18686, BB_Contig_12463, BB_Contig_334	path:map01100	/home/saranga/Desktop/Om_AssemblyBlast_Rnn454Merged/Rnn454MergedBlastResults/Blast2GoBBFinal/Combinedfile_070911/Annotation_45_cutoff/KEGG/map01100.gif
Metabolic pathways	1557	phosphomannomutase	ec:5.4.2.8	2	BB_Contig_52446, BB_Contig_11733	path:map01100	/home/saranga/Desktop/Om_AssemblyBlast_Rnn454Merged/Rnn454MergedBlastResults/Blast2GoBBFinal/Combinedfile_070911/Annotation_45_cutoff/KEGG/map01100.gif
Metabolic pathways	1557	4-aminobutyrate transaminase	ec:2.6.1.19	1	BB_Contig_3724	path:map01100	/home/saranga/Desktop/Om_AssemblyBlast_Rnn454Merged/Rnn454MergedBlastResults/Blast2GoBBFinal/Combinedfile_070911/Annotation_45_cutoff/KEGG/map01100.gif
Metabolic pathways	1557	glutamine---fructose-6-phosphate transaminase (isomerizing)	ec:2.6.1.16	4	BB_Contig_33804, BB_Contig_20971, BB_Contig_314, BB_Contig_28409	path:map01100	/home/saranga/Desktop/Om_AssemblyBlast_Rnn454Merged/Rnn454MergedBlastResults/Blast2GoBBFinal/Combinedfile_070911/Annotation_45_cutoff/KEGG/map01100.gif
Metabolic pathways	1557	phosphoglucomutase	ec:5.4.2.2	4	BB_Contig_51036, BB_Contig_3663, BB_Contig_8864, BB_Contig_8685	path:map01100	/home/saranga/Desktop/Om_AssemblyBlast_Rnn454Merged/Rnn454MergedBlastResults/Blast2GoBBFinal/Combinedfile_070911/Annotation_45_cutoff/KEGG/map01100.gif
Metabolic pathways	1557	phosphoglycerate mutase	ec:5.4.2.1	2	BB_Contig_3663, BB_Contig_8685	path:map01100	/home/saranga/Desktop/Om_AssemblyBlast_Rnn454Merged/Rnn454MergedBlastResults/Blast2GoBBFinal/Combinedfile_070911/Annotation_45_cutoff/KEGG/map01100.gif
Metabolic pathways	1557	ornithine aminotransferase	ec:2.6.1.13	5	BB_Contig_50793, BB_Contig_6531, BB_Contig_12813, BB_Contig_12868, BB_Contig_26718	path:map01100	/home/saranga/Desktop/Om_AssemblyBlast_Rnn454Merged/Rnn454MergedBlastResults/Blast2GoBBFinal/Combinedfile_070911/Annotation_45_cutoff/KEGG/map01100.gif
Metabolic pathways	1557	isopentenyl-diphosphate Delta-isomerase	ec:5.3.3.2	1	BB_Contig_2333	path:map01100	/home/saranga/Desktop/Om_AssemblyBlast_Rnn454Merged/Rnn454MergedBlastResults/Blast2GoBBFinal/Combinedfile_070911/Annotation_45_cutoff/KEGG/map01100.gif
Metabolic pathways	1557	uridine kinase	ec:2.7.1.48	7	BB_Contig_6025, BB_Contig_2719, BB_Contig_36709, BB_Contig_14163, BB_Contig_15996, BB_Contig_50625, BB_Contig_9159	path:map01100	/home/saranga/Desktop/Om_AssemblyBlast_Rnn454Merged/Rnn454MergedBlastResults/Blast2GoBBFinal/Combinedfile_070911/Annotation_45_cutoff/KEGG/map01100.gif
Metabolic pathways	1557	D-ribulokinase	ec:2.7.1.47	1	BB_Contig_47094	path:map01100	/home/saranga/Desktop/Om_AssemblyBlast_Rnn454Merged/Rnn454MergedBlastResults/Blast2GoBBFinal/Combinedfile_070911/Annotation_45_cutoff/KEGG/map01100.gif
Metabolic pathways	1557	pyruvate kinase	ec:2.7.1.40	8	BB_Contig_11828, BB_Contig_50148, BB_Contig_43112, BB_Contig_12537, BB_Contig_43111, BB_Contig_49046, BB_Contig_27764, BB_Contig_27565	path:map01100	/home/saranga/Desktop/Om_AssemblyBlast_Rnn454Merged/Rnn454MergedBlastResults/Blast2GoBBFinal/Combinedfile_070911/Annotation_45_cutoff/KEGG/map01100.gif
Metabolic pathways	1557	cytochrome-c oxidase	ec:1.9.3.1	95	BB_Contig_50626, BB_Contig_31936, BB_Contig_9685, BB_Contig_1064, BB_Contig_1902, BB_Contig_2944, BB_Contig_13246, BB_Contig_52719, BB_Contig_6680, BB_Contig_48957, BB_Contig_14465, BB_Contig_17420, BB_Contig_18759, BB_Contig_19388, BB_Contig_19523, BB_Contig_23191, BB_Contig_9731, BB_Contig_7463, BB_Contig_6653, BB_Contig_6686, BB_Contig_533, BB_Contig_4074, BB_Contig_4405, BB_Contig_35482, BB_C…	path:map01100	/home/saranga/Desktop/Om_AssemblyBlast_Rnn454Merged/Rnn454MergedBlastResults/Blast2GoBBFinal/Combinedfile_070911/Annotation_45_cutoff/KEGG/map01100.gif
Metabolic pathways	1557	mevalonate kinase	ec:2.7.1.36	1	BB_Contig_13162	path:map01100	/home/saranga/Desktop/Om_AssemblyBlast_Rnn454Merged/Rnn454MergedBlastResults/Blast2GoBBFinal/Combinedfile_070911/Annotation_45_cutoff/KEGG/map01100.gif
Metabolic pathways	1557	pyridoxal kinase	ec:2.7.1.35	2	BB_Contig_10644, BB_Contig_6974	path:map01100	/home/saranga/Desktop/Om_AssemblyBlast_Rnn454Merged/Rnn454MergedBlastResults/Blast2GoBBFinal/Combinedfile_070911/Annotation_45_cutoff/KEGG/map01100.gif
Metabolic pathways	1557	pantothenate kinase	ec:2.7.1.33	4	BB_Contig_8575, BB_Contig_14128, BB_Contig_49260, BB_Contig_4036	path:map01100	/home/saranga/Desktop/Om_AssemblyBlast_Rnn454Merged/Rnn454MergedBlastResults/Blast2GoBBFinal/Combinedfile_070911/Annotation_45_cutoff/KEGG/map01100.gif
Metabolic pathways	1557	choline kinase	ec:2.7.1.32	3	BB_Contig_10005, BB_Contig_4805, BB_Contig_15218	path:map01100	/home/saranga/Desktop/Om_AssemblyBlast_Rnn454Merged/Rnn454MergedBlastResults/Blast2GoBBFinal/Combinedfile_070911/Annotation_45_cutoff/KEGG/map01100.gif
Metabolic pathways	1557	glycerate kinase	ec:2.7.1.31	1	BB_Contig_9270	path:map01100	/home/saranga/Desktop/Om_AssemblyBlast_Rnn454Merged/Rnn454MergedBlastResults/Blast2GoBBFinal/Combinedfile_070911/Annotation_45_cutoff/KEGG/map01100.gif
Metabolic pathways	1557	glycerol kinase	ec:2.7.1.30	7	BB_Contig_50132, BB_Contig_1861, BB_Contig_10318, BB_Contig_10243, BB_Contig_35486, BB_Contig_14004, BB_Contig_29166	path:map01100	/home/saranga/Desktop/Om_AssemblyBlast_Rnn454Merged/Rnn454MergedBlastResults/Blast2GoBBFinal/Combinedfile_070911/Annotation_45_cutoff/KEGG/map01100.gif
Metabolic pathways	1557	aconitate hydratase	ec:4.2.1.3	6	BB_Contig_42525, BB_Contig_34856, BB_Contig_1377, BB_Contig_39408, BB_Contig_2813, BB_Contig_10409	path:map01100	/home/saranga/Desktop/Om_AssemblyBlast_Rnn454Merged/Rnn454MergedBlastResults/Blast2GoBBFinal/Combinedfile_070911/Annotation_45_cutoff/KEGG/map01100.gif
Metabolic pathways	1557	fumarate hydratase	ec:4.2.1.2	1	BB_Contig_8601	path:map01100	/home/saranga/Desktop/Om_AssemblyBlast_Rnn454Merged/Rnn454MergedBlastResults/Blast2GoBBFinal/Combinedfile_070911/Annotation_45_cutoff/KEGG/map01100.gif
Metabolic pathways	1557	riboflavin kinase	ec:2.7.1.26	2	BB_Contig_15770, BB_Contig_52655	path:map01100	/home/saranga/Desktop/Om_AssemblyBlast_Rnn454Merged/Rnn454MergedBlastResults/Blast2GoBBFinal/Combinedfile_070911/Annotation_45_cutoff/KEGG/map01100.gif
Metabolic pathways	1557	adenylyl-sulfate kinase	ec:2.7.1.25	1	BB_Contig_288	path:map01100	/home/saranga/Desktop/Om_AssemblyBlast_Rnn454Merged/Rnn454MergedBlastResults/Blast2GoBBFinal/Combinedfile_070911/Annotation_45_cutoff/KEGG/map01100.gif
Metabolic pathways	1557	dopamine beta-monooxygenase	ec:1.14.17.1	14	BB_Contig_13851, BB_Contig_21201, BB_Contig_488, BB_Contig_437, BB_Contig_584, BB_Contig_3646, BB_Contig_3691, BB_Contig_26861, BB_Contig_30697, BB_Contig_30849, BB_Contig_39813, BB_Contig_6641, BB_Contig_18112, BB_Contig_6713	path:map01100	/home/saranga/Desktop/Om_AssemblyBlast_Rnn454Merged/Rnn454MergedBlastResults/Blast2GoBBFinal/Combinedfile_070911/Annotation_45_cutoff/KEGG/map01100.gif
Metabolic pathways	1557	dephospho-CoA kinase	ec:2.7.1.24	2	BB_Contig_12477, BB_Contig_12209	path:map01100	/home/saranga/Desktop/Om_AssemblyBlast_Rnn454Merged/Rnn454MergedBlastResults/Blast2GoBBFinal/Combinedfile_070911/Annotation_45_cutoff/KEGG/map01100.gif
Metabolic pathways	1557	NAD+ kinase	ec:2.7.1.23	7	BB_Contig_20962, BB_Contig_49295, BB_Contig_8922, BB_Contig_3031, BB_Contig_4791, BB_Contig_21706, BB_Contig_21950	path:map01100	/home/saranga/Desktop/Om_AssemblyBlast_Rnn454Merged/Rnn454MergedBlastResults/Blast2GoBBFinal/Combinedfile_070911/Annotation_45_cutoff/KEGG/map01100.gif
Metabolic pathways	1557	thymidine kinase	ec:2.7.1.21	4	BB_Contig_3290, BB_Contig_9056, BB_Contig_12777, BB_Contig_49215	path:map01100	/home/saranga/Desktop/Om_AssemblyBlast_Rnn454Merged/Rnn454MergedBlastResults/Blast2GoBBFinal/Combinedfile_070911/Annotation_45_cutoff/KEGG/map01100.gif
Butanoate metabolism	30	glutamate decarboxylase	ec:4.1.1.15	3	BB_Contig_1917, BB_Contig_14285, BB_Contig_46265	path:map00650	/home/saranga/Desktop/Om_AssemblyBlast_Rnn454Merged/Rnn454MergedBlastResults/Blast2GoBBFinal/Combinedfile_070911/Annotation_45_cutoff/KEGG/map00650.gif
Butanoate metabolism	30	enoyl-CoA hydratase	ec:4.2.1.17	3	BB_Contig_41369, BB_Contig_12827, BB_Contig_15698	path:map00650	/home/saranga/Desktop/Om_AssemblyBlast_Rnn454Merged/Rnn454MergedBlastResults/Blast2GoBBFinal/Combinedfile_070911/Annotation_45_cutoff/KEGG/map00650.gif
Butanoate metabolism	30	hydroxymethylglutaryl-CoA lyase	ec:4.1.3.4	2	BB_Contig_6416, BB_Contig_30519	path:map00650	/home/saranga/Desktop/Om_AssemblyBlast_Rnn454Merged/Rnn454MergedBlastResults/Blast2GoBBFinal/Combinedfile_070911/Annotation_45_cutoff/KEGG/map00650.gif
Butanoate metabolism	30	acetolactate synthase	ec:2.2.1.6	1	BB_Contig_49268	path:map00650	/home/saranga/Desktop/Om_AssemblyBlast_Rnn454Merged/Rnn454MergedBlastResults/Blast2GoBBFinal/Combinedfile_070911/Annotation_45_cutoff/KEGG/map00650.gif
Butanoate metabolism	30	acetyl-CoA C-acetyltransferase	ec:2.3.1.9	3	BB_Contig_41369, BB_Contig_6506, BB_Contig_6546	path:map00650	/home/saranga/Desktop/Om_AssemblyBlast_Rnn454Merged/Rnn454MergedBlastResults/Blast2GoBBFinal/Combinedfile_070911/Annotation_45_cutoff/KEGG/map00650.gif
Butanoate metabolism	30	acetoacetyl-CoA reductase	ec:1.1.1.36	1	BB_Contig_15986	path:map00650	/home/saranga/Desktop/Om_AssemblyBlast_Rnn454Merged/Rnn454MergedBlastResults/Blast2GoBBFinal/Combinedfile_070911/Annotation_45_cutoff/KEGG/map00650.gif
Butanoate metabolism	30	3-hydroxyacyl-CoA dehydrogenase	ec:1.1.1.35	5	BB_Contig_41369, BB_Contig_15986, BB_Contig_45484, BB_Contig_12827, BB_Contig_12076	path:map00650	/home/saranga/Desktop/Om_AssemblyBlast_Rnn454Merged/Rnn454MergedBlastResults/Blast2GoBBFinal/Combinedfile_070911/Annotation_45_cutoff/KEGG/map00650.gif
Butanoate metabolism	30	pyruvate dehydrogenase (acetyl-transferring)	ec:1.2.4.1	5	BB_Contig_16517, BB_Contig_49029, BB_Contig_11030, BB_Contig_36552, BB_Contig_12164	path:map00650	/home/saranga/Desktop/Om_AssemblyBlast_Rnn454Merged/Rnn454MergedBlastResults/Blast2GoBBFinal/Combinedfile_070911/Annotation_45_cutoff/KEGG/map00650.gif
Butanoate metabolism	30	hydroxymethylglutaryl-CoA synthase	ec:2.3.3.10	1	BB_Contig_3766	path:map00650	/home/saranga/Desktop/Om_AssemblyBlast_Rnn454Merged/Rnn454MergedBlastResults/Blast2GoBBFinal/Combinedfile_070911/Annotation_45_cutoff/KEGG/map00650.gif
Butanoate metabolism	30	succinate-semialdehyde dehydrogenase (NAD+)	ec:1.2.1.24	1	BB_Contig_14215	path:map00650	/home/saranga/Desktop/Om_AssemblyBlast_Rnn454Merged/Rnn454MergedBlastResults/Blast2GoBBFinal/Combinedfile_070911/Annotation_45_cutoff/KEGG/map00650.gif
Butanoate metabolism	30	succinate dehydrogenase	ec:1.3.99.1	5	BB_Contig_52152, BB_Contig_5996, BB_Contig_17780, BB_Contig_23822, BB_Contig_42890	path:map00650	/home/saranga/Desktop/Om_AssemblyBlast_Rnn454Merged/Rnn454MergedBlastResults/Blast2GoBBFinal/Combinedfile_070911/Annotation_45_cutoff/KEGG/map00650.gif
Butanoate metabolism	30	acetaldehyde dehydrogenase (acetylating)	ec:1.2.1.10	3	BB_Contig_14753, BB_Contig_37356, BB_Contig_371	path:map00650	/home/saranga/Desktop/Om_AssemblyBlast_Rnn454Merged/Rnn454MergedBlastResults/Blast2GoBBFinal/Combinedfile_070911/Annotation_45_cutoff/KEGG/map00650.gif
Butanoate metabolism	30	4-aminobutyrate transaminase	ec:2.6.1.19	1	BB_Contig_3724	path:map00650	/home/saranga/Desktop/Om_AssemblyBlast_Rnn454Merged/Rnn454MergedBlastResults/Blast2GoBBFinal/Combinedfile_070911/Annotation_45_cutoff/KEGG/map00650.gif
Fatty acid elongation	11	long-chain-enoyl-CoA hydratase	ec:4.2.1.74	1	BB_Contig_41369	path:map00062	/home/saranga/Desktop/Om_AssemblyBlast_Rnn454Merged/Rnn454MergedBlastResults/Blast2GoBBFinal/Combinedfile_070911/Annotation_45_cutoff/KEGG/map00062.gif
Fatty acid elongation	11	enoyl-CoA hydratase	ec:4.2.1.17	3	BB_Contig_41369, BB_Contig_12827, BB_Contig_15698	path:map00062	/home/saranga/Desktop/Om_AssemblyBlast_Rnn454Merged/Rnn454MergedBlastResults/Blast2GoBBFinal/Combinedfile_070911/Annotation_45_cutoff/KEGG/map00062.gif
Fatty acid elongation	11	palmitoyl-CoA hydrolase	ec:3.1.2.2	1	BB_Contig_3106	path:map00062	/home/saranga/Desktop/Om_AssemblyBlast_Rnn454Merged/Rnn454MergedBlastResults/Blast2GoBBFinal/Combinedfile_070911/Annotation_45_cutoff/KEGG/map00062.gif
Fatty acid elongation	11	acetyl-CoA C-acyltransferase	ec:2.3.1.16	4	BB_Contig_41369, BB_Contig_12614, BB_Contig_53193, BB_Contig_43299	path:map00062	/home/saranga/Desktop/Om_AssemblyBlast_Rnn454Merged/Rnn454MergedBlastResults/Blast2GoBBFinal/Combinedfile_070911/Annotation_45_cutoff/KEGG/map00062.gif
Fatty acid elongation	11	3-hydroxyacyl-CoA dehydrogenase	ec:1.1.1.35	5	BB_Contig_41369, BB_Contig_15986, BB_Contig_45484, BB_Contig_12827, BB_Contig_12076	path:map00062	/home/saranga/Desktop/Om_AssemblyBlast_Rnn454Merged/Rnn454MergedBlastResults/Blast2GoBBFinal/Combinedfile_070911/Annotation_45_cutoff/KEGG/map00062.gif
Fatty acid elongation	11	long-chain-3-hydroxyacyl-CoA dehydrogenase	ec:1.1.1.211	5	BB_Contig_41369, BB_Contig_12827, BB_Contig_12614, BB_Contig_53193, BB_Contig_43299	path:map00062	/home/saranga/Desktop/Om_AssemblyBlast_Rnn454Merged/Rnn454MergedBlastResults/Blast2GoBBFinal/Combinedfile_070911/Annotation_45_cutoff/KEGG/map00062.gif
Fatty acid elongation	11	palmitoyl[protein] hydrolase	ec:3.1.2.22	2	BB_Contig_906, BB_Contig_3106	path:map00062	/home/saranga/Desktop/Om_AssemblyBlast_Rnn454Merged/Rnn454MergedBlastResults/Blast2GoBBFinal/Combinedfile_070911/Annotation_45_cutoff/KEGG/map00062.gif
Biosynthesis of alkaloids derived from terpenoid and polyketide	134	6-phosphofructokinase	ec:2.7.1.11	4	BB_Contig_50816, BB_Contig_8607, BB_Contig_15245, BB_Contig_22682	path:map01066	/home/saranga/Desktop/Om_AssemblyBlast_Rnn454Merged/Rnn454MergedBlastResults/Blast2GoBBFinal/Combinedfile_070911/Annotation_45_cutoff/KEGG/map01066.gif
Biosynthesis of alkaloids derived from terpenoid and polyketide	134	diphosphomevalonate decarboxylase	ec:4.1.1.33	1	BB_Contig_14280	path:map01066	/home/saranga/Desktop/Om_AssemblyBlast_Rnn454Merged/Rnn454MergedBlastResults/Blast2GoBBFinal/Combinedfile_070911/Annotation_45_cutoff/KEGG/map01066.gif
Biosynthesis of alkaloids derived from terpenoid and polyketide	134	glucose-6-phosphate isomerase	ec:5.3.1.9	2	BB_Contig_9201, BB_Contig_52539	path:map01066	/home/saranga/Desktop/Om_AssemblyBlast_Rnn454Merged/Rnn454MergedBlastResults/Blast2GoBBFinal/Combinedfile_070911/Annotation_45_cutoff/KEGG/map01066.gif
Biosynthesis of alkaloids derived from terpenoid and polyketide	134	hexokinase	ec:2.7.1.1	6	BB_Contig_11606, BB_Contig_21125, BB_Contig_4083, BB_Contig_9182, BB_Contig_26947, BB_Contig_49116	path:map01066	/home/saranga/Desktop/Om_AssemblyBlast_Rnn454Merged/Rnn454MergedBlastResults/Blast2GoBBFinal/Combinedfile_070911/Annotation_45_cutoff/KEGG/map01066.gif
Biosynthesis of alkaloids derived from terpenoid and polyketide	134	phosphopyruvate hydratase	ec:4.2.1.11	2	BB_Contig_52366, BB_Contig_30594	path:map01066	/home/saranga/Desktop/Om_AssemblyBlast_Rnn454Merged/Rnn454MergedBlastResults/Blast2GoBBFinal/Combinedfile_070911/Annotation_45_cutoff/KEGG/map01066.gif
Biosynthesis of alkaloids derived from terpenoid and polyketide	134	phosphomevalonate kinase	ec:2.7.4.2	1	BB_Contig_2552	path:map01066	/home/saranga/Desktop/Om_AssemblyBlast_Rnn454Merged/Rnn454MergedBlastResults/Blast2GoBBFinal/Combinedfile_070911/Annotation_45_cutoff/KEGG/map01066.gif
Biosynthesis of alkaloids derived from terpenoid and polyketide	134	2-C-methyl-D-erythritol 4-phosphate cytidylyltransferase	ec:2.7.7.60	1	BB_Contig_14945	path:map01066	/home/saranga/Desktop/Om_AssemblyBlast_Rnn454Merged/Rnn454MergedBlastResults/Blast2GoBBFinal/Combinedfile_070911/Annotation_45_cutoff/KEGG/map01066.gif
Biosynthesis of alkaloids derived from terpenoid and polyketide	134	dimethylallyltranstransferase	ec:2.5.1.1	5	BB_Contig_11675, BB_Contig_15296, BB_Contig_21327, BB_Contig_12926, BB_Contig_29306	path:map01066	/home/saranga/Desktop/Om_AssemblyBlast_Rnn454Merged/Rnn454MergedBlastResults/Blast2GoBBFinal/Combinedfile_070911/Annotation_45_cutoff/KEGG/map01066.gif
Biosynthesis of alkaloids derived from terpenoid and polyketide	134	ATP citrate synthase	ec:2.3.3.8	5	BB_Contig_52938, BB_Contig_51604, BB_Contig_9479, BB_Contig_49400, BB_Contig_28354	path:map01066	/home/saranga/Desktop/Om_AssemblyBlast_Rnn454Merged/Rnn454MergedBlastResults/Blast2GoBBFinal/Combinedfile_070911/Annotation_45_cutoff/KEGG/map01066.gif
Biosynthesis of alkaloids derived from terpenoid and polyketide	134	citrate (Si)-synthase	ec:2.3.3.1	3	BB_Contig_917, BB_Contig_51520, BB_Contig_42396	path:map01066	/home/saranga/Desktop/Om_AssemblyBlast_Rnn454Merged/Rnn454MergedBlastResults/Blast2GoBBFinal/Combinedfile_070911/Annotation_45_cutoff/KEGG/map01066.gif
Biosynthesis of alkaloids derived from terpenoid and polyketide	134	succinate---CoA ligase (ADP-forming)	ec:6.2.1.5	6	BB_Contig_12740, BB_Contig_52938, BB_Contig_51604, BB_Contig_9479, BB_Contig_49400, BB_Contig_28354	path:map01066	/home/saranga/Desktop/Om_AssemblyBlast_Rnn454Merged/Rnn454MergedBlastResults/Blast2GoBBFinal/Combinedfile_070911/Annotation_45_cutoff/KEGG/map01066.gif
Biosynthesis of alkaloids derived from terpenoid and polyketide	134	succinate---CoA ligase (GDP-forming)	ec:6.2.1.4	3	BB_Contig_52938, BB_Contig_12833, BB_Contig_28354	path:map01066	/home/saranga/Desktop/Om_AssemblyBlast_Rnn454Merged/Rnn454MergedBlastResults/Blast2GoBBFinal/Combinedfile_070911/Annotation_45_cutoff/KEGG/map01066.gif
Biosynthesis of alkaloids derived from terpenoid and polyketide	134	dihydrolipoyllysine-residue succinyltransferase	ec:2.3.1.61	5	BB_Contig_52230, BB_Contig_449, BB_Contig_13073, BB_Contig_9536, BB_Contig_28731	path:map01066	/home/saranga/Desktop/Om_AssemblyBlast_Rnn454Merged/Rnn454MergedBlastResults/Blast2GoBBFinal/Combinedfile_070911/Annotation_45_cutoff/KEGG/map01066.gif
Biosynthesis of alkaloids derived from terpenoid and polyketide	134	succinate dehydrogenase (ubiquinone)	ec:1.3.5.1	5	BB_Contig_37339, BB_Contig_52043, BB_Contig_51800, BB_Contig_5427, BB_Contig_15994	path:map01066	/home/saranga/Desktop/Om_AssemblyBlast_Rnn454Merged/Rnn454MergedBlastResults/Blast2GoBBFinal/Combinedfile_070911/Annotation_45_cutoff/KEGG/map01066.gif
Biosynthesis of alkaloids derived from terpenoid and polyketide	134	phosphoglycerate kinase	ec:2.7.2.3	3	BB_Contig_52181, BB_Contig_39721, BB_Contig_9345	path:map01066	/home/saranga/Desktop/Om_AssemblyBlast_Rnn454Merged/Rnn454MergedBlastResults/Blast2GoBBFinal/Combinedfile_070911/Annotation_45_cutoff/KEGG/map01066.gif
Biosynthesis of alkaloids derived from terpenoid and polyketide	134	dihydrolipoyllysine-residue acetyltransferase	ec:2.3.1.12	1	BB_Contig_10377	path:map01066	/home/saranga/Desktop/Om_AssemblyBlast_Rnn454Merged/Rnn454MergedBlastResults/Blast2GoBBFinal/Combinedfile_070911/Annotation_45_cutoff/KEGG/map01066.gif
Biosynthesis of alkaloids derived from terpenoid and polyketide	134	fructose-bisphosphate aldolase	ec:4.1.2.13	12	BB_Contig_23819, BB_Contig_39327, BB_Contig_2687, BB_Contig_26740, BB_Contig_33547, BB_Contig_50357, BB_Contig_50819, BB_Contig_36763, BB_Contig_50804, BB_Contig_13610, BB_Contig_39328, BB_Contig_25416	path:map01066	/home/saranga/Desktop/Om_AssemblyBlast_Rnn454Merged/Rnn454MergedBlastResults/Blast2GoBBFinal/Combinedfile_070911/Annotation_45_cutoff/KEGG/map01066.gif
Biosynthesis of alkaloids derived from terpenoid and polyketide	134	isocitrate dehydrogenase (NADP+)	ec:1.1.1.42	5	BB_Contig_2520, BB_Contig_49457, BB_Contig_29810, BB_Contig_30609, BB_Contig_35544	path:map01066	/home/saranga/Desktop/Om_AssemblyBlast_Rnn454Merged/Rnn454MergedBlastResults/Blast2GoBBFinal/Combinedfile_070911/Annotation_45_cutoff/KEGG/map01066.gif
Biosynthesis of alkaloids derived from terpenoid and polyketide	134	isocitrate dehydrogenase (NAD+)	ec:1.1.1.41	5	BB_Contig_12865, BB_Contig_8890, BB_Contig_43164, BB_Contig_13903, BB_Contig_17543	path:map01066	/home/saranga/Desktop/Om_AssemblyBlast_Rnn454Merged/Rnn454MergedBlastResults/Blast2GoBBFinal/Combinedfile_070911/Annotation_45_cutoff/KEGG/map01066.gif
Biosynthesis of alkaloids derived from terpenoid and polyketide	134	malate dehydrogenase (decarboxylating)	ec:1.1.1.39	1	BB_Contig_50748	path:map01066	/home/saranga/Desktop/Om_AssemblyBlast_Rnn454Merged/Rnn454MergedBlastResults/Blast2GoBBFinal/Combinedfile_070911/Annotation_45_cutoff/KEGG/map01066.gif
Biosynthesis of alkaloids derived from terpenoid and polyketide	134	malate dehydrogenase	ec:1.1.1.37	14	BB_Contig_36673, BB_Contig_36664, BB_Contig_16492, BB_Contig_8313, BB_Contig_30641, BB_Contig_3987, BB_Contig_12030, BB_Contig_9743, BB_Contig_35513, BB_Contig_1223, BB_Contig_43064, BB_Contig_26760, BB_Contig_13315, BB_Contig_26761	path:map01066	/home/saranga/Desktop/Om_AssemblyBlast_Rnn454Merged/Rnn454MergedBlastResults/Blast2GoBBFinal/Combinedfile_070911/Annotation_45_cutoff/KEGG/map01066.gif
Biosynthesis of alkaloids derived from terpenoid and polyketide	134	hydroxymethylglutaryl-CoA reductase (NADPH)	ec:1.1.1.34	5	BB_Contig_23444, BB_Contig_28393, BB_Contig_19444, BB_Contig_599, BB_Contig_21104	path:map01066	/home/saranga/Desktop/Om_AssemblyBlast_Rnn454Merged/Rnn454MergedBlastResults/Blast2GoBBFinal/Combinedfile_070911/Annotation_45_cutoff/KEGG/map01066.gif
Biosynthesis of alkaloids derived from terpenoid and polyketide	134	geranylgeranyl diphosphate synthase	ec:2.5.1.29	4	BB_Contig_11675, BB_Contig_15296, BB_Contig_21327, BB_Contig_29306	path:map01066	/home/saranga/Desktop/Om_AssemblyBlast_Rnn454Merged/Rnn454MergedBlastResults/Blast2GoBBFinal/Combinedfile_070911/Annotation_45_cutoff/KEGG/map01066.gif
Biosynthesis of alkaloids derived from terpenoid and polyketide	134	squalene synthase	ec:2.5.1.21	1	BB_Contig_51481	path:map01066	/home/saranga/Desktop/Om_AssemblyBlast_Rnn454Merged/Rnn454MergedBlastResults/Blast2GoBBFinal/Combinedfile_070911/Annotation_45_cutoff/KEGG/map01066.gif
Biosynthesis of alkaloids derived from terpenoid and polyketide	134	oxoglutarate dehydrogenase (succinyl-transferring)	ec:1.2.4.2	7	BB_Contig_16646, BB_Contig_15444, BB_Contig_37927, BB_Contig_37928, BB_Contig_1412, BB_Contig_11575, BB_Contig_42804	path:map01066	/home/saranga/Desktop/Om_AssemblyBlast_Rnn454Merged/Rnn454MergedBlastResults/Blast2GoBBFinal/Combinedfile_070911/Annotation_45_cutoff/KEGG/map01066.gif
Biosynthesis of alkaloids derived from terpenoid and polyketide	134	pyruvate dehydrogenase (acetyl-transferring)	ec:1.2.4.1	5	BB_Contig_16517, BB_Contig_49029, BB_Contig_11030, BB_Contig_36552, BB_Contig_12164	path:map01066	/home/saranga/Desktop/Om_AssemblyBlast_Rnn454Merged/Rnn454MergedBlastResults/Blast2GoBBFinal/Combinedfile_070911/Annotation_45_cutoff/KEGG/map01066.gif
Biosynthesis of alkaloids derived from terpenoid and polyketide	134	(2E,6E)-farnesyl diphosphate synthase	ec:2.5.1.10	5	BB_Contig_11675, BB_Contig_15296, BB_Contig_21327, BB_Contig_12926, BB_Contig_29306	path:map01066	/home/saranga/Desktop/Om_AssemblyBlast_Rnn454Merged/Rnn454MergedBlastResults/Blast2GoBBFinal/Combinedfile_070911/Annotation_45_cutoff/KEGG/map01066.gif
Biosynthesis of alkaloids derived from terpenoid and polyketide	134	hydroxymethylglutaryl-CoA synthase	ec:2.3.3.10	1	BB_Contig_3766	path:map01066	/home/saranga/Desktop/Om_AssemblyBlast_Rnn454Merged/Rnn454MergedBlastResults/Blast2GoBBFinal/Combinedfile_070911/Annotation_45_cutoff/KEGG/map01066.gif
Biosynthesis of alkaloids derived from terpenoid and polyketide	134	dihydrolipoyl dehydrogenase	ec:1.8.1.4	2	BB_Contig_2828, BB_Contig_49521	path:map01066	/home/saranga/Desktop/Om_AssemblyBlast_Rnn454Merged/Rnn454MergedBlastResults/Blast2GoBBFinal/Combinedfile_070911/Annotation_45_cutoff/KEGG/map01066.gif
Biosynthesis of alkaloids derived from terpenoid and polyketide	134	glyceraldehyde-3-phosphate dehydrogenase (NADP+) (phosphorylating)	ec:1.2.1.13	1	BB_Contig_50527	path:map01066	/home/saranga/Desktop/Om_AssemblyBlast_Rnn454Merged/Rnn454MergedBlastResults/Blast2GoBBFinal/Combinedfile_070911/Annotation_45_cutoff/KEGG/map01066.gif
Biosynthesis of alkaloids derived from terpenoid and polyketide	134	glyceraldehyde-3-phosphate dehydrogenase (phosphorylating)	ec:1.2.1.12	11	BB_Contig_51036, BB_Contig_50527, BB_Contig_13375, BB_Contig_48716, BB_Contig_53066, BB_Contig_36367, BB_Contig_50600, BB_Contig_49348, BB_Contig_52730, BB_Contig_50960, BB_Contig_36811	path:map01066	/home/saranga/Desktop/Om_AssemblyBlast_Rnn454Merged/Rnn454MergedBlastResults/Blast2GoBBFinal/Combinedfile_070911/Annotation_45_cutoff/KEGG/map01066.gif
Biosynthesis of alkaloids derived from terpenoid and polyketide	134	phosphoglycerate mutase	ec:5.4.2.1	2	BB_Contig_3663, BB_Contig_8685	path:map01066	/home/saranga/Desktop/Om_AssemblyBlast_Rnn454Merged/Rnn454MergedBlastResults/Blast2GoBBFinal/Combinedfile_070911/Annotation_45_cutoff/KEGG/map01066.gif
Biosynthesis of alkaloids derived from terpenoid and polyketide	134	isopentenyl-diphosphate Delta-isomerase	ec:5.3.3.2	1	BB_Contig_2333	path:map01066	/home/saranga/Desktop/Om_AssemblyBlast_Rnn454Merged/Rnn454MergedBlastResults/Blast2GoBBFinal/Combinedfile_070911/Annotation_45_cutoff/KEGG/map01066.gif
Biosynthesis of alkaloids derived from terpenoid and polyketide	134	pyruvate kinase	ec:2.7.1.40	8	BB_Contig_11828, BB_Contig_50148, BB_Contig_43112, BB_Contig_12537, BB_Contig_43111, BB_Contig_49046, BB_Contig_27764, BB_Contig_27565	path:map01066	/home/saranga/Desktop/Om_AssemblyBlast_Rnn454Merged/Rnn454MergedBlastResults/Blast2GoBBFinal/Combinedfile_070911/Annotation_45_cutoff/KEGG/map01066.gif
Biosynthesis of alkaloids derived from terpenoid and polyketide	134	mevalonate kinase	ec:2.7.1.36	1	BB_Contig_13162	path:map01066	/home/saranga/Desktop/Om_AssemblyBlast_Rnn454Merged/Rnn454MergedBlastResults/Blast2GoBBFinal/Combinedfile_070911/Annotation_45_cutoff/KEGG/map01066.gif
Biosynthesis of alkaloids derived from terpenoid and polyketide	134	aconitate hydratase	ec:4.2.1.3	6	BB_Contig_42525, BB_Contig_34856, BB_Contig_1377, BB_Contig_39408, BB_Contig_2813, BB_Contig_10409	path:map01066	/home/saranga/Desktop/Om_AssemblyBlast_Rnn454Merged/Rnn454MergedBlastResults/Blast2GoBBFinal/Combinedfile_070911/Annotation_45_cutoff/KEGG/map01066.gif
Biosynthesis of alkaloids derived from terpenoid and polyketide	134	fumarate hydratase	ec:4.2.1.2	1	BB_Contig_8601	path:map01066	/home/saranga/Desktop/Om_AssemblyBlast_Rnn454Merged/Rnn454MergedBlastResults/Blast2GoBBFinal/Combinedfile_070911/Annotation_45_cutoff/KEGG/map01066.gif
Fatty acid biosynthesis	15	3-hydroxypalmitoyl-[acyl-carrier-protein] dehydratase	ec:4.2.1.61	3	BB_Contig_26393, BB_Contig_45651, BB_Contig_40521	path:map00061	/home/saranga/Desktop/Om_AssemblyBlast_Rnn454Merged/Rnn454MergedBlastResults/Blast2GoBBFinal/Combinedfile_070911/Annotation_45_cutoff/KEGG/map00061.gif
Fatty acid biosynthesis	15	acetyl-CoA carboxylase	ec:6.4.1.2	5	BB_Contig_34058, BB_Contig_12011, BB_Contig_6640, BB_Contig_11146, BB_Contig_37795	path:map00061	/home/saranga/Desktop/Om_AssemblyBlast_Rnn454Merged/Rnn454MergedBlastResults/Blast2GoBBFinal/Combinedfile_070911/Annotation_45_cutoff/KEGG/map00061.gif
Fatty acid biosynthesis	15	3-oxoacyl-[acyl-carrier-protein] reductase	ec:1.1.1.100	5	BB_Contig_26393, BB_Contig_45651, BB_Contig_9443, BB_Contig_40521, BB_Contig_51238	path:map00061	/home/saranga/Desktop/Om_AssemblyBlast_Rnn454Merged/Rnn454MergedBlastResults/Blast2GoBBFinal/Combinedfile_070911/Annotation_45_cutoff/KEGG/map00061.gif
Fatty acid biosynthesis	15	fatty-acyl-CoA synthase	ec:2.3.1.86	1	BB_Contig_29010	path:map00061	/home/saranga/Desktop/Om_AssemblyBlast_Rnn454Merged/Rnn454MergedBlastResults/Blast2GoBBFinal/Combinedfile_070911/Annotation_45_cutoff/KEGG/map00061.gif
Fatty acid biosynthesis	15	fatty-acid synthase	ec:2.3.1.85	1	BB_Contig_26026	path:map00061	/home/saranga/Desktop/Om_AssemblyBlast_Rnn454Merged/Rnn454MergedBlastResults/Blast2GoBBFinal/Combinedfile_070911/Annotation_45_cutoff/KEGG/map00061.gif
Fatty acid biosynthesis	15	beta-ketoacyl-acyl-carrier-protein synthase I	ec:2.3.1.41	4	BB_Contig_26393, BB_Contig_45651, BB_Contig_9443, BB_Contig_40521	path:map00061	/home/saranga/Desktop/Om_AssemblyBlast_Rnn454Merged/Rnn454MergedBlastResults/Blast2GoBBFinal/Combinedfile_070911/Annotation_45_cutoff/KEGG/map00061.gif
Fatty acid biosynthesis	15	[acyl-carrier-protein] S-malonyltransferase	ec:2.3.1.39	7	BB_Contig_26393, BB_Contig_45651, BB_Contig_9443, BB_Contig_40521, BB_Contig_46642, BB_Contig_3642, BB_Contig_28311	path:map00061	/home/saranga/Desktop/Om_AssemblyBlast_Rnn454Merged/Rnn454MergedBlastResults/Blast2GoBBFinal/Combinedfile_070911/Annotation_45_cutoff/KEGG/map00061.gif
Fatty acid biosynthesis	15	oleoyl-[acyl-carrier-protein] hydrolase	ec:3.1.2.14	4	BB_Contig_26393, BB_Contig_45651, BB_Contig_9443, BB_Contig_40521	path:map00061	/home/saranga/Desktop/Om_AssemblyBlast_Rnn454Merged/Rnn454MergedBlastResults/Blast2GoBBFinal/Combinedfile_070911/Annotation_45_cutoff/KEGG/map00061.gif
Biosynthesis of alkaloids derived from histidine and purine	147	6-phosphofructokinase	ec:2.7.1.11	4	BB_Contig_50816, BB_Contig_8607, BB_Contig_15245, BB_Contig_22682	path:map01065	/home/saranga/Desktop/Om_AssemblyBlast_Rnn454Merged/Rnn454MergedBlastResults/Blast2GoBBFinal/Combinedfile_070911/Annotation_45_cutoff/KEGG/map01065.gif
Biosynthesis of alkaloids derived from histidine and purine	147	adenylosuccinate synthase	ec:6.3.4.4	1	BB_Contig_374	path:map01065	/home/saranga/Desktop/Om_AssemblyBlast_Rnn454Merged/Rnn454MergedBlastResults/Blast2GoBBFinal/Combinedfile_070911/Annotation_45_cutoff/KEGG/map01065.gif
Biosynthesis of alkaloids derived from histidine and purine	147	ribose-phosphate diphosphokinase	ec:2.7.6.1	2	BB_Contig_10452, BB_Contig_3641	path:map01065	/home/saranga/Desktop/Om_AssemblyBlast_Rnn454Merged/Rnn454MergedBlastResults/Blast2GoBBFinal/Combinedfile_070911/Annotation_45_cutoff/KEGG/map01065.gif
Biosynthesis of alkaloids derived from histidine and purine	147	histidine decarboxylase	ec:4.1.1.22	3	BB_Contig_2760, BB_Contig_37208, BB_Contig_30670	path:map01065	/home/saranga/Desktop/Om_AssemblyBlast_Rnn454Merged/Rnn454MergedBlastResults/Blast2GoBBFinal/Combinedfile_070911/Annotation_45_cutoff/KEGG/map01065.gif
Biosynthesis of alkaloids derived from histidine and purine	147	glucose-6-phosphate isomerase	ec:5.3.1.9	2	BB_Contig_9201, BB_Contig_52539	path:map01065	/home/saranga/Desktop/Om_AssemblyBlast_Rnn454Merged/Rnn454MergedBlastResults/Blast2GoBBFinal/Combinedfile_070911/Annotation_45_cutoff/KEGG/map01065.gif
Biosynthesis of alkaloids derived from histidine and purine	147	ribose-5-phosphate isomerase	ec:5.3.1.6	3	BB_Contig_50682, BB_Contig_11282, BB_Contig_38107	path:map01065	/home/saranga/Desktop/Om_AssemblyBlast_Rnn454Merged/Rnn454MergedBlastResults/Blast2GoBBFinal/Combinedfile_070911/Annotation_45_cutoff/KEGG/map01065.gif
Biosynthesis of alkaloids derived from histidine and purine	147	hexokinase	ec:2.7.1.1	6	BB_Contig_11606, BB_Contig_21125, BB_Contig_4083, BB_Contig_9182, BB_Contig_26947, BB_Contig_49116	path:map01065	/home/saranga/Desktop/Om_AssemblyBlast_Rnn454Merged/Rnn454MergedBlastResults/Blast2GoBBFinal/Combinedfile_070911/Annotation_45_cutoff/KEGG/map01065.gif
Biosynthesis of alkaloids derived from histidine and purine	147	phosphopyruvate hydratase	ec:4.2.1.11	2	BB_Contig_52366, BB_Contig_30594	path:map01065	/home/saranga/Desktop/Om_AssemblyBlast_Rnn454Merged/Rnn454MergedBlastResults/Blast2GoBBFinal/Combinedfile_070911/Annotation_45_cutoff/KEGG/map01065.gif
Biosynthesis of alkaloids derived from histidine and purine	147	6-phosphogluconolactonase	ec:3.1.1.31	1	BB_Contig_6604	path:map01065	/home/saranga/Desktop/Om_AssemblyBlast_Rnn454Merged/Rnn454MergedBlastResults/Blast2GoBBFinal/Combinedfile_070911/Annotation_45_cutoff/KEGG/map01065.gif
Biosynthesis of alkaloids derived from histidine and purine	147	GMP synthase (glutamine-hydrolysing)	ec:6.3.5.2	2	BB_Contig_459, BB_Contig_25433	path:map01065	/home/saranga/Desktop/Om_AssemblyBlast_Rnn454Merged/Rnn454MergedBlastResults/Blast2GoBBFinal/Combinedfile_070911/Annotation_45_cutoff/KEGG/map01065.gif
Biosynthesis of alkaloids derived from histidine and purine	147	acetolactate synthase	ec:2.2.1.6	1	BB_Contig_49268	path:map01065	/home/saranga/Desktop/Om_AssemblyBlast_Rnn454Merged/Rnn454MergedBlastResults/Blast2GoBBFinal/Combinedfile_070911/Annotation_45_cutoff/KEGG/map01065.gif
Biosynthesis of alkaloids derived from histidine and purine	147	phosphoribosylaminoimidazolecarboxamide formyltransferase	ec:2.1.2.3	2	BB_Contig_404, BB_Contig_32212	path:map01065	/home/saranga/Desktop/Om_AssemblyBlast_Rnn454Merged/Rnn454MergedBlastResults/Blast2GoBBFinal/Combinedfile_070911/Annotation_45_cutoff/KEGG/map01065.gif
Biosynthesis of alkaloids derived from histidine and purine	147	IMP cyclohydrolase	ec:3.5.4.10	2	BB_Contig_404, BB_Contig_32212	path:map01065	/home/saranga/Desktop/Om_AssemblyBlast_Rnn454Merged/Rnn454MergedBlastResults/Blast2GoBBFinal/Combinedfile_070911/Annotation_45_cutoff/KEGG/map01065.gif
Biosynthesis of alkaloids derived from histidine and purine	147	purine-nucleoside phosphorylase	ec:2.4.2.1	2	BB_Contig_17479, BB_Contig_27689	path:map01065	/home/saranga/Desktop/Om_AssemblyBlast_Rnn454Merged/Rnn454MergedBlastResults/Blast2GoBBFinal/Combinedfile_070911/Annotation_45_cutoff/KEGG/map01065.gif
Biosynthesis of alkaloids derived from histidine and purine	147	ATP citrate synthase	ec:2.3.3.8	5	BB_Contig_52938, BB_Contig_51604, BB_Contig_9479, BB_Contig_49400, BB_Contig_28354	path:map01065	/home/saranga/Desktop/Om_AssemblyBlast_Rnn454Merged/Rnn454MergedBlastResults/Blast2GoBBFinal/Combinedfile_070911/Annotation_45_cutoff/KEGG/map01065.gif
Biosynthesis of alkaloids derived from histidine and purine	147	citrate (Si)-synthase	ec:2.3.3.1	3	BB_Contig_917, BB_Contig_51520, BB_Contig_42396	path:map01065	/home/saranga/Desktop/Om_AssemblyBlast_Rnn454Merged/Rnn454MergedBlastResults/Blast2GoBBFinal/Combinedfile_070911/Annotation_45_cutoff/KEGG/map01065.gif
Biosynthesis of alkaloids derived from histidine and purine	147	succinate---CoA ligase (ADP-forming)	ec:6.2.1.5	6	BB_Contig_12740, BB_Contig_52938, BB_Contig_51604, BB_Contig_9479, BB_Contig_49400, BB_Contig_28354	path:map01065	/home/saranga/Desktop/Om_AssemblyBlast_Rnn454Merged/Rnn454MergedBlastResults/Blast2GoBBFinal/Combinedfile_070911/Annotation_45_cutoff/KEGG/map01065.gif
Biosynthesis of alkaloids derived from histidine and purine	147	succinate---CoA ligase (GDP-forming)	ec:6.2.1.4	3	BB_Contig_52938, BB_Contig_12833, BB_Contig_28354	path:map01065	/home/saranga/Desktop/Om_AssemblyBlast_Rnn454Merged/Rnn454MergedBlastResults/Blast2GoBBFinal/Combinedfile_070911/Annotation_45_cutoff/KEGG/map01065.gif
Biosynthesis of alkaloids derived from histidine and purine	147	dihydrolipoyllysine-residue succinyltransferase	ec:2.3.1.61	5	BB_Contig_52230, BB_Contig_449, BB_Contig_13073, BB_Contig_9536, BB_Contig_28731	path:map01065	/home/saranga/Desktop/Om_AssemblyBlast_Rnn454Merged/Rnn454MergedBlastResults/Blast2GoBBFinal/Combinedfile_070911/Annotation_45_cutoff/KEGG/map01065.gif
Biosynthesis of alkaloids derived from histidine and purine	147	succinate dehydrogenase (ubiquinone)	ec:1.3.5.1	5	BB_Contig_37339, BB_Contig_52043, BB_Contig_51800, BB_Contig_5427, BB_Contig_15994	path:map01065	/home/saranga/Desktop/Om_AssemblyBlast_Rnn454Merged/Rnn454MergedBlastResults/Blast2GoBBFinal/Combinedfile_070911/Annotation_45_cutoff/KEGG/map01065.gif
Biosynthesis of alkaloids derived from histidine and purine	147	phosphoglycerate kinase	ec:2.7.2.3	3	BB_Contig_52181, BB_Contig_39721, BB_Contig_9345	path:map01065	/home/saranga/Desktop/Om_AssemblyBlast_Rnn454Merged/Rnn454MergedBlastResults/Blast2GoBBFinal/Combinedfile_070911/Annotation_45_cutoff/KEGG/map01065.gif
Biosynthesis of alkaloids derived from histidine and purine	147	5'-nucleotidase	ec:3.1.3.5	3	BB_Contig_53240, BB_Contig_9636, BB_Contig_36855	path:map01065	/home/saranga/Desktop/Om_AssemblyBlast_Rnn454Merged/Rnn454MergedBlastResults/Blast2GoBBFinal/Combinedfile_070911/Annotation_45_cutoff/KEGG/map01065.gif
Biosynthesis of alkaloids derived from histidine and purine	147	dihydrolipoyllysine-residue acetyltransferase	ec:2.3.1.12	1	BB_Contig_10377	path:map01065	/home/saranga/Desktop/Om_AssemblyBlast_Rnn454Merged/Rnn454MergedBlastResults/Blast2GoBBFinal/Combinedfile_070911/Annotation_45_cutoff/KEGG/map01065.gif
Biosynthesis of alkaloids derived from histidine and purine	147	ketol-acid reductoisomerase	ec:1.1.1.86	1	BB_Contig_49283	path:map01065	/home/saranga/Desktop/Om_AssemblyBlast_Rnn454Merged/Rnn454MergedBlastResults/Blast2GoBBFinal/Combinedfile_070911/Annotation_45_cutoff/KEGG/map01065.gif
Biosynthesis of alkaloids derived from histidine and purine	147	3-isopropylmalate dehydrogenase	ec:1.1.1.85	1	BB_Contig_50027	path:map01065	/home/saranga/Desktop/Om_AssemblyBlast_Rnn454Merged/Rnn454MergedBlastResults/Blast2GoBBFinal/Combinedfile_070911/Annotation_45_cutoff/KEGG/map01065.gif
Biosynthesis of alkaloids derived from histidine and purine	147	adenylosuccinate lyase	ec:4.3.2.2	1	BB_Contig_6608	path:map01065	/home/saranga/Desktop/Om_AssemblyBlast_Rnn454Merged/Rnn454MergedBlastResults/Blast2GoBBFinal/Combinedfile_070911/Annotation_45_cutoff/KEGG/map01065.gif
Biosynthesis of alkaloids derived from histidine and purine	147	fructose-bisphosphate aldolase	ec:4.1.2.13	12	BB_Contig_23819, BB_Contig_39327, BB_Contig_2687, BB_Contig_26740, BB_Contig_33547, BB_Contig_50357, BB_Contig_50819, BB_Contig_36763, BB_Contig_50804, BB_Contig_13610, BB_Contig_39328, BB_Contig_25416	path:map01065	/home/saranga/Desktop/Om_AssemblyBlast_Rnn454Merged/Rnn454MergedBlastResults/Blast2GoBBFinal/Combinedfile_070911/Annotation_45_cutoff/KEGG/map01065.gif
Biosynthesis of alkaloids derived from histidine and purine	147	glucose-6-phosphate dehydrogenase	ec:1.1.1.49	2	BB_Contig_9566, BB_Contig_442	path:map01065	/home/saranga/Desktop/Om_AssemblyBlast_Rnn454Merged/Rnn454MergedBlastResults/Blast2GoBBFinal/Combinedfile_070911/Annotation_45_cutoff/KEGG/map01065.gif
Biosynthesis of alkaloids derived from histidine and purine	147	phosphogluconate dehydrogenase (decarboxylating)	ec:1.1.1.44	4	BB_Contig_8571, BB_Contig_17477, BB_Contig_562, BB_Contig_670	path:map01065	/home/saranga/Desktop/Om_AssemblyBlast_Rnn454Merged/Rnn454MergedBlastResults/Blast2GoBBFinal/Combinedfile_070911/Annotation_45_cutoff/KEGG/map01065.gif
Biosynthesis of alkaloids derived from histidine and purine	147	isocitrate dehydrogenase (NADP+)	ec:1.1.1.42	5	BB_Contig_2520, BB_Contig_49457, BB_Contig_29810, BB_Contig_30609, BB_Contig_35544	path:map01065	/home/saranga/Desktop/Om_AssemblyBlast_Rnn454Merged/Rnn454MergedBlastResults/Blast2GoBBFinal/Combinedfile_070911/Annotation_45_cutoff/KEGG/map01065.gif
Biosynthesis of alkaloids derived from histidine and purine	147	isocitrate dehydrogenase (NAD+)	ec:1.1.1.41	5	BB_Contig_12865, BB_Contig_8890, BB_Contig_43164, BB_Contig_13903, BB_Contig_17543	path:map01065	/home/saranga/Desktop/Om_AssemblyBlast_Rnn454Merged/Rnn454MergedBlastResults/Blast2GoBBFinal/Combinedfile_070911/Annotation_45_cutoff/KEGG/map01065.gif
Biosynthesis of alkaloids derived from histidine and purine	147	malate dehydrogenase (decarboxylating)	ec:1.1.1.39	1	BB_Contig_50748	path:map01065	/home/saranga/Desktop/Om_AssemblyBlast_Rnn454Merged/Rnn454MergedBlastResults/Blast2GoBBFinal/Combinedfile_070911/Annotation_45_cutoff/KEGG/map01065.gif
Biosynthesis of alkaloids derived from histidine and purine	147	malate dehydrogenase	ec:1.1.1.37	14	BB_Contig_36673, BB_Contig_36664, BB_Contig_16492, BB_Contig_8313, BB_Contig_30641, BB_Contig_3987, BB_Contig_12030, BB_Contig_9743, BB_Contig_35513, BB_Contig_1223, BB_Contig_43064, BB_Contig_26760, BB_Contig_13315, BB_Contig_26761	path:map01065	/home/saranga/Desktop/Om_AssemblyBlast_Rnn454Merged/Rnn454MergedBlastResults/Blast2GoBBFinal/Combinedfile_070911/Annotation_45_cutoff/KEGG/map01065.gif
Biosynthesis of alkaloids derived from histidine and purine	147	oxoglutarate dehydrogenase (succinyl-transferring)	ec:1.2.4.2	7	BB_Contig_16646, BB_Contig_15444, BB_Contig_37927, BB_Contig_37928, BB_Contig_1412, BB_Contig_11575, BB_Contig_42804	path:map01065	/home/saranga/Desktop/Om_AssemblyBlast_Rnn454Merged/Rnn454MergedBlastResults/Blast2GoBBFinal/Combinedfile_070911/Annotation_45_cutoff/KEGG/map01065.gif
Biosynthesis of alkaloids derived from histidine and purine	147	pyruvate dehydrogenase (acetyl-transferring)	ec:1.2.4.1	5	BB_Contig_16517, BB_Contig_49029, BB_Contig_11030, BB_Contig_36552, BB_Contig_12164	path:map01065	/home/saranga/Desktop/Om_AssemblyBlast_Rnn454Merged/Rnn454MergedBlastResults/Blast2GoBBFinal/Combinedfile_070911/Annotation_45_cutoff/KEGG/map01065.gif
Biosynthesis of alkaloids derived from histidine and purine	147	IMP dehydrogenase	ec:1.1.1.205	1	BB_Contig_685	path:map01065	/home/saranga/Desktop/Om_AssemblyBlast_Rnn454Merged/Rnn454MergedBlastResults/Blast2GoBBFinal/Combinedfile_070911/Annotation_45_cutoff/KEGG/map01065.gif
Biosynthesis of alkaloids derived from histidine and purine	147	dihydrolipoyl dehydrogenase	ec:1.8.1.4	2	BB_Contig_2828, BB_Contig_49521	path:map01065	/home/saranga/Desktop/Om_AssemblyBlast_Rnn454Merged/Rnn454MergedBlastResults/Blast2GoBBFinal/Combinedfile_070911/Annotation_45_cutoff/KEGG/map01065.gif
Biosynthesis of alkaloids derived from histidine and purine	147	branched-chain-amino-acid transaminase	ec:2.6.1.42	1	BB_Contig_3772	path:map01065	/home/saranga/Desktop/Om_AssemblyBlast_Rnn454Merged/Rnn454MergedBlastResults/Blast2GoBBFinal/Combinedfile_070911/Annotation_45_cutoff/KEGG/map01065.gif
Biosynthesis of alkaloids derived from histidine and purine	147	glyceraldehyde-3-phosphate dehydrogenase (NADP+) (phosphorylating)	ec:1.2.1.13	1	BB_Contig_50527	path:map01065	/home/saranga/Desktop/Om_AssemblyBlast_Rnn454Merged/Rnn454MergedBlastResults/Blast2GoBBFinal/Combinedfile_070911/Annotation_45_cutoff/KEGG/map01065.gif
Biosynthesis of alkaloids derived from histidine and purine	147	glyceraldehyde-3-phosphate dehydrogenase (phosphorylating)	ec:1.2.1.12	11	BB_Contig_51036, BB_Contig_50527, BB_Contig_13375, BB_Contig_48716, BB_Contig_53066, BB_Contig_36367, BB_Contig_50600, BB_Contig_49348, BB_Contig_52730, BB_Contig_50960, BB_Contig_36811	path:map01065	/home/saranga/Desktop/Om_AssemblyBlast_Rnn454Merged/Rnn454MergedBlastResults/Blast2GoBBFinal/Combinedfile_070911/Annotation_45_cutoff/KEGG/map01065.gif
Biosynthesis of alkaloids derived from histidine and purine	147	phosphoglycerate mutase	ec:5.4.2.1	2	BB_Contig_3663, BB_Contig_8685	path:map01065	/home/saranga/Desktop/Om_AssemblyBlast_Rnn454Merged/Rnn454MergedBlastResults/Blast2GoBBFinal/Combinedfile_070911/Annotation_45_cutoff/KEGG/map01065.gif
Biosynthesis of alkaloids derived from histidine and purine	147	pyruvate kinase	ec:2.7.1.40	8	BB_Contig_11828, BB_Contig_50148, BB_Contig_43112, BB_Contig_12537, BB_Contig_43111, BB_Contig_49046, BB_Contig_27764, BB_Contig_27565	path:map01065	/home/saranga/Desktop/Om_AssemblyBlast_Rnn454Merged/Rnn454MergedBlastResults/Blast2GoBBFinal/Combinedfile_070911/Annotation_45_cutoff/KEGG/map01065.gif
Biosynthesis of alkaloids derived from histidine and purine	147	aconitate hydratase	ec:4.2.1.3	6	BB_Contig_42525, BB_Contig_34856, BB_Contig_1377, BB_Contig_39408, BB_Contig_2813, BB_Contig_10409	path:map01065	/home/saranga/Desktop/Om_AssemblyBlast_Rnn454Merged/Rnn454MergedBlastResults/Blast2GoBBFinal/Combinedfile_070911/Annotation_45_cutoff/KEGG/map01065.gif
Peptidoglycan biosynthesis	1	serine-type D-Ala-D-Ala carboxypeptidase	ec:3.4.16.4	1	BB_Contig_51232	path:map00550	/home/saranga/Desktop/Om_AssemblyBlast_Rnn454Merged/Rnn454MergedBlastResults/Blast2GoBBFinal/Combinedfile_070911/Annotation_45_cutoff/KEGG/map00550.gif
Biosynthesis of alkaloids derived from ornithine, lysine and nicotinic acid	150	6-phosphofructokinase	ec:2.7.1.11	4	BB_Contig_50816, BB_Contig_8607, BB_Contig_15245, BB_Contig_22682	path:map01064	/home/saranga/Desktop/Om_AssemblyBlast_Rnn454Merged/Rnn454MergedBlastResults/Blast2GoBBFinal/Combinedfile_070911/Annotation_45_cutoff/KEGG/map01064.gif
Biosynthesis of alkaloids derived from ornithine, lysine and nicotinic acid	150	glutamate synthase (NADH)	ec:1.4.1.14	1	BB_Contig_3743	path:map01064	/home/saranga/Desktop/Om_AssemblyBlast_Rnn454Merged/Rnn454MergedBlastResults/Blast2GoBBFinal/Combinedfile_070911/Annotation_45_cutoff/KEGG/map01064.gif
Biosynthesis of alkaloids derived from ornithine, lysine and nicotinic acid	150	arginase	ec:3.5.3.1	1	BB_Contig_9517	path:map01064	/home/saranga/Desktop/Om_AssemblyBlast_Rnn454Merged/Rnn454MergedBlastResults/Blast2GoBBFinal/Combinedfile_070911/Annotation_45_cutoff/KEGG/map01064.gif
Biosynthesis of alkaloids derived from ornithine, lysine and nicotinic acid	150	diaminopimelate decarboxylase	ec:4.1.1.20	1	BB_Contig_51548	path:map01064	/home/saranga/Desktop/Om_AssemblyBlast_Rnn454Merged/Rnn454MergedBlastResults/Blast2GoBBFinal/Combinedfile_070911/Annotation_45_cutoff/KEGG/map01064.gif
Biosynthesis of alkaloids derived from ornithine, lysine and nicotinic acid	150	ornithine decarboxylase	ec:4.1.1.17	4	BB_Contig_39467, BB_Contig_16895, BB_Contig_40970, BB_Contig_29665	path:map01064	/home/saranga/Desktop/Om_AssemblyBlast_Rnn454Merged/Rnn454MergedBlastResults/Blast2GoBBFinal/Combinedfile_070911/Annotation_45_cutoff/KEGG/map01064.gif
Biosynthesis of alkaloids derived from ornithine, lysine and nicotinic acid	150	glucose-6-phosphate isomerase	ec:5.3.1.9	2	BB_Contig_9201, BB_Contig_52539	path:map01064	/home/saranga/Desktop/Om_AssemblyBlast_Rnn454Merged/Rnn454MergedBlastResults/Blast2GoBBFinal/Combinedfile_070911/Annotation_45_cutoff/KEGG/map01064.gif
Biosynthesis of alkaloids derived from ornithine, lysine and nicotinic acid	150	hexokinase	ec:2.7.1.1	6	BB_Contig_11606, BB_Contig_21125, BB_Contig_4083, BB_Contig_9182, BB_Contig_26947, BB_Contig_49116	path:map01064	/home/saranga/Desktop/Om_AssemblyBlast_Rnn454Merged/Rnn454MergedBlastResults/Blast2GoBBFinal/Combinedfile_070911/Annotation_45_cutoff/KEGG/map01064.gif
Biosynthesis of alkaloids derived from ornithine, lysine and nicotinic acid	150	phosphopyruvate hydratase	ec:4.2.1.11	2	BB_Contig_52366, BB_Contig_30594	path:map01064	/home/saranga/Desktop/Om_AssemblyBlast_Rnn454Merged/Rnn454MergedBlastResults/Blast2GoBBFinal/Combinedfile_070911/Annotation_45_cutoff/KEGG/map01064.gif
Biosynthesis of alkaloids derived from ornithine, lysine and nicotinic acid	150	primary-amine oxidase	ec:1.4.3.21	3	BB_Contig_16630, BB_Contig_3486, BB_Contig_10330	path:map01064	/home/saranga/Desktop/Om_AssemblyBlast_Rnn454Merged/Rnn454MergedBlastResults/Blast2GoBBFinal/Combinedfile_070911/Annotation_45_cutoff/KEGG/map01064.gif
Biosynthesis of alkaloids derived from ornithine, lysine and nicotinic acid	150	nicotinate phosphoribosyltransferase	ec:2.4.2.11	5	BB_Contig_12044, BB_Contig_4902, BB_Contig_1568, BB_Contig_582, BB_Contig_47641	path:map01064	/home/saranga/Desktop/Om_AssemblyBlast_Rnn454Merged/Rnn454MergedBlastResults/Blast2GoBBFinal/Combinedfile_070911/Annotation_45_cutoff/KEGG/map01064.gif
Biosynthesis of alkaloids derived from ornithine, lysine and nicotinic acid	150	glutamate dehydrogenase [NAD(P)+]	ec:1.4.1.3	2	BB_Contig_5609, BB_Contig_11925	path:map01064	/home/saranga/Desktop/Om_AssemblyBlast_Rnn454Merged/Rnn454MergedBlastResults/Blast2GoBBFinal/Combinedfile_070911/Annotation_45_cutoff/KEGG/map01064.gif
Biosynthesis of alkaloids derived from ornithine, lysine and nicotinic acid	150	ATP citrate synthase	ec:2.3.3.8	5	BB_Contig_52938, BB_Contig_51604, BB_Contig_9479, BB_Contig_49400, BB_Contig_28354	path:map01064	/home/saranga/Desktop/Om_AssemblyBlast_Rnn454Merged/Rnn454MergedBlastResults/Blast2GoBBFinal/Combinedfile_070911/Annotation_45_cutoff/KEGG/map01064.gif
Biosynthesis of alkaloids derived from ornithine, lysine and nicotinic acid	150	citrate (Si)-synthase	ec:2.3.3.1	3	BB_Contig_917, BB_Contig_51520, BB_Contig_42396	path:map01064	/home/saranga/Desktop/Om_AssemblyBlast_Rnn454Merged/Rnn454MergedBlastResults/Blast2GoBBFinal/Combinedfile_070911/Annotation_45_cutoff/KEGG/map01064.gif
Biosynthesis of alkaloids derived from ornithine, lysine and nicotinic acid	150	succinate---CoA ligase (ADP-forming)	ec:6.2.1.5	6	BB_Contig_12740, BB_Contig_52938, BB_Contig_51604, BB_Contig_9479, BB_Contig_49400, BB_Contig_28354	path:map01064	/home/saranga/Desktop/Om_AssemblyBlast_Rnn454Merged/Rnn454MergedBlastResults/Blast2GoBBFinal/Combinedfile_070911/Annotation_45_cutoff/KEGG/map01064.gif
Biosynthesis of alkaloids derived from ornithine, lysine and nicotinic acid	150	succinate---CoA ligase (GDP-forming)	ec:6.2.1.4	3	BB_Contig_52938, BB_Contig_12833, BB_Contig_28354	path:map01064	/home/saranga/Desktop/Om_AssemblyBlast_Rnn454Merged/Rnn454MergedBlastResults/Blast2GoBBFinal/Combinedfile_070911/Annotation_45_cutoff/KEGG/map01064.gif
Biosynthesis of alkaloids derived from ornithine, lysine and nicotinic acid	150	dihydrolipoyllysine-residue succinyltransferase	ec:2.3.1.61	5	BB_Contig_52230, BB_Contig_449, BB_Contig_13073, BB_Contig_9536, BB_Contig_28731	path:map01064	/home/saranga/Desktop/Om_AssemblyBlast_Rnn454Merged/Rnn454MergedBlastResults/Blast2GoBBFinal/Combinedfile_070911/Annotation_45_cutoff/KEGG/map01064.gif
Biosynthesis of alkaloids derived from ornithine, lysine and nicotinic acid	150	succinate dehydrogenase (ubiquinone)	ec:1.3.5.1	5	BB_Contig_37339, BB_Contig_52043, BB_Contig_51800, BB_Contig_5427, BB_Contig_15994	path:map01064	/home/saranga/Desktop/Om_AssemblyBlast_Rnn454Merged/Rnn454MergedBlastResults/Blast2GoBBFinal/Combinedfile_070911/Annotation_45_cutoff/KEGG/map01064.gif
Biosynthesis of alkaloids derived from ornithine, lysine and nicotinic acid	150	acetylglutamate kinase	ec:2.7.2.8	1	BB_Contig_20303	path:map01064	/home/saranga/Desktop/Om_AssemblyBlast_Rnn454Merged/Rnn454MergedBlastResults/Blast2GoBBFinal/Combinedfile_070911/Annotation_45_cutoff/KEGG/map01064.gif
Biosynthesis of alkaloids derived from ornithine, lysine and nicotinic acid	150	phosphoglycerate kinase	ec:2.7.2.3	3	BB_Contig_52181, BB_Contig_39721, BB_Contig_9345	path:map01064	/home/saranga/Desktop/Om_AssemblyBlast_Rnn454Merged/Rnn454MergedBlastResults/Blast2GoBBFinal/Combinedfile_070911/Annotation_45_cutoff/KEGG/map01064.gif
Biosynthesis of alkaloids derived from ornithine, lysine and nicotinic acid	150	aminoacylase	ec:3.5.1.14	7	BB_Contig_5359, BB_Contig_7248, BB_Contig_15597, BB_Contig_577, BB_Contig_24853, BB_Contig_24024, BB_Contig_19827	path:map01064	/home/saranga/Desktop/Om_AssemblyBlast_Rnn454Merged/Rnn454MergedBlastResults/Blast2GoBBFinal/Combinedfile_070911/Annotation_45_cutoff/KEGG/map01064.gif
Biosynthesis of alkaloids derived from ornithine, lysine and nicotinic acid	150	dihydrolipoyllysine-residue acetyltransferase	ec:2.3.1.12	1	BB_Contig_10377	path:map01064	/home/saranga/Desktop/Om_AssemblyBlast_Rnn454Merged/Rnn454MergedBlastResults/Blast2GoBBFinal/Combinedfile_070911/Annotation_45_cutoff/KEGG/map01064.gif
Biosynthesis of alkaloids derived from ornithine, lysine and nicotinic acid	150	fructose-bisphosphate aldolase	ec:4.1.2.13	12	BB_Contig_23819, BB_Contig_39327, BB_Contig_2687, BB_Contig_26740, BB_Contig_33547, BB_Contig_50357, BB_Contig_50819, BB_Contig_36763, BB_Contig_50804, BB_Contig_13610, BB_Contig_39328, BB_Contig_25416	path:map01064	/home/saranga/Desktop/Om_AssemblyBlast_Rnn454Merged/Rnn454MergedBlastResults/Blast2GoBBFinal/Combinedfile_070911/Annotation_45_cutoff/KEGG/map01064.gif
Biosynthesis of alkaloids derived from ornithine, lysine and nicotinic acid	150	isocitrate dehydrogenase (NADP+)	ec:1.1.1.42	5	BB_Contig_2520, BB_Contig_49457, BB_Contig_29810, BB_Contig_30609, BB_Contig_35544	path:map01064	/home/saranga/Desktop/Om_AssemblyBlast_Rnn454Merged/Rnn454MergedBlastResults/Blast2GoBBFinal/Combinedfile_070911/Annotation_45_cutoff/KEGG/map01064.gif
Biosynthesis of alkaloids derived from ornithine, lysine and nicotinic acid	150	isocitrate dehydrogenase (NAD+)	ec:1.1.1.41	5	BB_Contig_12865, BB_Contig_8890, BB_Contig_43164, BB_Contig_13903, BB_Contig_17543	path:map01064	/home/saranga/Desktop/Om_AssemblyBlast_Rnn454Merged/Rnn454MergedBlastResults/Blast2GoBBFinal/Combinedfile_070911/Annotation_45_cutoff/KEGG/map01064.gif
Biosynthesis of alkaloids derived from ornithine, lysine and nicotinic acid	150	malate dehydrogenase (decarboxylating)	ec:1.1.1.39	1	BB_Contig_50748	path:map01064	/home/saranga/Desktop/Om_AssemblyBlast_Rnn454Merged/Rnn454MergedBlastResults/Blast2GoBBFinal/Combinedfile_070911/Annotation_45_cutoff/KEGG/map01064.gif
Biosynthesis of alkaloids derived from ornithine, lysine and nicotinic acid	150	malate dehydrogenase	ec:1.1.1.37	14	BB_Contig_36673, BB_Contig_36664, BB_Contig_16492, BB_Contig_8313, BB_Contig_30641, BB_Contig_3987, BB_Contig_12030, BB_Contig_9743, BB_Contig_35513, BB_Contig_1223, BB_Contig_43064, BB_Contig_26760, BB_Contig_13315, BB_Contig_26761	path:map01064	/home/saranga/Desktop/Om_AssemblyBlast_Rnn454Merged/Rnn454MergedBlastResults/Blast2GoBBFinal/Combinedfile_070911/Annotation_45_cutoff/KEGG/map01064.gif
Biosynthesis of alkaloids derived from ornithine, lysine and nicotinic acid	150	oxoglutarate dehydrogenase (succinyl-transferring)	ec:1.2.4.2	7	BB_Contig_16646, BB_Contig_15444, BB_Contig_37927, BB_Contig_37928, BB_Contig_1412, BB_Contig_11575, BB_Contig_42804	path:map01064	/home/saranga/Desktop/Om_AssemblyBlast_Rnn454Merged/Rnn454MergedBlastResults/Blast2GoBBFinal/Combinedfile_070911/Annotation_45_cutoff/KEGG/map01064.gif
Biosynthesis of alkaloids derived from ornithine, lysine and nicotinic acid	150	pyruvate dehydrogenase (acetyl-transferring)	ec:1.2.4.1	5	BB_Contig_16517, BB_Contig_49029, BB_Contig_11030, BB_Contig_36552, BB_Contig_12164	path:map01064	/home/saranga/Desktop/Om_AssemblyBlast_Rnn454Merged/Rnn454MergedBlastResults/Blast2GoBBFinal/Combinedfile_070911/Annotation_45_cutoff/KEGG/map01064.gif
Biosynthesis of alkaloids derived from ornithine, lysine and nicotinic acid	150	tyrosine transaminase	ec:2.6.1.5	2	BB_Contig_2421, BB_Contig_28370	path:map01064	/home/saranga/Desktop/Om_AssemblyBlast_Rnn454Merged/Rnn454MergedBlastResults/Blast2GoBBFinal/Combinedfile_070911/Annotation_45_cutoff/KEGG/map01064.gif
Biosynthesis of alkaloids derived from ornithine, lysine and nicotinic acid	150	alanine transaminase	ec:2.6.1.2	2	BB_Contig_12509, BB_Contig_42597	path:map01064	/home/saranga/Desktop/Om_AssemblyBlast_Rnn454Merged/Rnn454MergedBlastResults/Blast2GoBBFinal/Combinedfile_070911/Annotation_45_cutoff/KEGG/map01064.gif
Biosynthesis of alkaloids derived from ornithine, lysine and nicotinic acid	150	aspartate transaminase	ec:2.6.1.1	4	BB_Contig_12873, BB_Contig_32876, BB_Contig_42469, BB_Contig_51735	path:map01064	/home/saranga/Desktop/Om_AssemblyBlast_Rnn454Merged/Rnn454MergedBlastResults/Blast2GoBBFinal/Combinedfile_070911/Annotation_45_cutoff/KEGG/map01064.gif
Biosynthesis of alkaloids derived from ornithine, lysine and nicotinic acid	150	dihydrolipoyl dehydrogenase	ec:1.8.1.4	2	BB_Contig_2828, BB_Contig_49521	path:map01064	/home/saranga/Desktop/Om_AssemblyBlast_Rnn454Merged/Rnn454MergedBlastResults/Blast2GoBBFinal/Combinedfile_070911/Annotation_45_cutoff/KEGG/map01064.gif
Biosynthesis of alkaloids derived from ornithine, lysine and nicotinic acid	150	N-acetyl-gamma-glutamyl-phosphate reductase	ec:1.2.1.38	1	BB_Contig_49312	path:map01064	/home/saranga/Desktop/Om_AssemblyBlast_Rnn454Merged/Rnn454MergedBlastResults/Blast2GoBBFinal/Combinedfile_070911/Annotation_45_cutoff/KEGG/map01064.gif
Biosynthesis of alkaloids derived from ornithine, lysine and nicotinic acid	150	glyceraldehyde-3-phosphate dehydrogenase (NADP+) (phosphorylating)	ec:1.2.1.13	1	BB_Contig_50527	path:map01064	/home/saranga/Desktop/Om_AssemblyBlast_Rnn454Merged/Rnn454MergedBlastResults/Blast2GoBBFinal/Combinedfile_070911/Annotation_45_cutoff/KEGG/map01064.gif
Biosynthesis of alkaloids derived from ornithine, lysine and nicotinic acid	150	glyceraldehyde-3-phosphate dehydrogenase (phosphorylating)	ec:1.2.1.12	11	BB_Contig_51036, BB_Contig_50527, BB_Contig_13375, BB_Contig_48716, BB_Contig_53066, BB_Contig_36367, BB_Contig_50600, BB_Contig_49348, BB_Contig_52730, BB_Contig_50960, BB_Contig_36811	path:map01064	/home/saranga/Desktop/Om_AssemblyBlast_Rnn454Merged/Rnn454MergedBlastResults/Blast2GoBBFinal/Combinedfile_070911/Annotation_45_cutoff/KEGG/map01064.gif
Biosynthesis of alkaloids derived from ornithine, lysine and nicotinic acid	150	phosphoglycerate mutase	ec:5.4.2.1	2	BB_Contig_3663, BB_Contig_8685	path:map01064	/home/saranga/Desktop/Om_AssemblyBlast_Rnn454Merged/Rnn454MergedBlastResults/Blast2GoBBFinal/Combinedfile_070911/Annotation_45_cutoff/KEGG/map01064.gif
Biosynthesis of alkaloids derived from ornithine, lysine and nicotinic acid	150	pyruvate kinase	ec:2.7.1.40	8	BB_Contig_11828, BB_Contig_50148, BB_Contig_43112, BB_Contig_12537, BB_Contig_43111, BB_Contig_49046, BB_Contig_27764, BB_Contig_27565	path:map01064	/home/saranga/Desktop/Om_AssemblyBlast_Rnn454Merged/Rnn454MergedBlastResults/Blast2GoBBFinal/Combinedfile_070911/Annotation_45_cutoff/KEGG/map01064.gif
Biosynthesis of alkaloids derived from ornithine, lysine and nicotinic acid	150	aconitate hydratase	ec:4.2.1.3	6	BB_Contig_42525, BB_Contig_34856, BB_Contig_1377, BB_Contig_39408, BB_Contig_2813, BB_Contig_10409	path:map01064	/home/saranga/Desktop/Om_AssemblyBlast_Rnn454Merged/Rnn454MergedBlastResults/Blast2GoBBFinal/Combinedfile_070911/Annotation_45_cutoff/KEGG/map01064.gif
Biosynthesis of alkaloids derived from shikimate pathway	150	6-phosphofructokinase	ec:2.7.1.11	4	BB_Contig_50816, BB_Contig_8607, BB_Contig_15245, BB_Contig_22682	path:map01063	/home/saranga/Desktop/Om_AssemblyBlast_Rnn454Merged/Rnn454MergedBlastResults/Blast2GoBBFinal/Combinedfile_070911/Annotation_45_cutoff/KEGG/map01063.gif
Biosynthesis of alkaloids derived from shikimate pathway	150	strictosidine synthase	ec:4.3.3.2	2	BB_Contig_5157, BB_Contig_51869	path:map01063	/home/saranga/Desktop/Om_AssemblyBlast_Rnn454Merged/Rnn454MergedBlastResults/Blast2GoBBFinal/Combinedfile_070911/Annotation_45_cutoff/KEGG/map01063.gif
Biosynthesis of alkaloids derived from shikimate pathway	150	aromatic-L-amino-acid decarboxylase	ec:4.1.1.28	4	BB_Contig_44913, BB_Contig_432, BB_Contig_5254, BB_Contig_42878	path:map01063	/home/saranga/Desktop/Om_AssemblyBlast_Rnn454Merged/Rnn454MergedBlastResults/Blast2GoBBFinal/Combinedfile_070911/Annotation_45_cutoff/KEGG/map01063.gif
Biosynthesis of alkaloids derived from shikimate pathway	150	glucose-6-phosphate isomerase	ec:5.3.1.9	2	BB_Contig_9201, BB_Contig_52539	path:map01063	/home/saranga/Desktop/Om_AssemblyBlast_Rnn454Merged/Rnn454MergedBlastResults/Blast2GoBBFinal/Combinedfile_070911/Annotation_45_cutoff/KEGG/map01063.gif
Biosynthesis of alkaloids derived from shikimate pathway	150	hexokinase	ec:2.7.1.1	6	BB_Contig_11606, BB_Contig_21125, BB_Contig_4083, BB_Contig_9182, BB_Contig_26947, BB_Contig_49116	path:map01063	/home/saranga/Desktop/Om_AssemblyBlast_Rnn454Merged/Rnn454MergedBlastResults/Blast2GoBBFinal/Combinedfile_070911/Annotation_45_cutoff/KEGG/map01063.gif
Biosynthesis of alkaloids derived from shikimate pathway	150	phosphopyruvate hydratase	ec:4.2.1.11	2	BB_Contig_52366, BB_Contig_30594	path:map01063	/home/saranga/Desktop/Om_AssemblyBlast_Rnn454Merged/Rnn454MergedBlastResults/Blast2GoBBFinal/Combinedfile_070911/Annotation_45_cutoff/KEGG/map01063.gif
Biosynthesis of alkaloids derived from shikimate pathway	150	monophenol monooxygenase	ec:1.14.18.1	5	BB_Contig_3868, BB_Contig_3982, BB_Contig_52437, BB_Contig_14045, BB_Contig_15999	path:map01063	/home/saranga/Desktop/Om_AssemblyBlast_Rnn454Merged/Rnn454MergedBlastResults/Blast2GoBBFinal/Combinedfile_070911/Annotation_45_cutoff/KEGG/map01063.gif
Biosynthesis of alkaloids derived from shikimate pathway	150	transaldolase	ec:2.2.1.2	2	BB_Contig_11705, BB_Contig_12935	path:map01063	/home/saranga/Desktop/Om_AssemblyBlast_Rnn454Merged/Rnn454MergedBlastResults/Blast2GoBBFinal/Combinedfile_070911/Annotation_45_cutoff/KEGG/map01063.gif
Biosynthesis of alkaloids derived from shikimate pathway	150	transketolase	ec:2.2.1.1	1	BB_Contig_49225	path:map01063	/home/saranga/Desktop/Om_AssemblyBlast_Rnn454Merged/Rnn454MergedBlastResults/Blast2GoBBFinal/Combinedfile_070911/Annotation_45_cutoff/KEGG/map01063.gif
Biosynthesis of alkaloids derived from shikimate pathway	150	ATP citrate synthase	ec:2.3.3.8	5	BB_Contig_52938, BB_Contig_51604, BB_Contig_9479, BB_Contig_49400, BB_Contig_28354	path:map01063	/home/saranga/Desktop/Om_AssemblyBlast_Rnn454Merged/Rnn454MergedBlastResults/Blast2GoBBFinal/Combinedfile_070911/Annotation_45_cutoff/KEGG/map01063.gif
Biosynthesis of alkaloids derived from shikimate pathway	150	citrate (Si)-synthase	ec:2.3.3.1	3	BB_Contig_917, BB_Contig_51520, BB_Contig_42396	path:map01063	/home/saranga/Desktop/Om_AssemblyBlast_Rnn454Merged/Rnn454MergedBlastResults/Blast2GoBBFinal/Combinedfile_070911/Annotation_45_cutoff/KEGG/map01063.gif
Biosynthesis of alkaloids derived from shikimate pathway	150	dihydrolipoyllysine-residue (2-methylpropanoyl)transferase	ec:2.3.1.168	2	BB_Contig_51036, BB_Contig_16486	path:map01063	/home/saranga/Desktop/Om_AssemblyBlast_Rnn454Merged/Rnn454MergedBlastResults/Blast2GoBBFinal/Combinedfile_070911/Annotation_45_cutoff/KEGG/map01063.gif
Biosynthesis of alkaloids derived from shikimate pathway	150	succinate---CoA ligase (ADP-forming)	ec:6.2.1.5	6	BB_Contig_12740, BB_Contig_52938, BB_Contig_51604, BB_Contig_9479, BB_Contig_49400, BB_Contig_28354	path:map01063	/home/saranga/Desktop/Om_AssemblyBlast_Rnn454Merged/Rnn454MergedBlastResults/Blast2GoBBFinal/Combinedfile_070911/Annotation_45_cutoff/KEGG/map01063.gif
Biosynthesis of alkaloids derived from shikimate pathway	150	succinate---CoA ligase (GDP-forming)	ec:6.2.1.4	3	BB_Contig_52938, BB_Contig_12833, BB_Contig_28354	path:map01063	/home/saranga/Desktop/Om_AssemblyBlast_Rnn454Merged/Rnn454MergedBlastResults/Blast2GoBBFinal/Combinedfile_070911/Annotation_45_cutoff/KEGG/map01063.gif
Biosynthesis of alkaloids derived from shikimate pathway	150	dihydrolipoyllysine-residue succinyltransferase	ec:2.3.1.61	5	BB_Contig_52230, BB_Contig_449, BB_Contig_13073, BB_Contig_9536, BB_Contig_28731	path:map01063	/home/saranga/Desktop/Om_AssemblyBlast_Rnn454Merged/Rnn454MergedBlastResults/Blast2GoBBFinal/Combinedfile_070911/Annotation_45_cutoff/KEGG/map01063.gif
Biosynthesis of alkaloids derived from shikimate pathway	150	succinate dehydrogenase (ubiquinone)	ec:1.3.5.1	5	BB_Contig_37339, BB_Contig_52043, BB_Contig_51800, BB_Contig_5427, BB_Contig_15994	path:map01063	/home/saranga/Desktop/Om_AssemblyBlast_Rnn454Merged/Rnn454MergedBlastResults/Blast2GoBBFinal/Combinedfile_070911/Annotation_45_cutoff/KEGG/map01063.gif
Biosynthesis of alkaloids derived from shikimate pathway	150	phosphoglycerate kinase	ec:2.7.2.3	3	BB_Contig_52181, BB_Contig_39721, BB_Contig_9345	path:map01063	/home/saranga/Desktop/Om_AssemblyBlast_Rnn454Merged/Rnn454MergedBlastResults/Blast2GoBBFinal/Combinedfile_070911/Annotation_45_cutoff/KEGG/map01063.gif
Biosynthesis of alkaloids derived from shikimate pathway	150	tryptophan 5-monooxygenase	ec:1.14.16.4	2	BB_Contig_21637, BB_Contig_3593	path:map01063	/home/saranga/Desktop/Om_AssemblyBlast_Rnn454Merged/Rnn454MergedBlastResults/Blast2GoBBFinal/Combinedfile_070911/Annotation_45_cutoff/KEGG/map01063.gif
Biosynthesis of alkaloids derived from shikimate pathway	150	dihydrolipoyllysine-residue acetyltransferase	ec:2.3.1.12	1	BB_Contig_10377	path:map01063	/home/saranga/Desktop/Om_AssemblyBlast_Rnn454Merged/Rnn454MergedBlastResults/Blast2GoBBFinal/Combinedfile_070911/Annotation_45_cutoff/KEGG/map01063.gif
Biosynthesis of alkaloids derived from shikimate pathway	150	fructose-bisphosphate aldolase	ec:4.1.2.13	12	BB_Contig_23819, BB_Contig_39327, BB_Contig_2687, BB_Contig_26740, BB_Contig_33547, BB_Contig_50357, BB_Contig_50819, BB_Contig_36763, BB_Contig_50804, BB_Contig_13610, BB_Contig_39328, BB_Contig_25416	path:map01063	/home/saranga/Desktop/Om_AssemblyBlast_Rnn454Merged/Rnn454MergedBlastResults/Blast2GoBBFinal/Combinedfile_070911/Annotation_45_cutoff/KEGG/map01063.gif
Biosynthesis of alkaloids derived from shikimate pathway	150	isocitrate dehydrogenase (NADP+)	ec:1.1.1.42	5	BB_Contig_2520, BB_Contig_49457, BB_Contig_29810, BB_Contig_30609, BB_Contig_35544	path:map01063	/home/saranga/Desktop/Om_AssemblyBlast_Rnn454Merged/Rnn454MergedBlastResults/Blast2GoBBFinal/Combinedfile_070911/Annotation_45_cutoff/KEGG/map01063.gif
Biosynthesis of alkaloids derived from shikimate pathway	150	isocitrate dehydrogenase (NAD+)	ec:1.1.1.41	5	BB_Contig_12865, BB_Contig_8890, BB_Contig_43164, BB_Contig_13903, BB_Contig_17543	path:map01063	/home/saranga/Desktop/Om_AssemblyBlast_Rnn454Merged/Rnn454MergedBlastResults/Blast2GoBBFinal/Combinedfile_070911/Annotation_45_cutoff/KEGG/map01063.gif
Biosynthesis of alkaloids derived from shikimate pathway	150	3-deoxy-7-phosphoheptulonate synthase	ec:2.5.1.54	1	BB_Contig_52029	path:map01063	/home/saranga/Desktop/Om_AssemblyBlast_Rnn454Merged/Rnn454MergedBlastResults/Blast2GoBBFinal/Combinedfile_070911/Annotation_45_cutoff/KEGG/map01063.gif
Biosynthesis of alkaloids derived from shikimate pathway	150	malate dehydrogenase (decarboxylating)	ec:1.1.1.39	1	BB_Contig_50748	path:map01063	/home/saranga/Desktop/Om_AssemblyBlast_Rnn454Merged/Rnn454MergedBlastResults/Blast2GoBBFinal/Combinedfile_070911/Annotation_45_cutoff/KEGG/map01063.gif
Biosynthesis of alkaloids derived from shikimate pathway	150	malate dehydrogenase	ec:1.1.1.37	14	BB_Contig_36673, BB_Contig_36664, BB_Contig_16492, BB_Contig_8313, BB_Contig_30641, BB_Contig_3987, BB_Contig_12030, BB_Contig_9743, BB_Contig_35513, BB_Contig_1223, BB_Contig_43064, BB_Contig_26760, BB_Contig_13315, BB_Contig_26761	path:map01063	/home/saranga/Desktop/Om_AssemblyBlast_Rnn454Merged/Rnn454MergedBlastResults/Blast2GoBBFinal/Combinedfile_070911/Annotation_45_cutoff/KEGG/map01063.gif
Biosynthesis of alkaloids derived from shikimate pathway	150	3-methyl-2-oxobutanoate dehydrogenase (2-methylpropanoyl-transferring)	ec:1.2.4.4	2	BB_Contig_16517, BB_Contig_13877	path:map01063	/home/saranga/Desktop/Om_AssemblyBlast_Rnn454Merged/Rnn454MergedBlastResults/Blast2GoBBFinal/Combinedfile_070911/Annotation_45_cutoff/KEGG/map01063.gif
Biosynthesis of alkaloids derived from shikimate pathway	150	oxoglutarate dehydrogenase (succinyl-transferring)	ec:1.2.4.2	7	BB_Contig_16646, BB_Contig_15444, BB_Contig_37927, BB_Contig_37928, BB_Contig_1412, BB_Contig_11575, BB_Contig_42804	path:map01063	/home/saranga/Desktop/Om_AssemblyBlast_Rnn454Merged/Rnn454MergedBlastResults/Blast2GoBBFinal/Combinedfile_070911/Annotation_45_cutoff/KEGG/map01063.gif
Biosynthesis of alkaloids derived from shikimate pathway	150	pyruvate dehydrogenase (acetyl-transferring)	ec:1.2.4.1	5	BB_Contig_16517, BB_Contig_49029, BB_Contig_11030, BB_Contig_36552, BB_Contig_12164	path:map01063	/home/saranga/Desktop/Om_AssemblyBlast_Rnn454Merged/Rnn454MergedBlastResults/Blast2GoBBFinal/Combinedfile_070911/Annotation_45_cutoff/KEGG/map01063.gif
Biosynthesis of alkaloids derived from shikimate pathway	150	tyrosine transaminase	ec:2.6.1.5	2	BB_Contig_2421, BB_Contig_28370	path:map01063	/home/saranga/Desktop/Om_AssemblyBlast_Rnn454Merged/Rnn454MergedBlastResults/Blast2GoBBFinal/Combinedfile_070911/Annotation_45_cutoff/KEGG/map01063.gif
Biosynthesis of alkaloids derived from shikimate pathway	150	dihydrolipoyl dehydrogenase	ec:1.8.1.4	2	BB_Contig_2828, BB_Contig_49521	path:map01063	/home/saranga/Desktop/Om_AssemblyBlast_Rnn454Merged/Rnn454MergedBlastResults/Blast2GoBBFinal/Combinedfile_070911/Annotation_45_cutoff/KEGG/map01063.gif
Biosynthesis of alkaloids derived from shikimate pathway	150	branched-chain-amino-acid transaminase	ec:2.6.1.42	1	BB_Contig_3772	path:map01063	/home/saranga/Desktop/Om_AssemblyBlast_Rnn454Merged/Rnn454MergedBlastResults/Blast2GoBBFinal/Combinedfile_070911/Annotation_45_cutoff/KEGG/map01063.gif
Biosynthesis of alkaloids derived from shikimate pathway	150	4-coumarate---CoA ligase	ec:6.2.1.12	1	BB_Contig_9092	path:map01063	/home/saranga/Desktop/Om_AssemblyBlast_Rnn454Merged/Rnn454MergedBlastResults/Blast2GoBBFinal/Combinedfile_070911/Annotation_45_cutoff/KEGG/map01063.gif
Biosynthesis of alkaloids derived from shikimate pathway	150	unspecific monooxygenase	ec:1.14.14.1	7	BB_Contig_32601, BB_Contig_35839, BB_Contig_36766, BB_Contig_46217, BB_Contig_40726, BB_Contig_37991, BB_Contig_30394	path:map01063	/home/saranga/Desktop/Om_AssemblyBlast_Rnn454Merged/Rnn454MergedBlastResults/Blast2GoBBFinal/Combinedfile_070911/Annotation_45_cutoff/KEGG/map01063.gif
Biosynthesis of alkaloids derived from shikimate pathway	150	shikimate kinase	ec:2.7.1.71	3	BB_Contig_2146, BB_Contig_14277, BB_Contig_49443	path:map01063	/home/saranga/Desktop/Om_AssemblyBlast_Rnn454Merged/Rnn454MergedBlastResults/Blast2GoBBFinal/Combinedfile_070911/Annotation_45_cutoff/KEGG/map01063.gif
Biosynthesis of alkaloids derived from shikimate pathway	150	glyceraldehyde-3-phosphate dehydrogenase (NADP+) (phosphorylating)	ec:1.2.1.13	1	BB_Contig_50527	path:map01063	/home/saranga/Desktop/Om_AssemblyBlast_Rnn454Merged/Rnn454MergedBlastResults/Blast2GoBBFinal/Combinedfile_070911/Annotation_45_cutoff/KEGG/map01063.gif
Biosynthesis of alkaloids derived from shikimate pathway	150	glyceraldehyde-3-phosphate dehydrogenase (phosphorylating)	ec:1.2.1.12	11	BB_Contig_51036, BB_Contig_50527, BB_Contig_13375, BB_Contig_48716, BB_Contig_53066, BB_Contig_36367, BB_Contig_50600, BB_Contig_49348, BB_Contig_52730, BB_Contig_50960, BB_Contig_36811	path:map01063	/home/saranga/Desktop/Om_AssemblyBlast_Rnn454Merged/Rnn454MergedBlastResults/Blast2GoBBFinal/Combinedfile_070911/Annotation_45_cutoff/KEGG/map01063.gif
Biosynthesis of alkaloids derived from shikimate pathway	150	phosphoglycerate mutase	ec:5.4.2.1	2	BB_Contig_3663, BB_Contig_8685	path:map01063	/home/saranga/Desktop/Om_AssemblyBlast_Rnn454Merged/Rnn454MergedBlastResults/Blast2GoBBFinal/Combinedfile_070911/Annotation_45_cutoff/KEGG/map01063.gif
Biosynthesis of alkaloids derived from shikimate pathway	150	pyruvate kinase	ec:2.7.1.40	8	BB_Contig_11828, BB_Contig_50148, BB_Contig_43112, BB_Contig_12537, BB_Contig_43111, BB_Contig_49046, BB_Contig_27764, BB_Contig_27565	path:map01063	/home/saranga/Desktop/Om_AssemblyBlast_Rnn454Merged/Rnn454MergedBlastResults/Blast2GoBBFinal/Combinedfile_070911/Annotation_45_cutoff/KEGG/map01063.gif
Biosynthesis of alkaloids derived from shikimate pathway	150	aconitate hydratase	ec:4.2.1.3	6	BB_Contig_42525, BB_Contig_34856, BB_Contig_1377, BB_Contig_39408, BB_Contig_2813, BB_Contig_10409	path:map01063	/home/saranga/Desktop/Om_AssemblyBlast_Rnn454Merged/Rnn454MergedBlastResults/Blast2GoBBFinal/Combinedfile_070911/Annotation_45_cutoff/KEGG/map01063.gif
Biosynthesis of alkaloids derived from shikimate pathway	150	fumarate hydratase	ec:4.2.1.2	1	BB_Contig_8601	path:map01063	/home/saranga/Desktop/Om_AssemblyBlast_Rnn454Merged/Rnn454MergedBlastResults/Blast2GoBBFinal/Combinedfile_070911/Annotation_45_cutoff/KEGG/map01063.gif
Biosynthesis of terpenoids and steroids	135	6-phosphofructokinase	ec:2.7.1.11	4	BB_Contig_50816, BB_Contig_8607, BB_Contig_15245, BB_Contig_22682	path:map01062	/home/saranga/Desktop/Om_AssemblyBlast_Rnn454Merged/Rnn454MergedBlastResults/Blast2GoBBFinal/Combinedfile_070911/Annotation_45_cutoff/KEGG/map01062.gif
Biosynthesis of terpenoids and steroids	135	diphosphomevalonate decarboxylase	ec:4.1.1.33	1	BB_Contig_14280	path:map01062	/home/saranga/Desktop/Om_AssemblyBlast_Rnn454Merged/Rnn454MergedBlastResults/Blast2GoBBFinal/Combinedfile_070911/Annotation_45_cutoff/KEGG/map01062.gif
Biosynthesis of terpenoids and steroids	135	glucose-6-phosphate isomerase	ec:5.3.1.9	2	BB_Contig_9201, BB_Contig_52539	path:map01062	/home/saranga/Desktop/Om_AssemblyBlast_Rnn454Merged/Rnn454MergedBlastResults/Blast2GoBBFinal/Combinedfile_070911/Annotation_45_cutoff/KEGG/map01062.gif
Biosynthesis of terpenoids and steroids	135	hexokinase	ec:2.7.1.1	6	BB_Contig_11606, BB_Contig_21125, BB_Contig_4083, BB_Contig_9182, BB_Contig_26947, BB_Contig_49116	path:map01062	/home/saranga/Desktop/Om_AssemblyBlast_Rnn454Merged/Rnn454MergedBlastResults/Blast2GoBBFinal/Combinedfile_070911/Annotation_45_cutoff/KEGG/map01062.gif
Biosynthesis of terpenoids and steroids	135	phosphopyruvate hydratase	ec:4.2.1.11	2	BB_Contig_52366, BB_Contig_30594	path:map01062	/home/saranga/Desktop/Om_AssemblyBlast_Rnn454Merged/Rnn454MergedBlastResults/Blast2GoBBFinal/Combinedfile_070911/Annotation_45_cutoff/KEGG/map01062.gif
Biosynthesis of terpenoids and steroids	135	phosphomevalonate kinase	ec:2.7.4.2	1	BB_Contig_2552	path:map01062	/home/saranga/Desktop/Om_AssemblyBlast_Rnn454Merged/Rnn454MergedBlastResults/Blast2GoBBFinal/Combinedfile_070911/Annotation_45_cutoff/KEGG/map01062.gif
Biosynthesis of terpenoids and steroids	135	2-C-methyl-D-erythritol 4-phosphate cytidylyltransferase	ec:2.7.7.60	1	BB_Contig_14945	path:map01062	/home/saranga/Desktop/Om_AssemblyBlast_Rnn454Merged/Rnn454MergedBlastResults/Blast2GoBBFinal/Combinedfile_070911/Annotation_45_cutoff/KEGG/map01062.gif
Biosynthesis of terpenoids and steroids	135	dimethylallyltranstransferase	ec:2.5.1.1	5	BB_Contig_11675, BB_Contig_15296, BB_Contig_21327, BB_Contig_12926, BB_Contig_29306	path:map01062	/home/saranga/Desktop/Om_AssemblyBlast_Rnn454Merged/Rnn454MergedBlastResults/Blast2GoBBFinal/Combinedfile_070911/Annotation_45_cutoff/KEGG/map01062.gif
Biosynthesis of terpenoids and steroids	135	ATP citrate synthase	ec:2.3.3.8	5	BB_Contig_52938, BB_Contig_51604, BB_Contig_9479, BB_Contig_49400, BB_Contig_28354	path:map01062	/home/saranga/Desktop/Om_AssemblyBlast_Rnn454Merged/Rnn454MergedBlastResults/Blast2GoBBFinal/Combinedfile_070911/Annotation_45_cutoff/KEGG/map01062.gif
Biosynthesis of terpenoids and steroids	135	citrate (Si)-synthase	ec:2.3.3.1	3	BB_Contig_917, BB_Contig_51520, BB_Contig_42396	path:map01062	/home/saranga/Desktop/Om_AssemblyBlast_Rnn454Merged/Rnn454MergedBlastResults/Blast2GoBBFinal/Combinedfile_070911/Annotation_45_cutoff/KEGG/map01062.gif
Biosynthesis of terpenoids and steroids	135	succinate---CoA ligase (ADP-forming)	ec:6.2.1.5	6	BB_Contig_12740, BB_Contig_52938, BB_Contig_51604, BB_Contig_9479, BB_Contig_49400, BB_Contig_28354	path:map01062	/home/saranga/Desktop/Om_AssemblyBlast_Rnn454Merged/Rnn454MergedBlastResults/Blast2GoBBFinal/Combinedfile_070911/Annotation_45_cutoff/KEGG/map01062.gif
Biosynthesis of terpenoids and steroids	135	succinate---CoA ligase (GDP-forming)	ec:6.2.1.4	3	BB_Contig_52938, BB_Contig_12833, BB_Contig_28354	path:map01062	/home/saranga/Desktop/Om_AssemblyBlast_Rnn454Merged/Rnn454MergedBlastResults/Blast2GoBBFinal/Combinedfile_070911/Annotation_45_cutoff/KEGG/map01062.gif
Biosynthesis of terpenoids and steroids	135	dihydrolipoyllysine-residue succinyltransferase	ec:2.3.1.61	5	BB_Contig_52230, BB_Contig_449, BB_Contig_13073, BB_Contig_9536, BB_Contig_28731	path:map01062	/home/saranga/Desktop/Om_AssemblyBlast_Rnn454Merged/Rnn454MergedBlastResults/Blast2GoBBFinal/Combinedfile_070911/Annotation_45_cutoff/KEGG/map01062.gif
Biosynthesis of terpenoids and steroids	135	succinate dehydrogenase (ubiquinone)	ec:1.3.5.1	5	BB_Contig_37339, BB_Contig_52043, BB_Contig_51800, BB_Contig_5427, BB_Contig_15994	path:map01062	/home/saranga/Desktop/Om_AssemblyBlast_Rnn454Merged/Rnn454MergedBlastResults/Blast2GoBBFinal/Combinedfile_070911/Annotation_45_cutoff/KEGG/map01062.gif
Biosynthesis of terpenoids and steroids	135	phosphoglycerate kinase	ec:2.7.2.3	3	BB_Contig_52181, BB_Contig_39721, BB_Contig_9345	path:map01062	/home/saranga/Desktop/Om_AssemblyBlast_Rnn454Merged/Rnn454MergedBlastResults/Blast2GoBBFinal/Combinedfile_070911/Annotation_45_cutoff/KEGG/map01062.gif
Biosynthesis of terpenoids and steroids	135	dihydrolipoyllysine-residue acetyltransferase	ec:2.3.1.12	1	BB_Contig_10377	path:map01062	/home/saranga/Desktop/Om_AssemblyBlast_Rnn454Merged/Rnn454MergedBlastResults/Blast2GoBBFinal/Combinedfile_070911/Annotation_45_cutoff/KEGG/map01062.gif
Biosynthesis of terpenoids and steroids	135	fructose-bisphosphate aldolase	ec:4.1.2.13	12	BB_Contig_23819, BB_Contig_39327, BB_Contig_2687, BB_Contig_26740, BB_Contig_33547, BB_Contig_50357, BB_Contig_50819, BB_Contig_36763, BB_Contig_50804, BB_Contig_13610, BB_Contig_39328, BB_Contig_25416	path:map01062	/home/saranga/Desktop/Om_AssemblyBlast_Rnn454Merged/Rnn454MergedBlastResults/Blast2GoBBFinal/Combinedfile_070911/Annotation_45_cutoff/KEGG/map01062.gif
Biosynthesis of terpenoids and steroids	135	isocitrate dehydrogenase (NADP+)	ec:1.1.1.42	5	BB_Contig_2520, BB_Contig_49457, BB_Contig_29810, BB_Contig_30609, BB_Contig_35544	path:map01062	/home/saranga/Desktop/Om_AssemblyBlast_Rnn454Merged/Rnn454MergedBlastResults/Blast2GoBBFinal/Combinedfile_070911/Annotation_45_cutoff/KEGG/map01062.gif
Biosynthesis of terpenoids and steroids	135	isocitrate dehydrogenase (NAD+)	ec:1.1.1.41	5	BB_Contig_12865, BB_Contig_8890, BB_Contig_43164, BB_Contig_13903, BB_Contig_17543	path:map01062	/home/saranga/Desktop/Om_AssemblyBlast_Rnn454Merged/Rnn454MergedBlastResults/Blast2GoBBFinal/Combinedfile_070911/Annotation_45_cutoff/KEGG/map01062.gif
Biosynthesis of terpenoids and steroids	135	malate dehydrogenase (decarboxylating)	ec:1.1.1.39	1	BB_Contig_50748	path:map01062	/home/saranga/Desktop/Om_AssemblyBlast_Rnn454Merged/Rnn454MergedBlastResults/Blast2GoBBFinal/Combinedfile_070911/Annotation_45_cutoff/KEGG/map01062.gif
Biosynthesis of terpenoids and steroids	135	malate dehydrogenase	ec:1.1.1.37	14	BB_Contig_36673, BB_Contig_36664, BB_Contig_16492, BB_Contig_8313, BB_Contig_30641, BB_Contig_3987, BB_Contig_12030, BB_Contig_9743, BB_Contig_35513, BB_Contig_1223, BB_Contig_43064, BB_Contig_26760, BB_Contig_13315, BB_Contig_26761	path:map01062	/home/saranga/Desktop/Om_AssemblyBlast_Rnn454Merged/Rnn454MergedBlastResults/Blast2GoBBFinal/Combinedfile_070911/Annotation_45_cutoff/KEGG/map01062.gif
Biosynthesis of terpenoids and steroids	135	hydroxymethylglutaryl-CoA reductase (NADPH)	ec:1.1.1.34	5	BB_Contig_23444, BB_Contig_28393, BB_Contig_19444, BB_Contig_599, BB_Contig_21104	path:map01062	/home/saranga/Desktop/Om_AssemblyBlast_Rnn454Merged/Rnn454MergedBlastResults/Blast2GoBBFinal/Combinedfile_070911/Annotation_45_cutoff/KEGG/map01062.gif
Biosynthesis of terpenoids and steroids	135	ditrans,polycis-undecaprenyl-diphosphate synthase [(2E,6E)-farnesyl-diphosphate specific]	ec:2.5.1.31	1	BB_Contig_6734	path:map01062	/home/saranga/Desktop/Om_AssemblyBlast_Rnn454Merged/Rnn454MergedBlastResults/Blast2GoBBFinal/Combinedfile_070911/Annotation_45_cutoff/KEGG/map01062.gif
Biosynthesis of terpenoids and steroids	135	geranylgeranyl diphosphate synthase	ec:2.5.1.29	4	BB_Contig_11675, BB_Contig_15296, BB_Contig_21327, BB_Contig_29306	path:map01062	/home/saranga/Desktop/Om_AssemblyBlast_Rnn454Merged/Rnn454MergedBlastResults/Blast2GoBBFinal/Combinedfile_070911/Annotation_45_cutoff/KEGG/map01062.gif
Biosynthesis of terpenoids and steroids	135	squalene synthase	ec:2.5.1.21	1	BB_Contig_51481	path:map01062	/home/saranga/Desktop/Om_AssemblyBlast_Rnn454Merged/Rnn454MergedBlastResults/Blast2GoBBFinal/Combinedfile_070911/Annotation_45_cutoff/KEGG/map01062.gif
Biosynthesis of terpenoids and steroids	135	oxoglutarate dehydrogenase (succinyl-transferring)	ec:1.2.4.2	7	BB_Contig_16646, BB_Contig_15444, BB_Contig_37927, BB_Contig_37928, BB_Contig_1412, BB_Contig_11575, BB_Contig_42804	path:map01062	/home/saranga/Desktop/Om_AssemblyBlast_Rnn454Merged/Rnn454MergedBlastResults/Blast2GoBBFinal/Combinedfile_070911/Annotation_45_cutoff/KEGG/map01062.gif
Biosynthesis of terpenoids and steroids	135	pyruvate dehydrogenase (acetyl-transferring)	ec:1.2.4.1	5	BB_Contig_16517, BB_Contig_49029, BB_Contig_11030, BB_Contig_36552, BB_Contig_12164	path:map01062	/home/saranga/Desktop/Om_AssemblyBlast_Rnn454Merged/Rnn454MergedBlastResults/Blast2GoBBFinal/Combinedfile_070911/Annotation_45_cutoff/KEGG/map01062.gif
Biosynthesis of terpenoids and steroids	135	(2E,6E)-farnesyl diphosphate synthase	ec:2.5.1.10	5	BB_Contig_11675, BB_Contig_15296, BB_Contig_21327, BB_Contig_12926, BB_Contig_29306	path:map01062	/home/saranga/Desktop/Om_AssemblyBlast_Rnn454Merged/Rnn454MergedBlastResults/Blast2GoBBFinal/Combinedfile_070911/Annotation_45_cutoff/KEGG/map01062.gif
Biosynthesis of terpenoids and steroids	135	hydroxymethylglutaryl-CoA synthase	ec:2.3.3.10	1	BB_Contig_3766	path:map01062	/home/saranga/Desktop/Om_AssemblyBlast_Rnn454Merged/Rnn454MergedBlastResults/Blast2GoBBFinal/Combinedfile_070911/Annotation_45_cutoff/KEGG/map01062.gif
Biosynthesis of terpenoids and steroids	135	dihydrolipoyl dehydrogenase	ec:1.8.1.4	2	BB_Contig_2828, BB_Contig_49521	path:map01062	/home/saranga/Desktop/Om_AssemblyBlast_Rnn454Merged/Rnn454MergedBlastResults/Blast2GoBBFinal/Combinedfile_070911/Annotation_45_cutoff/KEGG/map01062.gif
Biosynthesis of terpenoids and steroids	135	glyceraldehyde-3-phosphate dehydrogenase (NADP+) (phosphorylating)	ec:1.2.1.13	1	BB_Contig_50527	path:map01062	/home/saranga/Desktop/Om_AssemblyBlast_Rnn454Merged/Rnn454MergedBlastResults/Blast2GoBBFinal/Combinedfile_070911/Annotation_45_cutoff/KEGG/map01062.gif
Biosynthesis of terpenoids and steroids	135	glyceraldehyde-3-phosphate dehydrogenase (phosphorylating)	ec:1.2.1.12	11	BB_Contig_51036, BB_Contig_50527, BB_Contig_13375, BB_Contig_48716, BB_Contig_53066, BB_Contig_36367, BB_Contig_50600, BB_Contig_49348, BB_Contig_52730, BB_Contig_50960, BB_Contig_36811	path:map01062	/home/saranga/Desktop/Om_AssemblyBlast_Rnn454Merged/Rnn454MergedBlastResults/Blast2GoBBFinal/Combinedfile_070911/Annotation_45_cutoff/KEGG/map01062.gif
Biosynthesis of terpenoids and steroids	135	phosphoglycerate mutase	ec:5.4.2.1	2	BB_Contig_3663, BB_Contig_8685	path:map01062	/home/saranga/Desktop/Om_AssemblyBlast_Rnn454Merged/Rnn454MergedBlastResults/Blast2GoBBFinal/Combinedfile_070911/Annotation_45_cutoff/KEGG/map01062.gif
Biosynthesis of terpenoids and steroids	135	isopentenyl-diphosphate Delta-isomerase	ec:5.3.3.2	1	BB_Contig_2333	path:map01062	/home/saranga/Desktop/Om_AssemblyBlast_Rnn454Merged/Rnn454MergedBlastResults/Blast2GoBBFinal/Combinedfile_070911/Annotation_45_cutoff/KEGG/map01062.gif
Biosynthesis of terpenoids and steroids	135	pyruvate kinase	ec:2.7.1.40	8	BB_Contig_11828, BB_Contig_50148, BB_Contig_43112, BB_Contig_12537, BB_Contig_43111, BB_Contig_49046, BB_Contig_27764, BB_Contig_27565	path:map01062	/home/saranga/Desktop/Om_AssemblyBlast_Rnn454Merged/Rnn454MergedBlastResults/Blast2GoBBFinal/Combinedfile_070911/Annotation_45_cutoff/KEGG/map01062.gif
Biosynthesis of terpenoids and steroids	135	mevalonate kinase	ec:2.7.1.36	1	BB_Contig_13162	path:map01062	/home/saranga/Desktop/Om_AssemblyBlast_Rnn454Merged/Rnn454MergedBlastResults/Blast2GoBBFinal/Combinedfile_070911/Annotation_45_cutoff/KEGG/map01062.gif
Biosynthesis of terpenoids and steroids	135	aconitate hydratase	ec:4.2.1.3	6	BB_Contig_42525, BB_Contig_34856, BB_Contig_1377, BB_Contig_39408, BB_Contig_2813, BB_Contig_10409	path:map01062	/home/saranga/Desktop/Om_AssemblyBlast_Rnn454Merged/Rnn454MergedBlastResults/Blast2GoBBFinal/Combinedfile_070911/Annotation_45_cutoff/KEGG/map01062.gif
Biosynthesis of terpenoids and steroids	135	fumarate hydratase	ec:4.2.1.2	1	BB_Contig_8601	path:map01062	/home/saranga/Desktop/Om_AssemblyBlast_Rnn454Merged/Rnn454MergedBlastResults/Blast2GoBBFinal/Combinedfile_070911/Annotation_45_cutoff/KEGG/map01062.gif
Flavone and flavonol biosynthesis	5	beta-glucuronidase	ec:3.2.1.31	5	BB_Contig_44011, BB_Contig_44616, BB_Contig_49464, BB_Contig_38912, BB_Contig_14009	path:map00944	/home/saranga/Desktop/Om_AssemblyBlast_Rnn454Merged/Rnn454MergedBlastResults/Blast2GoBBFinal/Combinedfile_070911/Annotation_45_cutoff/KEGG/map00944.gif
Biosynthesis of phenylpropanoids	166	6-phosphofructokinase	ec:2.7.1.11	4	BB_Contig_50816, BB_Contig_8607, BB_Contig_15245, BB_Contig_22682	path:map01061	/home/saranga/Desktop/Om_AssemblyBlast_Rnn454Merged/Rnn454MergedBlastResults/Blast2GoBBFinal/Combinedfile_070911/Annotation_45_cutoff/KEGG/map01061.gif
Biosynthesis of phenylpropanoids	166	glucose-6-phosphate isomerase	ec:5.3.1.9	2	BB_Contig_9201, BB_Contig_52539	path:map01061	/home/saranga/Desktop/Om_AssemblyBlast_Rnn454Merged/Rnn454MergedBlastResults/Blast2GoBBFinal/Combinedfile_070911/Annotation_45_cutoff/KEGG/map01061.gif
Biosynthesis of phenylpropanoids	166	hexokinase	ec:2.7.1.1	6	BB_Contig_11606, BB_Contig_21125, BB_Contig_4083, BB_Contig_9182, BB_Contig_26947, BB_Contig_49116	path:map01061	/home/saranga/Desktop/Om_AssemblyBlast_Rnn454Merged/Rnn454MergedBlastResults/Blast2GoBBFinal/Combinedfile_070911/Annotation_45_cutoff/KEGG/map01061.gif
Biosynthesis of phenylpropanoids	166	phosphopyruvate hydratase	ec:4.2.1.11	2	BB_Contig_52366, BB_Contig_30594	path:map01061	/home/saranga/Desktop/Om_AssemblyBlast_Rnn454Merged/Rnn454MergedBlastResults/Blast2GoBBFinal/Combinedfile_070911/Annotation_45_cutoff/KEGG/map01061.gif
Biosynthesis of phenylpropanoids	166	peroxidase	ec:1.11.1.7	21	BB_Contig_6591, BB_Contig_17660, BB_Contig_28549, BB_Contig_17852, BB_Contig_20640, BB_Contig_1387, BB_Contig_1744, BB_Contig_16627, BB_Contig_2731, BB_Contig_6817, BB_Contig_2186, BB_Contig_20607, BB_Contig_20664, BB_Contig_20510, BB_Contig_1795, BB_Contig_32580, BB_Contig_42567, BB_Contig_656, BB_Contig_3580, BB_Contig_3696, BB_Contig_11505	path:map01061	/home/saranga/Desktop/Om_AssemblyBlast_Rnn454Merged/Rnn454MergedBlastResults/Blast2GoBBFinal/Combinedfile_070911/Annotation_45_cutoff/KEGG/map01061.gif
Biosynthesis of phenylpropanoids	166	transaldolase	ec:2.2.1.2	2	BB_Contig_11705, BB_Contig_12935	path:map01061	/home/saranga/Desktop/Om_AssemblyBlast_Rnn454Merged/Rnn454MergedBlastResults/Blast2GoBBFinal/Combinedfile_070911/Annotation_45_cutoff/KEGG/map01061.gif
Biosynthesis of phenylpropanoids	166	transketolase	ec:2.2.1.1	1	BB_Contig_49225	path:map01061	/home/saranga/Desktop/Om_AssemblyBlast_Rnn454Merged/Rnn454MergedBlastResults/Blast2GoBBFinal/Combinedfile_070911/Annotation_45_cutoff/KEGG/map01061.gif
Biosynthesis of phenylpropanoids	166	fructose-bisphosphatase	ec:3.1.3.11	9	BB_Contig_52408, BB_Contig_52490, BB_Contig_5108, BB_Contig_1456, BB_Contig_37032, BB_Contig_34908, BB_Contig_26779, BB_Contig_27111, BB_Contig_28171	path:map01061	/home/saranga/Desktop/Om_AssemblyBlast_Rnn454Merged/Rnn454MergedBlastResults/Blast2GoBBFinal/Combinedfile_070911/Annotation_45_cutoff/KEGG/map01061.gif
Biosynthesis of phenylpropanoids	166	ATP citrate synthase	ec:2.3.3.8	5	BB_Contig_52938, BB_Contig_51604, BB_Contig_9479, BB_Contig_49400, BB_Contig_28354	path:map01061	/home/saranga/Desktop/Om_AssemblyBlast_Rnn454Merged/Rnn454MergedBlastResults/Blast2GoBBFinal/Combinedfile_070911/Annotation_45_cutoff/KEGG/map01061.gif
Biosynthesis of phenylpropanoids	166	citrate (Si)-synthase	ec:2.3.3.1	3	BB_Contig_917, BB_Contig_51520, BB_Contig_42396	path:map01061	/home/saranga/Desktop/Om_AssemblyBlast_Rnn454Merged/Rnn454MergedBlastResults/Blast2GoBBFinal/Combinedfile_070911/Annotation_45_cutoff/KEGG/map01061.gif
Biosynthesis of phenylpropanoids	166	succinate---CoA ligase (ADP-forming)	ec:6.2.1.5	6	BB_Contig_12740, BB_Contig_52938, BB_Contig_51604, BB_Contig_9479, BB_Contig_49400, BB_Contig_28354	path:map01061	/home/saranga/Desktop/Om_AssemblyBlast_Rnn454Merged/Rnn454MergedBlastResults/Blast2GoBBFinal/Combinedfile_070911/Annotation_45_cutoff/KEGG/map01061.gif
Biosynthesis of phenylpropanoids	166	succinate---CoA ligase (GDP-forming)	ec:6.2.1.4	3	BB_Contig_52938, BB_Contig_12833, BB_Contig_28354	path:map01061	/home/saranga/Desktop/Om_AssemblyBlast_Rnn454Merged/Rnn454MergedBlastResults/Blast2GoBBFinal/Combinedfile_070911/Annotation_45_cutoff/KEGG/map01061.gif
Biosynthesis of phenylpropanoids	166	dihydrolipoyllysine-residue succinyltransferase	ec:2.3.1.61	5	BB_Contig_52230, BB_Contig_449, BB_Contig_13073, BB_Contig_9536, BB_Contig_28731	path:map01061	/home/saranga/Desktop/Om_AssemblyBlast_Rnn454Merged/Rnn454MergedBlastResults/Blast2GoBBFinal/Combinedfile_070911/Annotation_45_cutoff/KEGG/map01061.gif
Biosynthesis of phenylpropanoids	166	succinate dehydrogenase (ubiquinone)	ec:1.3.5.1	5	BB_Contig_37339, BB_Contig_52043, BB_Contig_51800, BB_Contig_5427, BB_Contig_15994	path:map01061	/home/saranga/Desktop/Om_AssemblyBlast_Rnn454Merged/Rnn454MergedBlastResults/Blast2GoBBFinal/Combinedfile_070911/Annotation_45_cutoff/KEGG/map01061.gif
Biosynthesis of phenylpropanoids	166	phosphoglycerate kinase	ec:2.7.2.3	3	BB_Contig_52181, BB_Contig_39721, BB_Contig_9345	path:map01061	/home/saranga/Desktop/Om_AssemblyBlast_Rnn454Merged/Rnn454MergedBlastResults/Blast2GoBBFinal/Combinedfile_070911/Annotation_45_cutoff/KEGG/map01061.gif
Biosynthesis of phenylpropanoids	166	dihydrolipoyllysine-residue acetyltransferase	ec:2.3.1.12	1	BB_Contig_10377	path:map01061	/home/saranga/Desktop/Om_AssemblyBlast_Rnn454Merged/Rnn454MergedBlastResults/Blast2GoBBFinal/Combinedfile_070911/Annotation_45_cutoff/KEGG/map01061.gif
Biosynthesis of phenylpropanoids	166	fructose-bisphosphate aldolase	ec:4.1.2.13	12	BB_Contig_23819, BB_Contig_39327, BB_Contig_2687, BB_Contig_26740, BB_Contig_33547, BB_Contig_50357, BB_Contig_50819, BB_Contig_36763, BB_Contig_50804, BB_Contig_13610, BB_Contig_39328, BB_Contig_25416	path:map01061	/home/saranga/Desktop/Om_AssemblyBlast_Rnn454Merged/Rnn454MergedBlastResults/Blast2GoBBFinal/Combinedfile_070911/Annotation_45_cutoff/KEGG/map01061.gif
Biosynthesis of phenylpropanoids	166	isocitrate dehydrogenase (NADP+)	ec:1.1.1.42	5	BB_Contig_2520, BB_Contig_49457, BB_Contig_29810, BB_Contig_30609, BB_Contig_35544	path:map01061	/home/saranga/Desktop/Om_AssemblyBlast_Rnn454Merged/Rnn454MergedBlastResults/Blast2GoBBFinal/Combinedfile_070911/Annotation_45_cutoff/KEGG/map01061.gif
Biosynthesis of phenylpropanoids	166	3-deoxy-7-phosphoheptulonate synthase	ec:2.5.1.54	1	BB_Contig_52029	path:map01061	/home/saranga/Desktop/Om_AssemblyBlast_Rnn454Merged/Rnn454MergedBlastResults/Blast2GoBBFinal/Combinedfile_070911/Annotation_45_cutoff/KEGG/map01061.gif
Biosynthesis of phenylpropanoids	166	malate dehydrogenase	ec:1.1.1.37	14	BB_Contig_36673, BB_Contig_36664, BB_Contig_16492, BB_Contig_8313, BB_Contig_30641, BB_Contig_3987, BB_Contig_12030, BB_Contig_9743, BB_Contig_35513, BB_Contig_1223, BB_Contig_43064, BB_Contig_26760, BB_Contig_13315, BB_Contig_26761	path:map01061	/home/saranga/Desktop/Om_AssemblyBlast_Rnn454Merged/Rnn454MergedBlastResults/Blast2GoBBFinal/Combinedfile_070911/Annotation_45_cutoff/KEGG/map01061.gif
Biosynthesis of phenylpropanoids	166	dihydrofolate reductase	ec:1.5.1.3	4	BB_Contig_20741, BB_Contig_50289, BB_Contig_19215, BB_Contig_14106	path:map01061	/home/saranga/Desktop/Om_AssemblyBlast_Rnn454Merged/Rnn454MergedBlastResults/Blast2GoBBFinal/Combinedfile_070911/Annotation_45_cutoff/KEGG/map01061.gif
Biosynthesis of phenylpropanoids	166	oxoglutarate dehydrogenase (succinyl-transferring)	ec:1.2.4.2	7	BB_Contig_16646, BB_Contig_15444, BB_Contig_37927, BB_Contig_37928, BB_Contig_1412, BB_Contig_11575, BB_Contig_42804	path:map01061	/home/saranga/Desktop/Om_AssemblyBlast_Rnn454Merged/Rnn454MergedBlastResults/Blast2GoBBFinal/Combinedfile_070911/Annotation_45_cutoff/KEGG/map01061.gif
Biosynthesis of phenylpropanoids	166	pyruvate dehydrogenase (acetyl-transferring)	ec:1.2.4.1	5	BB_Contig_16517, BB_Contig_49029, BB_Contig_11030, BB_Contig_36552, BB_Contig_12164	path:map01061	/home/saranga/Desktop/Om_AssemblyBlast_Rnn454Merged/Rnn454MergedBlastResults/Blast2GoBBFinal/Combinedfile_070911/Annotation_45_cutoff/KEGG/map01061.gif
Biosynthesis of phenylpropanoids	166	dihydropteroate synthase	ec:2.5.1.15	1	BB_Contig_53251	path:map01061	/home/saranga/Desktop/Om_AssemblyBlast_Rnn454Merged/Rnn454MergedBlastResults/Blast2GoBBFinal/Combinedfile_070911/Annotation_45_cutoff/KEGG/map01061.gif
Biosynthesis of phenylpropanoids	166	cinnamoyl-CoA reductase	ec:1.2.1.44	1	BB_Contig_50080	path:map01061	/home/saranga/Desktop/Om_AssemblyBlast_Rnn454Merged/Rnn454MergedBlastResults/Blast2GoBBFinal/Combinedfile_070911/Annotation_45_cutoff/KEGG/map01061.gif
Biosynthesis of phenylpropanoids	166	tyrosine transaminase	ec:2.6.1.5	2	BB_Contig_2421, BB_Contig_28370	path:map01061	/home/saranga/Desktop/Om_AssemblyBlast_Rnn454Merged/Rnn454MergedBlastResults/Blast2GoBBFinal/Combinedfile_070911/Annotation_45_cutoff/KEGG/map01061.gif
Biosynthesis of phenylpropanoids	166	aspartate transaminase	ec:2.6.1.1	4	BB_Contig_12873, BB_Contig_32876, BB_Contig_42469, BB_Contig_51735	path:map01061	/home/saranga/Desktop/Om_AssemblyBlast_Rnn454Merged/Rnn454MergedBlastResults/Blast2GoBBFinal/Combinedfile_070911/Annotation_45_cutoff/KEGG/map01061.gif
Biosynthesis of phenylpropanoids	166	dihydrolipoyl dehydrogenase	ec:1.8.1.4	2	BB_Contig_2828, BB_Contig_49521	path:map01061	/home/saranga/Desktop/Om_AssemblyBlast_Rnn454Merged/Rnn454MergedBlastResults/Blast2GoBBFinal/Combinedfile_070911/Annotation_45_cutoff/KEGG/map01061.gif
Biosynthesis of phenylpropanoids	166	4-coumarate---CoA ligase	ec:6.2.1.12	1	BB_Contig_9092	path:map01061	/home/saranga/Desktop/Om_AssemblyBlast_Rnn454Merged/Rnn454MergedBlastResults/Blast2GoBBFinal/Combinedfile_070911/Annotation_45_cutoff/KEGG/map01061.gif
Biosynthesis of phenylpropanoids	166	shikimate kinase	ec:2.7.1.71	3	BB_Contig_2146, BB_Contig_14277, BB_Contig_49443	path:map01061	/home/saranga/Desktop/Om_AssemblyBlast_Rnn454Merged/Rnn454MergedBlastResults/Blast2GoBBFinal/Combinedfile_070911/Annotation_45_cutoff/KEGG/map01061.gif
Biosynthesis of phenylpropanoids	166	glyceraldehyde-3-phosphate dehydrogenase (NADP+) (phosphorylating)	ec:1.2.1.13	1	BB_Contig_50527	path:map01061	/home/saranga/Desktop/Om_AssemblyBlast_Rnn454Merged/Rnn454MergedBlastResults/Blast2GoBBFinal/Combinedfile_070911/Annotation_45_cutoff/KEGG/map01061.gif
Biosynthesis of phenylpropanoids	166	succinate dehydrogenase	ec:1.3.99.1	5	BB_Contig_52152, BB_Contig_5996, BB_Contig_17780, BB_Contig_23822, BB_Contig_42890	path:map01061	/home/saranga/Desktop/Om_AssemblyBlast_Rnn454Merged/Rnn454MergedBlastResults/Blast2GoBBFinal/Combinedfile_070911/Annotation_45_cutoff/KEGG/map01061.gif
Biosynthesis of phenylpropanoids	166	glyceraldehyde-3-phosphate dehydrogenase (phosphorylating)	ec:1.2.1.12	11	BB_Contig_51036, BB_Contig_50527, BB_Contig_13375, BB_Contig_48716, BB_Contig_53066, BB_Contig_36367, BB_Contig_50600, BB_Contig_49348, BB_Contig_52730, BB_Contig_50960, BB_Contig_36811	path:map01061	/home/saranga/Desktop/Om_AssemblyBlast_Rnn454Merged/Rnn454MergedBlastResults/Blast2GoBBFinal/Combinedfile_070911/Annotation_45_cutoff/KEGG/map01061.gif
Biosynthesis of phenylpropanoids	166	phosphoglycerate mutase	ec:5.4.2.1	2	BB_Contig_3663, BB_Contig_8685	path:map01061	/home/saranga/Desktop/Om_AssemblyBlast_Rnn454Merged/Rnn454MergedBlastResults/Blast2GoBBFinal/Combinedfile_070911/Annotation_45_cutoff/KEGG/map01061.gif
Biosynthesis of phenylpropanoids	166	pyruvate kinase	ec:2.7.1.40	8	BB_Contig_11828, BB_Contig_50148, BB_Contig_43112, BB_Contig_12537, BB_Contig_43111, BB_Contig_49046, BB_Contig_27764, BB_Contig_27565	path:map01061	/home/saranga/Desktop/Om_AssemblyBlast_Rnn454Merged/Rnn454MergedBlastResults/Blast2GoBBFinal/Combinedfile_070911/Annotation_45_cutoff/KEGG/map01061.gif
Biosynthesis of phenylpropanoids	166	aconitate hydratase	ec:4.2.1.3	6	BB_Contig_42525, BB_Contig_34856, BB_Contig_1377, BB_Contig_39408, BB_Contig_2813, BB_Contig_10409	path:map01061	/home/saranga/Desktop/Om_AssemblyBlast_Rnn454Merged/Rnn454MergedBlastResults/Blast2GoBBFinal/Combinedfile_070911/Annotation_45_cutoff/KEGG/map01061.gif
Biosynthesis of phenylpropanoids	166	fumarate hydratase	ec:4.2.1.2	1	BB_Contig_8601	path:map01061	/home/saranga/Desktop/Om_AssemblyBlast_Rnn454Merged/Rnn454MergedBlastResults/Blast2GoBBFinal/Combinedfile_070911/Annotation_45_cutoff/KEGG/map01061.gif
Selenocompound metabolism	34	selenide, water dikinase	ec:2.7.9.3	2	BB_Contig_8356, BB_Contig_14180	path:map00450	/home/saranga/Desktop/Om_AssemblyBlast_Rnn454Merged/Rnn454MergedBlastResults/Blast2GoBBFinal/Combinedfile_070911/Annotation_45_cutoff/KEGG/map00450.gif
Selenocompound metabolism	34	selenocysteine lyase	ec:4.4.1.16	2	BB_Contig_26468, BB_Contig_44502	path:map00450	/home/saranga/Desktop/Om_AssemblyBlast_Rnn454Merged/Rnn454MergedBlastResults/Blast2GoBBFinal/Combinedfile_070911/Annotation_45_cutoff/KEGG/map00450.gif
Selenocompound metabolism	34	sulfate adenylyltransferase	ec:2.7.7.4	6	BB_Contig_49498, BB_Contig_662, BB_Contig_558, BB_Contig_9082, BB_Contig_288, BB_Contig_42653	path:map00450	/home/saranga/Desktop/Om_AssemblyBlast_Rnn454Merged/Rnn454MergedBlastResults/Blast2GoBBFinal/Combinedfile_070911/Annotation_45_cutoff/KEGG/map00450.gif
Selenocompound metabolism	34	cystathionine gamma-lyase	ec:4.4.1.1	4	BB_Contig_11991, BB_Contig_18492, BB_Contig_3504, BB_Contig_11273	path:map00450	/home/saranga/Desktop/Om_AssemblyBlast_Rnn454Merged/Rnn454MergedBlastResults/Blast2GoBBFinal/Combinedfile_070911/Annotation_45_cutoff/KEGG/map00450.gif
Selenocompound metabolism	34	methionine---tRNA ligase	ec:6.1.1.10	4	BB_Contig_2243, BB_Contig_4477, BB_Contig_4530, BB_Contig_37070	path:map00450	/home/saranga/Desktop/Om_AssemblyBlast_Rnn454Merged/Rnn454MergedBlastResults/Blast2GoBBFinal/Combinedfile_070911/Annotation_45_cutoff/KEGG/map00450.gif
Selenocompound metabolism	34	thioredoxin-disulfide reductase	ec:1.8.1.9	16	BB_Contig_47204, BB_Contig_17848, BB_Contig_40739, BB_Contig_27463, BB_Contig_5683, BB_Contig_48920, BB_Contig_16543, BB_Contig_11625, BB_Contig_29132, BB_Contig_50927, BB_Contig_48505, BB_Contig_29133, BB_Contig_45094, BB_Contig_47025, BB_Contig_2061, BB_Contig_25519	path:map00450	/home/saranga/Desktop/Om_AssemblyBlast_Rnn454Merged/Rnn454MergedBlastResults/Blast2GoBBFinal/Combinedfile_070911/Annotation_45_cutoff/KEGG/map00450.gif
Phenylpropanoid biosynthesis	29	peroxidase	ec:1.11.1.7	21	BB_Contig_6591, BB_Contig_17660, BB_Contig_28549, BB_Contig_17852, BB_Contig_20640, BB_Contig_1387, BB_Contig_1744, BB_Contig_16627, BB_Contig_2731, BB_Contig_6817, BB_Contig_2186, BB_Contig_20607, BB_Contig_20664, BB_Contig_20510, BB_Contig_1795, BB_Contig_32580, BB_Contig_42567, BB_Contig_656, BB_Contig_3580, BB_Contig_3696, BB_Contig_11505	path:map00940	/home/saranga/Desktop/Om_AssemblyBlast_Rnn454Merged/Rnn454MergedBlastResults/Blast2GoBBFinal/Combinedfile_070911/Annotation_45_cutoff/KEGG/map00940.gif
Phenylpropanoid biosynthesis	29	beta-glucosidase	ec:3.2.1.21	6	BB_Contig_11155, BB_Contig_7842, BB_Contig_52079, BB_Contig_1726, BB_Contig_2894, BB_Contig_25742	path:map00940	/home/saranga/Desktop/Om_AssemblyBlast_Rnn454Merged/Rnn454MergedBlastResults/Blast2GoBBFinal/Combinedfile_070911/Annotation_45_cutoff/KEGG/map00940.gif
Phenylpropanoid biosynthesis	29	cinnamoyl-CoA reductase	ec:1.2.1.44	1	BB_Contig_50080	path:map00940	/home/saranga/Desktop/Om_AssemblyBlast_Rnn454Merged/Rnn454MergedBlastResults/Blast2GoBBFinal/Combinedfile_070911/Annotation_45_cutoff/KEGG/map00940.gif
Phenylpropanoid biosynthesis	29	4-coumarate---CoA ligase	ec:6.2.1.12	1	BB_Contig_9092	path:map00940	/home/saranga/Desktop/Om_AssemblyBlast_Rnn454Merged/Rnn454MergedBlastResults/Blast2GoBBFinal/Combinedfile_070911/Annotation_45_cutoff/KEGG/map00940.gif
Tyrosine metabolism	71	5-oxopent-3-ene-1,2,5-tricarboxylate decarboxylase	ec:4.1.1.68	1	BB_Contig_40122	path:map00350	/home/saranga/Desktop/Om_AssemblyBlast_Rnn454Merged/Rnn454MergedBlastResults/Blast2GoBBFinal/Combinedfile_070911/Annotation_45_cutoff/KEGG/map00350.gif
Tyrosine metabolism	71	catechol O-methyltransferase	ec:2.1.1.6	2	BB_Contig_51689, BB_Contig_32458	path:map00350	/home/saranga/Desktop/Om_AssemblyBlast_Rnn454Merged/Rnn454MergedBlastResults/Blast2GoBBFinal/Combinedfile_070911/Annotation_45_cutoff/KEGG/map00350.gif
Tyrosine metabolism	71	fumarylacetoacetase	ec:3.7.1.2	3	BB_Contig_12619, BB_Contig_49094, BB_Contig_42860	path:map00350	/home/saranga/Desktop/Om_AssemblyBlast_Rnn454Merged/Rnn454MergedBlastResults/Blast2GoBBFinal/Combinedfile_070911/Annotation_45_cutoff/KEGG/map00350.gif
Tyrosine metabolism	71	aromatic-L-amino-acid decarboxylase	ec:4.1.1.28	4	BB_Contig_44913, BB_Contig_432, BB_Contig_5254, BB_Contig_42878	path:map00350	/home/saranga/Desktop/Om_AssemblyBlast_Rnn454Merged/Rnn454MergedBlastResults/Blast2GoBBFinal/Combinedfile_070911/Annotation_45_cutoff/KEGG/map00350.gif
Tyrosine metabolism	71	primary-amine oxidase	ec:1.4.3.21	3	BB_Contig_16630, BB_Contig_3486, BB_Contig_10330	path:map00350	/home/saranga/Desktop/Om_AssemblyBlast_Rnn454Merged/Rnn454MergedBlastResults/Blast2GoBBFinal/Combinedfile_070911/Annotation_45_cutoff/KEGG/map00350.gif
Tyrosine metabolism	71	iodide peroxidase	ec:1.11.1.8	2	BB_Contig_6154, BB_Contig_35594	path:map00350	/home/saranga/Desktop/Om_AssemblyBlast_Rnn454Merged/Rnn454MergedBlastResults/Blast2GoBBFinal/Combinedfile_070911/Annotation_45_cutoff/KEGG/map00350.gif
Tyrosine metabolism	71	alcohol dehydrogenase	ec:1.1.1.1	16	BB_Contig_20360, BB_Contig_21023, BB_Contig_23333, BB_Contig_23008, BB_Contig_24795, BB_Contig_3830, BB_Contig_6137, BB_Contig_23145, BB_Contig_22567, BB_Contig_23883, BB_Contig_4856, BB_Contig_6273, BB_Contig_20532, BB_Contig_2864, BB_Contig_18942, BB_Contig_52454	path:map00350	/home/saranga/Desktop/Om_AssemblyBlast_Rnn454Merged/Rnn454MergedBlastResults/Blast2GoBBFinal/Combinedfile_070911/Annotation_45_cutoff/KEGG/map00350.gif
Tyrosine metabolism	71	monophenol monooxygenase	ec:1.14.18.1	5	BB_Contig_3868, BB_Contig_3982, BB_Contig_52437, BB_Contig_14045, BB_Contig_15999	path:map00350	/home/saranga/Desktop/Om_AssemblyBlast_Rnn454Merged/Rnn454MergedBlastResults/Blast2GoBBFinal/Combinedfile_070911/Annotation_45_cutoff/KEGG/map00350.gif
Tyrosine metabolism	71	phenylpyruvate tautomerase	ec:5.3.2.1	2	BB_Contig_52476, BB_Contig_50534	path:map00350	/home/saranga/Desktop/Om_AssemblyBlast_Rnn454Merged/Rnn454MergedBlastResults/Blast2GoBBFinal/Combinedfile_070911/Annotation_45_cutoff/KEGG/map00350.gif
Tyrosine metabolism	71	tyrosine 3-monooxygenase	ec:1.14.16.2	3	BB_Contig_10091, BB_Contig_3153, BB_Contig_31556	path:map00350	/home/saranga/Desktop/Om_AssemblyBlast_Rnn454Merged/Rnn454MergedBlastResults/Blast2GoBBFinal/Combinedfile_070911/Annotation_45_cutoff/KEGG/map00350.gif
Tyrosine metabolism	71	homogentisate 1,2-dioxygenase	ec:1.13.11.5	1	BB_Contig_1840	path:map00350	/home/saranga/Desktop/Om_AssemblyBlast_Rnn454Merged/Rnn454MergedBlastResults/Blast2GoBBFinal/Combinedfile_070911/Annotation_45_cutoff/KEGG/map00350.gif
Tyrosine metabolism	71	catechol oxidase	ec:1.10.3.1	5	BB_Contig_3868, BB_Contig_3982, BB_Contig_52437, BB_Contig_14045, BB_Contig_15999	path:map00350	/home/saranga/Desktop/Om_AssemblyBlast_Rnn454Merged/Rnn454MergedBlastResults/Blast2GoBBFinal/Combinedfile_070911/Annotation_45_cutoff/KEGG/map00350.gif
Tyrosine metabolism	71	aldehyde dehydrogenase [NAD(P)+]	ec:1.2.1.5	4	BB_Contig_53578, BB_Contig_12368, BB_Contig_9053, BB_Contig_337	path:map00350	/home/saranga/Desktop/Om_AssemblyBlast_Rnn454Merged/Rnn454MergedBlastResults/Blast2GoBBFinal/Combinedfile_070911/Annotation_45_cutoff/KEGG/map00350.gif
Tyrosine metabolism	71	4-hydroxyphenylpyruvate dioxygenase	ec:1.13.11.27	3	BB_Contig_35905, BB_Contig_6338, BB_Contig_42780	path:map00350	/home/saranga/Desktop/Om_AssemblyBlast_Rnn454Merged/Rnn454MergedBlastResults/Blast2GoBBFinal/Combinedfile_070911/Annotation_45_cutoff/KEGG/map00350.gif
Tyrosine metabolism	71	maleylacetoacetate isomerase	ec:5.2.1.2	2	BB_Contig_43201, BB_Contig_2328	path:map00350	/home/saranga/Desktop/Om_AssemblyBlast_Rnn454Merged/Rnn454MergedBlastResults/Blast2GoBBFinal/Combinedfile_070911/Annotation_45_cutoff/KEGG/map00350.gif
Tyrosine metabolism	71	tyrosine transaminase	ec:2.6.1.5	2	BB_Contig_2421, BB_Contig_28370	path:map00350	/home/saranga/Desktop/Om_AssemblyBlast_Rnn454Merged/Rnn454MergedBlastResults/Blast2GoBBFinal/Combinedfile_070911/Annotation_45_cutoff/KEGG/map00350.gif
Tyrosine metabolism	71	aspartate transaminase	ec:2.6.1.1	4	BB_Contig_12873, BB_Contig_32876, BB_Contig_42469, BB_Contig_51735	path:map00350	/home/saranga/Desktop/Om_AssemblyBlast_Rnn454Merged/Rnn454MergedBlastResults/Blast2GoBBFinal/Combinedfile_070911/Annotation_45_cutoff/KEGG/map00350.gif
Tyrosine metabolism	71	dopamine beta-monooxygenase	ec:1.14.17.1	14	BB_Contig_13851, BB_Contig_21201, BB_Contig_488, BB_Contig_437, BB_Contig_584, BB_Contig_3646, BB_Contig_3691, BB_Contig_26861, BB_Contig_30697, BB_Contig_30849, BB_Contig_39813, BB_Contig_6641, BB_Contig_18112, BB_Contig_6713	path:map00350	/home/saranga/Desktop/Om_AssemblyBlast_Rnn454Merged/Rnn454MergedBlastResults/Blast2GoBBFinal/Combinedfile_070911/Annotation_45_cutoff/KEGG/map00350.gif
Tetracycline biosynthesis	5	acetyl-CoA carboxylase	ec:6.4.1.2	5	BB_Contig_34058, BB_Contig_12011, BB_Contig_6640, BB_Contig_11146, BB_Contig_37795	path:map00253	/home/saranga/Desktop/Om_AssemblyBlast_Rnn454Merged/Rnn454MergedBlastResults/Blast2GoBBFinal/Combinedfile_070911/Annotation_45_cutoff/KEGG/map00253.gif
Alanine, aspartate and glutamate metabolism	53	adenylosuccinate synthase	ec:6.3.4.4	1	BB_Contig_374	path:map00250	/home/saranga/Desktop/Om_AssemblyBlast_Rnn454Merged/Rnn454MergedBlastResults/Blast2GoBBFinal/Combinedfile_070911/Annotation_45_cutoff/KEGG/map00250.gif
Alanine, aspartate and glutamate metabolism	53	glutamate synthase (NADH)	ec:1.4.1.14	1	BB_Contig_3743	path:map00250	/home/saranga/Desktop/Om_AssemblyBlast_Rnn454Merged/Rnn454MergedBlastResults/Blast2GoBBFinal/Combinedfile_070911/Annotation_45_cutoff/KEGG/map00250.gif
Alanine, aspartate and glutamate metabolism	53	glutamate decarboxylase	ec:4.1.1.15	3	BB_Contig_1917, BB_Contig_14285, BB_Contig_46265	path:map00250	/home/saranga/Desktop/Om_AssemblyBlast_Rnn454Merged/Rnn454MergedBlastResults/Blast2GoBBFinal/Combinedfile_070911/Annotation_45_cutoff/KEGG/map00250.gif
Alanine, aspartate and glutamate metabolism	53	1-pyrroline-5-carboxylate dehydrogenase	ec:1.5.1.12	9	BB_Contig_13305, BB_Contig_42579, BB_Contig_42580, BB_Contig_16345, BB_Contig_17289, BB_Contig_37877, BB_Contig_28739, BB_Contig_27895, BB_Contig_28719	path:map00250	/home/saranga/Desktop/Om_AssemblyBlast_Rnn454Merged/Rnn454MergedBlastResults/Blast2GoBBFinal/Combinedfile_070911/Annotation_45_cutoff/KEGG/map00250.gif
Alanine, aspartate and glutamate metabolism	53	amidophosphoribosyltransferase	ec:2.4.2.14	2	BB_Contig_9021, BB_Contig_23937	path:map00250	/home/saranga/Desktop/Om_AssemblyBlast_Rnn454Merged/Rnn454MergedBlastResults/Blast2GoBBFinal/Combinedfile_070911/Annotation_45_cutoff/KEGG/map00250.gif
Alanine, aspartate and glutamate metabolism	53	omega-amidase	ec:3.5.1.3	1	BB_Contig_2288	path:map00250	/home/saranga/Desktop/Om_AssemblyBlast_Rnn454Merged/Rnn454MergedBlastResults/Blast2GoBBFinal/Combinedfile_070911/Annotation_45_cutoff/KEGG/map00250.gif
Alanine, aspartate and glutamate metabolism	53	glutaminase	ec:3.5.1.2	6	BB_Contig_9999, BB_Contig_9438, BB_Contig_26258, BB_Contig_28352, BB_Contig_48956, BB_Contig_43198	path:map00250	/home/saranga/Desktop/Om_AssemblyBlast_Rnn454Merged/Rnn454MergedBlastResults/Blast2GoBBFinal/Combinedfile_070911/Annotation_45_cutoff/KEGG/map00250.gif
Alanine, aspartate and glutamate metabolism	53	asparaginase	ec:3.5.1.1	3	BB_Contig_26701, BB_Contig_53054, BB_Contig_20187	path:map00250	/home/saranga/Desktop/Om_AssemblyBlast_Rnn454Merged/Rnn454MergedBlastResults/Blast2GoBBFinal/Combinedfile_070911/Annotation_45_cutoff/KEGG/map00250.gif
Alanine, aspartate and glutamate metabolism	53	carbamoyl-phosphate synthase (glutamine-hydrolysing)	ec:6.3.5.5	5	BB_Contig_21326, BB_Contig_50267, BB_Contig_47641, BB_Contig_2220, BB_Contig_358	path:map00250	/home/saranga/Desktop/Om_AssemblyBlast_Rnn454Merged/Rnn454MergedBlastResults/Blast2GoBBFinal/Combinedfile_070911/Annotation_45_cutoff/KEGG/map00250.gif
Alanine, aspartate and glutamate metabolism	53	asparagine synthase (glutamine-hydrolysing)	ec:6.3.5.4	2	BB_Contig_34138, BB_Contig_15520	path:map00250	/home/saranga/Desktop/Om_AssemblyBlast_Rnn454Merged/Rnn454MergedBlastResults/Blast2GoBBFinal/Combinedfile_070911/Annotation_45_cutoff/KEGG/map00250.gif
Alanine, aspartate and glutamate metabolism	53	glutamate dehydrogenase [NAD(P)+]	ec:1.4.1.3	2	BB_Contig_5609, BB_Contig_11925	path:map00250	/home/saranga/Desktop/Om_AssemblyBlast_Rnn454Merged/Rnn454MergedBlastResults/Blast2GoBBFinal/Combinedfile_070911/Annotation_45_cutoff/KEGG/map00250.gif
Alanine, aspartate and glutamate metabolism	53	glutamate dehydrogenase	ec:1.4.1.2	2	BB_Contig_5609, BB_Contig_11925	path:map00250	/home/saranga/Desktop/Om_AssemblyBlast_Rnn454Merged/Rnn454MergedBlastResults/Blast2GoBBFinal/Combinedfile_070911/Annotation_45_cutoff/KEGG/map00250.gif
Alanine, aspartate and glutamate metabolism	53	adenylosuccinate lyase	ec:4.3.2.2	1	BB_Contig_6608	path:map00250	/home/saranga/Desktop/Om_AssemblyBlast_Rnn454Merged/Rnn454MergedBlastResults/Blast2GoBBFinal/Combinedfile_070911/Annotation_45_cutoff/KEGG/map00250.gif
Alanine, aspartate and glutamate metabolism	53	carbamoyl-phosphate synthase (ammonia)	ec:6.3.4.16	2	BB_Contig_2220, BB_Contig_358	path:map00250	/home/saranga/Desktop/Om_AssemblyBlast_Rnn454Merged/Rnn454MergedBlastResults/Blast2GoBBFinal/Combinedfile_070911/Annotation_45_cutoff/KEGG/map00250.gif
Alanine, aspartate and glutamate metabolism	53	aspartate carbamoyltransferase	ec:2.1.3.2	5	BB_Contig_21326, BB_Contig_15465, BB_Contig_47641, BB_Contig_2220, BB_Contig_358	path:map00250	/home/saranga/Desktop/Om_AssemblyBlast_Rnn454Merged/Rnn454MergedBlastResults/Blast2GoBBFinal/Combinedfile_070911/Annotation_45_cutoff/KEGG/map00250.gif
Alanine, aspartate and glutamate metabolism	53	alanine transaminase	ec:2.6.1.2	2	BB_Contig_12509, BB_Contig_42597	path:map00250	/home/saranga/Desktop/Om_AssemblyBlast_Rnn454Merged/Rnn454MergedBlastResults/Blast2GoBBFinal/Combinedfile_070911/Annotation_45_cutoff/KEGG/map00250.gif
Alanine, aspartate and glutamate metabolism	53	aspartate transaminase	ec:2.6.1.1	4	BB_Contig_12873, BB_Contig_32876, BB_Contig_42469, BB_Contig_51735	path:map00250	/home/saranga/Desktop/Om_AssemblyBlast_Rnn454Merged/Rnn454MergedBlastResults/Blast2GoBBFinal/Combinedfile_070911/Annotation_45_cutoff/KEGG/map00250.gif
Alanine, aspartate and glutamate metabolism	53	alanine---glyoxylate transaminase	ec:2.6.1.44	1	BB_Contig_2992	path:map00250	/home/saranga/Desktop/Om_AssemblyBlast_Rnn454Merged/Rnn454MergedBlastResults/Blast2GoBBFinal/Combinedfile_070911/Annotation_45_cutoff/KEGG/map00250.gif
Alanine, aspartate and glutamate metabolism	53	succinate-semialdehyde dehydrogenase (NAD+)	ec:1.2.1.24	1	BB_Contig_14215	path:map00250	/home/saranga/Desktop/Om_AssemblyBlast_Rnn454Merged/Rnn454MergedBlastResults/Blast2GoBBFinal/Combinedfile_070911/Annotation_45_cutoff/KEGG/map00250.gif
Alanine, aspartate and glutamate metabolism	53	glutamate---ammonia ligase	ec:6.3.1.2	3	BB_Contig_13217, BB_Contig_49090, BB_Contig_29723	path:map00250	/home/saranga/Desktop/Om_AssemblyBlast_Rnn454Merged/Rnn454MergedBlastResults/Blast2GoBBFinal/Combinedfile_070911/Annotation_45_cutoff/KEGG/map00250.gif
Alanine, aspartate and glutamate metabolism	53	4-aminobutyrate transaminase	ec:2.6.1.19	1	BB_Contig_3724	path:map00250	/home/saranga/Desktop/Om_AssemblyBlast_Rnn454Merged/Rnn454MergedBlastResults/Blast2GoBBFinal/Combinedfile_070911/Annotation_45_cutoff/KEGG/map00250.gif
Alanine, aspartate and glutamate metabolism	53	glutamine---fructose-6-phosphate transaminase (isomerizing)	ec:2.6.1.16	4	BB_Contig_33804, BB_Contig_20971, BB_Contig_314, BB_Contig_28409	path:map00250	/home/saranga/Desktop/Om_AssemblyBlast_Rnn454Merged/Rnn454MergedBlastResults/Blast2GoBBFinal/Combinedfile_070911/Annotation_45_cutoff/KEGG/map00250.gif
Riboflavin metabolism	36	monophenol monooxygenase	ec:1.14.18.1	5	BB_Contig_3868, BB_Contig_3982, BB_Contig_52437, BB_Contig_14045, BB_Contig_15999	path:map00740	/home/saranga/Desktop/Om_AssemblyBlast_Rnn454Merged/Rnn454MergedBlastResults/Blast2GoBBFinal/Combinedfile_070911/Annotation_45_cutoff/KEGG/map00740.gif
Riboflavin metabolism	36	diaminohydroxyphosphoribosylaminopyrimidine deaminase	ec:3.5.4.26	1	BB_Contig_3733	path:map00740	/home/saranga/Desktop/Om_AssemblyBlast_Rnn454Merged/Rnn454MergedBlastResults/Blast2GoBBFinal/Combinedfile_070911/Annotation_45_cutoff/KEGG/map00740.gif
Riboflavin metabolism	36	FAD synthetase	ec:2.7.7.2	2	BB_Contig_6045, BB_Contig_33570	path:map00740	/home/saranga/Desktop/Om_AssemblyBlast_Rnn454Merged/Rnn454MergedBlastResults/Blast2GoBBFinal/Combinedfile_070911/Annotation_45_cutoff/KEGG/map00740.gif
Riboflavin metabolism	36	acid phosphatase	ec:3.1.3.2	23	BB_Contig_34929, BB_Contig_37552, BB_Contig_16298, BB_Contig_49763, BB_Contig_25687, BB_Contig_30190, BB_Contig_52950, BB_Contig_34142, BB_Contig_36857, BB_Contig_9237, BB_Contig_34102, BB_Contig_9352, BB_Contig_20226, BB_Contig_27166, BB_Contig_17179, BB_Contig_1388, BB_Contig_2538, BB_Contig_10416, BB_Contig_32812, BB_Contig_37047, BB_Contig_14430, BB_Contig_50443, BB_Contig_30770	path:map00740	/home/saranga/Desktop/Om_AssemblyBlast_Rnn454Merged/Rnn454MergedBlastResults/Blast2GoBBFinal/Combinedfile_070911/Annotation_45_cutoff/KEGG/map00740.gif
Riboflavin metabolism	36	3,4-dihydroxy-2-butanone-4-phosphate synthase	ec:4.1.99.12	3	BB_Contig_34804, BB_Contig_19699, BB_Contig_28048	path:map00740	/home/saranga/Desktop/Om_AssemblyBlast_Rnn454Merged/Rnn454MergedBlastResults/Blast2GoBBFinal/Combinedfile_070911/Annotation_45_cutoff/KEGG/map00740.gif
Riboflavin metabolism	36	riboflavin kinase	ec:2.7.1.26	2	BB_Contig_15770, BB_Contig_52655	path:map00740	/home/saranga/Desktop/Om_AssemblyBlast_Rnn454Merged/Rnn454MergedBlastResults/Blast2GoBBFinal/Combinedfile_070911/Annotation_45_cutoff/KEGG/map00740.gif
Styrene degradation	7	fumarylacetoacetase	ec:3.7.1.2	3	BB_Contig_12619, BB_Contig_49094, BB_Contig_42860	path:map00643	/home/saranga/Desktop/Om_AssemblyBlast_Rnn454Merged/Rnn454MergedBlastResults/Blast2GoBBFinal/Combinedfile_070911/Annotation_45_cutoff/KEGG/map00643.gif
Styrene degradation	7	homogentisate 1,2-dioxygenase	ec:1.13.11.5	1	BB_Contig_1840	path:map00643	/home/saranga/Desktop/Om_AssemblyBlast_Rnn454Merged/Rnn454MergedBlastResults/Blast2GoBBFinal/Combinedfile_070911/Annotation_45_cutoff/KEGG/map00643.gif
Styrene degradation	7	maleylacetoacetate isomerase	ec:5.2.1.2	2	BB_Contig_43201, BB_Contig_2328	path:map00643	/home/saranga/Desktop/Om_AssemblyBlast_Rnn454Merged/Rnn454MergedBlastResults/Blast2GoBBFinal/Combinedfile_070911/Annotation_45_cutoff/KEGG/map00643.gif
Styrene degradation	7	aliphatic nitrilase	ec:3.5.5.7	1	BB_Contig_51945	path:map00643	/home/saranga/Desktop/Om_AssemblyBlast_Rnn454Merged/Rnn454MergedBlastResults/Blast2GoBBFinal/Combinedfile_070911/Annotation_45_cutoff/KEGG/map00643.gif
Ethylbenzene degradation	4	acetyl-CoA C-acyltransferase	ec:2.3.1.16	4	BB_Contig_41369, BB_Contig_12614, BB_Contig_53193, BB_Contig_43299	path:map00642	/home/saranga/Desktop/Om_AssemblyBlast_Rnn454Merged/Rnn454MergedBlastResults/Blast2GoBBFinal/Combinedfile_070911/Annotation_45_cutoff/KEGG/map00642.gif
Propanoate metabolism	47	methylmalonyl-CoA decarboxylase	ec:4.1.1.41	1	BB_Contig_359	path:map00640	/home/saranga/Desktop/Om_AssemblyBlast_Rnn454Merged/Rnn454MergedBlastResults/Blast2GoBBFinal/Combinedfile_070911/Annotation_45_cutoff/KEGG/map00640.gif
Propanoate metabolism	47	enoyl-CoA hydratase	ec:4.2.1.17	3	BB_Contig_41369, BB_Contig_12827, BB_Contig_15698	path:map00640	/home/saranga/Desktop/Om_AssemblyBlast_Rnn454Merged/Rnn454MergedBlastResults/Blast2GoBBFinal/Combinedfile_070911/Annotation_45_cutoff/KEGG/map00640.gif
Propanoate metabolism	47	acetyl-CoA carboxylase	ec:6.4.1.2	5	BB_Contig_34058, BB_Contig_12011, BB_Contig_6640, BB_Contig_11146, BB_Contig_37795	path:map00640	/home/saranga/Desktop/Om_AssemblyBlast_Rnn454Merged/Rnn454MergedBlastResults/Blast2GoBBFinal/Combinedfile_070911/Annotation_45_cutoff/KEGG/map00640.gif
Propanoate metabolism	47	succinate---CoA ligase (ADP-forming)	ec:6.2.1.5	6	BB_Contig_12740, BB_Contig_52938, BB_Contig_51604, BB_Contig_9479, BB_Contig_49400, BB_Contig_28354	path:map00640	/home/saranga/Desktop/Om_AssemblyBlast_Rnn454Merged/Rnn454MergedBlastResults/Blast2GoBBFinal/Combinedfile_070911/Annotation_45_cutoff/KEGG/map00640.gif
Propanoate metabolism	47	succinate---CoA ligase (GDP-forming)	ec:6.2.1.4	3	BB_Contig_52938, BB_Contig_12833, BB_Contig_28354	path:map00640	/home/saranga/Desktop/Om_AssemblyBlast_Rnn454Merged/Rnn454MergedBlastResults/Blast2GoBBFinal/Combinedfile_070911/Annotation_45_cutoff/KEGG/map00640.gif
Propanoate metabolism	47	acetate---CoA ligase	ec:6.2.1.1	1	BB_Contig_5346	path:map00640	/home/saranga/Desktop/Om_AssemblyBlast_Rnn454Merged/Rnn454MergedBlastResults/Blast2GoBBFinal/Combinedfile_070911/Annotation_45_cutoff/KEGG/map00640.gif
Propanoate metabolism	47	malonyl-CoA decarboxylase	ec:4.1.1.9	1	BB_Contig_359	path:map00640	/home/saranga/Desktop/Om_AssemblyBlast_Rnn454Merged/Rnn454MergedBlastResults/Blast2GoBBFinal/Combinedfile_070911/Annotation_45_cutoff/KEGG/map00640.gif
Propanoate metabolism	47	aldehyde dehydrogenase (NAD+)	ec:1.2.1.3	8	BB_Contig_14753, BB_Contig_12584, BB_Contig_37356, BB_Contig_371, BB_Contig_37320, BB_Contig_53578, BB_Contig_51425, BB_Contig_52204	path:map00640	/home/saranga/Desktop/Om_AssemblyBlast_Rnn454Merged/Rnn454MergedBlastResults/Blast2GoBBFinal/Combinedfile_070911/Annotation_45_cutoff/KEGG/map00640.gif
Propanoate metabolism	47	acetyl-CoA C-acetyltransferase	ec:2.3.1.9	3	BB_Contig_41369, BB_Contig_6506, BB_Contig_6546	path:map00640	/home/saranga/Desktop/Om_AssemblyBlast_Rnn454Merged/Rnn454MergedBlastResults/Blast2GoBBFinal/Combinedfile_070911/Annotation_45_cutoff/KEGG/map00640.gif
Propanoate metabolism	47	L-lactate dehydrogenase	ec:1.1.1.27	1	BB_Contig_6613	path:map00640	/home/saranga/Desktop/Om_AssemblyBlast_Rnn454Merged/Rnn454MergedBlastResults/Blast2GoBBFinal/Combinedfile_070911/Annotation_45_cutoff/KEGG/map00640.gif
Propanoate metabolism	47	methylmalonate-semialdehyde dehydrogenase (acylating)	ec:1.2.1.27	1	BB_Contig_12817	path:map00640	/home/saranga/Desktop/Om_AssemblyBlast_Rnn454Merged/Rnn454MergedBlastResults/Blast2GoBBFinal/Combinedfile_070911/Annotation_45_cutoff/KEGG/map00640.gif
Propanoate metabolism	47	malonate-semialdehyde dehydrogenase (acetylating)	ec:1.2.1.18	1	BB_Contig_12817	path:map00640	/home/saranga/Desktop/Om_AssemblyBlast_Rnn454Merged/Rnn454MergedBlastResults/Blast2GoBBFinal/Combinedfile_070911/Annotation_45_cutoff/KEGG/map00640.gif
Propanoate metabolism	47	acyl-CoA dehydrogenase	ec:1.3.99.3	17	BB_Contig_50626, BB_Contig_3575, BB_Contig_4859, BB_Contig_37489, BB_Contig_9024, BB_Contig_50872, BB_Contig_13581, BB_Contig_13586, BB_Contig_15677, BB_Contig_19911, BB_Contig_12137, BB_Contig_3750, BB_Contig_12284, BB_Contig_12303, BB_Contig_8513, BB_Contig_21420, BB_Contig_5028	path:map00640	/home/saranga/Desktop/Om_AssemblyBlast_Rnn454Merged/Rnn454MergedBlastResults/Blast2GoBBFinal/Combinedfile_070911/Annotation_45_cutoff/KEGG/map00640.gif
Propanoate metabolism	47	4-aminobutyrate transaminase	ec:2.6.1.19	1	BB_Contig_3724	path:map00640	/home/saranga/Desktop/Om_AssemblyBlast_Rnn454Merged/Rnn454MergedBlastResults/Blast2GoBBFinal/Combinedfile_070911/Annotation_45_cutoff/KEGG/map00640.gif
Ascorbate and aldarate metabolism	19	glutathione dehydrogenase (ascorbate)	ec:1.8.5.1	1	BB_Contig_16750	path:map00053	/home/saranga/Desktop/Om_AssemblyBlast_Rnn454Merged/Rnn454MergedBlastResults/Blast2GoBBFinal/Combinedfile_070911/Annotation_45_cutoff/KEGG/map00053.gif
Ascorbate and aldarate metabolism	19	inositol oxygenase	ec:1.13.99.1	3	BB_Contig_51273, BB_Contig_52525, BB_Contig_52331	path:map00053	/home/saranga/Desktop/Om_AssemblyBlast_Rnn454Merged/Rnn454MergedBlastResults/Blast2GoBBFinal/Combinedfile_070911/Annotation_45_cutoff/KEGG/map00053.gif
Ascorbate and aldarate metabolism	19	aldehyde dehydrogenase (NAD+)	ec:1.2.1.3	8	BB_Contig_14753, BB_Contig_12584, BB_Contig_37356, BB_Contig_371, BB_Contig_37320, BB_Contig_53578, BB_Contig_51425, BB_Contig_52204	path:map00053	/home/saranga/Desktop/Om_AssemblyBlast_Rnn454Merged/Rnn454MergedBlastResults/Blast2GoBBFinal/Combinedfile_070911/Annotation_45_cutoff/KEGG/map00053.gif
Ascorbate and aldarate metabolism	19	glucuronosyltransferase	ec:2.4.1.17	3	BB_Contig_2098, BB_Contig_19448, BB_Contig_22314	path:map00053	/home/saranga/Desktop/Om_AssemblyBlast_Rnn454Merged/Rnn454MergedBlastResults/Blast2GoBBFinal/Combinedfile_070911/Annotation_45_cutoff/KEGG/map00053.gif
Ascorbate and aldarate metabolism	19	UDP-glucose 6-dehydrogenase	ec:1.1.1.22	4	BB_Contig_45505, BB_Contig_2211, BB_Contig_48337, BB_Contig_47454	path:map00053	/home/saranga/Desktop/Om_AssemblyBlast_Rnn454Merged/Rnn454MergedBlastResults/Blast2GoBBFinal/Combinedfile_070911/Annotation_45_cutoff/KEGG/map00053.gif
Galactose metabolism	42	6-phosphofructokinase	ec:2.7.1.11	4	BB_Contig_50816, BB_Contig_8607, BB_Contig_15245, BB_Contig_22682	path:map00052	/home/saranga/Desktop/Om_AssemblyBlast_Rnn454Merged/Rnn454MergedBlastResults/Blast2GoBBFinal/Combinedfile_070911/Annotation_45_cutoff/KEGG/map00052.gif
Galactose metabolism	42	galactokinase	ec:2.7.1.6	2	BB_Contig_9407, BB_Contig_2397	path:map00052	/home/saranga/Desktop/Om_AssemblyBlast_Rnn454Merged/Rnn454MergedBlastResults/Blast2GoBBFinal/Combinedfile_070911/Annotation_45_cutoff/KEGG/map00052.gif
Galactose metabolism	42	hexokinase	ec:2.7.1.1	6	BB_Contig_11606, BB_Contig_21125, BB_Contig_4083, BB_Contig_9182, BB_Contig_26947, BB_Contig_49116	path:map00052	/home/saranga/Desktop/Om_AssemblyBlast_Rnn454Merged/Rnn454MergedBlastResults/Blast2GoBBFinal/Combinedfile_070911/Annotation_45_cutoff/KEGG/map00052.gif
Galactose metabolism	42	UDP-glucose 4-epimerase	ec:5.1.3.2	6	BB_Contig_9507, BB_Contig_1283, BB_Contig_35600, BB_Contig_8480, BB_Contig_26660, BB_Contig_28775	path:map00052	/home/saranga/Desktop/Om_AssemblyBlast_Rnn454Merged/Rnn454MergedBlastResults/Blast2GoBBFinal/Combinedfile_070911/Annotation_45_cutoff/KEGG/map00052.gif
Galactose metabolism	42	alpha-glucosidase	ec:3.2.1.20	16	BB_Contig_46778, BB_Contig_21641, BB_Contig_42839, BB_Contig_1287, BB_Contig_27314, BB_Contig_12231, BB_Contig_12422, BB_Contig_25073, BB_Contig_20062, BB_Contig_20818, BB_Contig_11339, BB_Contig_12996, BB_Contig_12521, BB_Contig_1280, BB_Contig_16497, BB_Contig_12463	path:map00052	/home/saranga/Desktop/Om_AssemblyBlast_Rnn454Merged/Rnn454MergedBlastResults/Blast2GoBBFinal/Combinedfile_070911/Annotation_45_cutoff/KEGG/map00052.gif
Galactose metabolism	42	UDP-glucose---hexose-1-phosphate uridylyltransferase	ec:2.7.7.12	1	BB_Contig_5938	path:map00052	/home/saranga/Desktop/Om_AssemblyBlast_Rnn454Merged/Rnn454MergedBlastResults/Blast2GoBBFinal/Combinedfile_070911/Annotation_45_cutoff/KEGG/map00052.gif
Galactose metabolism	42	N-acetylglucosamine-6-phosphate deacetylase	ec:3.5.1.25	3	BB_Contig_21157, BB_Contig_15026, BB_Contig_16680	path:map00052	/home/saranga/Desktop/Om_AssemblyBlast_Rnn454Merged/Rnn454MergedBlastResults/Blast2GoBBFinal/Combinedfile_070911/Annotation_45_cutoff/KEGG/map00052.gif
Galactose metabolism	42	phosphoglucomutase	ec:5.4.2.2	4	BB_Contig_51036, BB_Contig_3663, BB_Contig_8864, BB_Contig_8685	path:map00052	/home/saranga/Desktop/Om_AssemblyBlast_Rnn454Merged/Rnn454MergedBlastResults/Blast2GoBBFinal/Combinedfile_070911/Annotation_45_cutoff/KEGG/map00052.gif
Fructose and mannose metabolism	44	6-phosphofructokinase	ec:2.7.1.11	4	BB_Contig_50816, BB_Contig_8607, BB_Contig_15245, BB_Contig_22682	path:map00051	/home/saranga/Desktop/Om_AssemblyBlast_Rnn454Merged/Rnn454MergedBlastResults/Blast2GoBBFinal/Combinedfile_070911/Annotation_45_cutoff/KEGG/map00051.gif
Fructose and mannose metabolism	44	GDP-mannose 4,6-dehydratase	ec:4.2.1.47	1	BB_Contig_12829	path:map00051	/home/saranga/Desktop/Om_AssemblyBlast_Rnn454Merged/Rnn454MergedBlastResults/Blast2GoBBFinal/Combinedfile_070911/Annotation_45_cutoff/KEGG/map00051.gif
Fructose and mannose metabolism	44	mannose-6-phosphate isomerase	ec:5.3.1.8	1	BB_Contig_12243	path:map00051	/home/saranga/Desktop/Om_AssemblyBlast_Rnn454Merged/Rnn454MergedBlastResults/Blast2GoBBFinal/Combinedfile_070911/Annotation_45_cutoff/KEGG/map00051.gif
Fructose and mannose metabolism	44	triose-phosphate isomerase	ec:5.3.1.1	3	BB_Contig_15997, BB_Contig_21766, BB_Contig_30596	path:map00051	/home/saranga/Desktop/Om_AssemblyBlast_Rnn454Merged/Rnn454MergedBlastResults/Blast2GoBBFinal/Combinedfile_070911/Annotation_45_cutoff/KEGG/map00051.gif
Fructose and mannose metabolism	44	hexokinase	ec:2.7.1.1	6	BB_Contig_11606, BB_Contig_21125, BB_Contig_4083, BB_Contig_9182, BB_Contig_26947, BB_Contig_49116	path:map00051	/home/saranga/Desktop/Om_AssemblyBlast_Rnn454Merged/Rnn454MergedBlastResults/Blast2GoBBFinal/Combinedfile_070911/Annotation_45_cutoff/KEGG/map00051.gif
Fructose and mannose metabolism	44	fructose-2,6-bisphosphate 2-phosphatase	ec:3.1.3.46	3	BB_Contig_8361, BB_Contig_6113, BB_Contig_19541	path:map00051	/home/saranga/Desktop/Om_AssemblyBlast_Rnn454Merged/Rnn454MergedBlastResults/Blast2GoBBFinal/Combinedfile_070911/Annotation_45_cutoff/KEGG/map00051.gif
Fructose and mannose metabolism	44	fructose-bisphosphatase	ec:3.1.3.11	9	BB_Contig_52408, BB_Contig_52490, BB_Contig_5108, BB_Contig_1456, BB_Contig_37032, BB_Contig_34908, BB_Contig_26779, BB_Contig_27111, BB_Contig_28171	path:map00051	/home/saranga/Desktop/Om_AssemblyBlast_Rnn454Merged/Rnn454MergedBlastResults/Blast2GoBBFinal/Combinedfile_070911/Annotation_45_cutoff/KEGG/map00051.gif
Fructose and mannose metabolism	44	mannose-1-phosphate guanylyltransferase	ec:2.7.7.13	1	BB_Contig_677	path:map00051	/home/saranga/Desktop/Om_AssemblyBlast_Rnn454Merged/Rnn454MergedBlastResults/Blast2GoBBFinal/Combinedfile_070911/Annotation_45_cutoff/KEGG/map00051.gif
Fructose and mannose metabolism	44	fructose-bisphosphate aldolase	ec:4.1.2.13	12	BB_Contig_23819, BB_Contig_39327, BB_Contig_2687, BB_Contig_26740, BB_Contig_33547, BB_Contig_50357, BB_Contig_50819, BB_Contig_36763, BB_Contig_50804, BB_Contig_13610, BB_Contig_39328, BB_Contig_25416	path:map00051	/home/saranga/Desktop/Om_AssemblyBlast_Rnn454Merged/Rnn454MergedBlastResults/Blast2GoBBFinal/Combinedfile_070911/Annotation_45_cutoff/KEGG/map00051.gif
Fructose and mannose metabolism	44	6-phosphofructo-2-kinase	ec:2.7.1.105	3	BB_Contig_8361, BB_Contig_6113, BB_Contig_19541	path:map00051	/home/saranga/Desktop/Om_AssemblyBlast_Rnn454Merged/Rnn454MergedBlastResults/Blast2GoBBFinal/Combinedfile_070911/Annotation_45_cutoff/KEGG/map00051.gif
Fructose and mannose metabolism	44	L-iditol 2-dehydrogenase	ec:1.1.1.14	2	BB_Contig_51526, BB_Contig_3549	path:map00051	/home/saranga/Desktop/Om_AssemblyBlast_Rnn454Merged/Rnn454MergedBlastResults/Blast2GoBBFinal/Combinedfile_070911/Annotation_45_cutoff/KEGG/map00051.gif
Fructose and mannose metabolism	44	diphosphate---fructose-6-phosphate 1-phosphotransferase	ec:2.7.1.90	1	BB_Contig_50816	path:map00051	/home/saranga/Desktop/Om_AssemblyBlast_Rnn454Merged/Rnn454MergedBlastResults/Blast2GoBBFinal/Combinedfile_070911/Annotation_45_cutoff/KEGG/map00051.gif
Fructose and mannose metabolism	44	phosphomannomutase	ec:5.4.2.8	2	BB_Contig_52446, BB_Contig_11733	path:map00051	/home/saranga/Desktop/Om_AssemblyBlast_Rnn454Merged/Rnn454MergedBlastResults/Blast2GoBBFinal/Combinedfile_070911/Annotation_45_cutoff/KEGG/map00051.gif
Lipopolysaccharide biosynthesis	2	acyl-[acyl-carrier-protein]---UDP-N-acetylglucosamine O-acyltransferase	ec:2.3.1.129	2	BB_Contig_12482, BB_Contig_44227	path:map00540	/home/saranga/Desktop/Om_AssemblyBlast_Rnn454Merged/Rnn454MergedBlastResults/Blast2GoBBFinal/Combinedfile_070911/Annotation_45_cutoff/KEGG/map00540.gif
Biosynthesis of ansamycins	1	transketolase	ec:2.2.1.1	1	BB_Contig_49225	path:map01051	/home/saranga/Desktop/Om_AssemblyBlast_Rnn454Merged/Rnn454MergedBlastResults/Blast2GoBBFinal/Combinedfile_070911/Annotation_45_cutoff/KEGG/map01051.gif
Phosphonate and phosphinate metabolism	10	choline-phosphate cytidylyltransferase	ec:2.7.7.15	5	BB_Contig_2648, BB_Contig_43137, BB_Contig_25576, BB_Contig_26184, BB_Contig_49185	path:map00440	/home/saranga/Desktop/Om_AssemblyBlast_Rnn454Merged/Rnn454MergedBlastResults/Blast2GoBBFinal/Combinedfile_070911/Annotation_45_cutoff/KEGG/map00440.gif
Phosphonate and phosphinate metabolism	10	ethanolamine-phosphate cytidylyltransferase	ec:2.7.7.14	2	BB_Contig_39609, BB_Contig_14084	path:map00440	/home/saranga/Desktop/Om_AssemblyBlast_Rnn454Merged/Rnn454MergedBlastResults/Blast2GoBBFinal/Combinedfile_070911/Annotation_45_cutoff/KEGG/map00440.gif
Phosphonate and phosphinate metabolism	10	diacylglycerol cholinephosphotransferase	ec:2.7.8.2	3	BB_Contig_13648, BB_Contig_14744, BB_Contig_18253	path:map00440	/home/saranga/Desktop/Om_AssemblyBlast_Rnn454Merged/Rnn454MergedBlastResults/Blast2GoBBFinal/Combinedfile_070911/Annotation_45_cutoff/KEGG/map00440.gif
Phosphonate and phosphinate metabolism	10	ethanolaminephosphotransferase	ec:2.7.8.1	2	BB_Contig_13648, BB_Contig_14744	path:map00440	/home/saranga/Desktop/Om_AssemblyBlast_Rnn454Merged/Rnn454MergedBlastResults/Blast2GoBBFinal/Combinedfile_070911/Annotation_45_cutoff/KEGG/map00440.gif
Caprolactam degradation	7	enoyl-CoA hydratase	ec:4.2.1.17	3	BB_Contig_41369, BB_Contig_12827, BB_Contig_15698	path:map00930	/home/saranga/Desktop/Om_AssemblyBlast_Rnn454Merged/Rnn454MergedBlastResults/Blast2GoBBFinal/Combinedfile_070911/Annotation_45_cutoff/KEGG/map00930.gif
Caprolactam degradation	7	3-hydroxyacyl-CoA dehydrogenase	ec:1.1.1.35	5	BB_Contig_41369, BB_Contig_15986, BB_Contig_45484, BB_Contig_12827, BB_Contig_12076	path:map00930	/home/saranga/Desktop/Om_AssemblyBlast_Rnn454Merged/Rnn454MergedBlastResults/Blast2GoBBFinal/Combinedfile_070911/Annotation_45_cutoff/KEGG/map00930.gif
Caprolactam degradation	7	cyclohexanone monooxygenase	ec:1.14.13.22	1	BB_Contig_49716	path:map00930	/home/saranga/Desktop/Om_AssemblyBlast_Rnn454Merged/Rnn454MergedBlastResults/Blast2GoBBFinal/Combinedfile_070911/Annotation_45_cutoff/KEGG/map00930.gif
Histidine metabolism	18	aromatic-L-amino-acid decarboxylase	ec:4.1.1.28	4	BB_Contig_44913, BB_Contig_432, BB_Contig_5254, BB_Contig_42878	path:map00340	/home/saranga/Desktop/Om_AssemblyBlast_Rnn454Merged/Rnn454MergedBlastResults/Blast2GoBBFinal/Combinedfile_070911/Annotation_45_cutoff/KEGG/map00340.gif
Histidine metabolism	18	histidine decarboxylase	ec:4.1.1.22	3	BB_Contig_2760, BB_Contig_37208, BB_Contig_30670	path:map00340	/home/saranga/Desktop/Om_AssemblyBlast_Rnn454Merged/Rnn454MergedBlastResults/Blast2GoBBFinal/Combinedfile_070911/Annotation_45_cutoff/KEGG/map00340.gif
Histidine metabolism	18	aldehyde dehydrogenase [NAD(P)+]	ec:1.2.1.5	4	BB_Contig_53578, BB_Contig_12368, BB_Contig_9053, BB_Contig_337	path:map00340	/home/saranga/Desktop/Om_AssemblyBlast_Rnn454Merged/Rnn454MergedBlastResults/Blast2GoBBFinal/Combinedfile_070911/Annotation_45_cutoff/KEGG/map00340.gif
Histidine metabolism	18	aldehyde dehydrogenase (NAD+)	ec:1.2.1.3	8	BB_Contig_14753, BB_Contig_12584, BB_Contig_37356, BB_Contig_371, BB_Contig_37320, BB_Contig_53578, BB_Contig_51425, BB_Contig_52204	path:map00340	/home/saranga/Desktop/Om_AssemblyBlast_Rnn454Merged/Rnn454MergedBlastResults/Blast2GoBBFinal/Combinedfile_070911/Annotation_45_cutoff/KEGG/map00340.gif
Retinol metabolism	32	beta-carotene 15,15'-monooxygenase	ec:1.14.99.36	1	BB_Contig_2307	path:map00830	/home/saranga/Desktop/Om_AssemblyBlast_Rnn454Merged/Rnn454MergedBlastResults/Blast2GoBBFinal/Combinedfile_070911/Annotation_45_cutoff/KEGG/map00830.gif
Retinol metabolism	32	retinyl-palmitate esterase	ec:3.1.1.21	2	BB_Contig_41267, BB_Contig_28353	path:map00830	/home/saranga/Desktop/Om_AssemblyBlast_Rnn454Merged/Rnn454MergedBlastResults/Blast2GoBBFinal/Combinedfile_070911/Annotation_45_cutoff/KEGG/map00830.gif
Retinol metabolism	32	alcohol dehydrogenase	ec:1.1.1.1	16	BB_Contig_20360, BB_Contig_21023, BB_Contig_23333, BB_Contig_23008, BB_Contig_24795, BB_Contig_3830, BB_Contig_6137, BB_Contig_23145, BB_Contig_22567, BB_Contig_23883, BB_Contig_4856, BB_Contig_6273, BB_Contig_20532, BB_Contig_2864, BB_Contig_18942, BB_Contig_52454	path:map00830	/home/saranga/Desktop/Om_AssemblyBlast_Rnn454Merged/Rnn454MergedBlastResults/Blast2GoBBFinal/Combinedfile_070911/Annotation_45_cutoff/KEGG/map00830.gif
Retinol metabolism	32	glucuronosyltransferase	ec:2.4.1.17	3	BB_Contig_2098, BB_Contig_19448, BB_Contig_22314	path:map00830	/home/saranga/Desktop/Om_AssemblyBlast_Rnn454Merged/Rnn454MergedBlastResults/Blast2GoBBFinal/Combinedfile_070911/Annotation_45_cutoff/KEGG/map00830.gif
Retinol metabolism	32	retinal dehydrogenase	ec:1.2.1.36	3	BB_Contig_37356, BB_Contig_13847, BB_Contig_53578	path:map00830	/home/saranga/Desktop/Om_AssemblyBlast_Rnn454Merged/Rnn454MergedBlastResults/Blast2GoBBFinal/Combinedfile_070911/Annotation_45_cutoff/KEGG/map00830.gif
Retinol metabolism	32	unspecific monooxygenase	ec:1.14.14.1	7	BB_Contig_32601, BB_Contig_35839, BB_Contig_36766, BB_Contig_46217, BB_Contig_40726, BB_Contig_37991, BB_Contig_30394	path:map00830	/home/saranga/Desktop/Om_AssemblyBlast_Rnn454Merged/Rnn454MergedBlastResults/Blast2GoBBFinal/Combinedfile_070911/Annotation_45_cutoff/KEGG/map00830.gif
mTOR signaling pathway	25	Goodpasture-antigen-binding protein kinase	ec:2.7.11.9	3	BB_Contig_6046, BB_Contig_9318, BB_Contig_27891	path:map04150	/home/saranga/Desktop/Om_AssemblyBlast_Rnn454Merged/Rnn454MergedBlastResults/Blast2GoBBFinal/Combinedfile_070911/Annotation_45_cutoff/KEGG/map04150.gif
mTOR signaling pathway	25	mitogen-activated protein kinase	ec:2.7.11.24	4	BB_Contig_1415, BB_Contig_10728, BB_Contig_50161, BB_Contig_25424	path:map04150	/home/saranga/Desktop/Om_AssemblyBlast_Rnn454Merged/Rnn454MergedBlastResults/Blast2GoBBFinal/Combinedfile_070911/Annotation_45_cutoff/KEGG/map04150.gif
mTOR signaling pathway	25	cAMP-dependent protein kinase	ec:2.7.11.11	12	BB_Contig_31274, BB_Contig_12812, BB_Contig_36325, BB_Contig_2081, BB_Contig_29745, BB_Contig_25315, BB_Contig_12209, BB_Contig_11240, BB_Contig_36479, BB_Contig_37792, BB_Contig_40792, BB_Contig_5650	path:map04150	/home/saranga/Desktop/Om_AssemblyBlast_Rnn454Merged/Rnn454MergedBlastResults/Blast2GoBBFinal/Combinedfile_070911/Annotation_45_cutoff/KEGG/map04150.gif
mTOR signaling pathway	25	phosphatidylinositol-4,5-bisphosphate 3-kinase	ec:2.7.1.153	6	BB_Contig_10365, BB_Contig_32864, BB_Contig_2227, BB_Contig_3988, BB_Contig_12051, BB_Contig_13559	path:map04150	/home/saranga/Desktop/Om_AssemblyBlast_Rnn454Merged/Rnn454MergedBlastResults/Blast2GoBBFinal/Combinedfile_070911/Annotation_45_cutoff/KEGG/map04150.gif
Pyrimidine metabolism	195	CTP synthase	ec:6.3.4.2	2	BB_Contig_49198, BB_Contig_9282	path:map00240	/home/saranga/Desktop/Om_AssemblyBlast_Rnn454Merged/Rnn454MergedBlastResults/Blast2GoBBFinal/Combinedfile_070911/Annotation_45_cutoff/KEGG/map00240.gif
Pyrimidine metabolism	195	dihydropyrimidine dehydrogenase (NADP+)	ec:1.3.1.2	2	BB_Contig_21878, BB_Contig_1315	path:map00240	/home/saranga/Desktop/Om_AssemblyBlast_Rnn454Merged/Rnn454MergedBlastResults/Blast2GoBBFinal/Combinedfile_070911/Annotation_45_cutoff/KEGG/map00240.gif
Pyrimidine metabolism	195	pseudouridylate synthase	ec:4.2.1.70	3	BB_Contig_2839, BB_Contig_47684, BB_Contig_24462	path:map00240	/home/saranga/Desktop/Om_AssemblyBlast_Rnn454Merged/Rnn454MergedBlastResults/Blast2GoBBFinal/Combinedfile_070911/Annotation_45_cutoff/KEGG/map00240.gif
Pyrimidine metabolism	195	orotidine-5'-phosphate decarboxylase	ec:4.1.1.23	1	BB_Contig_2822	path:map00240	/home/saranga/Desktop/Om_AssemblyBlast_Rnn454Merged/Rnn454MergedBlastResults/Blast2GoBBFinal/Combinedfile_070911/Annotation_45_cutoff/KEGG/map00240.gif
Pyrimidine metabolism	195	thymidylate synthase (FAD)	ec:2.1.1.148	1	BB_Contig_15849	path:map00240	/home/saranga/Desktop/Om_AssemblyBlast_Rnn454Merged/Rnn454MergedBlastResults/Blast2GoBBFinal/Combinedfile_070911/Annotation_45_cutoff/KEGG/map00240.gif
Pyrimidine metabolism	195	dTMP kinase	ec:2.7.4.9	2	BB_Contig_51796, BB_Contig_11598	path:map00240	/home/saranga/Desktop/Om_AssemblyBlast_Rnn454Merged/Rnn454MergedBlastResults/Blast2GoBBFinal/Combinedfile_070911/Annotation_45_cutoff/KEGG/map00240.gif
Pyrimidine metabolism	195	nucleoside-diphosphate kinase	ec:2.7.4.6	9	BB_Contig_37235, BB_Contig_13618, BB_Contig_17504, BB_Contig_22152, BB_Contig_11321, BB_Contig_36655, BB_Contig_52902, BB_Contig_23203, BB_Contig_29635	path:map00240	/home/saranga/Desktop/Om_AssemblyBlast_Rnn454Merged/Rnn454MergedBlastResults/Blast2GoBBFinal/Combinedfile_070911/Annotation_45_cutoff/KEGG/map00240.gif
Pyrimidine metabolism	195	orotate phosphoribosyltransferase	ec:2.4.2.10	1	BB_Contig_2822	path:map00240	/home/saranga/Desktop/Om_AssemblyBlast_Rnn454Merged/Rnn454MergedBlastResults/Blast2GoBBFinal/Combinedfile_070911/Annotation_45_cutoff/KEGG/map00240.gif
Pyrimidine metabolism	195	carbamoyl-phosphate synthase (glutamine-hydrolysing)	ec:6.3.5.5	5	BB_Contig_21326, BB_Contig_50267, BB_Contig_47641, BB_Contig_2220, BB_Contig_358	path:map00240	/home/saranga/Desktop/Om_AssemblyBlast_Rnn454Merged/Rnn454MergedBlastResults/Blast2GoBBFinal/Combinedfile_070911/Annotation_45_cutoff/KEGG/map00240.gif
Pyrimidine metabolism	195	thymidylate synthase	ec:2.1.1.45	3	BB_Contig_6331, BB_Contig_16352, BB_Contig_50289	path:map00240	/home/saranga/Desktop/Om_AssemblyBlast_Rnn454Merged/Rnn454MergedBlastResults/Blast2GoBBFinal/Combinedfile_070911/Annotation_45_cutoff/KEGG/map00240.gif
Pyrimidine metabolism	195	deoxycytidine deaminase	ec:3.5.4.14	1	BB_Contig_26751	path:map00240	/home/saranga/Desktop/Om_AssemblyBlast_Rnn454Merged/Rnn454MergedBlastResults/Blast2GoBBFinal/Combinedfile_070911/Annotation_45_cutoff/KEGG/map00240.gif
Pyrimidine metabolism	195	dCMP deaminase	ec:3.5.4.12	3	BB_Contig_37088, BB_Contig_18936, BB_Contig_11857	path:map00240	/home/saranga/Desktop/Om_AssemblyBlast_Rnn454Merged/Rnn454MergedBlastResults/Blast2GoBBFinal/Combinedfile_070911/Annotation_45_cutoff/KEGG/map00240.gif
Pyrimidine metabolism	195	polyribonucleotide nucleotidyltransferase	ec:2.7.7.8	4	BB_Contig_12271, BB_Contig_3991, BB_Contig_50238, BB_Contig_13013	path:map00240	/home/saranga/Desktop/Om_AssemblyBlast_Rnn454Merged/Rnn454MergedBlastResults/Blast2GoBBFinal/Combinedfile_070911/Annotation_45_cutoff/KEGG/map00240.gif
Pyrimidine metabolism	195	DNA-directed DNA polymerase	ec:2.7.7.7	59	BB_Contig_31501, BB_Contig_38639, BB_Contig_5337, BB_Contig_34233, BB_Contig_34396, BB_Contig_15162, BB_Contig_46123, BB_Contig_16016, BB_Contig_805, BB_Contig_35036, BB_Contig_11349, BB_Contig_41891, BB_Contig_4339, BB_Contig_11609, BB_Contig_27229, BB_Contig_8160, BB_Contig_4518, BB_Contig_33683, BB_Contig_2574, BB_Contig_14952, BB_Contig_17080, BB_Contig_18299, BB_Contig_23847, BB_Contig_16036…	path:map00240	/home/saranga/Desktop/Om_AssemblyBlast_Rnn454Merged/Rnn454MergedBlastResults/Blast2GoBBFinal/Combinedfile_070911/Annotation_45_cutoff/KEGG/map00240.gif
Pyrimidine metabolism	195	DNA-directed RNA polymerase	ec:2.7.7.6	48	BB_Contig_2160, BB_Contig_32234, BB_Contig_43500, BB_Contig_29952, BB_Contig_12988, BB_Contig_5849, BB_Contig_17602, BB_Contig_35701, BB_Contig_13391, BB_Contig_38777, BB_Contig_16738, BB_Contig_15327, BB_Contig_15750, BB_Contig_44237, BB_Contig_15357, BB_Contig_35882, BB_Contig_21750, BB_Contig_15941, BB_Contig_49534, BB_Contig_15123, BB_Contig_15586, BB_Contig_9373, BB_Contig_1688, BB_Contig_94…	path:map00240	/home/saranga/Desktop/Om_AssemblyBlast_Rnn454Merged/Rnn454MergedBlastResults/Blast2GoBBFinal/Combinedfile_070911/Annotation_45_cutoff/KEGG/map00240.gif
Pyrimidine metabolism	195	cytidine deaminase	ec:3.5.4.5	4	BB_Contig_26751, BB_Contig_11302, BB_Contig_17464, BB_Contig_32106	path:map00240	/home/saranga/Desktop/Om_AssemblyBlast_Rnn454Merged/Rnn454MergedBlastResults/Blast2GoBBFinal/Combinedfile_070911/Annotation_45_cutoff/KEGG/map00240.gif
Pyrimidine metabolism	195	uridine phosphorylase	ec:2.4.2.3	2	BB_Contig_889, BB_Contig_3967	path:map00240	/home/saranga/Desktop/Om_AssemblyBlast_Rnn454Merged/Rnn454MergedBlastResults/Blast2GoBBFinal/Combinedfile_070911/Annotation_45_cutoff/KEGG/map00240.gif
Pyrimidine metabolism	195	purine-nucleoside phosphorylase	ec:2.4.2.1	2	BB_Contig_17479, BB_Contig_27689	path:map00240	/home/saranga/Desktop/Om_AssemblyBlast_Rnn454Merged/Rnn454MergedBlastResults/Blast2GoBBFinal/Combinedfile_070911/Annotation_45_cutoff/KEGG/map00240.gif
Pyrimidine metabolism	195	dihydroorotate dehydrogenase (quinone)	ec:1.3.5.2	1	BB_Contig_8037	path:map00240	/home/saranga/Desktop/Om_AssemblyBlast_Rnn454Merged/Rnn454MergedBlastResults/Blast2GoBBFinal/Combinedfile_070911/Annotation_45_cutoff/KEGG/map00240.gif
Pyrimidine metabolism	195	5'-nucleotidase	ec:3.1.3.5	3	BB_Contig_53240, BB_Contig_9636, BB_Contig_36855	path:map00240	/home/saranga/Desktop/Om_AssemblyBlast_Rnn454Merged/Rnn454MergedBlastResults/Blast2GoBBFinal/Combinedfile_070911/Annotation_45_cutoff/KEGG/map00240.gif
Pyrimidine metabolism	195	nucleoside-diphosphatase	ec:3.6.1.6	5	BB_Contig_8401, BB_Contig_12038, BB_Contig_3320, BB_Contig_2742, BB_Contig_38121	path:map00240	/home/saranga/Desktop/Om_AssemblyBlast_Rnn454Merged/Rnn454MergedBlastResults/Blast2GoBBFinal/Combinedfile_070911/Annotation_45_cutoff/KEGG/map00240.gif
Pyrimidine metabolism	195	dihydroorotase	ec:3.5.2.3	4	BB_Contig_21326, BB_Contig_47641, BB_Contig_2220, BB_Contig_358	path:map00240	/home/saranga/Desktop/Om_AssemblyBlast_Rnn454Merged/Rnn454MergedBlastResults/Blast2GoBBFinal/Combinedfile_070911/Annotation_45_cutoff/KEGG/map00240.gif
Pyrimidine metabolism	195	dihydropyrimidinase	ec:3.5.2.2	3	BB_Contig_10292, BB_Contig_19020, BB_Contig_25591	path:map00240	/home/saranga/Desktop/Om_AssemblyBlast_Rnn454Merged/Rnn454MergedBlastResults/Blast2GoBBFinal/Combinedfile_070911/Annotation_45_cutoff/KEGG/map00240.gif
Pyrimidine metabolism	195	dUTP diphosphatase	ec:3.6.1.23	1	BB_Contig_11885	path:map00240	/home/saranga/Desktop/Om_AssemblyBlast_Rnn454Merged/Rnn454MergedBlastResults/Blast2GoBBFinal/Combinedfile_070911/Annotation_45_cutoff/KEGG/map00240.gif
Pyrimidine metabolism	195	bis(5'-nucleosyl)-tetraphosphatase (asymmetrical)	ec:3.6.1.17	3	BB_Contig_17895, BB_Contig_12101, BB_Contig_14007	path:map00240	/home/saranga/Desktop/Om_AssemblyBlast_Rnn454Merged/Rnn454MergedBlastResults/Blast2GoBBFinal/Combinedfile_070911/Annotation_45_cutoff/KEGG/map00240.gif
Pyrimidine metabolism	195	UMP/CMP kinase	ec:2.7.4.14	1	BB_Contig_6025	path:map00240	/home/saranga/Desktop/Om_AssemblyBlast_Rnn454Merged/Rnn454MergedBlastResults/Blast2GoBBFinal/Combinedfile_070911/Annotation_45_cutoff/KEGG/map00240.gif
Pyrimidine metabolism	195	nucleoside-triphosphate---adenylate kinase	ec:2.7.4.10	1	BB_Contig_25755	path:map00240	/home/saranga/Desktop/Om_AssemblyBlast_Rnn454Merged/Rnn454MergedBlastResults/Blast2GoBBFinal/Combinedfile_070911/Annotation_45_cutoff/KEGG/map00240.gif
Pyrimidine metabolism	195	aspartate carbamoyltransferase	ec:2.1.3.2	5	BB_Contig_21326, BB_Contig_15465, BB_Contig_47641, BB_Contig_2220, BB_Contig_358	path:map00240	/home/saranga/Desktop/Om_AssemblyBlast_Rnn454Merged/Rnn454MergedBlastResults/Blast2GoBBFinal/Combinedfile_070911/Annotation_45_cutoff/KEGG/map00240.gif
Pyrimidine metabolism	195	thioredoxin-disulfide reductase	ec:1.8.1.9	16	BB_Contig_47204, BB_Contig_17848, BB_Contig_40739, BB_Contig_27463, BB_Contig_5683, BB_Contig_48920, BB_Contig_16543, BB_Contig_11625, BB_Contig_29132, BB_Contig_50927, BB_Contig_48505, BB_Contig_29133, BB_Contig_45094, BB_Contig_47025, BB_Contig_2061, BB_Contig_25519	path:map00240	/home/saranga/Desktop/Om_AssemblyBlast_Rnn454Merged/Rnn454MergedBlastResults/Blast2GoBBFinal/Combinedfile_070911/Annotation_45_cutoff/KEGG/map00240.gif
Pyrimidine metabolism	195	uridine kinase	ec:2.7.1.48	7	BB_Contig_6025, BB_Contig_2719, BB_Contig_36709, BB_Contig_14163, BB_Contig_15996, BB_Contig_50625, BB_Contig_9159	path:map00240	/home/saranga/Desktop/Om_AssemblyBlast_Rnn454Merged/Rnn454MergedBlastResults/Blast2GoBBFinal/Combinedfile_070911/Annotation_45_cutoff/KEGG/map00240.gif
Pyrimidine metabolism	195	thymidine kinase	ec:2.7.1.21	4	BB_Contig_3290, BB_Contig_9056, BB_Contig_12777, BB_Contig_49215	path:map00240	/home/saranga/Desktop/Om_AssemblyBlast_Rnn454Merged/Rnn454MergedBlastResults/Blast2GoBBFinal/Combinedfile_070911/Annotation_45_cutoff/KEGG/map00240.gif
Thiamine metabolism	82	thiamine diphosphokinase	ec:2.7.6.2	4	BB_Contig_51768, BB_Contig_4333, BB_Contig_23152, BB_Contig_6040	path:map00730	/home/saranga/Desktop/Om_AssemblyBlast_Rnn454Merged/Rnn454MergedBlastResults/Blast2GoBBFinal/Combinedfile_070911/Annotation_45_cutoff/KEGG/map00730.gif
Thiamine metabolism	82	cysteine desulfurase	ec:2.8.1.7	1	BB_Contig_11991	path:map00730	/home/saranga/Desktop/Om_AssemblyBlast_Rnn454Merged/Rnn454MergedBlastResults/Blast2GoBBFinal/Combinedfile_070911/Annotation_45_cutoff/KEGG/map00730.gif
Thiamine metabolism	82	nucleoside-triphosphatase	ec:3.6.1.15	78	BB_Contig_51768, BB_Contig_26916, BB_Contig_8233, BB_Contig_19695, BB_Contig_13873, BB_Contig_51004, BB_Contig_8951, BB_Contig_12600, BB_Contig_15979, BB_Contig_8516, BB_Contig_6117, BB_Contig_43328, BB_Contig_6717, BB_Contig_12227, BB_Contig_51954, BB_Contig_8530, BB_Contig_4038, BB_Contig_10266, BB_Contig_13830, BB_Contig_16216, BB_Contig_35298, BB_Contig_46815, BB_Contig_8354, BB_Contig_50043,…	path:map00730	/home/saranga/Desktop/Om_AssemblyBlast_Rnn454Merged/Rnn454MergedBlastResults/Blast2GoBBFinal/Combinedfile_070911/Annotation_45_cutoff/KEGG/map00730.gif
Nitrotoluene degradation	4	arylamine N-acetyltransferase	ec:2.3.1.5	4	BB_Contig_9564, BB_Contig_8213, BB_Contig_11003, BB_Contig_6127	path:map00633	/home/saranga/Desktop/Om_AssemblyBlast_Rnn454Merged/Rnn454MergedBlastResults/Blast2GoBBFinal/Combinedfile_070911/Annotation_45_cutoff/KEGG/map00633.gif
Steroid hormone biosynthesis	21	catechol O-methyltransferase	ec:2.1.1.6	2	BB_Contig_51689, BB_Contig_32458	path:map00140	/home/saranga/Desktop/Om_AssemblyBlast_Rnn454Merged/Rnn454MergedBlastResults/Blast2GoBBFinal/Combinedfile_070911/Annotation_45_cutoff/KEGG/map00140.gif
Steroid hormone biosynthesis	21	11beta-hydroxysteroid dehydrogenase	ec:1.1.1.146	2	BB_Contig_50826, BB_Contig_50360	path:map00140	/home/saranga/Desktop/Om_AssemblyBlast_Rnn454Merged/Rnn454MergedBlastResults/Blast2GoBBFinal/Combinedfile_070911/Annotation_45_cutoff/KEGG/map00140.gif
Steroid hormone biosynthesis	21	testosterone 17beta-dehydrogenase	ec:1.1.1.63	1	BB_Contig_15986	path:map00140	/home/saranga/Desktop/Om_AssemblyBlast_Rnn454Merged/Rnn454MergedBlastResults/Blast2GoBBFinal/Combinedfile_070911/Annotation_45_cutoff/KEGG/map00140.gif
Steroid hormone biosynthesis	21	estradiol 17beta-dehydrogenase	ec:1.1.1.62	3	BB_Contig_15986, BB_Contig_51326, BB_Contig_13092	path:map00140	/home/saranga/Desktop/Om_AssemblyBlast_Rnn454Merged/Rnn454MergedBlastResults/Blast2GoBBFinal/Combinedfile_070911/Annotation_45_cutoff/KEGG/map00140.gif
Steroid hormone biosynthesis	21	glucuronosyltransferase	ec:2.4.1.17	3	BB_Contig_2098, BB_Contig_19448, BB_Contig_22314	path:map00140	/home/saranga/Desktop/Om_AssemblyBlast_Rnn454Merged/Rnn454MergedBlastResults/Blast2GoBBFinal/Combinedfile_070911/Annotation_45_cutoff/KEGG/map00140.gif
Steroid hormone biosynthesis	21	3alpha(17beta)-hydroxysteroid dehydrogenase (NAD+)	ec:1.1.1.239	1	BB_Contig_15986	path:map00140	/home/saranga/Desktop/Om_AssemblyBlast_Rnn454Merged/Rnn454MergedBlastResults/Blast2GoBBFinal/Combinedfile_070911/Annotation_45_cutoff/KEGG/map00140.gif
Steroid hormone biosynthesis	21	unspecific monooxygenase	ec:1.14.14.1	7	BB_Contig_32601, BB_Contig_35839, BB_Contig_36766, BB_Contig_46217, BB_Contig_40726, BB_Contig_37991, BB_Contig_30394	path:map00140	/home/saranga/Desktop/Om_AssemblyBlast_Rnn454Merged/Rnn454MergedBlastResults/Blast2GoBBFinal/Combinedfile_070911/Annotation_45_cutoff/KEGG/map00140.gif
[truncated: 850 more rows]

## Sheet: Sheet1
Pathway		7
C5-Branched dibasic acid metabolism	1	7
[truncated: 2,095 more rows]

## Sheet: Sheet2
C5-Branched dibasic acid metabolism Total	2	102
[truncated: 134 more rows]

[truncated: 3 more sheets: Sheet4, Sheet5, Sheet6]
