# Supplementary material for: RNA-Seq and molecular docking reveal multi-level pesticide resistance in the bed bug
Source: BMC Genomics. 2012 Jan 6;13:6. doi: 10.1186/1471-2164-13-6 (PMC3273426; doi:10.1186/1471-2164-13-6)
Supplement: Additional file 6 — Top 15,000 significant differentials identified in Cimex lectularius. The top 15,000 ESTs that differentially expressed among pesticide-resistant and pesticide-susceptible Cimex lectularius. [file 1471-2164-13-6-S6.XLS]

## Sheet: Sheet1
Additional file 6. Top 15,000 significant differentials identified in Cimex lectularius
Contig	PR1	PR2	PS1	PS2	RS.QVAL	RS.PVAL	RS.NLP	RS.ALFCA	RS.FCA	Seq.Len	Seq. Description
BB_Contig_27941	2	0	17965	20284	9.45375e-22	1.34124e-22	-21.8725	14.1132	5.64307e-05	669	keratin associated protein 5-1
BB_Contig_28596	5	0	6016	10833	3.53912e-19	5.44168e-20	-19.2643	13.2082	0.000105662	670	keratin-associated protein 9-1
BB_Contig_25345	16	6	79478	64301	1.20256e-109	4.09208e-111	-110.388	13.1927	0.000106808	781	rhs element vgr protein
BB_Contig_29100	0	0	1427	10257	5.82097e-19	9.01449e-20	-19.0451	13.1294	0.000111596	576	---NA---
BB_Contig_28402	4	0	19200	9390	1.29661e-18	2.02566e-19	-18.6934	13.002	0.0001219	178	---NA---
BB_Contig_26697	18	0	8621	9097	1.72357e-18	2.70376e-19	-18.568	12.9563	0.000125826	1730	hypothetical protein LOAG_10613 [Loa loa]
BB_Contig_28416	5	0	13755	8404	3.49244e-18	5.54029e-19	-18.2565	12.842	0.000136202	170	---NA---
BB_Contig_28421	5	0	12639	7010	1.71832e-17	2.79625e-18	-17.5534	12.5803	0.000163287	135	RP45 [Rhodnius prolixus]
BB_Contig_28418	0	2	32305	10863	4.77773e-32	5.09981e-33	-32.2924	12.2122	0.000210741	336	---NA---
BB_Contig_30657	12	2	5402	9741	2.97455e-31	3.23599e-32	-31.49	12.055	0.000235015	1871	keratin associated protein
BB_Contig_19105	1620	6203	38	2	5.93099e-30	6.65111e-31	30.1771	11.7936	3550.1	677	---NA---
BB_Contig_36095	4	3	4929	9521	7.86167e-42	6.82917e-43	-42.1656	11.437	0.000360668	349	---NA---
BB_Contig_25410	13	2	4411	6210	4.39705e-28	5.19486e-29	-28.2844	11.4055	0.000368644	1395	cell division protein
BB_Contig_27736	5	0	73558	2667	4.86864e-14	9.03121e-15	-14.0443	11.1861	0.000429187	733	200 kda antigen p200
BB_Contig_25831	6	0	13393	1881	6.83574e-13	1.33608e-13	-12.8742	10.6824	0.000608528	937	keratin associated protein
BB_Contig_36225	3	2	4224	3182	1.0784e-23	1.43297e-24	-23.8438	10.4408	0.000719448	1125	liver stage antigen 3 precursor
BB_Contig_36804	2	2	2833	2774	7.66769e-23	1.04782e-23	-22.9797	10.2429	0.000825264	284	---NA---
BB_Contig_26012	1	0	11834	1273	1.13806e-11	2.36078e-12	-11.6269	10.1191	0.000899168	140	---NA---
BB_Contig_28417	0	0	3590	1185	1.87601e-11	3.93454e-12	-11.4051	10.0158	0.000965942	244	rhs element vgr protein
BB_Contig_27013	12	1	1007	1170	2.04922e-11	4.30643e-12	-11.3659	9.9974	0.000978326	606	---NA---
BB_Contig_28398	0	0	19493	1029	4.94636e-11	1.06095e-11	-10.9743	9.81213	0.00111238	214	---NA---
BB_Contig_27738	6	3	3744	3077	5.16672e-31	5.65505e-32	-31.2476	9.80745	0.001116	1025	liver stage antigen 3 precursor
BB_Contig_27777	4	0	398	977	7.03342e-11	1.52001e-11	-10.8182	9.73732	0.00117159	689	---NA---
BB_Contig_36963	1	2	4684	1829	2.3691e-20	3.5057e-21	-20.4552	9.64194	0.00125166	555	#N/A
BB_Contig_36681	0	0	10313	894	1.27747e-10	2.79616e-11	-10.5534	9.60924	0.00128036	155	RP45 [Rhodnius prolixus]
BB_Contig_27876	0	2	285	1735	4.78333e-20	7.14542e-21	-20.146	9.56582	0.00131947	709	---NA---
BB_Contig_27816	0	4	2003	3263	2.3866e-38	2.2169e-39	-38.6543	9.47709	0.00140318	509	---NA---
BB_Contig_13261	9	0	25738	777	3.22957e-10	7.21161e-11	-10.142	9.40688	0.00147315	234	---NA---
BB_Contig_25647	17	0	745	760	3.73081e-10	8.35935e-11	-10.0778	9.37496	0.00150611	1891	---NA---
BB_Contig_29691	2	0	985	622	1.34703e-09	3.11744e-10	-9.5062	9.08588	0.00184026	212	---NA---
BB_Contig_31232	10	5	27784	2878	7.78234e-43	6.60559e-44	-43.1801	8.97403	0.00198861	402	abc-type uncharacterized transport system
BB_Contig_28058	0	2	1213	1138	1.07965e-17	1.74198e-18	-17.759	8.95739	0.00201167	936	---NA---
BB_Contig_25584	0	1	12419	542	3.18356e-09	7.53006e-10	-9.1232	8.88725	0.00211188	884	---NA---
BB_Contig_5974	1024	4728	101	12	8.14026e-98	3.14419e-99	98.5025	8.81695	450.989	627	#N/A
BB_Contig_43203	2	0	1023	489	5.98172e-09	1.43845e-09	-8.8421	8.7388	0.00234078	362	RP45 [Rhodnius prolixus]
BB_Contig_22946	39	367	8	0	6.70211e-09	1.61673e-09	8.79136	8.71453	420.083	171	---NA---
BB_Contig_43651	2	0	1292	469	7.69851e-09	1.86513e-09	-8.72929	8.67855	0.0024406	323	---NA---
BB_Contig_34530	0	1	10493	441	1.11377e-08	2.72696e-09	-8.56432	8.58974	0.00259556	250	RP45 [Rhodnius prolixus]
BB_Contig_36803	0	0	2110	426	1.36907e-08	3.37074e-09	-8.47228	8.53981	0.00268695	338	---NA---
BB_Contig_40003	6	0	71	410	1.71884e-08	4.25569e-09	-8.37103	8.48458	0.00279181	145	---NA---
BB_Contig_34542	10	0	278	396	2.10809e-08	5.25203e-09	-8.27967	8.43446	0.00289051	336	---NA---
BB_Contig_13263	1	0	12440	382	2.60269e-08	6.52293e-09	-8.18556	8.38253	0.00299644	155	---NA---
BB_Contig_13262	1	1	17213	364	3.44768e-08	8.70572e-09	-8.0602	8.3129	0.00314462	164	---NA---
BB_Contig_27855	1	2	14835	724	2.43528e-15	4.30081e-16	-15.3665	8.30495	0.00316199	772	---NA---
BB_Contig_11546	27836	524	2827	2	4.6232e-15	8.24364e-16	15.0839	8.22832	299.896	761	cuticle protein
BB_Contig_39364	0	0	573	338	5.27626e-08	1.35021e-08	-7.8696	8.20598	0.00338651	289	---NA---
BB_Contig_10691	165	0	1128	332	5.84278e-08	1.50011e-08	-7.82388	8.18014	0.00344771	1171	reverse transcriptase
BB_Contig_27179	0	0	170	322	6.9483e-08	1.79427e-08	-7.74611	8.13602	0.00355479	470	uncharacterized transposase-like protein
BB_Contig_37860	1	0	8683	322	6.9483e-08	1.79427e-08	-7.74611	8.13602	0.00355479	126	---NA---
BB_Contig_2863	1859	4	888	1258	2.96191e-28	3.48208e-29	-28.4582	8.10202	0.00363956	1570	cytochrome p450
BB_Contig_31540	0	0	195	307	9.0873e-08	2.36815e-08	-7.62559	8.0672	0.00372847	275	---NA---
BB_Contig_28420	1	0	5944	288	1.2988e-07	3.42248e-08	-7.46566	7.97503	0.00397445	262	RP45 [Rhodnius prolixus]
BB_Contig_29711	73	1	299	283	1.43186e-07	3.78346e-08	-7.42211	7.94976	0.00404467	358	---NA---
BB_Contig_39441	0	0	622	274	1.71261e-07	4.549e-08	-7.34208	7.90314	0.00417752	190	---NA---
BB_Contig_2139	5628	207	564	0	1.84305e-07	4.90621e-08	7.30925	7.88838	236.941	930	adult-specific cuticular protein acp-20
BB_Contig_28307	2	1	880	261	2.23638e-07	5.99052e-08	-7.22254	7.83301	0.0043856	1118	---NA---
BB_Contig_35346	0	7	389	1766	5.76362e-45	4.68847e-46	-45.329	7.78402	0.00453708	698	#N/A
BB_Contig_34122	1	1	22	238	3.68891e-07	1.00384e-07	-6.99834	7.69992	0.00480942	247	---NA---
BB_Contig_25697	0	0	996	237	3.77474e-07	1.02757e-07	-6.98819	7.69385	0.00482971	211	pftaire-interacting factor 2
BB_Contig_21163	80	356	27	2	3.35381e-13	6.47169e-14	13.189	7.67063	203.746	371	---NA---
BB_Contig_26194	1	0	1656	227	4.75681e-07	1.30408e-07	-6.88469	7.63165	0.00504247	532	RP45 [Rhodnius prolixus]
BB_Contig_48917	12	162	0	1	6.92979e-07	1.92262e-07	6.71611	7.53475	185.432	260	---NA---
BB_Contig_28822	5	7	385	1398	3.3334e-41	2.93242e-42	-41.5328	7.4469	0.00573139	1076	---NA---
BB_Contig_35828	0	2	249	389	2.17814e-12	4.36048e-13	-12.3605	7.40873	0.00588504	867	---NA---
BB_Contig_32827	40	3978	77	27	1.0106e-153	2.26012e-155	154.646	7.39784	168.644	332	---NA---
BB_Contig_2936	14184	23	12497	4397	8.48564e-131	2.32192e-132	-131.634	7.38385	0.00598743	395	cytochrome c oxidase subunit iii
BB_Contig_1815	193	2	171	377	3.00502e-12	6.06167e-13	-12.2174	7.36353	0.00607237	962	gag-pol polyprotein
BB_Contig_34444	0	0	101	188	1.27875e-06	3.62123e-07	-6.44114	7.35969	0.00608852	325	---NA---
BB_Contig_28450	1	0	10668	182	1.5125e-06	4.3023e-07	-6.3663	7.3129	0.00628924	128	---NA---
BB_Contig_36943	0	0	2708	179	1.64663e-06	4.6977e-07	-6.32811	7.28892	0.00639464	119	---NA---
BB_Contig_18981	7768	3665	818	27	8.55142e-149	2.00344e-150	149.698	7.27961	155.374	337	myosin heavy nonmuscle or smooth muscle
BB_Contig_36473	2	0	1225	175	1.84561e-06	5.29206e-07	-6.27638	7.25632	0.00654081	775	#N/A
BB_Contig_14052	96	2	839	344	7.63715e-12	1.57076e-12	-11.8039	7.23137	0.00665489	1738	reverse transcriptase
BB_Contig_11897	34	0	314	172	2.01516e-06	5.79521e-07	-6.23693	7.23137	0.00665489	866	glucose dehydrogenase
BB_Contig_19957	1030	0	1260	168	2.27115e-06	6.55464e-07	-6.18345	7.19742	0.00681334	214	---NA---
BB_Contig_3455	86	379	65	3	5.65452e-17	9.37652e-18	17.028	7.17599	144.606	363	---NA---
BB_Contig_44387	0	0	24	158	3.0856e-06	9.01485e-07	-6.04504	7.10889	0.00724456	197	---NA---
BB_Contig_23514	289	119	30	0	3.37681e-06	9.89479e-07	6.00459	7.08971	136.212	232	isoform b
BB_Contig_28633	5	12	389	1862	3.05111e-63	1.85534e-64	-63.7316	7.08278	0.00737685	1008	---NA---
BB_Contig_33529	0	0	10319	149	4.12779e-06	1.2184e-06	-5.91421	7.02427	0.00768215	121	---NA---
BB_Contig_28471	8	2	737	296	3.40492e-11	7.23337e-12	-11.1407	7.01456	0.00773406	527	protein yellow
BB_Contig_27652	0	1	118	145	4.71646e-06	1.39964e-06	-5.85398	6.98501	0.00789408	623	---NA---
BB_Contig_2970	24143	110	1209	0	4.97899e-06	1.48114e-06	5.8294	6.97625	125.911	942	cuticle protein
BB_Contig_27883	5	4	309	571	4.62749e-21	6.68781e-22	-21.1747	6.96245	0.0080185	833	---NA---
BB_Contig_51253	0	107	0	0	5.69322e-06	1.7045e-06	5.7684	6.93636	122.477	429	---NA---
BB_Contig_39685	2	8	326	1102	1.74788e-40	1.55868e-41	-40.8072	6.91101	0.00830955	1028	---NA---
BB_Contig_37230	0	0	10147	131	7.70629e-06	2.33376e-06	-5.63194	6.83853	0.00873772	124	---NA---
BB_Contig_29622	107	0	1987	130	7.99516e-06	2.42461e-06	-5.61536	6.82747	0.00880493	655	---NA---
BB_Contig_35301	4	1	238	129	8.29905e-06	2.51961e-06	-5.59867	6.81633	0.00887319	454	---NA---
BB_Contig_34759	8	0	161	127	8.9426e-06	2.72289e-06	-5.56497	6.79379	0.00901292	627	#N/A
BB_Contig_27815	6	0	440	127	8.9426e-06	2.72289e-06	-5.56497	6.79379	0.00901292	749	---NA---
BB_Contig_29183	0	0	1144	126	9.28572e-06	2.83165e-06	-5.54796	6.78238	0.00908445	742	spicule matrix protein sm29
BB_Contig_16797	5	0	25433	125	9.6432e-06	2.9455e-06	-5.53084	6.77089	0.00915713	217	---NA---
BB_Contig_27686	245	13	3156	1599	4.2649e-62	2.63881e-63	-62.5786	6.74762	0.00930602	788	---NA---
BB_Contig_36351	10	0	379	120	1.16949e-05	3.60129e-06	-5.44354	6.712	0.00953868	715	#N/A
BB_Contig_13241	11132	182	739	2	2.86417e-10	6.37958e-11	10.1952	6.70269	104.162	275	---NA---
BB_Contig_32502	0	4	27	475	1.55162e-19	2.3521e-20	-19.6285	6.69689	0.00963908	215	---NA---
BB_Contig_25720	0	0	158	116	1.37235e-05	4.25051e-06	-5.37156	6.66309	0.0098676	450	---NA---
BB_Contig_33831	0	0	95	115	1.42931e-05	4.43352e-06	-5.35325	6.65059	0.0099534	488	transposase
BB_Contig_26845	0	0	673	113	1.55052e-05	4.82785e-06	-5.31625	6.62528	0.0101296	160	---NA---
BB_Contig_30146	0	1	43	113	1.55052e-05	4.82785e-06	-5.31625	6.62528	0.0101296	300	---NA---
BB_Contig_10851	221	19210	373	224	0	0	1013.41	6.61711	98.1632	872	nuclease harbi1-like
BB_Contig_29305	4	3	84	327	2.17368e-14	3.97496e-15	-14.4007	6.57329	0.0105013	260	---NA---
BB_Contig_19536	11818	13	8619	1374	3.99001e-58	2.62652e-59	-58.5806	6.52883	0.0108299	216	cytochrome oxidase subunit i
BB_Contig_20938	39	77	11	1	2.68925e-05	8.58246e-06	5.06639	6.46168	88.1374	258	---NA---
BB_Contig_36311	0	4	2306	382	8.34688e-18	1.34272e-18	-17.872	6.38253	0.0119858	781	#N/A
BB_Contig_28600	0	0	6824	94	3.58934e-05	1.16006e-05	-4.93552	6.35969	0.012177	252	---NA---
BB_Contig_28673	0	0	109	92	3.95149e-05	1.2825e-05	-4.89194	6.32867	0.0124418	286	---NA---
BB_Contig_27669	0	0	170	91	4.14597e-05	1.34936e-05	-4.86987	6.3129	0.0125785	602	pugilistdominant
BB_Contig_23967	18	204	6	3	3.63279e-13	7.01805e-14	13.1538	6.28236	77.8356	128	GI11124 [Drosophila mojavensis]
BB_Contig_39686	2	17	412	1505	7.76624e-70	4.29535e-71	-70.367	6.27319	0.0129295	960	---NA---
BB_Contig_27717	0	0	1118	88	4.81676e-05	1.5759e-05	-4.80247	6.26454	0.0130073	747	spicule matrix protein sm29
BB_Contig_20308	14178	67	437	0	5.02706e-05	1.64904e-05	4.78277	6.26098	76.691	285	---NA---
BB_Contig_33089	2	2	52	174	4.73172e-09	1.13049e-09	-8.94673	6.24805	0.0131568	331	---NA---
BB_Contig_33978	1	0	28	87	5.06111e-05	1.66113e-05	-4.7796	6.24805	0.0131568	293	---NA---
BB_Contig_35127	0	0	162	87	5.06111e-05	1.66113e-05	-4.7796	6.24805	0.0131568	451	---NA---
BB_Contig_21774	1327	66	32	0	5.37152e-05	1.76775e-05	4.75258	6.23929	75.5463	1201	---NA---
BB_Contig_5310	53	0	36	86	5.32437e-05	1.75181e-05	-4.75651	6.23137	0.0133098	295	---NA---
BB_Contig_38888	0	0	28	86	5.32437e-05	1.75181e-05	-4.75651	6.23137	0.0133098	177	---NA---
BB_Contig_36940	0	0	3995	83	6.21584e-05	2.06084e-05	-4.68596	6.18014	0.0137909	103	---NA---
BB_Contig_19877	70	189	22	3	9.90175e-13	1.95284e-13	12.7093	6.17218	72.1124	303	paired-type homeodomain protein
BB_Contig_20888	71	63	2	1	6.58072e-05	2.18895e-05	4.65976	6.17218	72.1124	244	---NA---
BB_Contig_18672	13673	120	752	2	1.21857e-08	2.99089e-09	8.5242	6.10179	68.6785	565	cuticle protein
BB_Contig_19201	4493	359	602	6	7.4655e-24	9.85269e-25	24.0064	6.09777	68.4877	1959	conserved protein
BB_Contig_33440	4	2	41	154	1.35905e-08	3.34414e-09	-8.47572	6.07189	0.0148655	269	---NA---
BB_Contig_30646	6	0	3055	77	8.58108e-05	2.89378e-05	-4.53853	6.07189	0.0148655	1169	hypothetical protein Phum_PHUM561010 [Pediculus humanus corporis]
BB_Contig_21050	28	0	188	76	9.073e-05	3.06841e-05	-4.51309	6.05303	0.0150611	216	---NA---
BB_Contig_25805	10	0	122	76	9.073e-05	3.06841e-05	-4.51309	6.05303	0.0150611	467	---NA---
BB_Contig_30065	8	2	74	151	1.6074e-08	3.97203e-09	-8.40099	6.04351	0.0151608	346	---NA---
BB_Contig_19795	3060	1150	513	20	1.23743e-75	6.33721e-77	76.1981	6.04039	65.8169	303	nadh dehydrogenase subunit 4l
BB_Contig_29055	0	0	8290	75	9.59397e-05	3.25558e-05	-4.48737	6.03392	0.0152619	271	---NA---
BB_Contig_36278	0	0	240	75	9.59397e-05	3.25558e-05	-4.48737	6.03392	0.0152619	637	#N/A
BB_Contig_35266	0	1	51	74	0.000101567	3.45633e-05	-4.46138	6.01456	0.0154681	386	---NA---
BB_Contig_32475	11	0	24	73	0.000107614	3.67182e-05	-4.43512	5.99493	0.01568	215	---NA---
BB_Contig_36683	0	0	6887	73	0.000107614	3.67182e-05	-4.43512	5.99493	0.01568	181	---NA---
BB_Contig_34378	22	1	151	72	0.000114123	3.90331e-05	-4.40857	5.97503	0.0158978	325	reverse transcriptase
BB_Contig_34209	0	1	44	72	0.000114123	3.90331e-05	-4.40857	5.97503	0.0158978	374	ionotropic receptor 8a
BB_Contig_27935	2	6	235	427	7.01775e-23	9.57735e-24	-23.0188	5.95823	0.0160839	729	---NA---
BB_Contig_34522	2	0	103	71	0.000120988	4.15218e-05	-4.38172	5.95485	0.0161217	574	#N/A
BB_Contig_44388	0	0	14	71	0.000120988	4.15218e-05	-4.38172	5.95485	0.0161217	132	---NA---
BB_Contig_36317	14	45	433	3184	1.87066e-164	3.78172e-166	-165.422	5.94988	0.0161774	844	---NA---
BB_Contig_27303	0	2	76	139	3.22462e-08	8.12888e-09	-8.08997	5.92405	0.0164697	383	---NA---
BB_Contig_45355	9	53	26	0	0.000137815	4.7579e-05	4.32258	5.92282	60.666	221	---NA---
BB_Contig_36242	48	3	269	208	8.24315e-12	1.69722e-12	-11.7703	5.92058	0.0165092	824	glucose dehydrogenase
BB_Contig_33958	0	0	120	69	0.000136499	4.70837e-05	-4.32713	5.91363	0.016589	314	---NA---
BB_Contig_35066	8	9	120	612	4.65634e-33	4.82535e-34	-33.3165	5.89257	0.016833	628	#N/A
BB_Contig_34827	0	2	82	136	3.86549e-08	9.79565e-09	-8.00897	5.89257	0.016833	437	ionotropic receptor 8a
BB_Contig_27549	4	0	159	67	0.000154147	5.35455e-05	-4.27128	5.87119	0.0170842	565	---NA---
BB_Contig_32450	1	0	37	67	0.000154147	5.35455e-05	-4.27128	5.87119	0.0170842	221	---NA---
BB_Contig_1344	2831	150	546	3	1.86027e-11	3.90041e-12	11.4089	5.83875	57.2321	1521	pg1 homology to homo sapiens
BB_Contig_25859	4	7	186	452	2.67392e-25	3.39474e-26	-25.4692	5.81793	0.0177267	385	---NA---
BB_Contig_27915	39	49	128	0	0.000191031	6.70671e-05	4.17349	5.80961	56.0874	413	pol-like protein
BB_Contig_30077	0	49	27	0	0.000191031	6.70671e-05	4.17349	5.80961	56.0874	213	---NA---
BB_Contig_34322	0	0	57	64	0.000186241	6.53145e-05	-4.18499	5.8051	0.017885	240	---NA---
BB_Contig_27150	2	0	133	63	0.000198656	6.98998e-05	-4.15552	5.78238	0.0181689	454	---NA---
BB_Contig_32142	0	0	36	63	0.000198656	6.98998e-05	-4.15552	5.78238	0.0181689	227	glutamate receptor 1
BB_Contig_36201	11	28	1190	1763	7.33856e-97	2.87431e-98	-97.5415	5.78157	0.0181792	821	---NA---
BB_Contig_32204	2	2	35	125	7.70842e-08	1.99721e-08	-7.69958	5.77089	0.0183143	201	---NA---
BB_Contig_48455	4	47	19	1	0.000226615	8.02923e-05	4.09533	5.74948	53.7981	198	low quality protein: cubilin
BB_Contig_21787	190	656	16	14	4.39691e-48	3.38692e-49	48.4702	5.74509	53.6346	618	cathepsin d
BB_Contig_4492	84	0	147	61	0.000226549	8.02647e-05	-4.09548	5.73584	0.0187646	642	---NA---
BB_Contig_26458	51	46	43	1	0.000247212	8.80517e-05	4.05526	5.71846	52.6535	377	---NA---
BB_Contig_30563	63	63	3250	3772	3.34605e-211	5.11191e-213	-212.291	5.70894	0.0191178	1373	protein yellow
BB_Contig_3116	116	2	57	118	1.22542e-07	3.22418e-08	-7.49158	5.68775	0.0194007	402	hypothetical protein HMPREF1011_03050 [Anaerostipes sp. 3_2_56FAA]
BB_Contig_28397	0	0	8921	59	0.000258993	9.24976e-05	-4.03387	5.68775	0.0194007	162	---NA---
BB_Contig_31455	5003	8	7010	469	2.0584e-27	2.47403e-28	-27.6066	5.67855	0.0195248	182	cytochrome oxidase subunit i
BB_Contig_41868	8	2	18	116	1.40549e-07	3.71181e-08	-7.43041	5.66309	0.0197352	177	---NA---
BB_Contig_30223	0	0	95	58	0.000277067	9.94366e-05	-4.00245	5.66309	0.0197352	439	---NA---
BB_Contig_41777	4	1	30	58	0.000277067	9.94366e-05	-4.00245	5.66309	0.0197352	204	---NA---
BB_Contig_31756	0	0	28	58	0.000277067	9.94366e-05	-4.00245	5.66309	0.0197352	229	---NA---
BB_Contig_20885	41	44	16	1	0.000295586	0.000106403	3.97305	5.65433	50.3642	227	---NA---
BB_Contig_6702	3981	44	318	0	0.000295586	0.000106403	3.97305	5.65433	50.3642	327	---NA---
BB_Contig_48499	6	43	5	0	0.000324235	0.000117263	3.93084	5.62116	49.2196	133	---NA---
BB_Contig_20598	29	43	2	1	0.000324235	0.000117263	3.93084	5.62116	49.2196	224	myosin-rhogap myr
BB_Contig_36710	47	43	3154	2393	5.23084e-139	1.33785e-140	-139.874	5.60344	0.0205681	923	protein yellow
BB_Contig_26208	8	8	209	445	1.08587e-26	1.33107e-27	-26.8758	5.60277	0.0205778	378	---NA---
BB_Contig_28489	1706	3	1701	165	1.36588e-10	2.996e-11	-10.5235	5.58646	0.0208117	212	cytochrome b
BB_Contig_33894	0	0	63	55	0.000342718	0.000124278	-3.90561	5.58646	0.0208117	435	---NA---
BB_Contig_38671	0	0	46	55	0.000342718	0.000124278	-3.90561	5.58646	0.0208117	326	---NA---
BB_Contig_38940	0	0	29	54	0.000368491	0.000134149	-3.87241	5.55999	0.0211971	221	---NA---
BB_Contig_40799	0	1	53	54	0.000368491	0.000134149	-3.87241	5.55999	0.0211971	264	orf
BB_Contig_31464	0	1	19	54	0.000368491	0.000134149	-3.87241	5.55999	0.0211971	187	---NA---
BB_Contig_34488	2	1	82	54	0.000368491	0.000134149	-3.87241	5.55999	0.0211971	431	---NA---
BB_Contig_33751	0	2	106	106	2.86376e-07	7.72915e-08	-7.11187	5.53303	0.021597	315	---NA---
BB_Contig_34973	2	0	276	53	0.000396711	0.000144964	-3.83874	5.53303	0.021597	595	#N/A
BB_Contig_19845	98	40	2	0	0.00043201	0.000158686	3.79946	5.51682	45.7856	483	---NA---
BB_Contig_29520	0	0	44	52	0.000427446	0.00015683	-3.80457	5.50554	0.0220123	197	---NA---
BB_Contig_35140	0	0	58	52	0.000427446	0.00015683	-3.80457	5.50554	0.0220123	402	---NA---
BB_Contig_26818	35	5	210	259	1.8208e-16	3.08109e-17	-16.5113	5.49998	0.0220973	600	---NA---
BB_Contig_20125	107	237	63	6	1.95265e-19	2.97139e-20	19.527	5.49868	45.2133	484	---NA---
BB_Contig_42992	5	16	1234	828	2.18797e-50	1.61599e-51	-50.7916	5.49859	0.0221187	265	---NA---
BB_Contig_23796	783	39	103	0	0.00047698	0.00017621	3.75397	5.4803	44.641	236	---NA---
BB_Contig_20134	49	39	17	1	0.00047698	0.00017621	3.75397	5.4803	44.641	268	---NA---
BB_Contig_38091	2	5	26	250	3.59277e-16	6.15239e-17	-16.211	5.44896	0.0228928	160	---NA---
BB_Contig_20771	35	0	19	50	0.000497505	0.000184212	-3.73468	5.44896	0.0228928	212	---NA---
BB_Contig_28686	34	152	118	4	4.88038e-13	9.47722e-14	13.0233	5.44282	43.4964	393	---NA---
BB_Contig_20772	42	38	2	0	0.000527243	0.000196081	3.70756	5.44282	43.4964	282	---NA---
BB_Contig_37891	5	38	77	0	0.000527243	0.000196081	3.70756	5.44282	43.4964	161	---NA---
BB_Contig_50328	572	4552	291	120	0	0	362.728	5.44029	43.4201	272	---NA---
BB_Contig_32457	111	143	5561	7040	0	0	-432.336	5.42659	0.0232505	304	---NA---
BB_Contig_31299	85	3	8337	147	5.23644e-10	1.18338e-10	-9.92688	5.41981	0.02336	200	---NA---
BB_Contig_32091	2	2	39	97	5.68539e-07	1.56687e-07	-6.80497	5.40502	0.0236008	245	---NA---
BB_Contig_42097	0	2	11	96	6.15321e-07	1.7e-07	-6.76955	5.39007	0.0238467	145	---NA---
BB_Contig_43228	0	0	1312	48	0.000581866	0.00021747	-3.6626	5.39007	0.0238467	194	---NA---
BB_Contig_27120	0	3	142	142	7.76633e-10	1.77242e-10	-9.75143	5.36989	0.0241826	364	cytochrome p450
BB_Contig_31767	1	1	72	47	0.000630298	0.00023676	-3.62569	5.35969	0.0243541	337	reverse transcriptase
BB_Contig_34013	0	0	55	47	0.000630298	0.00023676	-3.62569	5.35969	0.0243541	347	---NA---
BB_Contig_37596	0	1	50	47	0.000630298	0.00023676	-3.62569	5.35969	0.0243541	252	---NA---
BB_Contig_1057	5922	214	245	6	2.04344e-18	3.21293e-19	18.4931	5.3514	40.8255	852	cuticular protein 49aa cg30045-pb
BB_Contig_42611	0	9	168	419	3.19774e-27	3.85691e-28	-27.4138	5.34599	0.0245866	265	---NA---
BB_Contig_40026	0	0	30	46	0.000684388	0.000258123	-3.58817	5.32867	0.0248835	208	---NA---
BB_Contig_38618	4	0	43	46	0.000684388	0.000258123	-3.58817	5.32867	0.0248835	238	---NA---
BB_Contig_36618	0	0	12126	46	0.000684388	0.000258123	-3.58817	5.32867	0.0248835	109	---NA---
BB_Contig_19715	38	35	8	1	0.000723714	0.00027387	3.56246	5.32418	40.0624	247	---NA---
BB_Contig_9685	6279	6	8198	275	2.43483e-18	3.84249e-19	-18.4154	5.32343	0.024974	129	cytochrome oxidase subunit i
BB_Contig_26904	17	14	1553	638	2.77651e-41	2.44029e-42	-41.6126	5.31516	0.0251175	467	---NA---
BB_Contig_38171	0	1	82	45	0.000743267	0.000281821	-3.55003	5.29696	0.0254365	185	---NA---
BB_Contig_31061	2	0	15199	45	0.000743267	0.000281821	-3.55003	5.29696	0.0254365	258	RP45 [Rhodnius prolixus]
BB_Contig_42754	8	5	1186	223	3.11045e-15	5.51317e-16	-15.2586	5.28408	0.0256646	336	cullin- isoform f
BB_Contig_24160	39	34	0	0	0.000807504	0.000307637	3.51196	5.28236	38.9178	225	---NA---
BB_Contig_37410	0	0	19	44	0.000808749	0.00030816	-3.51122	5.26454	0.0260146	164	---NA---
BB_Contig_33032	0	0	1734	44	0.000808749	0.00030816	-3.51122	5.26454	0.0260146	271	---NA---
BB_Contig_26480	4	0	70	44	0.000808749	0.00030816	-3.51122	5.26454	0.0260146	340	---NA---
BB_Contig_12120	55840	6042	3148	183	0	0	510.6	5.24001	37.7919	1004	---NA---
BB_Contig_42100	8	0	10	43	0.000881954	0.000337487	-3.47174	5.23137	0.0266196	134	atp synthase f0 subunit 6
BB_Contig_17694	3654	65	84	2	1.65423e-06	4.72007e-07	6.32605	5.21726	37.2008	852	larval cuticle protein a3a
BB_Contig_5006	79	0	71	42	0.00096166	0.000370208	-3.43155	5.19742	0.0272534	373	---NA---
BB_Contig_2231	750	345	37	11	1.28235e-30	1.41616e-31	30.8489	5.16592	35.9001	715	---NA---
BB_Contig_32726	8	31	33	0	0.00113997	0.000443269	3.35333	5.14909	35.4839	236	---NA---
BB_Contig_48036	4	31	8	0	0.00113997	0.000443269	3.35333	5.14909	35.4839	125	---NA---
BB_Contig_42967	30	0	1293	40	0.00115102	0.000447772	-3.34894	5.12703	0.028616	157	---NA---
BB_Contig_26786	0	0	7827	40	0.00115102	0.000447772	-3.34894	5.12703	0.028616	341	---NA---
BB_Contig_38529	0	0	50	40	0.00115102	0.000447772	-3.34894	5.12703	0.028616	165	---NA---
BB_Contig_34157	0	0	31	40	0.00115102	0.000447772	-3.34894	5.12703	0.028616	298	---NA---
BB_Contig_47167	39	0	39	40	0.00115102	0.000447772	-3.34894	5.12703	0.028616	217	---NA---
BB_Contig_726	5541	24567	1813	811	0	0	2145.69	5.11577	34.6737	4778	reverse ribonuclease integrase
BB_Contig_24310	27	30	0	0	0.00128679	0.000503664	3.29786	5.10179	34.3392	186	---NA---
BB_Contig_24332	49	30	21	1	0.00128679	0.000503664	3.29786	5.10179	34.3392	257	tetratricopeptide repeat protein 28
BB_Contig_40836	0	30	25	0	0.00128679	0.000503664	3.29786	5.10179	34.3392	142	---NA---
BB_Contig_44777	10	2	39	78	2.86439e-06	8.33982e-07	-6.07884	5.09051	0.0293498	226	---NA---
BB_Contig_6390	640	2	88	77	3.14052e-06	9.18097e-07	-6.03711	5.07189	0.0297309	743	#N/A
BB_Contig_39783	6	29	49	0	0.0014537	0.000574162	3.24097	5.05288	33.1946	385	---NA---
BB_Contig_33248	75	29	23	0	0.0014537	0.000574162	3.24097	5.05288	33.1946	219	calcium calmodulin-dependent 3 -cyclic nucleotide phosphodiesterase 1c
BB_Contig_14574	377	8	183	299	1.56878e-21	2.2386e-22	-21.65	5.02911	0.0306258	301	---NA---
BB_Contig_775	2496	113	360	4	3.9135e-11	8.34522e-12	11.0786	5.01507	32.3361	1020	cell wall-associated hydrolase
BB_Contig_21006	27	1	27	37	0.00152465	0.000604019	-3.21895	5.01456	0.0309362	210	---NA---
BB_Contig_39429	0	0	156	37	0.00152465	0.000604019	-3.21895	5.01456	0.0309362	143	---NA---
BB_Contig_36296	10	27	314	995	1.27075e-69	7.04355e-71	-70.1522	5.00877	0.0310606	791	#N/A
BB_Contig_31456	4523	7	4442	257	8.92717e-19	1.3884e-19	-18.8575	5.00337	0.031177	157	---NA---
BB_Contig_44706	21	28	20	1	0.00164959	0.000656797	3.18257	5.00225	32.0499	155	---NA---
BB_Contig_25173	19	28	1	0	0.00164959	0.000656797	3.18257	5.00225	32.0499	125	---NA---
BB_Contig_33557	0	55	39	2	5.53307e-06	1.65397e-06	5.78147	4.97625	31.4776	283	---NA---
BB_Contig_15731	5	4	106	144	4.77969e-11	1.02451e-11	-10.9895	4.97503	0.0317956	572	orf [Drosophila melanogaster]
BB_Contig_34814	13	1	55	36	0.00168049	0.000670112	-3.17385	4.97503	0.0317956	322	---NA---
BB_Contig_26095	7	1	43	36	0.00168049	0.000670112	-3.17385	4.97503	0.0317956	260	---NA---
BB_Contig_11445	1229	1568	1228	58	1.06921e-143	2.62945e-145	144.58	4.95162	30.9448	557	---NA---
BB_Contig_20055	62	27	5	1	0.00187784	0.000754086	3.12258	4.94978	30.9053	428	---NA---
BB_Contig_23450	27	27	0	1	0.00187784	0.000754086	3.12258	4.94978	30.9053	240	---NA---
BB_Contig_31677	60	27	53	0	0.00187784	0.000754086	3.12258	4.94978	30.9053	337	echinoid
BB_Contig_33715	0	27	12	1	0.00187784	0.000754086	3.12258	4.94978	30.9053	145	---NA---
BB_Contig_42685	787	4	1066	141	6.41563e-11	1.38431e-11	-10.8588	4.94466	0.0324721	221	isoform b
BB_Contig_27172	0	4	85	141	6.41563e-11	1.38431e-11	-10.8588	4.94466	0.0324721	310	---NA---
BB_Contig_41752	0	0	35	35	0.00185678	0.000745068	-3.1278	4.93439	0.032704	303	---NA---
BB_Contig_6945	23	0	28	35	0.00185678	0.000745068	-3.1278	4.93439	0.032704	200	---NA---
BB_Contig_28922	9	1034	86	39	8.59285e-96	3.41044e-97	96.4672	4.92351	30.3477	173	---NA---
BB_Contig_39082	2	26	25	0	0.00214427	0.000869167	3.0609	4.89533	29.7607	179	---NA---
BB_Contig_36929	0	0	7484	34	0.0020536	0.000830311	-3.08076	4.89257	0.0336659	136	---NA---
BB_Contig_30214	1	0	127	34	0.0020536	0.000830311	-3.08076	4.89257	0.0336659	417	---NA---
BB_Contig_42093	0	0	15	34	0.0020536	0.000830311	-3.08076	4.89257	0.0336659	173	---NA---
BB_Contig_31853	0	0	33	34	0.0020536	0.000830311	-3.08076	4.89257	0.0336659	233	---NA---
BB_Contig_40481	0	0	22	33	0.0022779	0.00092754	-3.03267	4.8495	0.0346861	144	---NA---
BB_Contig_31028	0	1	27	33	0.0022779	0.00092754	-3.03267	4.8495	0.0346861	194	---NA---
BB_Contig_33205	0	0	29	33	0.0022779	0.00092754	-3.03267	4.8495	0.0346861	234	transposable element tc3 transposase
BB_Contig_37258	0	0	473	33	0.0022779	0.00092754	-3.03267	4.8495	0.0346861	132	---NA---
BB_Contig_35594	137	5	183	164	7.44079e-13	1.45792e-13	-12.8363	4.84073	0.0348976	380	iodotyrosine dehalogenase 1
BB_Contig_19660	3173	25	80	0	0.00245756	0.00100597	2.99741	4.83875	28.616	554	pupal cuticle protein 78e
BB_Contig_24789	10	25	8	1	0.00245756	0.00100597	2.99741	4.83875	28.616	122	---NA---
BB_Contig_39976	5	25	21	1	0.00245756	0.00100597	2.99741	4.83875	28.616	162	aplp_locmi ame: full=apolipophorins contains: ame: full=apolipophorin-2 ame: full=apolipophorin ii ame: full=apolp-2 contains: ame: full=apolipophorin-1 ame: full=apolipophorin i ame: full=apolp-1 flags: precursor
BB_Contig_34851	2	3	102	98	4.24965e-08	1.07973e-08	-7.96668	4.83485	0.03504	478	---NA---
BB_Contig_6686	5657	17	5400	553	4.99272e-41	4.41218e-42	-41.3553	4.82878	0.0351879	138	cytochrome oxidase subunit i
BB_Contig_15419	44	3	84	97	4.71642e-08	1.20277e-08	-7.91982	4.82006	0.0354013	799	---NA---
BB_Contig_19765	7878	49	85	2	1.23579e-05	3.81366e-06	5.41866	4.80961	28.0437	1015	pupal cuticle protein
BB_Contig_43911	0	0	18	32	0.00252951	0.00103878	-2.98348	4.8051	0.03577	131	---NA---
BB_Contig_31015	4	0	23	32	0.00252951	0.00103878	-2.98348	4.8051	0.03577	203	---NA---
BB_Contig_30155	11	4	69	126	3.00823e-10	6.71003e-11	-10.1733	4.78238	0.0363378	303	---NA---
BB_Contig_6648	2250	10320	695	430	0	0	985.88	4.77986	27.4714	1115	---NA---
BB_Contig_41881	1	24	23	1	0.00282527	0.00116948	2.93201	4.77986	27.4714	138	---NA---
BB_Contig_47671	14	24	13	0	0.00282527	0.00116948	2.93201	4.77986	27.4714	145	---NA---
BB_Contig_33147	18	24	31	0	0.00282527	0.00116948	2.93201	4.77986	27.4714	218	tetratricopeptide repeat protein 28
BB_Contig_37464	8	24	34	0	0.00282527	0.00116948	2.93201	4.77986	27.4714	167	---NA---
BB_Contig_5518	269	24	121	0	0.00282527	0.00116948	2.93201	4.77986	27.4714	305	---NA---
BB_Contig_26283	0	23	437	719	8.39125e-54	5.90278e-55	-54.2289	4.77139	0.0366158	342	---NA---
BB_Contig_30852	0	0	43	31	0.00281906	0.00116646	-2.93313	4.7593	0.0369239	208	---NA---
BB_Contig_27036	0	1	84	31	0.00281906	0.00116646	-2.93313	4.7593	0.0369239	443	histone-lysine n-methyltransferase setmar
BB_Contig_47228	0	1	32	31	0.00281906	0.00116646	-2.93313	4.7593	0.0369239	210	---NA---
BB_Contig_36698	6	70	2564	2163	1.68571e-160	3.51951e-162	-161.454	4.75464	0.0370434	264	keratin associated protein 4-7-like
BB_Contig_25824	0	6	121	185	1.12174e-14	2.02698e-15	-14.6931	4.75152	0.0371235	458	---NA---
BB_Contig_27525	0	10	183	308	9.25096e-24	1.22648e-24	-23.9113	4.74996	0.0371637	621	---NA---
BB_Contig_40288	2	46	44	2	1.89593e-05	5.95666e-06	5.225	4.71846	26.3267	221	---NA---
BB_Contig_23560	2583	713	194	31	7.95706e-70	4.40249e-71	70.3563	4.71846	26.3267	345	---NA---
BB_Contig_22913	64	23	1	0	0.00326631	0.00136601	2.86455	4.71846	26.3267	343	---NA---
BB_Contig_13591	46	23	36	0	0.00326631	0.00136601	2.86455	4.71846	26.3267	326	---NA---
BB_Contig_20925	47	23	0	0	0.00326631	0.00136601	2.86455	4.71846	26.3267	247	---NA---
BB_Contig_23002	24	0	0	30	0.0031488	0.00131352	-2.88156	4.712	0.0381547	148	---NA---
BB_Contig_37319	2	1	100	30	0.0031488	0.00131352	-2.88156	4.712	0.0381547	184	---NA---
BB_Contig_34169	9	0	116	30	0.0031488	0.00131352	-2.88156	4.712	0.0381547	339	---NA---
BB_Contig_31856	0	3	135	89	1.12073e-07	2.93906e-08	-7.53179	4.69588	0.0385834	412	---NA---
BB_Contig_34581	7	45	48	2	2.19266e-05	6.94352e-06	5.15842	4.68675	25.7544	253	---NA---
BB_Contig_34849	0	0	66	29	0.00352372	0.0014835	-2.82871	4.66309	0.0394704	325	homeobox protein prophet of pit-1
BB_Contig_37682	7	1	22	29	0.00352372	0.0014835	-2.82871	4.66309	0.0394704	186	---NA---
BB_Contig_46235	0	1	17	29	0.00352372	0.0014835	-2.82871	4.66309	0.0394704	148	---NA---
BB_Contig_48034	1	1	24	29	0.00352372	0.0014835	-2.82871	4.66309	0.0394704	189	---NA---
BB_Contig_38265	0	0	54	29	0.00352372	0.0014835	-2.82871	4.66309	0.0394704	297	---NA---
BB_Contig_23852	523	2367	457	107	1.25697e-232	1.69574e-234	233.771	4.66227	25.3212	272	cathepsin l
BB_Contig_22291	55	22	34	1	0.00378753	0.00160369	2.79488	4.65433	25.1821	244	jumonji arid domain-containing
BB_Contig_18922	67	22	0	0	0.00378753	0.00160369	2.79488	4.65433	25.1821	300	---NA---
BB_Contig_22662	38	22	12	1	0.00378753	0.00160369	2.79488	4.65433	25.1821	180	hypothetical protein TcasGA2_TC010147 [Tribolium castaneum]
BB_Contig_24929	22	22	17	0	0.00378753	0.00160369	2.79488	4.65433	25.1821	169	---NA---
BB_Contig_1888	342	854	223	39	7.98292e-85	3.61388e-86	85.442	4.64759	25.0647	950	PREDICTED: hypothetical protein [Tribolium castaneum]
BB_Contig_22130	6042	1047	180	48	6.70151e-104	2.42569e-105	104.615	4.64198	24.9675	544	ribonuclease e
BB_Contig_1397	25122	536	2441	25	5.44054e-54	3.81838e-55	54.4181	4.61713	24.5411	3374	isoform a
BB_Contig_15493	59	2	81	56	2.77827e-05	8.88107e-06	-5.05153	4.61246	0.04088	304	---NA---
BB_Contig_14545	46	0	30	28	0.00395896	0.00168072	-2.7745	4.61246	0.04088	226	---NA---
BB_Contig_28140	3	0	104	28	0.00395896	0.00168072	-2.7745	4.61246	0.04088	471	non-ltr retrotransposon r1bmks orf2 protein
BB_Contig_36967	0	0	2987	28	0.00395896	0.00168072	-2.7745	4.61246	0.04088	144	---NA---
BB_Contig_19009	980	695	201	33	4.16758e-70	2.29329e-71	70.6395	4.59137	24.1068	480	isoform a
BB_Contig_41568	4	42	18	2	3.45957e-05	1.11659e-05	4.95211	4.58721	24.0375	169	---NA---
BB_Contig_29936	5	21	38	0	0.00442761	0.00189301	2.72285	4.58721	24.0375	267	---NA---
BB_Contig_17867	59	21	22	0	0.00442761	0.00189301	2.72285	4.58721	24.0375	256	---NA---
BB_Contig_37571	21	21	46	1	0.00442761	0.00189301	2.72285	4.58721	24.0375	168	---NA---
BB_Contig_47943	0	21	12	0	0.00442761	0.00189301	2.72285	4.58721	24.0375	142	---NA---
BB_Contig_31768	4	21	38	1	0.00442761	0.00189301	2.72285	4.58721	24.0375	250	---NA---
BB_Contig_19513	5068	17	8396	460	1.56311e-36	1.50656e-37	-36.822	4.56313	0.042302	132	---NA---
BB_Contig_10936	41	30	1425	810	1.35389e-63	8.18933e-65	-64.0868	4.55999	0.0423941	1723	colmedin
BB_Contig_32162	0	0	26	27	0.00446681	0.00191049	-2.71886	4.55999	0.0423941	147	---NA---
BB_Contig_38991	0	0	17	27	0.00446681	0.00191049	-2.71886	4.55999	0.0423941	146	---NA---
BB_Contig_1188	38	0	76	27	0.00446681	0.00191049	-2.71886	4.55999	0.0423941	233	---NA---
BB_Contig_41905	7	1	23	27	0.00446681	0.00191049	-2.71886	4.55999	0.0423941	144	---NA---
BB_Contig_20740	36	41	3	2	4.04729e-05	1.31521e-05	4.881	4.55245	23.4651	235	imaginal discs arrested
BB_Contig_4350	1686	80	342	4	4.163e-09	9.91692e-10	9.00362	4.51682	22.8928	892	cell wall-associated hydrolase
BB_Contig_20908	100	40	8	2	4.74977e-05	1.5536e-05	4.80866	4.51682	22.8928	334	---NA---
BB_Contig_20781	63	20	4	1	0.00519383	0.00224772	2.64826	4.51682	22.8928	231	---NA---
BB_Contig_22218	41	20	10	0	0.00519383	0.00224772	2.64826	4.51682	22.8928	192	---NA---
BB_Contig_23499	11	20	5	1	0.00519383	0.00224772	2.64826	4.51682	22.8928	182	---NA---
BB_Contig_29266	4	20	36	0	0.00519383	0.00224772	2.64826	4.51682	22.8928	212	---NA---
BB_Contig_44536	11	20	35	1	0.00519383	0.00224772	2.64826	4.51682	22.8928	130	PREDICTED: similar to gag-pol polyprotein precursor; hypothetical protein [Nasonia vitripennis]
BB_Contig_18897	751	20	12	0	0.00519383	0.00224772	2.64826	4.51682	22.8928	447	---NA---
BB_Contig_51791	14	1	23	26	0.00504631	0.00217932	-2.66168	4.50554	0.0440247	193	---NA---
BB_Contig_16807	0	0	32319	26	0.00504631	0.00217932	-2.66168	4.50554	0.0440247	267	merozoite surface protein 1
BB_Contig_48578	28	0	18	26	0.00504631	0.00217932	-2.66168	4.50554	0.0440247	128	---NA---
BB_Contig_29027	27	1	53	26	0.00504631	0.00217932	-2.66168	4.50554	0.0440247	263	---NA---
BB_Contig_40182	0	0	18	26	0.00504631	0.00217932	-2.66168	4.50554	0.0440247	140	---NA---
BB_Contig_25866	27	0	129	26	0.00504631	0.00217932	-2.66168	4.50554	0.0440247	520	---NA---
BB_Contig_2673	2041	1	100	26	0.00504631	0.00217932	-2.66168	4.50554	0.0440247	811	---NA---
BB_Contig_37563	0	1	31	26	0.00504631	0.00217932	-2.66168	4.50554	0.0440247	188	---NA---
BB_Contig_45107	7	0	21	26	0.00504631	0.00217932	-2.66168	4.50554	0.0440247	201	---NA---
BB_Contig_9956	35768	9515	3433	482	0	0	970.266	4.49799	22.596	1234	ribonuclease e
BB_Contig_27921	28	45	1468	1141	5.60365e-91	2.35117e-92	-91.6287	4.46933	0.0451436	1643	protein yellow
BB_Contig_35108	2	3	61	76	5.2021e-07	1.42982e-07	-6.84472	4.46807	0.0451832	306	---NA---
BB_Contig_1814	3396	76145	741	3982	0	0	7827.56	4.45208	21.8882	1073	cathepsin l
BB_Contig_31245	0	0	50	25	0.00572259	0.00249528	-2.60288	4.44896	0.0457856	175	---NA---
BB_Contig_20224	6583	0	25	25	0.00572259	0.00249528	-2.60288	4.44896	0.0457856	1814	osiris 7
BB_Contig_4294	30	0	24	25	0.00572259	0.00249528	-2.60288	4.44896	0.0457856	221	integrase core domain protein
BB_Contig_30236	1	1	78	25	0.00572259	0.00249528	-2.60288	4.44896	0.0457856	276	---NA---
BB_Contig_33154	14	1	62	25	0.00572259	0.00249528	-2.60288	4.44896	0.0457856	324	---NA---
BB_Contig_31356	2	0	28	25	0.00572259	0.00249528	-2.60288	4.44896	0.0457856	180	---NA---
BB_Contig_19644	311	38	31	2	6.57712e-05	2.18749e-05	4.66005	4.44282	21.7482	231	---NA---
BB_Contig_23809	1365	38	125	2	6.57712e-05	2.18749e-05	4.66005	4.44282	21.7482	299	---NA---
BB_Contig_18814	66	19	0	0	0.00612527	0.00268593	2.57091	4.44282	21.7482	280	---NA---
BB_Contig_24753	30	19	2	0	0.00612527	0.00268593	2.57091	4.44282	21.7482	157	---NA---
BB_Contig_2913	1418	19	10	0	0.00612527	0.00268593	2.57091	4.44282	21.7482	263	---NA---
BB_Contig_29448	0	19	17	0	0.00612527	0.00268593	2.57091	4.44282	21.7482	138	---NA---
BB_Contig_33305	9	19	19	0	0.00612527	0.00268593	2.57091	4.44282	21.7482	187	poly-glutamine tract binding protein 1
BB_Contig_49001	4	19	6	1	0.00612527	0.00268593	2.57091	4.44282	21.7482	566	#N/A
BB_Contig_5074	31	19	1	1	0.00612527	0.00268593	2.57091	4.44282	21.7482	310	---NA---
BB_Contig_30359	1	19	30	1	0.00612527	0.00268593	2.57091	4.44282	21.7482	204	---NA---
BB_Contig_31688	7	19	28	1	0.00612527	0.00268593	2.57091	4.44282	21.7482	282	rho guanyl-nucleotide exchange factor
BB_Contig_42524	49	2234	502	118	9.55654e-231	1.30651e-232	231.884	4.43767	21.6706	440	uncharacterized protein c20orf72-like
BB_Contig_27804	0	6	248	148	8.49508e-13	1.67013e-13	-12.7773	4.4296	0.0464044	612	---NA---
BB_Contig_18179	20	3	40	74	6.69121e-07	1.85415e-07	-6.73186	4.4296	0.0464044	448	---NA---
BB_Contig_22373	5458	922	553	49	5.90015e-96	2.33817e-97	96.6311	4.42881	21.5379	379	unnamed protein product [Tetraodon nigroviridis]
BB_Contig_34490	2	13	75	319	1.94332e-26	2.40087e-27	-26.6196	4.42208	0.0466468	290	---NA---
BB_Contig_1236	49	2	25	49	6.52345e-05	2.16885e-05	-4.66377	4.41981	0.04672	220	retrotransposon ty1-copia subclass
BB_Contig_18976	9328	2574	674	138	6.45074e-267	7.2262e-269	268.141	4.41617	21.35	518	---NA---
BB_Contig_38612	22	37	37	2	7.77311e-05	2.60805e-05	4.58368	4.40435	21.1759	265	---NA---
BB_Contig_15385	94	55	117	3	1.01007e-06	2.83827e-07	6.54695	4.39129	20.9851	531	zinc finger
BB_Contig_38697	0	0	21	24	0.00651005	0.00286844	-2.54235	4.39007	0.0476934	149	---NA---
BB_Contig_51560	0	0	40	24	0.00651005	0.00286844	-2.54235	4.39007	0.0476934	459	rna-directed dna polymerase from mobile element jockey-like
BB_Contig_4123	75	0	27	24	0.00651005	0.00286844	-2.54235	4.39007	0.0476934	309	serine protease nudel
BB_Contig_41671	0	0	23	24	0.00651005	0.00286844	-2.54235	4.39007	0.0476934	185	---NA---
BB_Contig_46215	0	1	12	24	0.00651005	0.00286844	-2.54235	4.39007	0.0476934	131	---NA---
BB_Contig_13538	12	1	54	24	0.00651005	0.00286844	-2.54235	4.39007	0.0476934	259	---NA---
BB_Contig_29423	0	0	41	24	0.00651005	0.00286844	-2.54235	4.39007	0.0476934	295	---NA---
BB_Contig_33268	13	109	45	6	2.29048e-12	4.59044e-13	12.3381	4.37812	20.7943	262	---NA---
BB_Contig_1529	5754	254	123	14	1.83862e-27	2.20692e-28	27.6562	4.37623	20.7671	705	---NA---
BB_Contig_42773	2561	4563	1397	253	0	0	478.847	4.36767	20.6443	304	cathepsin l
BB_Contig_45170	10	18	24	1	0.00725869	0.00323181	2.49055	4.36482	20.6035	145	PREDICTED: cubilin-like [Acyrthosiphon pisum]
BB_Contig_50202	4	18	19	1	0.00725869	0.00323181	2.49055	4.36482	20.6035	452	ets at isoform b
BB_Contig_7003	29	18	17	0	0.00725869	0.00323181	2.49055	4.36482	20.6035	190	hypothetical protein SINV_04735 [Solenopsis invicta]
BB_Contig_23171	29	18	5	0	0.00725869	0.00323181	2.49055	4.36482	20.6035	211	protein tipe
BB_Contig_23484	20	18	17	1	0.00725869	0.00323181	2.49055	4.36482	20.6035	175	---NA---
BB_Contig_39026	18	18	17	0	0.00725869	0.00323181	2.49055	4.36482	20.6035	149	---NA---
BB_Contig_20262	70	18	9	0	0.00725869	0.00323181	2.49055	4.36482	20.6035	331	neurogenic locus notch protein
BB_Contig_20650	37	18	17	0	0.00725869	0.00323181	2.49055	4.36482	20.6035	254	---NA---
BB_Contig_35081	10	2	125	47	8.44207e-05	2.84538e-05	-4.54586	4.35969	0.0487081	387	reverse ribonuclease integrase
BB_Contig_5020	188	1462	403	82	5.86396e-154	1.30907e-155	154.883	4.35107	20.4081	596	---NA---
BB_Contig_17593	64	3	59	70	1.12296e-06	3.16494e-07	-6.49963	4.34943	0.049056	490	---NA---
BB_Contig_39030	0	1	20	23	0.00742715	0.00331144	-2.47998	4.32867	0.049767	154	---NA---
BB_Contig_14940	66	0	65	23	0.00742715	0.00331144	-2.47998	4.32867	0.049767	291	---NA---
BB_Contig_44540	2	0	29	23	0.00742715	0.00331144	-2.47998	4.32867	0.049767	154	---NA---
BB_Contig_44906	4	0	23	23	0.00742715	0.00331144	-2.47998	4.32867	0.049767	184	---NA---
BB_Contig_47001	0	0	22	23	0.00742715	0.00331144	-2.47998	4.32867	0.049767	135	---NA---
BB_Contig_32673	5	1	18	23	0.00742715	0.00331144	-2.47998	4.32867	0.049767	226	---NA---
BB_Contig_35645	0	0	74	23	0.00742715	0.00331144	-2.47998	4.32867	0.049767	351	---NA---
BB_Contig_41754	0	0	32	23	0.00742715	0.00331144	-2.47998	4.32867	0.049767	140	---NA---
BB_Contig_18415	60	35	25	2	0.000109663	3.74525e-05	4.42652	4.32418	20.0312	474	---NA---
BB_Contig_33112	8	35	44	2	0.000109663	3.74525e-05	4.42652	4.32418	20.0312	362	---NA---
BB_Contig_17478	17991	91617	14522	5241	0	0	9666.25	4.3226	20.0093	1111	cathepsin l
BB_Contig_21012	93	52	34	3	1.70026e-06	4.85958e-07	6.3134	4.31037	19.8404	496	neurogenic locus notch-like protein protein 1
BB_Contig_34964	0	8	138	181	8.4359e-16	1.46441e-16	-15.8343	4.30495	0.0505919	384	---NA---
BB_Contig_37668	16	1864	405	108	7.80754e-198	1.29154e-199	198.889	4.30419	19.7557	352	---NA---
BB_Contig_22605	31	17	6	0	0.00868211	0.00391804	2.40693	4.28236	19.4589	151	---NA---
BB_Contig_24167	26	17	7	1	0.00868211	0.00391804	2.40693	4.28236	19.4589	142	---NA---
BB_Contig_34577	11	17	58	0	0.00868211	0.00391804	2.40693	4.28236	19.4589	196	---NA---
BB_Contig_39017	9	17	26	1	0.00868211	0.00391804	2.40693	4.28236	19.4589	162	---NA---
BB_Contig_39098	5	17	20	1	0.00868211	0.00391804	2.40693	4.28236	19.4589	148	---NA---
BB_Contig_46007	0	17	20	1	0.00868211	0.00391804	2.40693	4.28236	19.4589	180	---NA---
BB_Contig_50845	0	17	16	1	0.00868211	0.00391804	2.40693	4.28236	19.4589	367	---NA---
BB_Contig_52930	21	17	16	1	0.00868211	0.00391804	2.40693	4.28236	19.4589	457	---NA---
BB_Contig_41943	2	17	21	0	0.00868211	0.00391804	2.40693	4.28236	19.4589	154	---NA---
BB_Contig_28387	6470	17	423	1	0.00868211	0.00391804	2.40693	4.28236	19.4589	240	---NA---
BB_Contig_23346	26	2	10	44	0.000126332	4.34245e-05	-4.36227	4.26454	0.0520291	171	retrotransposon like protein
BB_Contig_40339	0	1	28	22	0.00853071	0.00384029	-2.41564	4.26454	0.0520291	187	---NA---
BB_Contig_46636	3	1	21	22	0.00853071	0.00384029	-2.41564	4.26454	0.0520291	181	---NA---
BB_Contig_33339	9	0	51	22	0.00853071	0.00384029	-2.41564	4.26454	0.0520291	251	---NA---
BB_Contig_23963	33	66	20	4	4.52726e-08	1.15308e-08	7.93814	4.23929	18.8866	276	---NA---
BB_Contig_33450	0	6	86	128	1.2066e-11	2.50636e-12	-11.601	4.22014	0.053655	294	---NA---
BB_Contig_37346	5238	811	920	50	4.79778e-88	2.09202e-89	88.6794	4.2146	18.5661	382	---NA---
BB_Contig_35084	0	4	77	85	4.4445e-08	1.13156e-08	-7.94632	4.2145	0.0538655	331	---NA---
BB_Contig_8543	40	12	473	255	3.30891e-22	4.6214e-23	-22.3352	4.2145	0.0538655	804	---NA---
BB_Contig_21974	6229	21	5030	446	4.58709e-38	4.2867e-39	-38.3679	4.21369	0.0538957	193	cytochrome oxidase subunit iii
BB_Contig_6156	6684	226	202	14	2.62107e-25	3.32554e-26	25.4781	4.20772	18.4778	1278	structural constituent of
BB_Contig_35797	7	13	132	273	9.03344e-24	1.19673e-24	-23.922	4.19742	0.0545067	394	---NA---
BB_Contig_30197	1	3	47	63	2.91709e-06	8.50437e-07	-6.07036	4.19742	0.0545067	200	---NA---
BB_Contig_37388	0	2	45	42	0.000166838	5.82084e-05	-4.23501	4.19742	0.0545067	189	---NA---
BB_Contig_44969	4	2	30	42	0.000166838	5.82084e-05	-4.23501	4.19742	0.0545067	229	---NA---
BB_Contig_20982	54	0	12	21	0.00980939	0.00447539	-2.34917	4.19742	0.0545067	194	---NA---
BB_Contig_31792	4	0	23	21	0.00980939	0.00447539	-2.34917	4.19742	0.0545067	154	---NA---
BB_Contig_17066	10	0	31	21	0.00980939	0.00447539	-2.34917	4.19742	0.0545067	268	---NA---
BB_Contig_30263	0	1	55	21	0.00980939	0.00447539	-2.34917	4.19742	0.0545067	160	---NA---
BB_Contig_40633	0	0	16	21	0.00980939	0.00447539	-2.34917	4.19742	0.0545067	139	---NA---
BB_Contig_52954	3	1	16	21	0.00980939	0.00447539	-2.34917	4.19742	0.0545067	286	---NA---
BB_Contig_40717	0	16	21	1	0.0104509	0.00478926	2.31973	4.1949	18.3143	189	---NA---
BB_Contig_21023	68	16	28	1	0.0104509	0.00478926	2.31973	4.1949	18.3143	295	fat protein
BB_Contig_23071	33	16	1	0	0.0104509	0.00478926	2.31973	4.1949	18.3143	194	neurogenic locus notch-like protein protein 1
BB_Contig_24611	48	16	21	0	0.0104509	0.00478926	2.31973	4.1949	18.3143	243	neurogenic locus notch protein
BB_Contig_29508	7	16	25	0	0.0104509	0.00478926	2.31973	4.1949	18.3143	209	---NA---
BB_Contig_38280	17	16	29	0	0.0104509	0.00478926	2.31973	4.1949	18.3143	152	---NA---
BB_Contig_44072	4	16	25	1	0.0104509	0.00478926	2.31973	4.1949	18.3143	219	---NA---
BB_Contig_45591	11	16	18	1	0.0104509	0.00478926	2.31973	4.1949	18.3143	156	---NA---
BB_Contig_46110	0	16	15	1	0.0104509	0.00478926	2.31973	4.1949	18.3143	127	---NA---
BB_Contig_45380	0	16	27	1	0.0104509	0.00478926	2.31973	4.1949	18.3143	215	transposable element tcb1 transposase
BB_Contig_43452	2	11	298	228	4.32219e-20	6.44442e-21	-20.1908	4.17856	0.0552239	328	---NA---
BB_Contig_33919	4	2	34	41	0.000192561	6.76352e-05	-4.16983	4.16266	0.0558361	207	---NA---
BB_Contig_19803	6049	109	99	7	7.62339e-13	1.49462e-13	12.8255	4.15572	17.8237	986	cuticle protein
BB_Contig_31739	0	6	76	122	2.81824e-11	5.96684e-12	-11.2243	4.15088	0.0562938	405	---NA---
BB_Contig_4609	25	31	36	2	0.000227913	8.08023e-05	4.09258	4.14909	17.7419	243	---NA---
BB_Contig_36345	26	308	196	20	1.67481e-34	1.68281e-35	34.774	4.13975	17.6275	633	#N/A
BB_Contig_35273	2	6	124	121	3.25782e-11	6.91367e-12	-11.1603	4.13901	0.0567591	301	---NA---
BB_Contig_23776	4008	338	721	22	8.74649e-38	8.20884e-39	38.0857	4.13634	17.5858	383	lectin 4 c-type lectin
BB_Contig_28838	1	9	123	181	2.79076e-16	4.7622e-17	-16.3222	4.13503	0.0569159	330	---NA---
BB_Contig_1517	372	2777	166	181	2.14049e-303	2.01536e-305	304.696	4.13436	17.5617	1249	lysosomal aspartic protease
BB_Contig_42131	0	4	19	80	9.05141e-08	2.35861e-08	-7.62734	4.12703	0.0572321	153	---NA---
BB_Contig_32107	6	2	57	40	0.000222554	7.87867e-05	-4.10355	4.12703	0.0572321	296	---NA---
BB_Contig_35666	0	2	37	40	0.000222554	7.87867e-05	-4.10355	4.12703	0.0572321	248	---NA---
BB_Contig_48020	0	1	14	20	0.0113604	0.00524299	-2.28042	4.12703	0.0572321	126	---NA---
BB_Contig_32305	14	1	28	20	0.0113604	0.00524299	-2.28042	4.12703	0.0572321	218	---NA---
BB_Contig_37471	2	0	39	20	0.0113604	0.00524299	-2.28042	4.12703	0.0572321	162	---NA---
BB_Contig_51306	6	0	76	20	0.0113604	0.00524299	-2.28042	4.12703	0.0572321	342	glucose dehydrogenase
BB_Contig_53089	0	0	3	20	0.0113604	0.00524299	-2.28042	4.12703	0.0572321	347	---NA---
BB_Contig_39768	0	1	21	20	0.0113604	0.00524299	-2.28042	4.12703	0.0572321	195	---NA---
BB_Contig_46433	0	1	21	20	0.0113604	0.00524299	-2.28042	4.12703	0.0572321	128	---NA---
BB_Contig_29427	11	0	11	20	0.0113604	0.00524299	-2.28042	4.12703	0.0572321	222	---NA---
BB_Contig_45761	23	0	27	20	0.0113604	0.00524299	-2.28042	4.12703	0.0572321	207	---NA---
BB_Contig_1066	4852	10899	1241	717	0	0	1193.91	4.12097	17.3995	1381	cytochrome p450 9e2
BB_Contig_31942	0	3	23	59	5.19146e-06	1.54737e-06	-5.81041	4.10279	0.0582021	201	mariner transposase
BB_Contig_10104	72	75	95	5	3.16304e-09	7.48025e-10	9.12608	4.10179	17.1696	613	pol-like protein
BB_Contig_33177	10	45	40	3	6.1875e-06	1.85978e-06	5.73054	4.10179	17.1696	272	ph-sensitive chloride channel
BB_Contig_18348	7	30	8	2	0.000275796	9.89579e-05	4.00455	4.10179	17.1696	777	---NA---
BB_Contig_30404	0	15	41	0	0.0126674	0.0059075	2.2286	4.10179	17.1696	232	leucine-rich repeat and wd repeat-containing protein
BB_Contig_3127	43	15	25	1	0.0126674	0.0059075	2.2286	4.10179	17.1696	249	---NA---
BB_Contig_23841	23	15	7	0	0.0126674	0.0059075	2.2286	4.10179	17.1696	129	---NA---
BB_Contig_24818	25	15	4	0	0.0126674	0.0059075	2.2286	4.10179	17.1696	150	---NA---
BB_Contig_18907	91	15	8	1	0.0126674	0.0059075	2.2286	4.10179	17.1696	290	---NA---
BB_Contig_18914	157	15	8	0	0.0126674	0.0059075	2.2286	4.10179	17.1696	455	reverse transcriptase
BB_Contig_24920	18	15	5	0	0.0126674	0.0059075	2.2286	4.10179	17.1696	181	---NA---
BB_Contig_25163	15	15	10	1	0.0126674	0.0059075	2.2286	4.10179	17.1696	173	---NA---
BB_Contig_37748	23	15	35	1	0.0126674	0.0059075	2.2286	4.10179	17.1696	179	---NA---
BB_Contig_39959	2	15	21	1	0.0126674	0.0059075	2.2286	4.10179	17.1696	137	---NA---
BB_Contig_40218	10	15	24	0	0.0126674	0.0059075	2.2286	4.10179	17.1696	164	---NA---
BB_Contig_41017	15	15	37	0	0.0126674	0.0059075	2.2286	4.10179	17.1696	187	---NA---
BB_Contig_41808	16	15	16	1	0.0126674	0.0059075	2.2286	4.10179	17.1696	154	---NA---
BB_Contig_42215	6	15	26	0	0.0126674	0.0059075	2.2286	4.10179	17.1696	143	---NA---
BB_Contig_45239	6	15	33	1	0.0126674	0.0059075	2.2286	4.10179	17.1696	180	---NA---
BB_Contig_45710	0	15	20	1	0.0126674	0.0059075	2.2286	4.10179	17.1696	201	---NA---
BB_Contig_45976	26	15	35	1	0.0126674	0.0059075	2.2286	4.10179	17.1696	268	---NA---
BB_Contig_49875	1	15	2	1	0.0126674	0.0059075	2.2286	4.10179	17.1696	469	uncharacterized
BB_Contig_51251	1	15	8	1	0.0126674	0.0059075	2.2286	4.10179	17.1696	489	---NA---
BB_Contig_2731	16646	15	201	0	0.0126674	0.0059075	2.2286	4.10179	17.1696	2501	oxidase peroxidase
BB_Contig_47326	11	15	37	1	0.0126674	0.0059075	2.2286	4.10179	17.1696	155	---NA---
BB_Contig_34777	2	5	83	98	2.47575e-09	5.81611e-10	-9.23537	4.09789	0.0584001	439	---NA---
BB_Contig_34829	0	7	108	137	1.19487e-12	2.36426e-13	-12.6263	4.09578	0.0584853	486	---NA---
BB_Contig_13718	19	59	69	4	1.69217e-07	4.49335e-08	7.34743	4.07754	16.8835	318	---NA---
BB_Contig_42251	0	2	21	38	0.000299238	0.00010776	-3.96754	4.05303	0.0602443	205	---NA---
BB_Contig_38917	0	0	46	19	0.0132087	0.00617716	-2.20921	4.05303	0.0602443	264	---NA---
BB_Contig_48940	0	0	2	19	0.0132087	0.00617716	-2.20921	4.05303	0.0602443	979	hypothetical protein [Thermobia domestica]
BB_Contig_47696	0	1	7	19	0.0132087	0.00617716	-2.20921	4.05303	0.0602443	123	---NA---
BB_Contig_48687	0	0	19	19	0.0132087	0.00617716	-2.20921	4.05303	0.0602443	131	---NA---
BB_Contig_40163	0	1	41	19	0.0132087	0.00617716	-2.20921	4.05303	0.0602443	192	---NA---
BB_Contig_35198	8	1	45	19	0.0132087	0.00617716	-2.20921	4.05303	0.0602443	320	---NA---
BB_Contig_50407	20	0	9	19	0.0132087	0.00617716	-2.20921	4.05303	0.0602443	381	---NA---
BB_Contig_39009	0	1	34	19	0.0132087	0.00617716	-2.20921	4.05303	0.0602443	205	PREDICTED: hypothetical protein LOC100570164 [Acyrthosiphon pisum]
BB_Contig_45320	23	0	20	19	0.0132087	0.00617716	-2.20921	4.05303	0.0602443	149	---NA---
BB_Contig_28539	20	895	292	62	8.76846e-100	3.32171e-101	100.479	4.04644	16.5234	387	---NA---
BB_Contig_18759	11849	15905	3899	1115	0	0	1766.89	4.02926	16.3278	201	cytochrome oxidase subunit i
BB_Contig_44419	0	57	31	4	2.51379e-07	6.75682e-08	7.17026	4.02779	16.3111	263	---NA---
BB_Contig_33185	4	3	47	56	8.1339e-06	2.46816e-06	-5.60763	4.0275	0.0613201	305	---NA---
BB_Contig_37110	0	2	18	37	0.000348665	0.000126553	-3.89773	4.01456	0.0618725	214	---NA---
BB_Contig_53362	15	2	9	37	0.000348665	0.000126553	-3.89773	4.01456	0.0618725	336	---NA---
BB_Contig_49199	54	549	20	39	6.17074e-62	3.83162e-63	62.4166	4.01016	16.113	714	#N/A
BB_Contig_23588	3032	70	65	5	8.48514e-09	2.06201e-09	8.68571	4.00225	16.025	504	---NA---
BB_Contig_26633	125	112	37	8	1.80587e-13	3.44447e-14	13.4629	4.00225	16.025	485	---NA---
BB_Contig_19733	48	28	14	2	0.000411149	0.00015052	3.82241	4.00225	16.025	202	---NA---
BB_Contig_20780	21	28	6	2	0.000411149	0.00015052	3.82241	4.00225	16.025	205	subfamily member 1
BB_Contig_34401	0	28	58	2	0.000411149	0.00015052	3.82241	4.00225	16.025	266	---NA---
BB_Contig_20487	40	14	7	0	0.0155263	0.00736015	2.13311	4.00225	16.025	238	---NA---
BB_Contig_46927	10	14	19	0	0.0155263	0.00736015	2.13311	4.00225	16.025	162	---NA---
BB_Contig_23055	36	14	11	1	0.0155263	0.00736015	2.13311	4.00225	16.025	245	neurogenic locus notch protein
BB_Contig_23184	25	14	0	0	0.0155263	0.00736015	2.13311	4.00225	16.025	160	---NA---
BB_Contig_2447	1860	14	29	0	0.0155263	0.00736015	2.13311	4.00225	16.025	484	---NA---
BB_Contig_28560	1	14	55	0	0.0155263	0.00736015	2.13311	4.00225	16.025	175	---NA---
BB_Contig_43975	7	14	26	1	0.0155263	0.00736015	2.13311	4.00225	16.025	143	---NA---
BB_Contig_44505	2	14	16	1	0.0155263	0.00736015	2.13311	4.00225	16.025	141	---NA---
BB_Contig_44622	2	14	17	0	0.0155263	0.00736015	2.13311	4.00225	16.025	127	---NA---
BB_Contig_46568	10	14	13	1	0.0155263	0.00736015	2.13311	4.00225	16.025	148	receptor tyrosine phosphatase type r2a
BB_Contig_19942	1836	14	11	0	0.0155263	0.00736015	2.13311	4.00225	16.025	521	tpa: cuticle protein
BB_Contig_24382	22	14	12	1	0.0155263	0.00736015	2.13311	4.00225	16.025	177	---NA---
BB_Contig_38960	13	14	20	0	0.0155263	0.00736015	2.13311	4.00225	16.025	161	cubilin
BB_Contig_41054	1	14	22	1	0.0155263	0.00736015	2.13311	4.00225	16.025	166	---NA---
BB_Contig_4488	31	14	48	0	0.0155263	0.00736015	2.13311	4.00225	16.025	300	---NA---
BB_Contig_51778	16	14	6	1	0.0155263	0.00736015	2.13311	4.00225	16.025	502	regulator of chromosome condensation and btb domain containing protein 1
BB_Contig_33060	8	3	42	55	9.48335e-06	2.89439e-06	-5.53844	4.0015	0.062435	215	---NA---
BB_Contig_12573	20	38	789	695	6.23174e-61	3.9308e-62	-61.4055	3.99805	0.0625847	1627	cytochrome p450
BB_Contig_38717	4	6	81	108	2.28387e-10	5.06457e-11	-10.2955	3.97503	0.0635912	386	---NA---
BB_Contig_44535	0	5	12	90	8.29385e-09	2.01402e-09	-8.69594	3.97503	0.0635912	132	---NA---
BB_Contig_35895	3	2	128	36	0.000407273	0.00014906	-3.82664	3.97503	0.0635912	403	---NA---
BB_Contig_47918	0	2	25	36	0.000407273	0.00014906	-3.82664	3.97503	0.0635912	166	---NA---
BB_Contig_37670	0	2	19	36	0.000407273	0.00014906	-3.82664	3.97503	0.0635912	159	---NA---
BB_Contig_2545	4082	2	214	36	0.000407273	0.00014906	-3.82664	3.97503	0.0635912	699	tpa: cuticle protein
BB_Contig_22749	2062	0	37	18	0.0154597	0.0073226	-2.13533	3.97503	0.0635912	728	---NA---
BB_Contig_3163	80	0	46	18	0.0154597	0.0073226	-2.13533	3.97503	0.0635912	363	---NA---
BB_Contig_38072	1	1	43	18	0.0154597	0.0073226	-2.13533	3.97503	0.0635912	147	---NA---
BB_Contig_23556	9823	1	3	18	0.0154597	0.0073226	-2.13533	3.97503	0.0635912	657	osiris 9
BB_Contig_44400	4	0	30	18	0.0154597	0.0073226	-2.13533	3.97503	0.0635912	182	---NA---
BB_Contig_53106	0	1	9	18	0.0154597	0.0073226	-2.13533	3.97503	0.0635912	342	---NA---
BB_Contig_34968	0	0	53	18	0.0154597	0.0073226	-2.13533	3.97503	0.0635912	350	---NA---
BB_Contig_42367	0	0	208	18	0.0154597	0.0073226	-2.13533	3.97503	0.0635912	208	RP45 [Rhodnius prolixus]
BB_Contig_40912	0	0	33	18	0.0154597	0.0073226	-2.13533	3.97503	0.0635912	209	---NA---
BB_Contig_29894	12	81	55	6	4.33562e-10	9.74931e-11	10.011	3.94978	15.4527	405	---NA---
BB_Contig_19125	266	27	7	2	0.000504337	0.000187036	3.72808	3.94978	15.4527	546	---NA---
BB_Contig_30792	32	27	31	2	0.000504337	0.000187036	3.72808	3.94978	15.4527	274	---NA---
BB_Contig_46975	4	27	14	2	0.000504337	0.000187036	3.72808	3.94978	15.4527	158	---NA---
BB_Contig_24808	12	27	6	2	0.000504337	0.000187036	3.72808	3.94978	15.4527	123	---NA---
BB_Contig_21845	978	550	1399	41	1.17486e-62	7.20782e-64	63.1422	3.94063	15.3549	112	---NA---
BB_Contig_10011	68	40	49	3	1.69279e-05	5.29328e-06	5.27628	3.93186	15.2619	198	---NA---
BB_Contig_33962	3	93	44	7	1.81195e-11	3.79691e-12	11.4206	3.9267	15.2074	215	---NA---
BB_Contig_28821	31	53	53	4	5.70192e-07	1.57223e-07	6.80348	3.92282	15.1665	187	---NA---
BB_Contig_7598	94	52	164	4	7.04185e-07	1.95414e-07	6.70904	3.89533	14.8803	673	#N/A
BB_Contig_14713	36	26	36	2	0.000622673	0.000233659	3.63142	3.89533	14.8803	244	---NA---
BB_Contig_34779	4	26	51	2	0.000622673	0.000233659	3.63142	3.89533	14.8803	326	---NA---
BB_Contig_49426	9	26	1	2	0.000622673	0.000233659	3.63142	3.89533	14.8803	293	ankyrin unc44
BB_Contig_44530	8	13	25	0	0.0191886	0.00927262	2.0328	3.89533	14.8803	171	---NA---
BB_Contig_53540	12	13	12	1	0.0191886	0.00927262	2.0328	3.89533	14.8803	265	isoform a
BB_Contig_20088	154	13	7	1	0.0191886	0.00927262	2.0328	3.89533	14.8803	367	---NA---
BB_Contig_43496	8	13	17	1	0.0191886	0.00927262	2.0328	3.89533	14.8803	175	---NA---
BB_Contig_17911	12	13	9	1	0.0191886	0.00927262	2.0328	3.89533	14.8803	407	---NA---
BB_Contig_22559	33	13	7	1	0.0191886	0.00927262	2.0328	3.89533	14.8803	182	---NA---
BB_Contig_23962	33	13	9	0	0.0191886	0.00927262	2.0328	3.89533	14.8803	163	---NA---
BB_Contig_24118	26	13	8	0	0.0191886	0.00927262	2.0328	3.89533	14.8803	143	plexin b
BB_Contig_24796	13	13	6	0	0.0191886	0.00927262	2.0328	3.89533	14.8803	129	---NA---
BB_Contig_24993	8	13	9	0	0.0191886	0.00927262	2.0328	3.89533	14.8803	216	---NA---
BB_Contig_25215	8	13	7	0	0.0191886	0.00927262	2.0328	3.89533	14.8803	127	---NA---
BB_Contig_30853	3	13	23	1	0.0191886	0.00927262	2.0328	3.89533	14.8803	166	---NA---
BB_Contig_31983	4	13	36	0	0.0191886	0.00927262	2.0328	3.89533	14.8803	244	---NA---
BB_Contig_32141	4	13	41	1	0.0191886	0.00927262	2.0328	3.89533	14.8803	191	---NA---
BB_Contig_33416	4	13	22	1	0.0191886	0.00927262	2.0328	3.89533	14.8803	210	reverse transcriptase
BB_Contig_38698	1	13	29	0	0.0191886	0.00927262	2.0328	3.89533	14.8803	166	---NA---
BB_Contig_39105	4	13	19	1	0.0191886	0.00927262	2.0328	3.89533	14.8803	196	paired box protein pax-
BB_Contig_40468	6	13	23	1	0.0191886	0.00927262	2.0328	3.89533	14.8803	137	---NA---
BB_Contig_41051	5	13	19	0	0.0191886	0.00927262	2.0328	3.89533	14.8803	138	---NA---
BB_Contig_41904	4	13	11	1	0.0191886	0.00927262	2.0328	3.89533	14.8803	150	---NA---
BB_Contig_44204	0	13	16	1	0.0191886	0.00927262	2.0328	3.89533	14.8803	164	---NA---
BB_Contig_46855	0	13	24	1	0.0191886	0.00927262	2.0328	3.89533	14.8803	125	---NA---
BB_Contig_46935	17	13	20	1	0.0191886	0.00927262	2.0328	3.89533	14.8803	152	hypothetical protein EAG_04317 [Camponotus floridanus]
BB_Contig_47937	5	13	19	1	0.0191886	0.00927262	2.0328	3.89533	14.8803	169	---NA---
BB_Contig_48500	12	13	21	0	0.0191886	0.00927262	2.0328	3.89533	14.8803	160	---NA---
BB_Contig_52715	8	13	12	1	0.0191886	0.00927262	2.0328	3.89533	14.8803	385	---NA---
BB_Contig_49020	114	5	113	85	1.83008e-08	4.54026e-09	-8.34292	3.89257	0.0673318	507	---NA---
BB_Contig_38494	0	4	148	68	5.69265e-07	1.56956e-07	-6.80422	3.89257	0.0673318	675	#N/A
BB_Contig_37229	6958	0	7217	17	0.0181961	0.00873858	-2.05856	3.89257	0.0673318	104	---NA---
BB_Contig_47315	10	0	19	17	0.0181961	0.00873858	-2.05856	3.89257	0.0673318	205	---NA---
BB_Contig_53183	11	1	52	17	0.0181961	0.00873858	-2.05856	3.89257	0.0673318	353	---NA---
BB_Contig_31495	0	0	32	17	0.0181961	0.00873858	-2.05856	3.89257	0.0673318	221	---NA---
BB_Contig_40742	0	0	32	17	0.0181961	0.00873858	-2.05856	3.89257	0.0673318	145	glutamate n-methyl-d-aspartate 3a
BB_Contig_5678	422	0	28	17	0.0181961	0.00873858	-2.05856	3.89257	0.0673318	764	osiris 8
BB_Contig_51817	6	1	6	17	0.0181961	0.00873858	-2.05856	3.89257	0.0673318	316	---NA---
BB_Contig_40641	0	0	19	17	0.0181961	0.00873858	-2.05856	3.89257	0.0673318	135	---NA---
BB_Contig_51808	0	1	8	17	0.0181961	0.00873858	-2.05856	3.89257	0.0673318	338	---NA---
BB_Contig_22172	3219	4519	769	351	0	0	513.693	3.88136	14.7368	1274	cytochrome p450
BB_Contig_19601	4399	10459	1284	815	0	0	1187.46	3.8767	14.6893	1436	cytochrome p450
BB_Contig_33083	16	64	38	5	2.94909e-08	7.41595e-09	8.12983	3.87297	14.6514	231	---NA---
BB_Contig_43589	0	64	20	5	2.94909e-08	7.41595e-09	8.12983	3.87297	14.6514	156	---NA---
BB_Contig_46239	0	6	31	100	8.15812e-10	1.86412e-10	-9.72953	3.864	0.0686785	238	---NA---
BB_Contig_41293	21	38	25	3	2.58369e-05	8.23626e-06	5.08427	3.85786	14.4988	137	---NA---
BB_Contig_929	117	38	71	3	2.58369e-05	8.23626e-06	5.08427	3.85786	14.4988	370	muscleblind-like protein 3 isoform 6
BB_Contig_29164	19	4	274	66	7.89003e-07	2.19727e-07	-6.65812	3.8495	0.0693722	510	anaphase-promoting complex subunit 1
BB_Contig_49003	408	8	215	132	1.17923e-12	2.33256e-13	-12.6322	3.8495	0.0693722	643	#N/A
BB_Contig_44717	0	2	30	33	0.000659465	0.000248206	-3.60519	3.8495	0.0693722	228	---NA---
BB_Contig_36806	3176	19	4943	313	1.31917e-28	1.53443e-29	-28.8141	3.8472	0.069483	106	---NA---
BB_Contig_39048	0	5	32	82	2.98295e-08	7.50349e-09	-8.12474	3.84073	0.0697952	155	---NA---
BB_Contig_153	44706	1113	256	89	2.11772e-127	6.00302e-129	128.222	3.8394	14.3144	870	endocuticle structural glycoprotein bd-2
BB_Contig_40474	43	100	28	8	2.21027e-12	4.42657e-13	12.3539	3.83875	14.308	310	cytochrome p450
BB_Contig_19698	150	25	4	2	0.000772547	0.000293559	3.5323	3.83875	14.308	598	tho2 protein
BB_Contig_45632	0	25	28	2	0.000772547	0.000293559	3.5323	3.83875	14.308	275	---NA---
BB_Contig_47641	11	25	13	2	0.000772547	0.000293559	3.5323	3.83875	14.308	143	carbamoyl-phosphate synthase large chain
BB_Contig_32854	7	3	64	49	2.46587e-05	7.85077e-06	-5.10509	3.83485	0.0700801	286	---NA---
BB_Contig_46701	3	4	29	65	9.29777e-07	2.60611e-07	-6.58401	3.82747	0.0704394	260	---NA---
BB_Contig_32872	0	4	68	65	9.29777e-07	2.60611e-07	-6.58401	3.82747	0.0704394	266	---NA---
BB_Contig_35879	2	4	84	65	9.29777e-07	2.60611e-07	-6.58401	3.82747	0.0704394	371	---NA---
BB_Contig_26233	4	33	77	534	3.12746e-48	2.40028e-49	-48.6197	3.82141	0.0707362	300	---NA---
BB_Contig_19086	11256	74	53	6	1.9137e-09	4.46461e-10	9.35022	3.81939	14.1172	655	pupal cuticle protein
BB_Contig_23412	67	37	46	3	3.21116e-05	1.03313e-05	4.98585	3.81939	14.1172	235	---NA---
BB_Contig_31291	5	37	40	3	3.21116e-05	1.03313e-05	4.98585	3.81939	14.1172	233	---NA---
BB_Contig_33659	5	640	274	52	6.94002e-74	3.62383e-75	74.4408	3.81638	14.0879	244	---NA---
BB_Contig_18641	20126	1540	1053	126	1.31392e-176	2.49796e-178	177.602	3.80633	13.9901	433	---NA---
BB_Contig_1064	11318	378	11030	6050	0	0	-539.345	3.80558	0.0715164	226	cytochrome c oxidase subunit i
BB_Contig_40989	0	3	19	48	2.91586e-05	9.34138e-06	-5.02959	3.8051	0.0715401	160	---NA---
BB_Contig_30150	7	2	73	32	0.000779157	0.00029618	-3.52844	3.8051	0.0715401	404	loc553381 partial
BB_Contig_38903	0	2	32	32	0.000779157	0.00029618	-3.52844	3.8051	0.0715401	185	---NA---
BB_Contig_29685	287	1	82	16	0.0215332	0.0105046	-1.97862	3.8051	0.0715401	237	---NA---
BB_Contig_17912	11	0	0	16	0.0215332	0.0105046	-1.97862	3.8051	0.0715401	266	---NA---
BB_Contig_39693	11	1	26	16	0.0215332	0.0105046	-1.97862	3.8051	0.0715401	297	---NA---
BB_Contig_41114	1	0	28	16	0.0215332	0.0105046	-1.97862	3.8051	0.0715401	196	---NA---
BB_Contig_3142	42	0	26	16	0.0215332	0.0105046	-1.97862	3.8051	0.0715401	250	---NA---
BB_Contig_41953	0	0	20	16	0.0215332	0.0105046	-1.97862	3.8051	0.0715401	179	homeobox protein
BB_Contig_44640	4	0	34	16	0.0215332	0.0105046	-1.97862	3.8051	0.0715401	195	---NA---
BB_Contig_44881	0	0	21	16	0.0215332	0.0105046	-1.97862	3.8051	0.0715401	165	---NA---
BB_Contig_41927	6	0	15	16	0.0215332	0.0105046	-1.97862	3.8051	0.0715401	185	---NA---
BB_Contig_46438	0	1	13	16	0.0215332	0.0105046	-1.97862	3.8051	0.0715401	159	---NA---
BB_Contig_21494	10693	317	392	26	3.59894e-37	3.42468e-38	37.4654	3.80279	13.9558	387	beta tubulin 3
BB_Contig_19788	2216	231	225	19	2.21421e-27	2.66264e-28	27.5747	3.79872	13.9164	329	---NA---
BB_Contig_19246	1873	109	83	9	1.79965e-13	3.43224e-14	13.4644	3.79315	13.8629	422	cuticle protein
BB_Contig_29301	25	3686	305	307	0	0	424.344	3.78064	13.7431	513	dead deah box helicase family protein
BB_Contig_33376	4	36	40	3	4.00547e-05	1.30098e-05	4.88573	3.77986	13.7357	293	---NA---
BB_Contig_31412	11	36	42	3	4.00547e-05	1.30098e-05	4.88573	3.77986	13.7357	248	---NA---
BB_Contig_24682	22	24	15	2	0.00096339	0.000371028	3.43059	3.77986	13.7357	184	zinc finger
BB_Contig_3423	38	24	31	2	0.00096339	0.000371028	3.43059	3.77986	13.7357	250	---NA---
BB_Contig_48088	4	24	18	2	0.00096339	0.000371028	3.43059	3.77986	13.7357	128	ras gtp exchange son of sevenless
BB_Contig_53169	8	24	7	2	0.00096339	0.000371028	3.43059	3.77986	13.7357	427	---NA---
BB_Contig_999	82380	24	309	2	0.00096339	0.000371028	3.43059	3.77986	13.7357	1726	cg12164 cg12164-pa
BB_Contig_23398	23	12	28	1	0.0239646	0.0118284	1.92708	3.77986	13.7357	182	---NA---
BB_Contig_19580	108	12	0	0	0.0239646	0.0118284	1.92708	3.77986	13.7357	300	---NA---
BB_Contig_20348	92	12	7	0	0.0239646	0.0118284	1.92708	3.77986	13.7357	293	cre-lam-2 protein
BB_Contig_21345	99	12	18	1	0.0239646	0.0118284	1.92708	3.77986	13.7357	354	---NA---
BB_Contig_22233	104	12	14	0	0.0239646	0.0118284	1.92708	3.77986	13.7357	126	---NA---
BB_Contig_24617	12	12	3	1	0.0239646	0.0118284	1.92708	3.77986	13.7357	124	---NA---
BB_Contig_24713	23	12	2	1	0.0239646	0.0118284	1.92708	3.77986	13.7357	143	---NA---
BB_Contig_40769	0	12	15	1	0.0239646	0.0118284	1.92708	3.77986	13.7357	145	---NA---
BB_Contig_41794	3	12	16	0	0.0239646	0.0118284	1.92708	3.77986	13.7357	141	---NA---
BB_Contig_45564	2	12	13	0	0.0239646	0.0118284	1.92708	3.77986	13.7357	129	---NA---
BB_Contig_46757	0	12	21	0	0.0239646	0.0118284	1.92708	3.77986	13.7357	140	---NA---
BB_Contig_51437	5	12	3	0	0.0239646	0.0118284	1.92708	3.77986	13.7357	371	---NA---
BB_Contig_23234	20	12	6	1	0.0239646	0.0118284	1.92708	3.77986	13.7357	223	---NA---
BB_Contig_40530	10	12	14	1	0.0239646	0.0118284	1.92708	3.77986	13.7357	134	---NA---
BB_Contig_41889	7	12	26	0	0.0239646	0.0118284	1.92708	3.77986	13.7357	182	unnamed protein product [Wolbachia endosymbiont of Callosobruchus chinensis]
BB_Contig_44999	2	12	23	1	0.0239646	0.0118284	1.92708	3.77986	13.7357	141	---NA---
BB_Contig_46161	0	12	14	1	0.0239646	0.0118284	1.92708	3.77986	13.7357	147	---NA---
BB_Contig_47099	0	12	10	0	0.0239646	0.0118284	1.92708	3.77986	13.7357	126	---NA---
BB_Contig_49786	2	12	3	0	0.0239646	0.0118284	1.92708	3.77986	13.7357	364	uncharacterized protein kiaa1409
BB_Contig_24915	12	12	1	0	0.0239646	0.0118284	1.92708	3.77986	13.7357	104	---NA---
BB_Contig_31337	15	12	17	1	0.0239646	0.0118284	1.92708	3.77986	13.7357	208	---NA---
BB_Contig_5850	58	6147	1057	517	0	0	707.699	3.76654	13.6095	763	#N/A
BB_Contig_19697	263	95	25	8	6.61322e-12	1.35645e-12	11.8676	3.76475	13.5926	747	isoform c
BB_Contig_34336	5	6	60	93	2.61731e-09	6.15866e-10	-9.21051	3.7593	0.0738478	295	---NA---
BB_Contig_48141	7	2	21	31	0.000924631	0.000354709	-3.45013	3.7593	0.0738478	123	---NA---
BB_Contig_41654	18	2	39	31	0.000924631	0.000354709	-3.45013	3.7593	0.0738478	218	---NA---
BB_Contig_27576	12	11	462	169	4.12431e-16	7.08167e-17	-16.1499	3.74655	0.0745033	806	---NA---
BB_Contig_19327	23203	35	1720	3	5.01665e-05	1.64493e-05	4.78385	3.73922	13.3541	680	tpa: cuticle protein
BB_Contig_2180	400	175	143	15	3.9927e-21	5.76077e-22	21.2395	3.73922	13.3541	935	neurogenic locus notch protein
BB_Contig_26778	62	315	238	27	3.42271e-37	3.25354e-38	37.4876	3.73922	13.3541	820	cubilin
BB_Contig_22914	38	35	0	3	5.01665e-05	1.64493e-05	4.78385	3.73922	13.3541	223	adamts-like protein 3
BB_Contig_32731	23	35	34	3	5.01665e-05	1.64493e-05	4.78385	3.73922	13.3541	256	---NA---
BB_Contig_33264	20	35	26	3	5.01665e-05	1.64493e-05	4.78385	3.73922	13.3541	273	tetratricopeptide repeat domain 28
BB_Contig_856	449	93	18	8	1.03588e-11	2.14426e-12	11.6687	3.73405	13.3065	1108	---NA---
BB_Contig_22422	122	104	40	9	5.49895e-13	1.07071e-13	12.9703	3.72541	13.227	557	---NA---
BB_Contig_21680	292	403	94	35	2.19949e-47	1.71766e-48	47.7651	3.72025	13.1797	648	---NA---
BB_Contig_29512	8	46	47	4	2.63151e-06	7.63851e-07	6.11699	3.71846	13.1634	240	---NA---
BB_Contig_46581	11	46	37	4	2.63151e-06	7.63851e-07	6.11699	3.71846	13.1634	235	adenylate cyclase
BB_Contig_52474	58	23	6	2	0.00120897	0.00047192	3.32613	3.71846	13.1634	439	arrestin domain-containing protein 3
BB_Contig_20784	27	23	24	2	0.00120897	0.00047192	3.32613	3.71846	13.1634	251	voltage-gated potassium channel
BB_Contig_20786	34	23	20	2	0.00120897	0.00047192	3.32613	3.71846	13.1634	216	---NA---
BB_Contig_38424	8	23	36	2	0.00120897	0.00047192	3.32613	3.71846	13.1634	195	---NA---
BB_Contig_40076	6	23	18	2	0.00120897	0.00047192	3.32613	3.71846	13.1634	135	---NA---
BB_Contig_10982	56129	23	1844	2	0.00120897	0.00047192	3.32613	3.71846	13.1634	522	tpa: cuticle protein
BB_Contig_1172	96	23	26	2	0.00120897	0.00047192	3.32613	3.71846	13.1634	436	---NA---
BB_Contig_20320	54	23	23	2	0.00120897	0.00047192	3.32613	3.71846	13.1634	211	---NA---
BB_Contig_11077	54962	23	7430	2	0.00120897	0.00047192	3.32613	3.71846	13.1634	615	cuticle protein
BB_Contig_28662	4	3	76	45	4.87373e-05	1.59615e-05	-4.79693	3.712	0.0763094	275	---NA---
BB_Contig_4638	215	1	243	15	0.0255891	0.0127288	-1.89521	3.712	0.0763094	176	---NA---
BB_Contig_31165	0	1	53	15	0.0255891	0.0127288	-1.89521	3.712	0.0763094	256	---NA---
BB_Contig_32671	29	1	58	15	0.0255891	0.0127288	-1.89521	3.712	0.0763094	331	---NA---
BB_Contig_33929	14	0	92	15	0.0255891	0.0127288	-1.89521	3.712	0.0763094	558	#N/A
BB_Contig_45062	1	1	16	15	0.0255891	0.0127288	-1.89521	3.712	0.0763094	124	---NA---
BB_Contig_46541	0	1	16	15	0.0255891	0.0127288	-1.89521	3.712	0.0763094	171	---NA---
BB_Contig_17951	3	0	14	15	0.0255891	0.0127288	-1.89521	3.712	0.0763094	521	---NA---
BB_Contig_31411	8	0	25	15	0.0255891	0.0127288	-1.89521	3.712	0.0763094	236	---NA---
BB_Contig_26995	0	0	75	15	0.0255891	0.0127288	-1.89521	3.712	0.0763094	152	---NA---
BB_Contig_32036	0	1	35	15	0.0255891	0.0127288	-1.89521	3.712	0.0763094	199	---NA---
BB_Contig_32177	0	1	19	15	0.0255891	0.0127288	-1.89521	3.712	0.0763094	175	---NA---
BB_Contig_38616	0	1	32	15	0.0255891	0.0127288	-1.89521	3.712	0.0763094	222	dynein beta ciliary
BB_Contig_40766	4	1	17	15	0.0255891	0.0127288	-1.89521	3.712	0.0763094	154	---NA---
BB_Contig_41913	0	0	25	15	0.0255891	0.0127288	-1.89521	3.712	0.0763094	246	---NA---
BB_Contig_44169	3	0	18	15	0.0255891	0.0127288	-1.89521	3.712	0.0763094	127	---NA---
BB_Contig_44242	0	0	31	15	0.0255891	0.0127288	-1.89521	3.712	0.0763094	131	homeobox protein prophet of pit-1
BB_Contig_45989	0	0	19	15	0.0255891	0.0127288	-1.89521	3.712	0.0763094	138	---NA---
BB_Contig_53120	0	1	31	15	0.0255891	0.0127288	-1.89521	3.712	0.0763094	423	---NA---
BB_Contig_35548	2	0	54	15	0.0255891	0.0127288	-1.89521	3.712	0.0763094	322	---NA---
BB_Contig_21892	53	1	0	15	0.0255891	0.0127288	-1.89521	3.712	0.0763094	241	---NA---
BB_Contig_45093	0	1	11	15	0.0255891	0.0127288	-1.89521	3.712	0.0763094	128	---NA---
BB_Contig_30723	10	1	32	15	0.0255891	0.0127288	-1.89521	3.712	0.0763094	259	---NA---
BB_Contig_28899	211	9	220	134	4.79224e-13	9.30316e-14	-13.0314	3.70127	0.0768789	578	hypothetical secreted protein
BB_Contig_24675	31	34	13	3	6.29374e-05	2.08856e-05	4.68015	3.6974	12.9726	185	---NA---
BB_Contig_27858	2	79	143	7	3.87382e-10	8.6899e-11	10.061	3.69132	12.9181	527	leucine-rich repeat and wd repeat-containing protein kiaa1239-like
BB_Contig_41375	7	79	32	7	3.87382e-10	8.6899e-11	10.061	3.69132	12.9181	211	---NA---
BB_Contig_41335	22	45	15	4	3.30878e-06	9.68815e-07	6.01376	3.68675	12.8772	157	---NA---
BB_Contig_45817	1	45	25	4	3.30878e-06	9.68815e-07	6.01376	3.68675	12.8772	180	fkbp12-rapamycin complex-associated protein
BB_Contig_29343	0	3	49	44	5.80597e-05	1.91772e-05	-4.71721	3.67957	0.0780437	352	dynein heavy chain
BB_Contig_40515	1	89	20	8	2.58004e-11	5.45562e-12	11.2632	3.67063	12.7341	138	---NA---
BB_Contig_20548	56	155	19	14	5.84696e-19	9.05708e-20	19.043	3.66366	12.6728	210	---NA---
BB_Contig_31894	4	2	26	29	0.00131239	0.000514659	-3.28848	3.66309	0.0789408	216	---NA---
BB_Contig_40548	0	2	15	29	0.00131239	0.000514659	-3.28848	3.66309	0.0789408	138	---NA---
BB_Contig_33393	11	55	28	5	2.19299e-07	5.86727e-08	7.23156	3.65433	12.5911	196	elegans protein partially confirmed by transcript evidence
BB_Contig_4725	58	44	28	4	4.17442e-06	1.23275e-06	5.90912	3.65433	12.5911	315	headcase protein
BB_Contig_46870	9	33	15	3	7.92973e-05	2.66346e-05	4.57455	3.65433	12.5911	127	---NA---
BB_Contig_20448	183	33	116	3	7.92973e-05	2.66346e-05	4.57455	3.65433	12.5911	251	---NA---
BB_Contig_22986	21	22	13	2	0.00152487	0.000604292	3.21875	3.65433	12.5911	274	---NA---
BB_Contig_24581	169	22	6	2	0.00152487	0.000604292	3.21875	3.65433	12.5911	328	---NA---
BB_Contig_33518	11	22	37	2	0.00152487	0.000604292	3.21875	3.65433	12.5911	322	protein dispatched homolog 1-like
BB_Contig_41972	5	22	10	2	0.00152487	0.000604292	3.21875	3.65433	12.5911	143	nice-3 family member
BB_Contig_21430	79	22	24	2	0.00152487	0.000604292	3.21875	3.65433	12.5911	231	---NA---
BB_Contig_37792	9	22	29	2	0.00152487	0.000604292	3.21875	3.65433	12.5911	223	kinesin b
BB_Contig_19453	1285	11	24	1	0.0303053	0.0153016	1.81526	3.65433	12.5911	1227	fatty acid
BB_Contig_45808	3	11	28	1	0.0303053	0.0153016	1.81526	3.65433	12.5911	253	---NA---
BB_Contig_21308	55	11	31	1	0.0303053	0.0153016	1.81526	3.65433	12.5911	221	---NA---
BB_Contig_24014	48	11	6	0	0.0303053	0.0153016	1.81526	3.65433	12.5911	253	---NA---
BB_Contig_24040	41	11	27	1	0.0303053	0.0153016	1.81526	3.65433	12.5911	224	---NA---
BB_Contig_24096	18	11	8	0	0.0303053	0.0153016	1.81526	3.65433	12.5911	148	---NA---
BB_Contig_38619	10	11	12	1	0.0303053	0.0153016	1.81526	3.65433	12.5911	194	---NA---
BB_Contig_41390	4	11	15	0	0.0303053	0.0153016	1.81526	3.65433	12.5911	135	leucine-rich repeat serine threonine-protein kinase 1-like
BB_Contig_42338	39	11	122	0	0.0303053	0.0153016	1.81526	3.65433	12.5911	130	---NA---
BB_Contig_46782	0	11	14	0	0.0303053	0.0153016	1.81526	3.65433	12.5911	133	---NA---
BB_Contig_47655	33	11	20	1	0.0303053	0.0153016	1.81526	3.65433	12.5911	137	---NA---
BB_Contig_48042	13	11	22	1	0.0303053	0.0153016	1.81526	3.65433	12.5911	140	---NA---
BB_Contig_51298	8	11	8	0	0.0303053	0.0153016	1.81526	3.65433	12.5911	483	---NA---
BB_Contig_51611	14	11	0	1	0.0303053	0.0153016	1.81526	3.65433	12.5911	142	---NA---
BB_Contig_7489	1830	11	310	0	0.0303053	0.0153016	1.81526	3.65433	12.5911	909	pg1 homology to homo sapiens
BB_Contig_18918	3656	11	110	0	0.0303053	0.0153016	1.81526	3.65433	12.5911	230	---NA---
BB_Contig_2912	6358	11	713	0	0.0303053	0.0153016	1.81526	3.65433	12.5911	688	tpa: cuticle protein
BB_Contig_30425	18	11	38	1	0.0303053	0.0153016	1.81526	3.65433	12.5911	196	---NA---
BB_Contig_40822	2	11	36	0	0.0303053	0.0153016	1.81526	3.65433	12.5911	235	bel12_ag transposon polyprotein
BB_Contig_48830	2	11	8	0	0.0303053	0.0153016	1.81526	3.65433	12.5911	129	---NA---
BB_Contig_50791	22	11	7	0	0.0303053	0.0153016	1.81526	3.65433	12.5911	513	insulin-like growth factor-binding protein 7
BB_Contig_51244	0	11	2	0	0.0303053	0.0153016	1.81526	3.65433	12.5911	207	---NA---
BB_Contig_52488	0	11	2	1	0.0303053	0.0153016	1.81526	3.65433	12.5911	378	---NA---
BB_Contig_21654	583	11	22	0	0.0303053	0.0153016	1.81526	3.65433	12.5911	1069	isoform b
BB_Contig_45084	5	11	11	1	0.0303053	0.0153016	1.81526	3.65433	12.5911	124	---NA---
BB_Contig_12128	76	76	201	7	7.77242e-10	1.77396e-10	9.75106	3.63547	12.4275	725	isoform a
BB_Contig_5410	234	65	108	6	1.46706e-08	3.61759e-09	8.44158	3.6323	12.4003	531	pyrokinin-like receptor 2
BB_Contig_6859	40	65	45	6	1.46706e-08	3.61759e-09	8.44158	3.6323	12.4003	321	---NA---
BB_Contig_7406	28	65	57	6	1.46706e-08	3.61759e-09	8.44158	3.6323	12.4003	302	---NA---
BB_Contig_21889	449	54	12	5	2.7722e-07	7.4748e-08	7.1264	3.62785	12.3621	388	yellow-e
BB_Contig_45900	15	43	23	4	5.27626e-06	1.57381e-06	5.80305	3.62116	12.3049	131	---NA---
BB_Contig_27423	4047	75	113	7	9.84592e-10	2.25868e-10	9.64615	3.61636	12.264	865	laccase 2
BB_Contig_26104	2	11	62	154	5.76419e-15	1.03094e-15	-14.9868	3.61246	0.0817601	383	histone-lysine n-methyltransferase setmar
BB_Contig_29595	6	3	21	42	8.29155e-05	2.79032e-05	-4.55435	3.61246	0.0817601	184	---NA---
BB_Contig_7854	34	3	75	42	8.29155e-05	2.79032e-05	-4.55435	3.61246	0.0817601	224	---NA---
BB_Contig_24765	16	2	21	28	0.00157159	0.000623752	-3.20499	3.61246	0.0817601	158	---NA---
BB_Contig_31869	0	2	56	28	0.00157159	0.000623752	-3.20499	3.61246	0.0817601	252	---NA---
BB_Contig_43999	4	2	40	28	0.00157159	0.000623752	-3.20499	3.61246	0.0817601	273	---NA---
BB_Contig_32986	5	0	25	14	0.0307319	0.0155602	-1.80799	3.61246	0.0817601	216	---NA---
BB_Contig_19047	870	1	20	14	0.0307319	0.0155602	-1.80799	3.61246	0.0817601	567	GK15823 [Drosophila willistoni]
BB_Contig_41592	2	1	20	14	0.0307319	0.0155602	-1.80799	3.61246	0.0817601	165	---NA---
BB_Contig_44737	0	1	26	14	0.0307319	0.0155602	-1.80799	3.61246	0.0817601	163	---NA---
BB_Contig_26047	2	1	85	14	0.0307319	0.0155602	-1.80799	3.61246	0.0817601	359	serine threonine protein fikk family
BB_Contig_38316	0	0	19	14	0.0307319	0.0155602	-1.80799	3.61246	0.0817601	153	---NA---
BB_Contig_43554	8	1	19	14	0.0307319	0.0155602	-1.80799	3.61246	0.0817601	158	---NA---
BB_Contig_47521	0	0	21	14	0.0307319	0.0155602	-1.80799	3.61246	0.0817601	206	---NA---
BB_Contig_18100	4	1	43	14	0.0307319	0.0155602	-1.80799	3.61246	0.0817601	469	pdf receptor
BB_Contig_32325	41	1	51	14	0.0307319	0.0155602	-1.80799	3.61246	0.0817601	104	---NA---
BB_Contig_42073	0	0	14	14	0.0307319	0.0155602	-1.80799	3.61246	0.0817601	164	---NA---
BB_Contig_21433	14699	0	104	14	0.0307319	0.0155602	-1.80799	3.61246	0.0817601	607	---NA---
BB_Contig_48085	0	0	13	14	0.0307319	0.0155602	-1.80799	3.61246	0.0817601	137	---NA---
BB_Contig_44870	0	0	23	14	0.0307319	0.0155602	-1.80799	3.61246	0.0817601	193	---NA---
BB_Contig_19348	318	32	14	3	0.00010035	3.41208e-05	4.46698	3.60993	12.2095	688	---NA---
BB_Contig_24513	30	53	9	5	3.51399e-07	9.54828e-08	7.02007	3.60089	12.1332	179	laminin a
BB_Contig_5509	99	106	48	10	2.36091e-13	4.52304e-14	13.3446	3.60089	12.1332	389	oviductin
BB_Contig_12618	59725	53	6979	5	3.51399e-07	9.54828e-08	7.02007	3.60089	12.1332	752	pupal cuticle
BB_Contig_32280	8	762	123	72	1.2169e-89	5.20113e-91	90.2839	3.59862	12.1141	512	---NA---
BB_Contig_35094	28	95	61	9	4.44481e-12	9.03472e-13	12.0441	3.59483	12.0823	350	protein
BB_Contig_19059	118	42	19	4	6.69111e-06	2.01612e-06	5.69548	3.58721	12.0187	622	63 kda sperm flagellar membrane protein
BB_Contig_19484	593	105	570	10	2.99566e-13	5.76736e-14	13.239	3.58721	12.0187	1142	reverse transcriptase
BB_Contig_37192	8	21	26	2	0.00193545	0.000779334	3.10828	3.58721	12.0187	202	---NA---
BB_Contig_41087	8	21	32	2	0.00193545	0.000779334	3.10828	3.58721	12.0187	230	adenylate cyclase
BB_Contig_18600	823	4	54	55	5.30695e-06	1.5835e-06	-5.80038	3.58646	0.0832466	1169	coagulation factor xi
BB_Contig_18278	4	10	49	137	1.83833e-13	3.50823e-14	-13.4549	3.58121	0.0835504	497	---NA---
BB_Contig_30259	2	13	133	178	3.46771e-17	5.71199e-18	-17.2432	3.5804	0.0835974	505	---NA---
BB_Contig_5162	183	73	40	7	1.58628e-09	3.68259e-10	9.43385	3.57736	11.937	423	nuclease harbi1-like
BB_Contig_12142	33467	17534	5281	1682	0	0	2050.6	3.5768	11.9323	559	endocuticle structural glycoprotein bd-
BB_Contig_28113	5	22574	3632	2167	0	0	2639.68	3.57579	11.9239	353	---NA---
BB_Contig_31443	29	52	63	5	4.46971e-07	1.22304e-07	6.91256	3.57341	11.9043	276	bel12_ag transposon polyprotein
BB_Contig_4941	292	83	497	8	1.06592e-10	2.32198e-11	10.6341	3.56993	11.8757	344	---NA---
BB_Contig_9660	88	528	231	51	1.42459e-62	8.75713e-64	63.0576	3.56686	11.8504	1133	cubilin
BB_Contig_20404	16	31	14	3	0.000127709	4.39184e-05	4.35735	3.56413	11.828	182	---NA---
BB_Contig_24134	44	31	10	3	0.000127709	4.39184e-05	4.35735	3.56413	11.828	230	lysyl oxidase-like protein 4
BB_Contig_16776	18	2	84	27	0.00189049	0.000759279	-3.1196	3.55999	0.0847882	460	---NA---
BB_Contig_38103	13	2498	743	243	1.18449e-292	1.1842e-294	293.927	3.55664	11.7667	305	---NA---
BB_Contig_9537	6156	15503	2842	1509	0	0	1816	3.55578	11.7597	1508	cytochrome p450 9e2
BB_Contig_21649	217	102	109	10	6.17971e-13	1.20537e-13	12.9189	3.54539	11.6753	559	---NA---
BB_Contig_31937	2	3	25	40	0.000119688	4.10542e-05	-4.38664	3.54207	0.0858481	145	---NA---
BB_Contig_35263	1	3	157	40	0.000119688	4.10542e-05	-4.38664	3.54207	0.0858481	391	acidic repeat protein
BB_Contig_35386	0	4	49	53	7.68103e-06	2.3258e-06	-5.63343	3.53303	0.086388	371	---NA---
BB_Contig_14661	24	5	16	66	4.93165e-07	1.3536e-07	-6.86851	3.52757	0.0867152	292	---NA---
BB_Contig_19684	4113	1284	336	128	3.4976e-151	8.01867e-153	152.096	3.52132	11.4822	351	endocuticle structural glycoprotein bd-
BB_Contig_33155	2	50	43	5	7.28162e-07	2.02375e-07	6.69384	3.51682	11.4464	223	cubilin
BB_Contig_20468	77	40	16	4	1.0896e-05	3.34412e-06	5.47572	3.51682	11.4464	543	neurogenic locus notch protein
BB_Contig_31355	6	50	24	5	7.28162e-07	2.02375e-07	6.69384	3.51682	11.4464	176	protein fam38b
BB_Contig_42006	15	60	17	6	4.88271e-08	1.24691e-08	7.90416	3.51682	11.4464	158	---NA---
BB_Contig_39740	1	30	60	3	0.000163013	5.68085e-05	4.24559	3.51682	11.4464	270	---NA---
BB_Contig_29352	41	20	31	2	0.00246973	0.00101274	2.9945	3.51682	11.4464	172	---NA---
BB_Contig_24321	25	20	6	2	0.00246973	0.00101274	2.9945	3.51682	11.4464	193	---NA---
BB_Contig_24645	34	20	12	2	0.00246973	0.00101274	2.9945	3.51682	11.4464	219	isoform c
BB_Contig_44189	0	20	18	2	0.00246973	0.00101274	2.9945	3.51682	11.4464	194	---NA---
BB_Contig_49528	28	20	10	2	0.00246973	0.00101274	2.9945	3.51682	11.4464	467	---NA---
BB_Contig_50162	31	20	25	2	0.00246973	0.00101274	2.9945	3.51682	11.4464	487	juvenile hormone-inducible protein
BB_Contig_20090	48	20	17	2	0.00246973	0.00101274	2.9945	3.51682	11.4464	204	---NA---
BB_Contig_52349	3100	10	2312	1	0.038723	0.0201125	1.69653	3.51682	11.4464	137	---NA---
BB_Contig_23764	8	10	5	1	0.038723	0.0201125	1.69653	3.51682	11.4464	108	---NA---
BB_Contig_23861	21	10	9	1	0.038723	0.0201125	1.69653	3.51682	11.4464	134	---NA---
BB_Contig_24833	23	10	0	0	0.038723	0.0201125	1.69653	3.51682	11.4464	127	---NA---
BB_Contig_29847	3	10	28	1	0.038723	0.0201125	1.69653	3.51682	11.4464	263	---NA---
BB_Contig_30356	12	10	43	0	0.038723	0.0201125	1.69653	3.51682	11.4464	260	---NA---
BB_Contig_44366	12	10	16	1	0.038723	0.0201125	1.69653	3.51682	11.4464	153	---NA---
BB_Contig_45930	4	10	24	0	0.038723	0.0201125	1.69653	3.51682	11.4464	123	---NA---
BB_Contig_48596	2	10	11	0	0.038723	0.0201125	1.69653	3.51682	11.4464	122	---NA---
BB_Contig_50311	2	10	7	1	0.038723	0.0201125	1.69653	3.51682	11.4464	436	---NA---
BB_Contig_21118	28	10	0	0	0.038723	0.0201125	1.69653	3.51682	11.4464	155	---NA---
BB_Contig_32354	2	10	24	0	0.038723	0.0201125	1.69653	3.51682	11.4464	196	---NA---
BB_Contig_33072	8	10	30	1	0.038723	0.0201125	1.69653	3.51682	11.4464	204	---NA---
BB_Contig_33910	4	10	27	1	0.038723	0.0201125	1.69653	3.51682	11.4464	157	---NA---
BB_Contig_45063	0	10	19	0	0.038723	0.0201125	1.69653	3.51682	11.4464	142	---NA---
BB_Contig_46115	7	10	18	1	0.038723	0.0201125	1.69653	3.51682	11.4464	170	---NA---
BB_Contig_46797	2	10	22	1	0.038723	0.0201125	1.69653	3.51682	11.4464	141	---NA---
BB_Contig_48153	6	10	9	0	0.038723	0.0201125	1.69653	3.51682	11.4464	130	---NA---
BB_Contig_48339	8	10	13	0	0.038723	0.0201125	1.69653	3.51682	11.4464	141	---NA---
BB_Contig_48681	3	10	15	1	0.038723	0.0201125	1.69653	3.51682	11.4464	177	---NA---
BB_Contig_49585	0	10	6	0	0.038723	0.0201125	1.69653	3.51682	11.4464	203	---NA---
BB_Contig_51635	0	10	0	1	0.038723	0.0201125	1.69653	3.51682	11.4464	335	periplasmic divalent cation tolerance protein
BB_Contig_53253	6	10	2	0	0.038723	0.0201125	1.69653	3.51682	11.4464	391	---NA---
BB_Contig_10166	50	10	121	0	0.038723	0.0201125	1.69653	3.51682	11.4464	538	reverse transcriptase
BB_Contig_21237	79	10	2	0	0.038723	0.0201125	1.69653	3.51682	11.4464	285	---NA---
BB_Contig_24868	11	10	2	1	0.038723	0.0201125	1.69653	3.51682	11.4464	128	---NA---
BB_Contig_25157	17	10	6	0	0.038723	0.0201125	1.69653	3.51682	11.4464	167	---NA---
BB_Contig_31190	12	10	31	1	0.038723	0.0201125	1.69653	3.51682	11.4464	256	---NA---
BB_Contig_44222	0	10	33	0	0.038723	0.0201125	1.69653	3.51682	11.4464	173	---NA---
BB_Contig_44475	5	10	26	0	0.038723	0.0201125	1.69653	3.51682	11.4464	144	---NA---
BB_Contig_48038	7	10	19	0	0.038723	0.0201125	1.69653	3.51682	11.4464	160	growth factor independence
BB_Contig_48373	15	10	17	1	0.038723	0.0201125	1.69653	3.51682	11.4464	204	pao retrotransposon peptidase superfamily
BB_Contig_48408	11	10	10	0	0.038723	0.0201125	1.69653	3.51682	11.4464	126	---NA---
BB_Contig_50569	0	10	15	0	0.038723	0.0201125	1.69653	3.51682	11.4464	377	#NAME?
BB_Contig_6724	42	10	22	1	0.038723	0.0201125	1.69653	3.51682	11.4464	178	---NA---
BB_Contig_8176	23	10	23	0	0.038723	0.0201125	1.69653	3.51682	11.4464	131	---NA---
BB_Contig_23539	823	10	137	0	0.038723	0.0201125	1.69653	3.51682	11.4464	167	larval cuticle protein a3a
BB_Contig_35182	12	13	73	169	1.83829e-16	3.1118e-17	-16.507	3.50554	0.0880493	356	cytochrome p450
BB_Contig_14698	0	6	133	78	3.83965e-08	9.72786e-09	-8.01198	3.50554	0.0880493	535	---NA---
BB_Contig_49513	5	5	31	65	5.95386e-07	1.64373e-07	-6.78417	3.50554	0.0880493	389	---NA---
BB_Contig_33537	1648	19	1509	247	1.39494e-23	1.85948e-24	-23.7306	3.50554	0.0880493	139	---NA---
BB_Contig_48768	0	2	12	26	0.00227993	0.000928504	-3.03222	3.50554	0.0880493	149	---NA---
BB_Contig_16891	8	2	69	26	0.00227993	0.000928504	-3.03222	3.50554	0.0880493	663	endonuclease reverse
BB_Contig_45466	1	2	10	26	0.00227993	0.000928504	-3.03222	3.50554	0.0880493	126	---NA---
BB_Contig_16866	23	1	46	13	0.0372193	0.0192074	-1.71653	3.50554	0.0880493	163	---NA---
BB_Contig_39086	55	0	13	13	0.0372193	0.0192074	-1.71653	3.50554	0.0880493	207	---NA---
BB_Contig_48331	12	1	9	13	0.0372193	0.0192074	-1.71653	3.50554	0.0880493	126	---NA---
BB_Contig_50222	12	0	9	13	0.0372193	0.0192074	-1.71653	3.50554	0.0880493	465	nuclease harbi1-like
BB_Contig_33168	4	1	27	13	0.0372193	0.0192074	-1.71653	3.50554	0.0880493	269	---NA---
BB_Contig_33684	12	1	18	13	0.0372193	0.0192074	-1.71653	3.50554	0.0880493	199	---NA---
BB_Contig_39050	0	1	17	13	0.0372193	0.0192074	-1.71653	3.50554	0.0880493	151	---NA---
BB_Contig_39890	0	1	62	13	0.0372193	0.0192074	-1.71653	3.50554	0.0880493	137	---NA---
BB_Contig_45945	1	1	28	13	0.0372193	0.0192074	-1.71653	3.50554	0.0880493	267	reverse transcriptase
BB_Contig_34060	0	0	36	13	0.0372193	0.0192074	-1.71653	3.50554	0.0880493	182	---NA---
BB_Contig_37198	6	0	67	13	0.0372193	0.0192074	-1.71653	3.50554	0.0880493	210	---NA---
BB_Contig_39864	0	0	27	13	0.0372193	0.0192074	-1.71653	3.50554	0.0880493	154	---NA---
BB_Contig_47049	0	1	21	13	0.0372193	0.0192074	-1.71653	3.50554	0.0880493	186	---NA---
BB_Contig_47423	4	1	9	13	0.0372193	0.0192074	-1.71653	3.50554	0.0880493	186	---NA---
BB_Contig_46099	0	0	30	13	0.0372193	0.0192074	-1.71653	3.50554	0.0880493	219	---NA---
BB_Contig_6926	40	0	40	13	0.0372193	0.0192074	-1.71653	3.50554	0.0880493	220	---NA---
BB_Contig_21275	130	0	11	13	0.0372193	0.0192074	-1.71653	3.50554	0.0880493	292	---NA---
BB_Contig_23972	22	0	8	13	0.0372193	0.0192074	-1.71653	3.50554	0.0880493	278	---NA---
BB_Contig_45074	0	1	18	13	0.0372193	0.0192074	-1.71653	3.50554	0.0880493	175	---NA---
BB_Contig_47684	0	0	18	13	0.0372193	0.0192074	-1.71653	3.50554	0.0880493	185	trna pseudouridine synthase a
BB_Contig_35857	2	19	269	246	1.68408e-23	2.24997e-24	-23.6478	3.49969	0.0884072	554	---NA---
BB_Contig_13766	37	59	32	6	6.25037e-08	1.60839e-08	7.79361	3.49258	11.2556	274	---NA---
BB_Contig_5281	115	167	87	17	1.35806e-20	1.99461e-21	20.7001	3.49114	11.2444	474	low-density lipoprotein
BB_Contig_22399	3680	5468	842	557	0	0	644.259	3.49016	11.2368	1517	cytochrome p450
BB_Contig_18856	102	49	72	5	9.32693e-07	2.61466e-07	6.58259	3.48768	11.2175	398	mitogen-activated protein kinase-binding protein 1-like
BB_Contig_2454	235	49	85	5	9.32693e-07	2.61466e-07	6.58259	3.48768	11.2175	733	---NA---
BB_Contig_44785	251	5	344	64	7.20033e-07	1.99956e-07	-6.69906	3.48318	0.0894251	378	pupal cuticle protein 78e
BB_Contig_18077	43	4	29	51	1.12135e-05	3.44607e-06	-5.46268	3.47753	0.0897758	437	---NA---
BB_Contig_7129	48	3	56	38	0.000174815	6.11249e-05	-4.21378	3.46807	0.0903664	304	---NA---
BB_Contig_46640	10	3	37	38	0.000174815	6.11249e-05	-4.21378	3.46807	0.0903664	215	---NA---
BB_Contig_8197	38	58	28	6	8.01351e-08	2.07979e-08	7.68198	3.46791	11.0649	232	scavenger receptor class a- c-type lectin (agap009143-pa)
BB_Contig_23350	20	29	11	3	0.000209303	7.38601e-05	4.13159	3.46791	11.0649	167	---NA---
BB_Contig_38841	25	29	37	3	0.000209303	7.38601e-05	4.13159	3.46791	11.0649	323	---NA---
BB_Contig_26597	43	67	103	7	6.93423e-09	1.67453e-09	8.77611	3.45363	10.9559	389	bel12_ag transposon polyprotein
BB_Contig_34180	14	4	79	50	1.35984e-05	4.20903e-06	-5.37582	3.44896	0.0915713	413	nanos homolog 2
BB_Contig_38652	6	2	17	25	0.00276155	0.00114094	-2.94274	3.44896	0.0915713	164	---NA---
BB_Contig_38270	11	2	50	25	0.00276155	0.00114094	-2.94274	3.44896	0.0915713	155	---NA---
BB_Contig_19428	298	143	10	15	8.09122e-18	1.30078e-18	17.8858	3.44788	10.9122	972	GPI-anchored protein of unknown function, putative [Candida dubliniensis CD36]
BB_Contig_32329	20	57	73	6	1.03117e-07	2.69614e-08	7.56926	3.44282	10.8741	311	chondroitin sulfate proteoglycan 4
BB_Contig_44888	6	38	22	4	1.79628e-05	5.6306e-06	5.24945	3.44282	10.8741	171	---NA---
BB_Contig_21952	54	38	93	4	1.79628e-05	5.6306e-06	5.24945	3.44282	10.8741	183	---NA---
BB_Contig_33370	2	38	42	4	1.79628e-05	5.6306e-06	5.24945	3.44282	10.8741	332	reverse transcriptase
BB_Contig_19071	26	19	20	2	0.00317717	0.00132676	2.87721	3.44282	10.8741	247	---NA---
BB_Contig_32963	0	19	36	2	0.00317717	0.00132676	2.87721	3.44282	10.8741	286	---NA---
BB_Contig_49299	0	19	21	2	0.00317717	0.00132676	2.87721	3.44282	10.8741	393	---NA---
BB_Contig_33015	21	19	24	2	0.00317717	0.00132676	2.87721	3.44282	10.8741	201	---NA---
BB_Contig_40476	1	19	16	2	0.00317717	0.00132676	2.87721	3.44282	10.8741	137	---NA---
BB_Contig_2973	5769	19	96	2	0.00317717	0.00132676	2.87721	3.44282	10.8741	239	tpa: cuticle protein
BB_Contig_33362	0	19	32	2	0.00317717	0.00132676	2.87721	3.44282	10.8741	217	---NA---
BB_Contig_38194	10	19	25	2	0.00317717	0.00132676	2.87721	3.44282	10.8741	146	---NA---
BB_Contig_20703	72	66	32	7	8.91781e-09	2.17127e-09	8.66329	3.43193	10.7923	315	---NA---
BB_Contig_9647	17	3026	685	321	0	0	358.266	3.43166	10.7903	350	---NA---
BB_Contig_38298	5	867	43	92	6.87829e-103	2.52557e-104	103.598	3.43122	10.787	203	---NA---
BB_Contig_37385	12	15	410	185	5.24293e-18	8.37403e-19	-18.0771	3.4296	0.0928087	359	sptzle 1b
BB_Contig_22209	152	3	23	37	0.000212147	7.49363e-05	-4.12531	3.4296	0.0928087	510	---NA---
BB_Contig_33881	26	141	78	15	1.3422e-17	2.17395e-18	17.6628	3.42756	10.7596	448	GI15858 [Drosophila mojavensis]
BB_Contig_37372	11013	94	1264	10	4.50415e-12	9.15714e-13	12.0382	3.42756	10.7596	167	---NA---
BB_Contig_12376	7341	27894	4387	2970	0	0	3289.76	3.42632	10.7504	1261	cathepsin d (lysosomal aspartyl protease)
BB_Contig_34773	16	75	101	8	7.7321e-10	1.76429e-10	9.75343	3.42371	10.731	508	---NA---
BB_Contig_46587	10	28	30	3	0.000269404	9.65457e-05	4.01527	3.41729	10.6833	203	---NA---
BB_Contig_41278	4	28	51	3	0.000269404	9.65457e-05	4.01527	3.41729	10.6833	143	---NA---
BB_Contig_33829	4	14	122	171	9.81244e-17	1.6423e-17	-16.7845	3.4156	0.0937133	426	---NA---
BB_Contig_21630	317	400	53	43	4.71534e-48	3.63694e-49	48.4393	3.41249	10.6478	782	pupal cuticle protein
BB_Contig_26558	119	591	162	64	1.53532e-70	8.39599e-72	71.0759	3.40191	10.57	1252	proteoglycan 4
BB_Contig_14593	42	5	73	60	1.56636e-06	4.4596e-07	-6.3507	3.39007	0.0953868	442	---NA---
BB_Contig_38774	11	3	26	36	0.000258149	9.21702e-05	-4.03541	3.39007	0.0953868	150	---NA---
BB_Contig_38080	2	2	90	24	0.00336379	0.00140914	-2.85104	3.39007	0.0953868	201	---NA---
BB_Contig_51071	19	1	14	12	0.0454421	0.0239681	-1.62037	3.39007	0.0953868	510	---NA---
BB_Contig_51499	3	0	6	12	0.0454421	0.0239681	-1.62037	3.39007	0.0953868	398	---NA---
BB_Contig_40372	4	0	18	12	0.0454421	0.0239681	-1.62037	3.39007	0.0953868	156	---NA---
BB_Contig_24827	12	1	5	12	0.0454421	0.0239681	-1.62037	3.39007	0.0953868	133	---NA---
BB_Contig_40265	10	1	53	12	0.0454421	0.0239681	-1.62037	3.39007	0.0953868	294	---NA---
BB_Contig_46675	1	1	16	12	0.0454421	0.0239681	-1.62037	3.39007	0.0953868	125	reverse transcriptase
BB_Contig_46916	0	1	18	12	0.0454421	0.0239681	-1.62037	3.39007	0.0953868	180	---NA---
BB_Contig_48398	1	0	19	12	0.0454421	0.0239681	-1.62037	3.39007	0.0953868	123	---NA---
BB_Contig_36260	8	0	122	12	0.0454421	0.0239681	-1.62037	3.39007	0.0953868	500	---NA---
BB_Contig_38922	0	1	28	12	0.0454421	0.0239681	-1.62037	3.39007	0.0953868	150	---NA---
BB_Contig_48255	0	0	14	12	0.0454421	0.0239681	-1.62037	3.39007	0.0953868	162	---NA---
BB_Contig_52155	2	0	10	12	0.0454421	0.0239681	-1.62037	3.39007	0.0953868	230	---NA---
BB_Contig_42926	0	0	13	12	0.0454421	0.0239681	-1.62037	3.39007	0.0953868	153	---NA---
BB_Contig_45913	2	1	22	12	0.0454421	0.0239681	-1.62037	3.39007	0.0953868	133	---NA---
BB_Contig_22157	4055	0	1	12	0.0454421	0.0239681	-1.62037	3.39007	0.0953868	632	osiris 9
BB_Contig_32126	6	0	25	12	0.0454421	0.0239681	-1.62037	3.39007	0.0953868	186	---NA---
BB_Contig_20692	48	64	21	7	1.49002e-08	3.6748e-09	8.43477	3.38754	10.4653	215	---NA---
BB_Contig_24456	16	73	17	8	1.29178e-09	2.98439e-10	9.52514	3.38472	10.4448	158	---NA---
BB_Contig_1346	2624	727	391	80	1.31e-86	5.82259e-88	87.2349	3.37878	10.4019	2788	atp-binding cassette sub-family g member 5
BB_Contig_20268	63	145	33	16	4.20959e-18	6.69569e-19	18.1742	3.3748	10.3733	371	beta chain spectrin
BB_Contig_21087	102	54	29	6	2.22812e-07	5.96618e-08	7.2243	3.36482	10.3018	471	protein bric-a-brac 2
BB_Contig_40966	18	90	34	10	1.25817e-11	2.616e-12	11.5824	3.36482	10.3018	367	---NA---
BB_Contig_5091	82	36	21	4	3.00209e-05	9.63271e-06	5.01625	3.36482	10.3018	496	cubilin-like isoform 2
BB_Contig_18260	3	36	4	4	3.00209e-05	9.63271e-06	5.01625	3.36482	10.3018	460	PREDICTED: hypothetical protein LOC100167995 [Acyrthosiphon pisum]
BB_Contig_20437	54	45	32	5	2.59053e-06	7.51385e-07	6.12414	3.36482	10.3018	479	gtp-binding protein di-ras2-like
BB_Contig_20852	26	18	15	2	0.00412121	0.00175324	2.75616	3.36482	10.3018	197	protein sidekick
BB_Contig_38788	0	18	21	2	0.00412121	0.00175324	2.75616	3.36482	10.3018	195	---NA---
BB_Contig_3980	55	18	18	2	0.00412121	0.00175324	2.75616	3.36482	10.3018	445	---NA---
BB_Contig_21491	328	18	14	2	0.00412121	0.00175324	2.75616	3.36482	10.3018	577	PREDICTED: hypothetical protein LOC100570295 [Acyrthosiphon pisum]
BB_Contig_44493	4	18	18	2	0.00412121	0.00175324	2.75616	3.36482	10.3018	150	---NA---
BB_Contig_38019	259	18	143	2	0.00412121	0.00175324	2.75616	3.36482	10.3018	129	---NA---
BB_Contig_53371	5	18	5	2	0.00412121	0.00175324	2.75616	3.36482	10.3018	422	---NA---
BB_Contig_7799	28	9	42	0	0.0503914	0.0269226	1.56988	3.36482	10.3018	261	bel12_ag transposon polyprotein
BB_Contig_22492	40	9	11	0	0.0503914	0.0269226	1.56988	3.36482	10.3018	151	---NA---
BB_Contig_22669	18	9	8	0	0.0503914	0.0269226	1.56988	3.36482	10.3018	147	---NA---
BB_Contig_22784	243	9	16	0	0.0503914	0.0269226	1.56988	3.36482	10.3018	157	---NA---
BB_Contig_23437	27	9	2	0	0.0503914	0.0269226	1.56988	3.36482	10.3018	137	---NA---
BB_Contig_24377	43	9	18	1	0.0503914	0.0269226	1.56988	3.36482	10.3018	279	---NA---
BB_Contig_24558	28	9	0	0	0.0503914	0.0269226	1.56988	3.36482	10.3018	129	---NA---
BB_Contig_40774	4	9	20	1	0.0503914	0.0269226	1.56988	3.36482	10.3018	149	---NA---
BB_Contig_41650	0	9	13	1	0.0503914	0.0269226	1.56988	3.36482	10.3018	147	---NA---
BB_Contig_41968	1	9	11	1	0.0503914	0.0269226	1.56988	3.36482	10.3018	140	serotonin receptor 7
BB_Contig_41974	2	9	12	0	0.0503914	0.0269226	1.56988	3.36482	10.3018	142	---NA---
BB_Contig_43369	3254	9	177	1	0.0503914	0.0269226	1.56988	3.36482	10.3018	116	---NA---
BB_Contig_44279	2	9	22	1	0.0503914	0.0269226	1.56988	3.36482	10.3018	178	nuclear receptor subfamily 2 group e member 1
BB_Contig_44679	8	9	13	1	0.0503914	0.0269226	1.56988	3.36482	10.3018	127	alpha-catulin- partial
BB_Contig_45296	6	9	7	0	0.0503914	0.0269226	1.56988	3.36482	10.3018	105	---NA---
BB_Contig_45419	6	9	25	1	0.0503914	0.0269226	1.56988	3.36482	10.3018	207	---NA---
BB_Contig_46006	1	9	15	1	0.0503914	0.0269226	1.56988	3.36482	10.3018	127	---NA---
BB_Contig_47019	2	9	14	0	0.0503914	0.0269226	1.56988	3.36482	10.3018	133	---NA---
BB_Contig_48226	7	9	18	1	0.0503914	0.0269226	1.56988	3.36482	10.3018	123	---NA---
BB_Contig_48513	1	9	11	0	0.0503914	0.0269226	1.56988	3.36482	10.3018	140	---NA---
BB_Contig_10145	58	9	115	1	0.0503914	0.0269226	1.56988	3.36482	10.3018	414	pol-like protein
BB_Contig_15967	92	9	154	0	0.0503914	0.0269226	1.56988	3.36482	10.3018	453	---NA---
BB_Contig_16922	34	9	25	0	0.0503914	0.0269226	1.56988	3.36482	10.3018	153	---NA---
BB_Contig_19931	260	9	91	0	0.0503914	0.0269226	1.56988	3.36482	10.3018	185	---NA---
BB_Contig_20071	39	9	2	0	0.0503914	0.0269226	1.56988	3.36482	10.3018	147	---NA---
BB_Contig_21146	59	9	8	1	0.0503914	0.0269226	1.56988	3.36482	10.3018	285	---NA---
BB_Contig_23319	16	9	4	0	0.0503914	0.0269226	1.56988	3.36482	10.3018	135	---NA---
BB_Contig_24275	20	9	7	1	0.0503914	0.0269226	1.56988	3.36482	10.3018	151	---NA---
BB_Contig_24511	18	9	17	0	0.0503914	0.0269226	1.56988	3.36482	10.3018	128	sticks and stones cg33141-pa
BB_Contig_25165	14	9	6	0	0.0503914	0.0269226	1.56988	3.36482	10.3018	217	---NA---
BB_Contig_25191	9	9	0	0	0.0503914	0.0269226	1.56988	3.36482	10.3018	132	---NA---
BB_Contig_30501	3	9	27	0	0.0503914	0.0269226	1.56988	3.36482	10.3018	194	---NA---
BB_Contig_41471	5	9	32	0	0.0503914	0.0269226	1.56988	3.36482	10.3018	224	protein trc8 homolog
BB_Contig_4152	14	9	14	1	0.0503914	0.0269226	1.56988	3.36482	10.3018	170	---NA---
BB_Contig_41888	9	9	24	1	0.0503914	0.0269226	1.56988	3.36482	10.3018	140	---NA---
BB_Contig_42195	1	9	14	0	0.0503914	0.0269226	1.56988	3.36482	10.3018	172	---NA---
BB_Contig_44067	1	9	16	1	0.0503914	0.0269226	1.56988	3.36482	10.3018	136	---NA---
BB_Contig_45268	1	9	10	1	0.0503914	0.0269226	1.56988	3.36482	10.3018	122	---NA---
BB_Contig_45718	0	9	37	1	0.0503914	0.0269226	1.56988	3.36482	10.3018	162	leucine-rich repeat and wd repeat-containing protein
BB_Contig_45892	0	9	9	1	0.0503914	0.0269226	1.56988	3.36482	10.3018	135	---NA---
BB_Contig_46059	5	9	14	0	0.0503914	0.0269226	1.56988	3.36482	10.3018	171	---NA---
BB_Contig_46190	9	9	12	0	0.0503914	0.0269226	1.56988	3.36482	10.3018	125	voltage-gated potassium channel
BB_Contig_47091	58	9	60	1	0.0503914	0.0269226	1.56988	3.36482	10.3018	168	---NA---
BB_Contig_47147	0	9	31	0	0.0503914	0.0269226	1.56988	3.36482	10.3018	144	leucine-rich repeat and wd repeat-containing protein kiaa1239-like
BB_Contig_47442	0	9	9	1	0.0503914	0.0269226	1.56988	3.36482	10.3018	125	---NA---
BB_Contig_48654	4	9	10	0	0.0503914	0.0269226	1.56988	3.36482	10.3018	126	---NA---
BB_Contig_48709	0	9	9	0	0.0503914	0.0269226	1.56988	3.36482	10.3018	123	---NA---
BB_Contig_49336	2	9	2	0	0.0503914	0.0269226	1.56988	3.36482	10.3018	272	---NA---
BB_Contig_53262	1	9	7	0	0.0503914	0.0269226	1.56988	3.36482	10.3018	217	---NA---
BB_Contig_47633	6	9	21	0	0.0503914	0.0269226	1.56988	3.36482	10.3018	166	---NA---
BB_Contig_43849	30	9	62	1	0.0503914	0.0269226	1.56988	3.36482	10.3018	270	---NA---
BB_Contig_15228	104	14	163	165	3.18493e-16	5.44568e-17	-16.2639	3.36407	0.0971211	536	---NA---
BB_Contig_32802	14	16	146	188	2.41626e-18	3.81172e-19	-18.4189	3.35969	0.0974163	360	protein takeout
BB_Contig_2605	32217	517	632	58	6.17036e-62	3.83015e-63	62.4168	3.35093	10.2031	3022	laccase-like multicopper oxidase 1
BB_Contig_21755	341	499	192	56	8.12994e-60	5.21301e-61	60.2829	3.35044	10.1996	749	#NAME?
BB_Contig_21105	45	98	11	11	1.42004e-12	2.81858e-13	12.55	3.35017	10.1977	237	---NA---
BB_Contig_25398	57876	98	4496	11	1.42004e-12	2.81858e-13	12.55	3.35017	10.1977	833	tpa: cuticle protein
BB_Contig_29011	13	6	63	70	1.81226e-07	4.82207e-08	-7.31677	3.34943	0.0981121	246	---NA---
BB_Contig_34338	12	6	28	70	1.81226e-07	4.82207e-08	-7.31677	3.34943	0.0981121	264	---NA---
BB_Contig_19324	252	89	29	10	1.63284e-11	3.41438e-12	11.4667	3.3487	10.1873	564	---NA---
BB_Contig_10925	77	53	86	6	2.89468e-07	7.81665e-08	7.10698	3.33785	10.111	360	tyrosine-protein kinase src42a
BB_Contig_48064	0	44	13	5	3.36633e-06	9.86272e-07	6.006	3.3324	10.0728	180	---NA---
BB_Contig_43591	0	2	8	23	0.00411554	0.00174976	-2.75702	3.32867	0.099534	134	---NA---
BB_Contig_29989	16	2	41	23	0.00411554	0.00174976	-2.75702	3.32867	0.099534	260	---NA---
BB_Contig_25573	5	2	11106	23	0.00411554	0.00174976	-2.75702	3.32867	0.099534	785	lpxtg-motif cell wall anchor domain protein
BB_Contig_32297	11	2	67	23	0.00411554	0.00174976	-2.75702	3.32867	0.099534	369	gag protein
BB_Contig_2066	12807	903	1198	103	1.77216e-107	6.15836e-109	108.211	3.32698	10.0351	1633	isoform b
BB_Contig_28067	6	130	706	1490	1.87859e-138	4.83489e-140	-139.316	3.32383	0.099868	1331	---NA---
BB_Contig_43036	2	10	212	114	1.52555e-11	3.1848e-12	-11.4969	3.31607	0.100407	486	transposable element tc3 transposase
BB_Contig_33718	1	87	34	10	2.76168e-11	5.84469e-12	11.2332	3.31591	9.95838	301	---NA---
BB_Contig_29880	24	165	593	19	1.72915e-20	2.55006e-21	20.5934	3.31329	9.9403	1311	zinc finger
BB_Contig_10091	81	1163	101	134	3.48894e-138	9.01443e-140	139.045	3.31244	9.93446	521	tyrosine 3-monooxygenase
BB_Contig_18652	585	26	28	3	0.000455429	0.000167792	3.77523	3.31037	9.92022	988	---NA---
BB_Contig_40686	10	26	25	3	0.000455429	0.000167792	3.77523	3.31037	9.92022	159	GK21805 [Drosophila willistoni]
BB_Contig_34862	35	26	44	3	0.000455429	0.000167792	3.77523	3.31037	9.92022	325	---NA---
BB_Contig_2042	143	225	56	26	1.45804e-27	1.74629e-28	27.7579	3.30824	9.90555	490	cg14446 cg14446-pa
BB_Contig_9390	326	18	1972	204	7.44715e-20	1.1177e-20	-19.9517	3.30761	0.100998	2424	gag-pol polyprotein
BB_Contig_17192	12	4	40	45	3.66837e-05	1.18663e-05	-4.92568	3.29696	0.101746	431	---NA---
BB_Contig_45852	0	60	24	7	4.25838e-08	1.08212e-08	7.96572	3.29443	9.81121	178	---NA---
BB_Contig_38168	0	5	34	56	3.49734e-06	1.02599e-06	-5.98886	3.29053	0.1022	302	---NA---
BB_Contig_7995	31	5	62	56	3.49734e-06	1.02599e-06	-5.98886	3.29053	0.1022	319	---NA---
BB_Contig_29558	2	7	31	78	3.18866e-08	8.03566e-09	-8.09498	3.28315	0.102724	267	---NA---
BB_Contig_3363	82	68	62	8	4.81092e-09	1.15038e-09	8.93916	3.28236	9.72945	281	---NA---
BB_Contig_24778	37	153	20	18	4.41651e-19	6.81734e-20	19.1664	3.28236	9.72945	344	hypothetical protein DAPPUDRAFT_310490 [Daphnia pulex]
BB_Contig_8071	25	34	24	4	5.10502e-05	1.67615e-05	4.77569	3.28236	9.72945	225	synaptic vesicular amine transporter
BB_Contig_6705	841	34	314	4	5.10502e-05	1.67615e-05	4.77569	3.28236	9.72945	293	---NA---
BB_Contig_41805	6	17	16	2	0.00538709	0.00233839	2.63108	3.28236	9.72945	151	---NA---
BB_Contig_52638	5	17	9	2	0.00538709	0.00233839	2.63108	3.28236	9.72945	351	general transcription factor ii-i repeat domain-containing protein 2b
BB_Contig_24911	14	17	11	2	0.00538709	0.00233839	2.63108	3.28236	9.72945	161	---NA---
BB_Contig_44915	4	17	27	2	0.00538709	0.00233839	2.63108	3.28236	9.72945	181	---NA---
BB_Contig_38201	1	17	32	2	0.00538709	0.00233839	2.63108	3.28236	9.72945	158	insulin-like receptor
BB_Contig_42197	5	17	29	2	0.00538709	0.00233839	2.63108	3.28236	9.72945	245	---NA---
BB_Contig_43633	2	17	15	2	0.00538709	0.00233839	2.63108	3.28236	9.72945	142	---NA---
BB_Contig_43678	1	17	25	2	0.00538709	0.00233839	2.63108	3.28236	9.72945	170	phd finger protein
BB_Contig_47711	4	17	13	2	0.00538709	0.00233839	2.63108	3.28236	9.72945	136	---NA---
BB_Contig_48657	7	17	7	2	0.00538709	0.00233839	2.63108	3.28236	9.72945	124	---NA---
BB_Contig_7989	35	17	21	2	0.00538709	0.00233839	2.63108	3.28236	9.72945	190	---NA---
BB_Contig_2325	7033	17	322	2	0.00538709	0.00233839	2.63108	3.28236	9.72945	488	---NA---
BB_Contig_8725	16841	17	786	2	0.00538709	0.00233839	2.63108	3.28236	9.72945	799	pupal cuticle protein c1b (tm-c1b) (tm-pcp c1b)
BB_Contig_4327	185	897	113	106	7.46761e-107	2.61603e-108	107.582	3.27594	9.68625	1209	cathepsin d (lysosomal aspartyl protease)
BB_Contig_26101	48	14	179	155	2.40023e-15	4.23794e-16	-15.3728	3.27387	0.103387	827	endothelial lipase
BB_Contig_30620	8	4	78	44	4.50742e-05	1.47131e-05	-4.8323	3.26454	0.104058	342	---NA---
BB_Contig_32778	19	9	68	99	3.6017e-10	8.06355e-11	-10.0935	3.26454	0.104058	389	---NA---
BB_Contig_40992	16	5	49	55	4.29539e-06	1.27011e-06	-5.89616	3.26454	0.104058	337	cd4-specific ankyrin repeat protein
BB_Contig_39867	0	3	49	33	0.000474298	0.000175124	-3.75665	3.26454	0.104058	141	---NA---
BB_Contig_18913	187	2	16	22	0.00505751	0.00218507	-2.66054	3.26454	0.104058	402	---NA---
BB_Contig_35992	55	2	256	22	0.00505751	0.00218507	-2.66054	3.26454	0.104058	747	#N/A
BB_Contig_29293	4	2	27	22	0.00505751	0.00218507	-2.66054	3.26454	0.104058	200	---NA---
BB_Contig_33528	9	2	85	22	0.00505751	0.00218507	-2.66054	3.26454	0.104058	193	---NA---
BB_Contig_6961	110	0	269	11	0.0558772	0.0302746	-1.51892	3.26454	0.104058	675	#N/A
BB_Contig_17075	14	1	19	11	0.0558772	0.0302746	-1.51892	3.26454	0.104058	535	---NA---
BB_Contig_18257	16	0	41	11	0.0558772	0.0302746	-1.51892	3.26454	0.104058	459	---NA---
BB_Contig_23001	18	1	10	11	0.0558772	0.0302746	-1.51892	3.26454	0.104058	136	---NA---
BB_Contig_24111	36	0	14	11	0.0558772	0.0302746	-1.51892	3.26454	0.104058	159	---NA---
BB_Contig_29109	0	0	558	11	0.0558772	0.0302746	-1.51892	3.26454	0.104058	131	---NA---
BB_Contig_29523	1	1	51	11	0.0558772	0.0302746	-1.51892	3.26454	0.104058	267	---NA---
BB_Contig_29966	0	1	46	11	0.0558772	0.0302746	-1.51892	3.26454	0.104058	186	---NA---
BB_Contig_30891	1	0	15	11	0.0558772	0.0302746	-1.51892	3.26454	0.104058	183	---NA---
BB_Contig_32647	2	0	27	11	0.0558772	0.0302746	-1.51892	3.26454	0.104058	234	---NA---
BB_Contig_33004	0	0	42	11	0.0558772	0.0302746	-1.51892	3.26454	0.104058	268	---NA---
BB_Contig_41660	0	0	19	11	0.0558772	0.0302746	-1.51892	3.26454	0.104058	141	---NA---
BB_Contig_41790	0	0	16	11	0.0558772	0.0302746	-1.51892	3.26454	0.104058	134	---NA---
BB_Contig_42134	0	1	16	11	0.0558772	0.0302746	-1.51892	3.26454	0.104058	141	---NA---
BB_Contig_45163	0	1	19	11	0.0558772	0.0302746	-1.51892	3.26454	0.104058	127	---NA---
BB_Contig_45823	0	0	11	11	0.0558772	0.0302746	-1.51892	3.26454	0.104058	124	---NA---
BB_Contig_47460	0	0	10	11	0.0558772	0.0302746	-1.51892	3.26454	0.104058	137	---NA---
BB_Contig_47962	1	0	8	11	0.0558772	0.0302746	-1.51892	3.26454	0.104058	122	---NA---
BB_Contig_48382	0	1	15	11	0.0558772	0.0302746	-1.51892	3.26454	0.104058	150	---NA---
BB_Contig_52529	4	0	4	11	0.0558772	0.0302746	-1.51892	3.26454	0.104058	425	---NA---
BB_Contig_7255	25	1	28	11	0.0558772	0.0302746	-1.51892	3.26454	0.104058	219	---NA---
BB_Contig_14631	17	1	39	11	0.0558772	0.0302746	-1.51892	3.26454	0.104058	261	---NA---
BB_Contig_28707	8	1	47	11	0.0558772	0.0302746	-1.51892	3.26454	0.104058	186	---NA---
BB_Contig_32965	0	1	56	11	0.0558772	0.0302746	-1.51892	3.26454	0.104058	167	---NA---
BB_Contig_34011	15	0	23	11	0.0558772	0.0302746	-1.51892	3.26454	0.104058	211	---NA---
BB_Contig_39804	8	1	45	11	0.0558772	0.0302746	-1.51892	3.26454	0.104058	207	---NA---
BB_Contig_40629	0	1	21	11	0.0558772	0.0302746	-1.51892	3.26454	0.104058	147	---NA---
BB_Contig_40646	0	0	21	11	0.0558772	0.0302746	-1.51892	3.26454	0.104058	190	---NA---
BB_Contig_42166	3	0	16	11	0.0558772	0.0302746	-1.51892	3.26454	0.104058	134	---NA---
BB_Contig_45179	0	1	21	11	0.0558772	0.0302746	-1.51892	3.26454	0.104058	178	---NA---
BB_Contig_46776	0	0	21	11	0.0558772	0.0302746	-1.51892	3.26454	0.104058	129	---NA---
BB_Contig_47226	4	1	17	11	0.0558772	0.0302746	-1.51892	3.26454	0.104058	131	---NA---
BB_Contig_49928	0	1	2	11	0.0558772	0.0302746	-1.51892	3.26454	0.104058	210	---NA---
BB_Contig_8151	20	0	25	11	0.0558772	0.0302746	-1.51892	3.26454	0.104058	372	---NA---
BB_Contig_40819	10	285	15	34	1.19174e-34	1.19385e-35	34.9231	3.26225	9.59479	136	---NA---
BB_Contig_17921	51	67	12	8	6.29439e-09	1.51623e-09	8.81924	3.26098	9.58637	434	guanine nucleotide-binding protein g subunit alpha
BB_Contig_22653	33	25	9	3	0.000596607	0.000223207	3.65129	3.25379	9.53868	190	pou class transcription factor 2
BB_Contig_20826	24	25	6	3	0.000596607	0.000223207	3.65129	3.25379	9.53868	122	---NA---
BB_Contig_2944	1846	688	1102	83	3.32024e-82	1.55174e-83	82.8092	3.24612	9.48811	343	cytochrome c oxidase subunit i
BB_Contig_43685	0	33	49	4	6.68747e-05	2.22593e-05	4.65249	3.23929	9.44329	187	---NA---
BB_Contig_21329	151	66	10	8	8.24949e-09	2.00275e-09	8.69837	3.23929	9.44329	665	tenectin isoform 2
BB_Contig_25497	1695	165	240	20	1.67587e-20	2.47046e-21	20.6072	3.23929	9.44329	2056	neurogenic locus notch-like protein protein 1
BB_Contig_31009	12	33	47	4	6.68747e-05	2.22593e-05	4.65249	3.23929	9.44329	210	---NA---
BB_Contig_21656	213	115	36	14	1.34331e-14	2.43571e-15	14.6134	3.23303	9.40241	882	neurogenic locus notch-like protein protein 1
BB_Contig_25579	616	3454	1176	422	0	0	410.509	3.22785	9.3687	1231	cuticle protein
BB_Contig_6991	35	98	43	12	1.36489e-12	2.70611e-13	12.5677	3.22464	9.3479	308	utrophin
BB_Contig_7392	19	49	10	6	8.48075e-07	2.36961e-07	6.62532	3.22464	9.3479	201	sodium-and chloride-activated atp-sensitive potassium channel
BB_Contig_40908	22	49	31	6	8.48075e-07	2.36961e-07	6.62532	3.22464	9.3479	193	---NA---
BB_Contig_33867	3	6	103	64	6.2065e-07	1.7156e-07	-6.76558	3.22014	0.10731	227	---NA---
BB_Contig_35983	0	18	133	192	8.80136e-19	1.36848e-19	-18.8638	3.22014	0.10731	442	---NA---
BB_Contig_30757	6	3	50	32	0.00058452	0.000218509	-3.66053	3.22014	0.10731	226	---NA---
BB_Contig_41052	0	3	20	32	0.00058452	0.000218509	-3.66053	3.22014	0.10731	139	---NA---
BB_Contig_16827	65	3318	713	408	0	0	394.394	3.21857	9.30862	364	---NA---
BB_Contig_30367	10	73	33	9	1.22896e-09	2.83653e-10	9.54721	3.21479	9.28431	245	PREDICTED: cubilin-like [Acyrthosiphon pisum]
BB_Contig_35189	20	73	109	9	1.22896e-09	2.83653e-10	9.54721	3.21479	9.28431	490	---NA---
BB_Contig_103	780	4288	318	530	0	0	509.225	3.21114	9.26079	1618	cytochrome p450
BB_Contig_35460	0	25	161	263	2.38696e-25	3.02371e-26	-25.5195	3.20017	0.108806	344	---NA---
BB_Contig_52075	13	2	8	21	0.00624807	0.0027451	-2.56144	3.19742	0.109013	441	---NA---
BB_Contig_31951	4	2	39	21	0.00624807	0.0027451	-2.56144	3.19742	0.109013	259	---NA---
BB_Contig_32599	10	48	39	6	1.11801e-06	3.15e-07	6.50169	3.1949	9.15713	283	---NA---
BB_Contig_52280	4	32	3	4	8.79473e-05	2.96989e-05	4.52726	3.1949	9.15713	182	---NA---
BB_Contig_21152	94	32	23	4	8.79473e-05	2.96989e-05	4.52726	3.1949	9.15713	424	netrin receptor unc5c
BB_Contig_24365	34	40	21	5	9.91313e-06	3.03193e-06	5.51828	3.1949	9.15713	252	scavenger receptor
BB_Contig_25033	24	64	3	8	1.4274e-08	3.51749e-09	8.45377	3.1949	9.15713	155	---NA---
BB_Contig_18809	112	40	5	5	9.91313e-06	3.03193e-06	5.51828	3.1949	9.15713	380	63 kda sperm flagellar membrane protein
BB_Contig_46777	21	32	37	4	8.79473e-05	2.96989e-05	4.52726	3.1949	9.15713	277	rho guanyl-nucleotide exchange factor
BB_Contig_51545	12	24	14	3	0.000785408	0.000298825	3.52458	3.1949	9.15713	420	---NA---
BB_Contig_19620	81	24	22	3	0.000785408	0.000298825	3.52458	3.1949	9.15713	226	---NA---
BB_Contig_37835	16	24	30	3	0.000785408	0.000298825	3.52458	3.1949	9.15713	173	---NA---
BB_Contig_39878	5	24	19	3	0.000785408	0.000298825	3.52458	3.1949	9.15713	171	receptor tyrosine phosphatase type r2a
BB_Contig_18011	55	16	21	2	0.00709726	0.00314997	2.50169	3.1949	9.15713	857	beta-galactoside alpha -sialyltransferase st6gal i
BB_Contig_38660	9	16	31	2	0.00709726	0.00314997	2.50169	3.1949	9.15713	146	---NA---
BB_Contig_48188	3	16	8	2	0.00709726	0.00314997	2.50169	3.1949	9.15713	126	---NA---
BB_Contig_21218	94	16	3	2	0.00709726	0.00314997	2.50169	3.1949	9.15713	338	---NA---
BB_Contig_38112	2	16	27	2	0.00709726	0.00314997	2.50169	3.1949	9.15713	153	isoform b
BB_Contig_45148	1	16	18	2	0.00709726	0.00314997	2.50169	3.1949	9.15713	169	---NA---
BB_Contig_18827	197	16	9	2	0.00709726	0.00314997	2.50169	3.1949	9.15713	501	zinc finger
BB_Contig_24394	25	16	11	2	0.00709726	0.00314997	2.50169	3.1949	9.15713	199	---NA---
BB_Contig_47870	3	16	17	2	0.00709726	0.00314997	2.50169	3.1949	9.15713	132	short isoform o
BB_Contig_30443	6	8	34	1	0.0665629	0.0368077	1.43406	3.1949	9.15713	218	---NA---
BB_Contig_20092	58	8	10	1	0.0665629	0.0368077	1.43406	3.1949	9.15713	279	---NA---
BB_Contig_20436	58	8	10	0	0.0665629	0.0368077	1.43406	3.1949	9.15713	235	---NA---
BB_Contig_32311	1	8	27	0	0.0665629	0.0368077	1.43406	3.1949	9.15713	144	---NA---
BB_Contig_38288	2	8	7	0	0.0665629	0.0368077	1.43406	3.1949	9.15713	153	---NA---
BB_Contig_44214	24	8	17	0	0.0665629	0.0368077	1.43406	3.1949	9.15713	136	---NA---
BB_Contig_44866	5	8	14	0	0.0665629	0.0368077	1.43406	3.1949	9.15713	140	---NA---
BB_Contig_47636	5	8	14	0	0.0665629	0.0368077	1.43406	3.1949	9.15713	137	---NA---
BB_Contig_23170	33	8	8	1	0.0665629	0.0368077	1.43406	3.1949	9.15713	186	zinc finger protein
BB_Contig_47156	6	8	10	1	0.0665629	0.0368077	1.43406	3.1949	9.15713	122	---NA---
BB_Contig_47764	3	8	17	1	0.0665629	0.0368077	1.43406	3.1949	9.15713	127	---NA---
BB_Contig_52549	2	8	0	0	0.0665629	0.0368077	1.43406	3.1949	9.15713	161	---NA---
BB_Contig_18064	5	8	4	0	0.0665629	0.0368077	1.43406	3.1949	9.15713	575	---NA---
BB_Contig_19471	280	8	18	1	0.0665629	0.0368077	1.43406	3.1949	9.15713	853	---NA---
BB_Contig_40916	0	8	25	1	0.0665629	0.0368077	1.43406	3.1949	9.15713	136	---NA---
BB_Contig_42832	0	8	10	0	0.0665629	0.0368077	1.43406	3.1949	9.15713	167	---NA---
BB_Contig_46323	0	8	16	1	0.0665629	0.0368077	1.43406	3.1949	9.15713	155	candidate odorant receptor 2
BB_Contig_48177	0	8	7	0	0.0665629	0.0368077	1.43406	3.1949	9.15713	123	---NA---
BB_Contig_48651	2	8	11	0	0.0665629	0.0368077	1.43406	3.1949	9.15713	156	---NA---
BB_Contig_20615	14	8	6	1	0.0665629	0.0368077	1.43406	3.1949	9.15713	152	---NA---
BB_Contig_21825	1868	8	16	0	0.0665629	0.0368077	1.43406	3.1949	9.15713	767	conserved hypothetical protein [Pediculus humanus corporis]
BB_Contig_23066	24	8	2	0	0.0665629	0.0368077	1.43406	3.1949	9.15713	140	---NA---
BB_Contig_24479	10	8	1	0	0.0665629	0.0368077	1.43406	3.1949	9.15713	127	pol polyprotein
BB_Contig_24624	25	8	12	0	0.0665629	0.0368077	1.43406	3.1949	9.15713	149	---NA---
BB_Contig_33631	2	8	22	0	0.0665629	0.0368077	1.43406	3.1949	9.15713	185	---NA---
BB_Contig_38340	8	8	26	1	0.0665629	0.0368077	1.43406	3.1949	9.15713	146	---NA---
BB_Contig_38819	7	8	18	1	0.0665629	0.0368077	1.43406	3.1949	9.15713	156	---NA---
BB_Contig_3977	54	8	15	0	0.0665629	0.0368077	1.43406	3.1949	9.15713	406	lethal of scute
BB_Contig_41021	10	8	38	1	0.0665629	0.0368077	1.43406	3.1949	9.15713	139	---NA---
BB_Contig_41817	6	8	14	0	0.0665629	0.0368077	1.43406	3.1949	9.15713	153	---NA---
BB_Contig_47009	7	8	21	1	0.0665629	0.0368077	1.43406	3.1949	9.15713	191	---NA---
BB_Contig_17191	10	8	17	0	0.0665629	0.0368077	1.43406	3.1949	9.15713	178	---NA---
BB_Contig_20921	62	8	4	1	0.0665629	0.0368077	1.43406	3.1949	9.15713	201	---NA---
BB_Contig_21091	86	8	2	0	0.0665629	0.0368077	1.43406	3.1949	9.15713	416	---NA---
BB_Contig_21955	85	8	9	1	0.0665629	0.0368077	1.43406	3.1949	9.15713	199	monocarboxylate transporter 10-like
BB_Contig_22664	15	8	15	0	0.0665629	0.0368077	1.43406	3.1949	9.15713	152	---NA---
BB_Contig_24378	17	8	5	1	0.0665629	0.0368077	1.43406	3.1949	9.15713	122	ehf protein
BB_Contig_24750	16	8	6	1	0.0665629	0.0368077	1.43406	3.1949	9.15713	177	---NA---
BB_Contig_32296	23	8	29	0	0.0665629	0.0368077	1.43406	3.1949	9.15713	180	---NA---
BB_Contig_32416	3	8	37	1	0.0665629	0.0368077	1.43406	3.1949	9.15713	160	---NA---
BB_Contig_38228	6	8	24	1	0.0665629	0.0368077	1.43406	3.1949	9.15713	185	---NA---
BB_Contig_38375	4	8	5	0	0.0665629	0.0368077	1.43406	3.1949	9.15713	149	---NA---
BB_Contig_38901	8	8	17	1	0.0665629	0.0368077	1.43406	3.1949	9.15713	166	---NA---
BB_Contig_40027	3	8	23	1	0.0665629	0.0368077	1.43406	3.1949	9.15713	143	---NA---
BB_Contig_43817	2	8	13	1	0.0665629	0.0368077	1.43406	3.1949	9.15713	142	---NA---
BB_Contig_45566	1	8	23	0	0.0665629	0.0368077	1.43406	3.1949	9.15713	131	dipeptidyl peptidase
BB_Contig_46050	0	8	13	1	0.0665629	0.0368077	1.43406	3.1949	9.15713	122	---NA---
BB_Contig_47803	0	8	23	0	0.0665629	0.0368077	1.43406	3.1949	9.15713	123	---NA---
BB_Contig_50658	20	8	18	0	0.0665629	0.0368077	1.43406	3.1949	9.15713	506	myosin-rhogap myr
BB_Contig_37222	540	8	468	1	0.0665629	0.0368077	1.43406	3.1949	9.15713	101	---NA---
BB_Contig_39602	9	8	14	1	0.0665629	0.0368077	1.43406	3.1949	9.15713	141	---NA---
BB_Contig_46342	6	8	22	1	0.0665629	0.0368077	1.43406	3.1949	9.15713	224	---NA---
BB_Contig_48183	2	8	18	1	0.0665629	0.0368077	1.43406	3.1949	9.15713	130	---NA---
BB_Contig_49839	6	8	5	0	0.0665629	0.0368077	1.43406	3.1949	9.15713	302	---NA---
BB_Contig_51504	1	8	12	1	0.0665629	0.0368077	1.43406	3.1949	9.15713	336	---NA---
BB_Contig_20038	71	8	7	0	0.0665629	0.0368077	1.43406	3.1949	9.15713	292	---NA---
BB_Contig_20593	81	8	23	1	0.0665629	0.0368077	1.43406	3.1949	9.15713	298	---NA---
BB_Contig_25132	8	8	2	0	0.0665629	0.0368077	1.43406	3.1949	9.15713	122	gtpase-activating rap ran-gap domain-like protein 3
BB_Contig_30007	43	8	72	1	0.0665629	0.0368077	1.43406	3.1949	9.15713	161	---NA---
BB_Contig_40179	0	8	31	0	0.0665629	0.0368077	1.43406	3.1949	9.15713	157	gag-pol polyprotein
BB_Contig_41338	24	8	15	1	0.0665629	0.0368077	1.43406	3.1949	9.15713	170	---NA---
BB_Contig_49501	0	8	5	0	0.0665629	0.0368077	1.43406	3.1949	9.15713	476	---NA---
BB_Contig_1721	58289	8	2291	0	0.0665629	0.0368077	1.43406	3.1949	9.15713	850	---NA---
BB_Contig_20790	295	8	18	1	0.0665629	0.0368077	1.43406	3.1949	9.15713	529	elongation of very long chain fatty acids protein 7
BB_Contig_2908	8262	8	351	0	0.0665629	0.0368077	1.43406	3.1949	9.15713	473	cuc1b_tenmo ame: full=pupal cuticle protein c1b ame: full=tm-pcp c1b short=tm-c1b
BB_Contig_41111	4	8	21	1	0.0665629	0.0368077	1.43406	3.1949	9.15713	144	---NA---
BB_Contig_42150	4	8	15	0	0.0665629	0.0368077	1.43406	3.1949	9.15713	145	---NA---
BB_Contig_46443	5	8	15	0	0.0665629	0.0368077	1.43406	3.1949	9.15713	123	receptor tyrosine phosphatase type r2a
BB_Contig_49411	1	8	0	1	0.0665629	0.0368077	1.43406	3.1949	9.15713	120	---NA---
BB_Contig_50045	1	8	21	0	0.0665629	0.0368077	1.43406	3.1949	9.15713	398	---NA---
BB_Contig_51958	0	8	2	0	0.0665629	0.0368077	1.43406	3.1949	9.15713	197	---NA---
BB_Contig_52455	0	8	2	0	0.0665629	0.0368077	1.43406	3.1949	9.15713	371	hypothetical protein WPa_0868 [Wolbachia endosymbiont of Culex quinquefasciatus Pel]
BB_Contig_52979	0	8	2	0	0.0665629	0.0368077	1.43406	3.1949	9.15713	380	---NA---
BB_Contig_40775	3	8	19	1	0.0665629	0.0368077	1.43406	3.1949	9.15713	158	---NA---
BB_Contig_50069	4	8	0	0	0.0665629	0.0368077	1.43406	3.1949	9.15713	458	---NA---
BB_Contig_52936	4	8	0	0	0.0665629	0.0368077	1.43406	3.1949	9.15713	384	---NA---
BB_Contig_53441	4	8	0	1	0.0665629	0.0368077	1.43406	3.1949	9.15713	266	---NA---
BB_Contig_37224	1116	8	563	0	0.0665629	0.0368077	1.43406	3.1949	9.15713	116	---NA---
BB_Contig_5169	215	391	77	49	3.78294e-47	2.96715e-48	47.5277	3.19121	9.13377	897	---NA---
BB_Contig_49603	5	9	46	94	1.0237e-09	2.35004e-10	-9.62893	3.18977	0.109593	492	---NA---
BB_Contig_35524	2	7	50	73	9.01772e-08	2.34947e-08	-7.62903	3.18757	0.10976	380	---NA---
BB_Contig_18889	115	183	28	23	1.28264e-22	1.76488e-23	22.7533	3.18703	9.10736	356	---NA---
BB_Contig_3044	106	183	146	23	1.28264e-22	1.76488e-23	22.7533	3.18703	9.10736	474	snf1-like kinase 2
BB_Contig_36422	8	13	287	135	1.63264e-13	3.1052e-14	-13.5079	3.18148	0.110225	855	hypothetical protein DDB_G0267810 [Dictyostelium discoideum AX4]
BB_Contig_21879	218	3239	643	409	0	0	384.911	3.18027	9.06477	102	---NA---
BB_Contig_42684	881	30	1260	311	8.65733e-30	9.75714e-31	-30.0107	3.17898	0.110416	236	isoform b
BB_Contig_6238	2487	33	241	342	1.18249e-32	1.24013e-33	-32.9065	3.17856	0.110448	708	#N/A
BB_Contig_22880	103	71	16	9	2.13554e-09	4.9963e-10	9.30135	3.17472	9.02995	482	---NA---
BB_Contig_32033	0	3	34	31	0.000723331	0.00027371	-3.56271	3.17434	0.110772	263	GK21731 [Drosophila willistoni]
BB_Contig_24918	82	3	53	31	0.000723331	0.00027371	-3.56271	3.17434	0.110772	241	---NA---
BB_Contig_48918	59	1220	115	155	6.1901e-145	1.50241e-146	145.823	3.17144	9.00943	497	cuticle protein
BB_Contig_36208	15	181	134	23	2.22778e-22	3.09309e-23	22.5096	3.17118	9.00783	555	#N/A
BB_Contig_11199	1703	2738	3367	349	0	0	325.537	3.16672	8.98002	917	rhodnius prolixus mip like protein
BB_Contig_27925	6	26	255	267	1.00884e-25	1.26743e-26	-25.8971	3.16536	0.111463	604	beat protein
BB_Contig_27564	3170	2923	1601	374	0	0	347.4	3.16123	8.94595	941	cytochrome p450
BB_Contig_4967	93	70	62	9	2.81889e-09	6.65109e-10	9.17711	3.15425	8.90276	596	---NA---
BB_Contig_31654	5	1773	628	228	3.60723e-210	5.58335e-212	211.253	3.15398	8.90109	154	nucleolar rna-binding protein
BB_Contig_32679	13	6	139	61	1.1741e-06	3.31522e-07	-6.47949	3.15088	0.112588	478	endothelial lipase
BB_Contig_53350	98	907	459	117	5.87973e-108	2.03616e-109	108.691	3.14949	8.87341	181	---NA---
BB_Contig_19640	102	31	3	4	0.000116264	3.98167e-05	4.39993	3.14909	8.87097	411	---NA---
BB_Contig_7189	49	31	23	4	0.000116264	3.98167e-05	4.39993	3.14909	8.87097	410	---NA---
BB_Contig_26585	81	31	179	4	0.000116264	3.98167e-05	4.39993	3.14909	8.87097	143	---NA---
BB_Contig_33959	11	31	32	4	0.000116264	3.98167e-05	4.39993	3.14909	8.87097	162	at-binding transcription factor1
BB_Contig_29263	12	31	48	4	0.000116264	3.98167e-05	4.39993	3.14909	8.87097	225	hypothetical protein TcasGA2_TC010713 [Tribolium castaneum]
BB_Contig_34311	46	31	64	4	0.000116264	3.98167e-05	4.39993	3.14909	8.87097	243	---NA---
BB_Contig_51082	16	62	21	8	2.49064e-08	6.2341e-09	8.20523	3.14909	8.87097	279	---NA---
BB_Contig_16968	13	54	26	7	2.20029e-07	5.88855e-08	7.22999	3.14243	8.83009	511	nipped-b-like protein
BB_Contig_35050	35	54	49	7	2.20029e-07	5.88855e-08	7.22999	3.14243	8.83009	291	---NA---
BB_Contig_7154	46	192	45	25	1.1712e-23	1.55888e-24	23.8072	3.136	8.79084	310	beta chain spectrin
BB_Contig_40317	13	46	23	6	1.95594e-06	5.61864e-07	6.25037	3.13349	8.77558	195	hypothetical protein TcasGA2_TC004643 [Tribolium castaneum]
BB_Contig_32690	7	46	28	6	1.95594e-06	5.61864e-07	6.25037	3.13349	8.77558	206	---NA---
BB_Contig_38558	3	23	35	3	0.0010408	0.000402741	3.39497	3.13349	8.77558	199	---NA---
BB_Contig_51995	4	23	6	3	0.0010408	0.000402741	3.39497	3.13349	8.77558	396	low density lipoprotein receptor-related protein 4
BB_Contig_40876	10	23	26	3	0.0010408	0.000402741	3.39497	3.13349	8.77558	230	---NA---
BB_Contig_40441	5	23	13	3	0.0010408	0.000402741	3.39497	3.13349	8.77558	136	---NA---
BB_Contig_7238	77	130	48	17	2.37683e-16	4.04393e-17	16.3932	3.1298	8.75314	408	syntrophin-like isoform a
BB_Contig_33013	16	4	43	40	0.00010495	3.57671e-05	-4.44652	3.12703	0.114464	254	hect domain containing 2
BB_Contig_24539	18	2	15	20	0.00775182	0.00347067	-2.45959	3.12703	0.114464	135	---NA---
BB_Contig_26523	2	2	54	20	0.00775182	0.00347067	-2.45959	3.12703	0.114464	265	---NA---
BB_Contig_38227	2	2	67	20	0.00775182	0.00347067	-2.45959	3.12703	0.114464	289	---NA---
BB_Contig_49338	0	2	26	20	0.00775182	0.00347067	-2.45959	3.12703	0.114464	497	novel protein
BB_Contig_19236	368	2	46	20	0.00775182	0.00347067	-2.45959	3.12703	0.114464	669	hypothetical protein AaeL_AAEL004703 [Aedes aegypti]
BB_Contig_21549	1115	2	133	20	0.00775182	0.00347067	-2.45959	3.12703	0.114464	257	---NA---
BB_Contig_14834	36	0	45	10	0.0695808	0.0387687	-1.41152	3.12703	0.114464	236	---NA---
BB_Contig_23525	21	1	90	10	0.0695808	0.0387687	-1.41152	3.12703	0.114464	151	---NA---
BB_Contig_53178	38	0	16	10	0.0695808	0.0387687	-1.41152	3.12703	0.114464	251	---NA---
BB_Contig_13555	0	0	87	10	0.0695808	0.0387687	-1.41152	3.12703	0.114464	477	pol protein
BB_Contig_18091	0	1	0	10	0.0695808	0.0387687	-1.41152	3.12703	0.114464	531	---NA---
BB_Contig_26676	1	0	26	10	0.0695808	0.0387687	-1.41152	3.12703	0.114464	202	---NA---
BB_Contig_36685	0	0	3573	10	0.0695808	0.0387687	-1.41152	3.12703	0.114464	102	---NA---
BB_Contig_38545	0	0	33	10	0.0695808	0.0387687	-1.41152	3.12703	0.114464	149	---NA---
BB_Contig_40994	0	1	26	10	0.0695808	0.0387687	-1.41152	3.12703	0.114464	134	---NA---
BB_Contig_41302	0	1	26	10	0.0695808	0.0387687	-1.41152	3.12703	0.114464	212	---NA---
BB_Contig_45153	25	1	40	10	0.0695808	0.0387687	-1.41152	3.12703	0.114464	341	pol-like protein
BB_Contig_45542	10	1	20	10	0.0695808	0.0387687	-1.41152	3.12703	0.114464	128	---NA---
BB_Contig_47692	9	0	32	10	0.0695808	0.0387687	-1.41152	3.12703	0.114464	133	---NA---
BB_Contig_47935	0	0	22	10	0.0695808	0.0387687	-1.41152	3.12703	0.114464	172	---NA---
BB_Contig_48117	1	1	11	10	0.0695808	0.0387687	-1.41152	3.12703	0.114464	135	reverse ribonuclease integrase
BB_Contig_16945	12	1	66	10	0.0695808	0.0387687	-1.41152	3.12703	0.114464	410	---NA---
BB_Contig_17016	19	0	55	10	0.0695808	0.0387687	-1.41152	3.12703	0.114464	251	---NA---
BB_Contig_23442	15	0	4	10	0.0695808	0.0387687	-1.41152	3.12703	0.114464	137	---NA---
BB_Contig_25197	9	1	7	10	0.0695808	0.0387687	-1.41152	3.12703	0.114464	126	---NA---
BB_Contig_26391	22	0	66	10	0.0695808	0.0387687	-1.41152	3.12703	0.114464	444	---NA---
BB_Contig_30172	2	1	13	10	0.0695808	0.0387687	-1.41152	3.12703	0.114464	155	---NA---
BB_Contig_31676	0	0	36	10	0.0695808	0.0387687	-1.41152	3.12703	0.114464	189	---NA---
BB_Contig_32343	2	1	25	10	0.0695808	0.0387687	-1.41152	3.12703	0.114464	211	---NA---
BB_Contig_33087	2	1	31	10	0.0695808	0.0387687	-1.41152	3.12703	0.114464	213	---NA---
BB_Contig_37426	0	0	57	10	0.0695808	0.0387687	-1.41152	3.12703	0.114464	216	---NA---
BB_Contig_37496	0	0	36	10	0.0695808	0.0387687	-1.41152	3.12703	0.114464	187	histone-lysine n-methyltransferase setmar
BB_Contig_41096	0	0	31	10	0.0695808	0.0387687	-1.41152	3.12703	0.114464	141	---NA---
BB_Contig_41705	0	1	20	10	0.0695808	0.0387687	-1.41152	3.12703	0.114464	138	---NA---
BB_Contig_43888	0	0	27	10	0.0695808	0.0387687	-1.41152	3.12703	0.114464	200	---NA---
BB_Contig_43920	0	0	27	10	0.0695808	0.0387687	-1.41152	3.12703	0.114464	149	---NA---
BB_Contig_47322	0	0	16	10	0.0695808	0.0387687	-1.41152	3.12703	0.114464	143	---NA---
BB_Contig_47367	0	0	19	10	0.0695808	0.0387687	-1.41152	3.12703	0.114464	137	---NA---
BB_Contig_47398	2	1	23	10	0.0695808	0.0387687	-1.41152	3.12703	0.114464	216	---NA---
BB_Contig_48738	0	0	19	10	0.0695808	0.0387687	-1.41152	3.12703	0.114464	159	---NA---
BB_Contig_50499	5	1	15	10	0.0695808	0.0387687	-1.41152	3.12703	0.114464	420	---NA---
BB_Contig_52120	10	0	6	10	0.0695808	0.0387687	-1.41152	3.12703	0.114464	314	---NA---
BB_Contig_52963	6	1	19	10	0.0695808	0.0387687	-1.41152	3.12703	0.114464	320	amp dependent coa ligase
BB_Contig_1500	7813	1	26	10	0.0695808	0.0387687	-1.41152	3.12703	0.114464	318	---NA---
BB_Contig_22896	40	1	14	10	0.0695808	0.0387687	-1.41152	3.12703	0.114464	214	pol-like protein
BB_Contig_50440	2	1	9	10	0.0695808	0.0387687	-1.41152	3.12703	0.114464	447	---NA---
BB_Contig_29395	31	61	54	8	3.30164e-08	8.32833e-09	8.07944	3.12563	8.72789	249	brain-specific angiogenesis inhibitor 1
BB_Contig_37658	2	38	28	5	1.73541e-05	5.4356e-06	5.26475	3.12089	8.69927	185	---NA---
BB_Contig_34344	31	38	58	5	1.73541e-05	5.4356e-06	5.26475	3.12089	8.69927	269	synaptic vesicle protein
BB_Contig_3461	138	379	265	50	1.14521e-45	9.23531e-47	46.0345	3.11709	8.67638	1055	sodium hydrogen exchanger 3
BB_Contig_3233	89	53	33	7	2.91739e-07	7.88188e-08	7.10337	3.11546	8.66657	539	sticks and isoform b
BB_Contig_19526	10917	1158	1123	153	1.92069e-137	4.98566e-139	138.302	3.11493	8.66336	242	cytochrome oxidase subunit 2
BB_Contig_9807	3549	1337	857	177	1.59474e-158	3.41602e-160	159.466	3.11207	8.64624	530	---NA---
BB_Contig_7635	43	128	103	17	4.18286e-16	7.18388e-17	16.1436	3.10743	8.61847	494	protein kinase c
BB_Contig_14577	27	7	71	69	2.13251e-07	5.70202e-08	-7.24397	3.10627	0.116123	447	---NA---
BB_Contig_29843	7	19	914	187	2.56573e-18	4.05165e-19	-18.3924	3.10407	0.1163	643	---NA---
BB_Contig_38338	25	45	45	6	2.59939e-06	7.54006e-07	6.12263	3.10179	8.58481	255	---NA---
BB_Contig_8203	31	60	41	8	4.38424e-08	1.11525e-08	7.95263	3.10179	8.58481	273	---NA---
BB_Contig_22647	39	30	20	4	0.00015439	5.36485e-05	4.27044	3.10179	8.58481	241	discoidin domain
BB_Contig_32351	2	30	36	4	0.00015439	5.36485e-05	4.27044	3.10179	8.58481	231	---NA---
BB_Contig_24309	43	30	22	4	0.00015439	5.36485e-05	4.27044	3.10179	8.58481	214	---NA---
BB_Contig_31224	21	30	61	4	0.00015439	5.36485e-05	4.27044	3.10179	8.58481	206	---NA---
BB_Contig_27950	56951	15	253	2	0.00944193	0.00428879	2.36767	3.10179	8.58481	1012	hypothetical protein HMPREF0523_1106 [Lactobacillus iners UPII 60-B]
BB_Contig_32732	5	15	91	2	0.00944193	0.00428879	2.36767	3.10179	8.58481	350	---NA---
BB_Contig_40949	11	15	41	2	0.00944193	0.00428879	2.36767	3.10179	8.58481	237	---NA---
BB_Contig_44471	26	15	26	2	0.00944193	0.00428879	2.36767	3.10179	8.58481	180	---NA---
BB_Contig_22622	91	15	0	2	0.00944193	0.00428879	2.36767	3.10179	8.58481	390	---NA---
BB_Contig_40359	10	15	15	2	0.00944193	0.00428879	2.36767	3.10179	8.58481	154	---NA---
BB_Contig_41104	8	15	23	2	0.00944193	0.00428879	2.36767	3.10179	8.58481	137	glucose dehydrogenase
BB_Contig_41347	8	15	28	2	0.00944193	0.00428879	2.36767	3.10179	8.58481	228	---NA---
BB_Contig_46803	18	15	26	2	0.00944193	0.00428879	2.36767	3.10179	8.58481	178	---NA---
BB_Contig_51418	16	15	23	2	0.00944193	0.00428879	2.36767	3.10179	8.58481	370	---NA---
BB_Contig_47374	0	15	10	2	0.00944193	0.00428879	2.36767	3.10179	8.58481	125	---NA---
BB_Contig_39687	14	15	30	2	0.00944193	0.00428879	2.36767	3.10179	8.58481	173	myosin-i heavy chain
BB_Contig_46808	2	15	13	2	0.00944193	0.00428879	2.36767	3.10179	8.58481	138	---NA---
BB_Contig_46390	4	15	22	2	0.00944193	0.00428879	2.36767	3.10179	8.58481	160	---NA---
BB_Contig_2708	2535	17	196	167	1.81228e-16	3.06594e-17	-16.5134	3.10135	0.11652	1113	cuticular protein analogous to peritrophins 1-a
BB_Contig_5502	1684	1003	633	134	4.11684e-119	1.2612e-120	119.899	3.09891	8.56772	852	cuticular protein
BB_Contig_36333	13	17	466	166	2.25154e-16	3.8267e-17	-16.4172	3.09268	0.117222	732	#N/A
BB_Contig_31187	28	67	43	9	6.5894e-09	1.58861e-09	8.79898	3.09106	8.52122	280	short isoform n
BB_Contig_6372	194	134	99	18	8.4037e-17	1.40247e-17	16.8531	3.09106	8.52122	736	#N/A
BB_Contig_44762	0	4	34	39	0.000130676	4.49937e-05	-4.34685	3.09051	0.117399	240	---NA---
BB_Contig_34422	32	275	175	37	2.18582e-33	2.24936e-34	33.6479	3.08873	8.50747	872	hypothetical protein L8106_22426 [Lyngbya sp. PCC 8106]
BB_Contig_5382	76	104	134	14	2.87718e-13	5.53465e-14	13.2569	3.08798	8.50305	500	---NA---
BB_Contig_36085	249	26	212	253	2.07474e-24	2.6961e-25	-24.5693	3.08766	0.117631	661	#N/A
BB_Contig_4818	100	37	56	5	2.30589e-05	7.32107e-06	5.13543	3.08242	8.47034	588	---NA---
BB_Contig_9678	31	37	55	5	2.30589e-05	7.32107e-06	5.13543	3.08242	8.47034	340	---NA---
BB_Contig_23795	653	37	85	5	2.30589e-05	7.32107e-06	5.13543	3.08242	8.47034	242	---NA---
BB_Contig_26962	7	47	1172	455	4.58589e-43	3.87221e-44	-43.412	3.08024	0.118238	509	---NA---
BB_Contig_745	49417	1659	1071	225	2.92302e-196	4.88813e-198	197.311	3.07721	8.43982	1823	cuticular protein 49aa cg30045-pb
BB_Contig_36383	13	773	383	105	5.99917e-92	2.48942e-93	92.6039	3.07497	8.42674	882	cytochrome family subfamily polypeptide 2
BB_Contig_7442	78	455	227	62	1.5622e-54	1.08606e-55	54.9641	3.07042	8.40019	821	-like protein subfamily c member 13
BB_Contig_2808	2115	44	130	6	3.46146e-06	1.01519e-06	5.99345	3.06936	8.39403	1136	---NA---
BB_Contig_48517	14	44	16	6	3.46146e-06	1.01519e-06	5.99345	3.06936	8.39403	232	insulin receptor
BB_Contig_24859	20	44	19	6	3.46146e-06	1.01519e-06	5.99345	3.06936	8.39403	176	leucine-rich repeat-containing protein 24
BB_Contig_7067	26	44	22	6	3.46146e-06	1.01519e-06	5.99345	3.06936	8.39403	179	---NA---
BB_Contig_46384	3	22	16	3	0.00138703	0.000546604	3.26233	3.06936	8.39403	155	---NA---
BB_Contig_7669	47	66	46	9	8.76308e-09	2.13254e-09	8.6711	3.06936	8.39403	546	n-acetyltransferase 2
BB_Contig_46078	33	66	25	9	8.76308e-09	2.13254e-09	8.6711	3.06936	8.39403	187	---NA---
BB_Contig_44286	4	22	18	3	0.00138703	0.000546604	3.26233	3.06936	8.39403	160	cubilin precursor
BB_Contig_48110	13	22	25	3	0.00138703	0.000546604	3.26233	3.06936	8.39403	231	g-protein coupled octopamine receptor
BB_Contig_49969	0	22	0	3	0.00138703	0.000546604	3.26233	3.06936	8.39403	496	---NA---
BB_Contig_21175	67	22	33	3	0.00138703	0.000546604	3.26233	3.06936	8.39403	314	---NA---
BB_Contig_50872	6	22	21	3	0.00138703	0.000546604	3.26233	3.06936	8.39403	460	acyl- oxidase
BB_Contig_37691	10	22	52	3	0.00138703	0.000546604	3.26233	3.06936	8.39403	212	---NA---
BB_Contig_52929	15	5	25	48	1.91676e-05	6.0248e-06	-5.22006	3.06814	0.119233	510	---NA---
BB_Contig_26312	6	6051	2195	826	0	0	715.503	3.06786	8.38526	295	---NA---
BB_Contig_9289	63809	4044	6977	553	0	0	478.662	3.06533	8.37058	1126	---NA---
BB_Contig_2367	5872	4299	1431	589	0	0	508.686	3.06256	8.35452	1424	leucine-rich repeat-containing protein 20
BB_Contig_33747	2	27	50	258	7.38725e-25	9.49137e-26	-25.0227	3.06144	0.119788	262	---NA---
BB_Contig_31369	2	153	160	21	5.12212e-19	7.91886e-20	19.1013	3.05997	8.33953	334	---NA---
BB_Contig_47624	14	51	29	7	5.18137e-07	1.42391e-07	6.84652	3.05997	8.33953	237	PREDICTED: similar to conserved hypothetical protein [Tribolium castaneum]
BB_Contig_27481	23	109	123	15	7.72639e-14	1.44564e-14	13.8399	3.05619	8.31772	370	---NA---
BB_Contig_33868	24	109	45	15	7.72639e-14	1.44564e-14	13.8399	3.05619	8.31772	241	leucine-rich repeats and immunoglobulin-like domains 3
BB_Contig_17260	143	225	149	31	1.79968e-27	2.15909e-28	27.6657	3.05448	8.30788	378	---NA---
BB_Contig_40934	0	4	41	38	0.000162935	5.67779e-05	-4.24582	3.05303	0.120489	304	---NA---
BB_Contig_41384	0	2	25	19	0.00969709	0.00441773	-2.3548	3.05303	0.120489	214	---NA---
BB_Contig_45096	18	2	21	19	0.00969709	0.00441773	-2.3548	3.05303	0.120489	155	---NA---
BB_Contig_47134	6	2	24	19	0.00969709	0.00441773	-2.3548	3.05303	0.120489	231	---NA---
BB_Contig_39936	4	2	40	19	0.00969709	0.00441773	-2.3548	3.05303	0.120489	235	---NA---
BB_Contig_5730	340	2	44	19	0.00969709	0.00441773	-2.3548	3.05303	0.120489	745	#N/A
BB_Contig_40568	11	29	37	4	0.000206122	7.2659e-05	4.13871	3.05288	8.29865	210	---NA---
BB_Contig_24069	28	29	24	4	0.000206122	7.2659e-05	4.13871	3.05288	8.29865	173	---NA---
BB_Contig_21123	63	29	18	4	0.000206122	7.2659e-05	4.13871	3.05288	8.29865	396	sidestep protein
BB_Contig_29416	101	362	78	50	1.47446e-43	1.23404e-44	43.9087	3.05088	8.2872	611	cell surface protein
BB_Contig_971	20930	541	748	75	1.41267e-64	8.42859e-66	65.0742	3.04556	8.25668	1653	cuticle protein
BB_Contig_18403	65	137	44	19	3.99737e-17	6.6029e-18	17.1803	3.045	8.25346	488	---NA---
BB_Contig_37626	4	36	45	5	3.08236e-05	9.90078e-06	5.00433	3.04289	8.24142	254	cubilin (intrinsic factor-cobalamin receptor)
BB_Contig_19846	107	43	33	6	4.62423e-06	1.37143e-06	5.86283	3.0362	8.20326	451	---NA---
BB_Contig_16994	1062	1689	863	236	2.08312e-199	3.41667e-201	200.466	3.03421	8.19194	1123	protein takeout-like
BB_Contig_6862	404	93	56	13	6.03083e-12	1.23469e-12	11.9084	3.03361	8.18859	323	---NA---
BB_Contig_30413	34	50	30	7	6.92807e-07	1.92201e-07	6.71625	3.0314	8.17601	205	---NA---
BB_Contig_5197	57	100	40	14	9.10369e-13	1.79252e-13	12.7465	3.0314	8.17601	381	laminin a
BB_Contig_1192	615	57	92	8	1.03911e-07	2.71731e-08	7.56586	3.02779	8.15557	582	---NA---
BB_Contig_23628	1779	342	1556	48	3.64603e-41	3.2133e-42	41.493	3.02779	8.15557	253	---NA---
BB_Contig_29536	8	3	39	28	0.00139813	0.000551593	-3.25838	3.0275	0.12264	240	---NA---
BB_Contig_38540	113	349	37	49	5.52554e-42	4.78321e-43	42.3203	3.02727	8.15265	380	cytochrome p450 cyp6bk17
BB_Contig_40442	3	242	48	34	1.99217e-29	2.26445e-30	29.645	3.0263	8.14715	303	cytochrome family subfamily polypeptide 2
BB_Contig_30464	28	64	65	9	1.56681e-08	3.86796e-09	8.41252	3.02497	8.13967	250	---NA---
BB_Contig_26281	84	391	292	55	6.62892e-47	5.22467e-48	47.2819	3.02456	8.13736	1188	hypothetical protein TcasGA2_TC004643 [Tribolium castaneum]
BB_Contig_33263	4	71	34	10	2.35951e-09	5.53594e-10	9.25681	3.02271	8.12695	226	contactin-associated 2
BB_Contig_36032	41	15	384	139	7.56053e-14	1.41354e-14	-13.8497	3.01716	0.123522	504	---NA---
BB_Contig_30825	2	8	40	74	7.6166e-08	1.9725e-08	-7.70498	3.01456	0.123745	256	---NA---
BB_Contig_36483	59	57	259	525	1.9906e-49	1.49899e-50	-49.8242	3.00839	0.124275	620	#N/A
BB_Contig_18653	2786	260	374	37	1.65587e-31	1.78844e-32	31.7475	3.00781	8.04342	3539	neurogenic locus notch-like protein protein 1
BB_Contig_29825	2	5	19	46	2.99397e-05	9.60484e-06	-5.01751	3.00674	0.124418	109	---NA---
BB_Contig_20806	53	28	22	4	0.000275738	9.89318e-05	4.00466	3.00225	8.01249	273	---NA---
BB_Contig_28685	8	42	31	6	6.18547e-06	1.85904e-06	5.73071	3.00225	8.01249	189	hypothetical protein TcasGA2_TC004135 [Tribolium castaneum]
BB_Contig_47673	0	35	19	5	4.13169e-05	1.34455e-05	4.87142	3.00225	8.01249	205	---NA---
BB_Contig_46700	15	35	32	5	4.13169e-05	1.34455e-05	4.87142	3.00225	8.01249	193	hypothetical protein TcasGA2_TC010512 [Tribolium castaneum]
BB_Contig_33834	14	77	54	11	4.76755e-10	1.0741e-10	9.96896	3.00225	8.01249	323	---NA---
BB_Contig_45690	1	56	18	8	1.39208e-07	3.67471e-08	7.43478	3.00225	8.01249	172	---NA---
BB_Contig_8265	23	28	34	4	0.000275738	9.89318e-05	4.00466	3.00225	8.01249	216	---NA---
BB_Contig_30294	0	21	83	3	0.00186171	0.000747308	3.1265	3.00225	8.01249	217	---NA---
BB_Contig_46879	2	21	15	3	0.00186171	0.000747308	3.1265	3.00225	8.01249	124	ldl receptor protein 1
BB_Contig_47044	1	21	17	3	0.00186171	0.000747308	3.1265	3.00225	8.01249	197	---NA---
BB_Contig_46298	0	21	16	3	0.00186171	0.000747308	3.1265	3.00225	8.01249	180	---NA---
BB_Contig_47400	0	21	15	3	0.00186171	0.000747308	3.1265	3.00225	8.01249	129	contactin-associated 2
BB_Contig_30239	63	14	19	2	0.0126674	0.00590687	2.22864	3.00225	8.01249	366	glutamyl endopeptidase
BB_Contig_25139	17	14	22	2	0.0126674	0.00590687	2.22864	3.00225	8.01249	208	---NA---
BB_Contig_19006	172	14	12	2	0.0126674	0.00590687	2.22864	3.00225	8.01249	460	transposable element tc3 transposase
BB_Contig_34352	8	14	71	2	0.0126674	0.00590687	2.22864	3.00225	8.01249	285	gag-pol polyprotein
BB_Contig_40052	1	14	40	2	0.0126674	0.00590687	2.22864	3.00225	8.01249	158	---NA---
BB_Contig_23042	48	14	9	2	0.0126674	0.00590687	2.22864	3.00225	8.01249	209	turtle isoform
BB_Contig_41758	2	14	18	2	0.0126674	0.00590687	2.22864	3.00225	8.01249	142	pax-interacting protein 1
BB_Contig_45035	9	14	16	2	0.0126674	0.00590687	2.22864	3.00225	8.01249	180	---NA---
BB_Contig_45302	9	14	25	2	0.0126674	0.00590687	2.22864	3.00225	8.01249	156	---NA---
BB_Contig_20382	44	14	4	2	0.0126674	0.00590687	2.22864	3.00225	8.01249	245	---NA---
BB_Contig_20529	53	14	13	2	0.0126674	0.00590687	2.22864	3.00225	8.01249	217	PREDICTED: similar to conserved hypothetical protein [Nasonia vitripennis]
BB_Contig_32406	2	14	35	2	0.0126674	0.00590687	2.22864	3.00225	8.01249	170	zinc finger protein
BB_Contig_33380	14	14	42	2	0.0126674	0.00590687	2.22864	3.00225	8.01249	203	---NA---
BB_Contig_33449	2	14	28	2	0.0126674	0.00590687	2.22864	3.00225	8.01249	161	---NA---
BB_Contig_46961	9	14	19	2	0.0126674	0.00590687	2.22864	3.00225	8.01249	171	---NA---
BB_Contig_20014	39	14	10	2	0.0126674	0.00590687	2.22864	3.00225	8.01249	188	---NA---
BB_Contig_20994	90	14	8	2	0.0126674	0.00590687	2.22864	3.00225	8.01249	358	---NA---
BB_Contig_24722	17	14	4	2	0.0126674	0.00590687	2.22864	3.00225	8.01249	130	---NA---
BB_Contig_38488	1	14	26	2	0.0126674	0.00590687	2.22864	3.00225	8.01249	282	---NA---
BB_Contig_41213	16	14	39	2	0.0126674	0.00590687	2.22864	3.00225	8.01249	193	plexin b
BB_Contig_52161	36	14	15	2	0.0126674	0.00590687	2.22864	3.00225	8.01249	364	isoform a
BB_Contig_7597	29	14	18	2	0.0126674	0.00590687	2.22864	3.00225	8.01249	171	---NA---
BB_Contig_46396	14	14	17	2	0.0126674	0.00590687	2.22864	3.00225	8.01249	122	follistatin-like isoform 2
BB_Contig_2407	60822	14	11733	2	0.0126674	0.00590687	2.22864	3.00225	8.01249	700	pupal cuticle
BB_Contig_43903	4833	7	245	0	0.0897074	0.0515819	1.2875	3.00225	8.01249	239	---NA---
BB_Contig_20054	66	7	9	0	0.0897074	0.0515819	1.2875	3.00225	8.01249	303	---NA---
BB_Contig_38955	0	7	19	0	0.0897074	0.0515819	1.2875	3.00225	8.01249	165	---NA---
BB_Contig_47892	1	7	19	0	0.0897074	0.0515819	1.2875	3.00225	8.01249	138	---NA---
BB_Contig_17901	2	7	16	0	0.0897074	0.0515819	1.2875	3.00225	8.01249	715	---NA---
BB_Contig_20154	68	7	6	0	0.0897074	0.0515819	1.2875	3.00225	8.01249	307	---NA---
BB_Contig_39238	10	7	27	1	0.0897074	0.0515819	1.2875	3.00225	8.01249	177	---NA---
BB_Contig_48560	2	7	16	0	0.0897074	0.0515819	1.2875	3.00225	8.01249	131	---NA---
BB_Contig_21760	168	7	6	1	0.0897074	0.0515819	1.2875	3.00225	8.01249	581	---NA---
BB_Contig_21792	333	7	36	0	0.0897074	0.0515819	1.2875	3.00225	8.01249	601	---NA---
BB_Contig_24942	24	7	4	1	0.0897074	0.0515819	1.2875	3.00225	8.01249	164	collagen alpha-1 chain
BB_Contig_26436	22	7	68	1	0.0897074	0.0515819	1.2875	3.00225	8.01249	455	ap-like endonuclease reverse transcriptase
BB_Contig_33331	25	7	35	0	0.0897074	0.0515819	1.2875	3.00225	8.01249	287	---NA---
BB_Contig_40141	11	7	17	1	0.0897074	0.0515819	1.2875	3.00225	8.01249	139	---NA---
BB_Contig_40248	2	7	31	1	0.0897074	0.0515819	1.2875	3.00225	8.01249	169	---NA---
BB_Contig_45459	0	7	14	1	0.0897074	0.0515819	1.2875	3.00225	8.01249	122	---NA---
BB_Contig_51831	7	7	1	1	0.0897074	0.0515819	1.2875	3.00225	8.01249	434	---NA---
BB_Contig_19256	691	7	10	0	0.0897074	0.0515819	1.2875	3.00225	8.01249	614	---NA---
BB_Contig_4322	3490	7	19	0	0.0897074	0.0515819	1.2875	3.00225	8.01249	403	---NA---
BB_Contig_50656	0	7	8	0	0.0897074	0.0515819	1.2875	3.00225	8.01249	407	---NA---
BB_Contig_52700	1	7	8	1	0.0897074	0.0515819	1.2875	3.00225	8.01249	346	---NA---
BB_Contig_22848	176	7	4	1	0.0897074	0.0515819	1.2875	3.00225	8.01249	150	---NA---
BB_Contig_23381	36	7	4	1	0.0897074	0.0515819	1.2875	3.00225	8.01249	139	nadph oxidase 5
BB_Contig_24285	28	7	1	1	0.0897074	0.0515819	1.2875	3.00225	8.01249	133	---NA---
BB_Contig_24364	36	7	4	1	0.0897074	0.0515819	1.2875	3.00225	8.01249	166	---NA---
BB_Contig_32431	4	7	20	1	0.0897074	0.0515819	1.2875	3.00225	8.01249	189	---NA---
BB_Contig_40537	7	7	16	1	0.0897074	0.0515819	1.2875	3.00225	8.01249	138	---NA---
BB_Contig_43802	25	7	18	0	0.0897074	0.0515819	1.2875	3.00225	8.01249	158	---NA---
BB_Contig_46183	0	7	43	1	0.0897074	0.0515819	1.2875	3.00225	8.01249	170	---NA---
BB_Contig_47083	14	7	13	1	0.0897074	0.0515819	1.2875	3.00225	8.01249	135	---NA---
BB_Contig_49320	12	7	2	0	0.0897074	0.0515819	1.2875	3.00225	8.01249	533	---NA---
BB_Contig_49749	5	7	1	0	0.0897074	0.0515819	1.2875	3.00225	8.01249	142	---NA---
BB_Contig_50575	1	7	2	0	0.0897074	0.0515819	1.2875	3.00225	8.01249	435	---NA---
BB_Contig_51535	28	7	44	1	0.0897074	0.0515819	1.2875	3.00225	8.01249	369	---NA---
BB_Contig_22324	37	7	4	1	0.0897074	0.0515819	1.2875	3.00225	8.01249	167	63 kda sperm flagellar membrane protein
BB_Contig_23176	27	7	5	0	0.0897074	0.0515819	1.2875	3.00225	8.01249	194	---NA---
BB_Contig_33719	2	7	33	0	0.0897074	0.0515819	1.2875	3.00225	8.01249	274	PREDICTED: hypothetical protein LOC100159693, partial [Acyrthosiphon pisum]
BB_Contig_34845	2	7	33	1	0.0897074	0.0515819	1.2875	3.00225	8.01249	205	cytochrome p450
BB_Contig_39142	3	7	17	1	0.0897074	0.0515819	1.2875	3.00225	8.01249	161	---NA---
BB_Contig_41765	10	7	15	1	0.0897074	0.0515819	1.2875	3.00225	8.01249	148	---NA---
BB_Contig_46674	3	7	17	0	0.0897074	0.0515819	1.2875	3.00225	8.01249	132	---NA---
BB_Contig_47132	0	7	17	1	0.0897074	0.0515819	1.2875	3.00225	8.01249	162	---NA---
BB_Contig_47332	11	7	19	0	0.0897074	0.0515819	1.2875	3.00225	8.01249	184	limbic system-associated membrane protein
BB_Contig_47639	0	7	12	1	0.0897074	0.0515819	1.2875	3.00225	8.01249	126	---NA---
BB_Contig_47700	5	7	23	1	0.0897074	0.0515819	1.2875	3.00225	8.01249	240	---NA---
BB_Contig_48426	0	7	12	1	0.0897074	0.0515819	1.2875	3.00225	8.01249	121	---NA---
BB_Contig_49900	40	7	60	1	0.0897074	0.0515819	1.2875	3.00225	8.01249	222	---NA---
BB_Contig_51126	0	7	3	1	0.0897074	0.0515819	1.2875	3.00225	8.01249	426	---NA---
BB_Contig_7370	42	7	42	1	0.0897074	0.0515819	1.2875	3.00225	8.01249	405	deformed
BB_Contig_18597	6	7	6	0	0.0897074	0.0515819	1.2875	3.00225	8.01249	338	---NA---
BB_Contig_23356	20	7	2	1	0.0897074	0.0515819	1.2875	3.00225	8.01249	150	---NA---
BB_Contig_23466	22	7	3	1	0.0897074	0.0515819	1.2875	3.00225	8.01249	201	---NA---
BB_Contig_24060	23	7	14	1	0.0897074	0.0515819	1.2875	3.00225	8.01249	129	---NA---
BB_Contig_24584	21	7	8	1	0.0897074	0.0515819	1.2875	3.00225	8.01249	161	---NA---
BB_Contig_41776	0	7	13	0	0.0897074	0.0515819	1.2875	3.00225	8.01249	136	---NA---
BB_Contig_45370	7	7	20	1	0.0897074	0.0515819	1.2875	3.00225	8.01249	202	---NA---
BB_Contig_47264	0	7	27	1	0.0897074	0.0515819	1.2875	3.00225	8.01249	130	---NA---
BB_Contig_47758	70	7	67	0	0.0897074	0.0515819	1.2875	3.00225	8.01249	269	rna-directed dna polymerase from mobile element jockey-like
BB_Contig_50219	0	7	4	1	0.0897074	0.0515819	1.2875	3.00225	8.01249	449	---NA---
BB_Contig_21092	168	7	3	0	0.0897074	0.0515819	1.2875	3.00225	8.01249	296	serine proteinase stubble
BB_Contig_21171	65	7	10	1	0.0897074	0.0515819	1.2875	3.00225	8.01249	272	---NA---
BB_Contig_23416	19	7	2	1	0.0897074	0.0515819	1.2875	3.00225	8.01249	141	---NA---
BB_Contig_24605	8	7	3	1	0.0897074	0.0515819	1.2875	3.00225	8.01249	122	---NA---
BB_Contig_24613	12	7	11	1	0.0897074	0.0515819	1.2875	3.00225	8.01249	151	transposase [Chrysops vittatus]
BB_Contig_24662	18	7	13	0	0.0897074	0.0515819	1.2875	3.00225	8.01249	192	---NA---
BB_Contig_25154	15	7	1	1	0.0897074	0.0515819	1.2875	3.00225	8.01249	164	---NA---
BB_Contig_31563	2	7	47	1	0.0897074	0.0515819	1.2875	3.00225	8.01249	260	---NA---
BB_Contig_32493	8	7	21	1	0.0897074	0.0515819	1.2875	3.00225	8.01249	168	---NA---
BB_Contig_41366	5	7	20	1	0.0897074	0.0515819	1.2875	3.00225	8.01249	140	---NA---
BB_Contig_44682	4	7	27	0	0.0897074	0.0515819	1.2875	3.00225	8.01249	123	---NA---
BB_Contig_45069	9	7	13	0	0.0897074	0.0515819	1.2875	3.00225	8.01249	126	---NA---
BB_Contig_45353	3	7	12	1	0.0897074	0.0515819	1.2875	3.00225	8.01249	122	---NA---
BB_Contig_45895	6	7	12	0	0.0897074	0.0515819	1.2875	3.00225	8.01249	153	---NA---
BB_Contig_47730	6	7	16	0	0.0897074	0.0515819	1.2875	3.00225	8.01249	132	serotonin receptor 7
BB_Contig_48376	2	7	15	0	0.0897074	0.0515819	1.2875	3.00225	8.01249	124	---NA---
BB_Contig_48854	0	7	9	1	0.0897074	0.0515819	1.2875	3.00225	8.01249	132	---NA---
BB_Contig_13593	27	7	40	0	0.0897074	0.0515819	1.2875	3.00225	8.01249	247	bel12_ag transposon polyprotein
BB_Contig_24026	20	7	0	0	0.0897074	0.0515819	1.2875	3.00225	8.01249	158	neurogenic locus notch protein
BB_Contig_42181	0	7	11	1	0.0897074	0.0515819	1.2875	3.00225	8.01249	155	---NA---
BB_Contig_45881	2	7	13	1	0.0897074	0.0515819	1.2875	3.00225	8.01249	148	---NA---
BB_Contig_45972	15	7	10	0	0.0897074	0.0515819	1.2875	3.00225	8.01249	134	---NA---
BB_Contig_47590	10	7	14	0	0.0897074	0.0515819	1.2875	3.00225	8.01249	156	---NA---
BB_Contig_48546	2	7	13	1	0.0897074	0.0515819	1.2875	3.00225	8.01249	128	---NA---
BB_Contig_51591	6	7	2	0	0.0897074	0.0515819	1.2875	3.00225	8.01249	476	---NA---
BB_Contig_19858	46	7	9	1	0.0897074	0.0515819	1.2875	3.00225	8.01249	207	---NA---
BB_Contig_33444	1226	7	673	1	0.0897074	0.0515819	1.2875	3.00225	8.01249	232	ryanodine receptor
BB_Contig_40793	0	7	32	1	0.0897074	0.0515819	1.2875	3.00225	8.01249	234	otopetrin
BB_Contig_3153	394	3016	621	431	0	0	356.214	3.00177	8.00983	1140	tyrosine hydroxylase
BB_Contig_16267	146	18	263	164	3.83526e-16	6.57611e-17	-16.182	2.99273	0.125631	1076	---NA---
BB_Contig_29631	15	12	181	109	4.55143e-11	9.74118e-12	-11.0114	2.98833	0.126016	205	---NA---
BB_Contig_23738	4417	3230	1246	466	0	0	381.061	2.98803	7.93389	674	sparc
BB_Contig_19336	96	83	90	12	9.62791e-11	2.09328e-11	10.6792	2.98497	7.9171	631	qvr_drovi ame: full=protein quiver ame: full=protein sleepless flags: precursor
BB_Contig_7090	37	62	73	9	2.81855e-08	7.07807e-09	8.15008	2.97917	7.8853	298	---NA---
BB_Contig_43041	54	6	94	54	5.52537e-06	1.65156e-06	-5.78211	2.97503	0.127182	158	---NA---
BB_Contig_35718	7	4	159	36	0.000255781	9.12989e-05	-4.03953	2.97503	0.127182	426	---NA---
BB_Contig_8054	28	4	47	36	0.000255781	9.12989e-05	-4.03953	2.97503	0.127182	490	---NA---
BB_Contig_31689	0	3	36	27	0.00175821	0.000702936	-3.15308	2.97503	0.127182	221	---NA---
BB_Contig_21783	15535	2	19	18	0.012205	0.00566367	-2.2469	2.97503	0.127182	914	adult cuticle
BB_Contig_31629	2	2	54	18	0.012205	0.00566367	-2.2469	2.97503	0.127182	391	---NA---
BB_Contig_35248	26	2	89	18	0.012205	0.00566367	-2.2469	2.97503	0.127182	396	---NA---
BB_Contig_35328	2	2	132	18	0.012205	0.00566367	-2.2469	2.97503	0.127182	650	#N/A
BB_Contig_39214	0	2	18	18	0.012205	0.00566367	-2.2469	2.97503	0.127182	151	---NA---
BB_Contig_45659	4	2	20	18	0.012205	0.00566367	-2.2469	2.97503	0.127182	123	---NA---
BB_Contig_46654	2	2	28	18	0.012205	0.00566367	-2.2469	2.97503	0.127182	196	---NA---
BB_Contig_47018	22	2	38	18	0.012205	0.00566367	-2.2469	2.97503	0.127182	291	shaking isoform a
BB_Contig_18714	45674	1	14	9	0.0882295	0.0504275	-1.29733	2.97503	0.127182	1845	---NA---
BB_Contig_23151	20	0	17	9	0.0882295	0.0504275	-1.29733	2.97503	0.127182	154	---NA---
BB_Contig_37837	8	1	31	9	0.0882295	0.0504275	-1.29733	2.97503	0.127182	199	---NA---
BB_Contig_38395	3	0	19	9	0.0882295	0.0504275	-1.29733	2.97503	0.127182	166	---NA---
BB_Contig_40959	8	0	21	9	0.0882295	0.0504275	-1.29733	2.97503	0.127182	151	---NA---
BB_Contig_21696	1149	1	10	9	0.0882295	0.0504275	-1.29733	2.97503	0.127182	656	---NA---
BB_Contig_21721	363	0	5	9	0.0882295	0.0504275	-1.29733	2.97503	0.127182	820	---NA---
BB_Contig_22667	8	0	42	9	0.0882295	0.0504275	-1.29733	2.97503	0.127182	164	---NA---
BB_Contig_26831	3	1	90	9	0.0882295	0.0504275	-1.29733	2.97503	0.127182	474	---NA---
BB_Contig_29426	3	0	57	9	0.0882295	0.0504275	-1.29733	2.97503	0.127182	318	---NA---
BB_Contig_30733	0	1	17	9	0.0882295	0.0504275	-1.29733	2.97503	0.127182	182	---NA---
BB_Contig_32300	0	1	38	9	0.0882295	0.0504275	-1.29733	2.97503	0.127182	238	---NA---
BB_Contig_32753	14	0	26	9	0.0882295	0.0504275	-1.29733	2.97503	0.127182	266	---NA---
BB_Contig_33232	0	0	27	9	0.0882295	0.0504275	-1.29733	2.97503	0.127182	257	---NA---
BB_Contig_33470	0	0	49	9	0.0882295	0.0504275	-1.29733	2.97503	0.127182	278	---NA---
BB_Contig_34910	1	0	26	9	0.0882295	0.0504275	-1.29733	2.97503	0.127182	142	---NA---
BB_Contig_37661	2	0	30	9	0.0882295	0.0504275	-1.29733	2.97503	0.127182	206	---NA---
BB_Contig_38257	1	0	27	9	0.0882295	0.0504275	-1.29733	2.97503	0.127182	157	---NA---
BB_Contig_40036	0	1	18	9	0.0882295	0.0504275	-1.29733	2.97503	0.127182	140	---NA---
BB_Contig_40311	0	0	23	9	0.0882295	0.0504275	-1.29733	2.97503	0.127182	141	---NA---
BB_Contig_41820	4	1	22	9	0.0882295	0.0504275	-1.29733	2.97503	0.127182	194	---NA---
BB_Contig_42011	5	1	23	9	0.0882295	0.0504275	-1.29733	2.97503	0.127182	206	zinc knuckle domain protein
BB_Contig_42018	5	1	12	9	0.0882295	0.0504275	-1.29733	2.97503	0.127182	136	---NA---
BB_Contig_44095	0	0	16	9	0.0882295	0.0504275	-1.29733	2.97503	0.127182	160	---NA---
BB_Contig_44525	0	0	33	9	0.0882295	0.0504275	-1.29733	2.97503	0.127182	175	---NA---
BB_Contig_45034	0	1	15	9	0.0882295	0.0504275	-1.29733	2.97503	0.127182	125	---NA---
BB_Contig_45094	0	1	12	9	0.0882295	0.0504275	-1.29733	2.97503	0.127182	154	thioredoxin and glutathione reductase family protein
BB_Contig_46281	7	0	30	9	0.0882295	0.0504275	-1.29733	2.97503	0.127182	171	---NA---
BB_Contig_46387	0	0	10	9	0.0882295	0.0504275	-1.29733	2.97503	0.127182	126	---NA---
BB_Contig_46913	0	1	24	9	0.0882295	0.0504275	-1.29733	2.97503	0.127182	123	---NA---
BB_Contig_47059	1	1	11	9	0.0882295	0.0504275	-1.29733	2.97503	0.127182	140	---NA---
BB_Contig_47383	0	0	16	9	0.0882295	0.0504275	-1.29733	2.97503	0.127182	183	---NA---
BB_Contig_48428	4	1	9	9	0.0882295	0.0504275	-1.29733	2.97503	0.127182	125	---NA---
BB_Contig_48873	4	0	9	9	0.0882295	0.0504275	-1.29733	2.97503	0.127182	145	---NA---
BB_Contig_49826	0	1	11	9	0.0882295	0.0504275	-1.29733	2.97503	0.127182	348	---NA---
BB_Contig_50561	4	0	30	9	0.0882295	0.0504275	-1.29733	2.97503	0.127182	452	conserved oligomeric golgi complex subunit 8
BB_Contig_52473	21	0	54	9	0.0882295	0.0504275	-1.29733	2.97503	0.127182	243	---NA---
BB_Contig_34261	4	1	18	9	0.0882295	0.0504275	-1.29733	2.97503	0.127182	158	---NA---
BB_Contig_37712	9	0	28	9	0.0882295	0.0504275	-1.29733	2.97503	0.127182	161	---NA---
BB_Contig_39160	12	0	41	9	0.0882295	0.0504275	-1.29733	2.97503	0.127182	148	---NA---
BB_Contig_47043	0	1	14	9	0.0882295	0.0504275	-1.29733	2.97503	0.127182	142	---NA---
BB_Contig_47627	0	1	13	9	0.0882295	0.0504275	-1.29733	2.97503	0.127182	136	---NA---
BB_Contig_48850	0	0	14	9	0.0882295	0.0504275	-1.29733	2.97503	0.127182	148	---NA---
BB_Contig_18194	854	0	700	9	0.0882295	0.0504275	-1.29733	2.97503	0.127182	513	---NA---
BB_Contig_19939	356	0	48	9	0.0882295	0.0504275	-1.29733	2.97503	0.127182	178	---NA---
BB_Contig_14863	84	261	143	38	1.46299e-31	1.57689e-32	31.8022	2.97487	7.86188	644	leucine-rich repeats and immunoglobulin-like domains 3
BB_Contig_16931	34	41	28	6	8.32837e-06	2.52884e-06	5.59708	2.96748	7.82171	187	slit-robo rho gtpase activating protein
BB_Contig_14515	53	82	47	12	1.29365e-10	2.83314e-11	10.5477	2.96748	7.82171	490	---NA---
BB_Contig_26538	236	1726	774	253	6.5106e-203	1.04563e-204	203.981	2.96512	7.8089	364	---NA---
BB_Contig_31420	4	191	71	28	2.32303e-23	3.11854e-24	23.506	2.96497	7.80809	263	cytochrome p450 4c1-like
BB_Contig_3222	57	702	90	103	4.32775e-83	1.99654e-84	83.6997	2.96372	7.80134	309	---NA---
BB_Contig_30276	21	34	36	5	5.56191e-05	1.83376e-05	4.73666	2.96043	7.78356	177	dystrophin
BB_Contig_31511	3	34	25	5	5.56191e-05	1.83376e-05	4.73666	2.96043	7.78356	250	---NA---
BB_Contig_44911	8	34	13	5	5.56191e-05	1.83376e-05	4.73666	2.96043	7.78356	148	---NA---
BB_Contig_6845	48	68	12	10	5.71279e-09	1.37131e-09	8.86286	2.96043	7.78356	186	---NA---
BB_Contig_7701	109	61	127	9	3.79481e-08	9.60739e-09	8.01739	2.95571	7.75812	561	#N/A
BB_Contig_38945	32	61	31	9	3.79481e-08	9.60739e-09	8.01739	2.95571	7.75812	179	-like protein subfamily c member 13
BB_Contig_21762	3126	88	294	13	2.62211e-11	5.54669e-12	11.256	2.95389	7.74834	389	cuticle protein cp6
BB_Contig_2183	276	2328	938	344	3.5723e-273	3.87982e-275	274.411	2.95351	7.74629	1570	rho-related btb domain-containing protein 1
BB_Contig_10998	2446	6245	3300	923	0	0	733.549	2.95319	7.74462	2053	serine arginine repetitive matrix protein 2-like
BB_Contig_3604	1397	13	236	115	1.3343e-11	2.77779e-12	-11.5563	2.95016	0.129394	1644	osiris 2 cg1148-pb
BB_Contig_17188	63	27	44	4	0.000371897	0.000135448	3.86823	2.94978	7.72633	262	---NA---
BB_Contig_34224	26	81	74	12	1.74328e-10	3.84095e-11	10.4156	2.94978	7.72633	378	---NA---
BB_Contig_38827	1	27	32	4	0.000371897	0.000135448	3.86823	2.94978	7.72633	203	uncharacterized protein kiaa0467
BB_Contig_14415	16	27	47	4	0.000371897	0.000135448	3.86823	2.94978	7.72633	293	bel12_ag transposon polyprotein
BB_Contig_33411	0	27	18	4	0.000371897	0.000135448	3.86823	2.94978	7.72633	224	---NA---
BB_Contig_8003	33	27	79	4	0.000371897	0.000135448	3.86823	2.94978	7.72633	279	hypothetical protein TcasGA2_TC014721 [Tribolium castaneum]
BB_Contig_42274	27	27	85	4	0.000371897	0.000135448	3.86823	2.94978	7.72633	296	---NA---
BB_Contig_35304	26	236	127	35	1.37978e-28	1.60576e-29	28.7943	2.94826	7.71815	471	inositol -trisphosphate receptor
BB_Contig_31556	52	944	113	140	2.88529e-111	9.67324e-113	112.014	2.94826	7.71815	456	tyrosine hydroxylase
BB_Contig_2237	252	128	25	19	5.61637e-16	9.68985e-17	16.0137	2.94697	7.71127	676	isoform c
BB_Contig_37456	6	74	69	11	1.15883e-09	2.66931e-10	9.5736	2.94492	7.70031	238	---NA---
BB_Contig_15101	39	5	41	44	4.73207e-05	1.54716e-05	-4.81047	2.94261	0.130073	219	---NA---
BB_Contig_29521	28	47	54	7	1.68435e-06	4.81075e-07	6.31779	2.94213	7.68545	378	---NA---
BB_Contig_24966	20	47	18	7	1.68435e-06	4.81075e-07	6.31779	2.94213	7.68545	166	---NA---
BB_Contig_33886	0	33	95	290	1.11379e-27	1.32974e-28	-27.8762	2.94062	0.130252	457	---NA---
BB_Contig_5990	290	489	129	73	4.3694e-58	2.87802e-59	58.5409	2.93876	7.66753	800	glucose dehydrogenase
BB_Contig_32394	357	26	1058	228	5.56174e-22	7.82475e-23	-22.1065	2.93756	0.130529	160	---NA---
BB_Contig_26802	19	87	77	13	3.53937e-11	7.52539e-12	11.1235	2.9374	7.66029	378	cubilin
BB_Contig_31781	18	174	61	26	2.46858e-21	3.5419e-22	21.4508	2.9374	7.66029	228	---NA---
BB_Contig_21798	1477	1998	1487	17498	0	0	-1614.37	2.93567	0.1307	705	---NA---
BB_Contig_43867	207	8	72	70	1.89223e-07	5.03941e-08	-7.29762	2.93439	0.130816	432	---NA---
BB_Contig_7436	57	40	75	6	1.12328e-05	3.45225e-06	5.4619	2.93186	7.63094	533	leucine-rich transmembrane
BB_Contig_18126	10	20	9	3	0.00250857	0.00102958	2.98734	2.93186	7.63094	542	---NA---
BB_Contig_8208	15	20	14	3	0.00250857	0.00102958	2.98734	2.93186	7.63094	154	scavenger receptor
BB_Contig_25210	13	20	5	3	0.00250857	0.00102958	2.98734	2.93186	7.63094	126	---NA---
BB_Contig_51878	12	20	23	3	0.00250857	0.00102958	2.98734	2.93186	7.63094	447	---NA---
BB_Contig_31859	3	20	24	3	0.00250857	0.00102958	2.98734	2.93186	7.63094	209	dipeptidyl peptidase
BB_Contig_23975	19	20	0	3	0.00250857	0.00102958	2.98734	2.93186	7.63094	131	---NA---
BB_Contig_29332	37	93	94	14	7.19561e-12	1.47865e-12	11.8301	2.9267	7.60369	331	---NA---
BB_Contig_41140	43	53	25	8	3.4002e-07	9.22953e-08	7.03482	2.92282	7.58325	202	---NA---
BB_Contig_41691	5	53	24	8	3.4002e-07	9.22953e-08	7.03482	2.92282	7.58325	146	---NA---
BB_Contig_38181	39	86	50	13	4.77121e-11	1.02259e-11	10.9903	2.92072	7.57224	255	-like protein 1
BB_Contig_43890	0	3	37	26	0.00221475	0.000900049	-3.04573	2.92058	0.132074	259	rna-directed dna polymerase from mobile element jockey-like
BB_Contig_50833	4	3	37	26	0.00221475	0.000900049	-3.04573	2.92058	0.132074	500	domain-containing protein 4
BB_Contig_20590	48	33	30	5	7.49887e-05	2.51197e-05	4.59999	2.91736	7.55463	290	diacylglycerol kinase
BB_Contig_53167	8	33	21	5	7.49887e-05	2.51197e-05	4.59999	2.91736	7.55463	215	---NA---
BB_Contig_39788	8	33	178	5	7.49887e-05	2.51197e-05	4.59999	2.91736	7.55463	284	---NA---
BB_Contig_40211	5	33	34	5	7.49887e-05	2.51197e-05	4.59999	2.91736	7.55463	139	---NA---
BB_Contig_45803	1	33	31	5	7.49887e-05	2.51197e-05	4.59999	2.91736	7.55463	163	---NA---
BB_Contig_3816	67	66	68	10	1.03725e-08	2.53627e-09	8.5958	2.91736	7.55463	497	---NA---
BB_Contig_41667	34	66	23	10	1.03725e-08	2.53627e-09	8.5958	2.91736	7.55463	235	---NA---
BB_Contig_27774	49	343	244	52	5.59764e-41	4.95463e-42	41.305	2.91652	7.55023	871	---NA---
BB_Contig_45325	13	46	40	7	2.27643e-06	6.57128e-07	6.18235	2.9111	7.52193	219	---NA---
BB_Contig_46109	10	46	26	7	2.27643e-06	6.57128e-07	6.18235	2.9111	7.52193	226	conserved hypothetical protein [Pediculus humanus corporis]
BB_Contig_31911	2	92	41	14	9.7297e-12	2.01032e-12	11.6967	2.9111	7.52193	242	---NA---
BB_Contig_38766	14	946	60	144	3.61676e-111	1.21546e-112	111.915	2.91067	7.51966	294	lipophorin precursor
BB_Contig_33496	487	15	642	129	7.35655e-13	1.44038e-13	-12.8415	2.90944	0.133098	223	ribosomal protein l15
BB_Contig_37534	0	5	36	43	5.96017e-05	1.97153e-05	-4.7052	2.90944	0.133098	166	fcp3c
BB_Contig_33920	2	5	32	43	5.96017e-05	1.97153e-05	-4.7052	2.90944	0.133098	308	---NA---
BB_Contig_8055	56	59	40	9	6.90413e-08	1.78235e-08	7.74901	2.90761	7.50376	311	lysyl oxidase-like protein 4
BB_Contig_1483	815	2241	782	342	5.07105e-262	5.83336e-264	263.234	2.90697	7.50041	2599	general transcription factor ii-i repeat domain-containing protein 2-like
BB_Contig_33985	24	72	73	11	2.11298e-09	4.9431e-10	9.306	2.90539	7.4922	455	midasin homolog
BB_Contig_14595	22	39	51	6	1.51977e-05	4.72999e-06	5.32514	2.89533	7.44017	249	signal-induced proliferation-associated protein 1
BB_Contig_42275	45	39	134	6	1.51977e-05	4.72999e-06	5.32514	2.89533	7.44017	258	---NA---
BB_Contig_20270	49	39	20	6	1.51977e-05	4.72999e-06	5.32514	2.89533	7.44017	275	limbic system-associated membrane protein
BB_Contig_23727	7700	130	57	20	3.80483e-16	6.52318e-17	16.1855	2.89533	7.44017	730	---NA---
BB_Contig_37494	0	39	42	6	1.51977e-05	4.72999e-06	5.32514	2.89533	7.44017	158	---NA---
BB_Contig_24451	63	39	24	6	1.51977e-05	4.72999e-06	5.32514	2.89533	7.44017	351	---NA---
BB_Contig_22692	37	26	14	4	0.000503088	0.000186502	3.72932	2.89533	7.44017	157	fat-like cadherin-related tumor suppressor-like protein
BB_Contig_38786	4	26	27	4	0.000503088	0.000186502	3.72932	2.89533	7.44017	196	---NA---
BB_Contig_30333	21	26	52	4	0.000503088	0.000186502	3.72932	2.89533	7.44017	231	---NA---
BB_Contig_43938	11	26	14	4	0.000503088	0.000186502	3.72932	2.89533	7.44017	174	---NA---
BB_Contig_38578	8	13	79	2	0.0172135	0.00823698	2.08423	2.89533	7.44017	278	---NA---
BB_Contig_23084	30	13	14	2	0.0172135	0.00823698	2.08423	2.89533	7.44017	165	poly-glutamine tract binding protein 1
BB_Contig_24073	18	13	4	2	0.0172135	0.00823698	2.08423	2.89533	7.44017	156	myosin-i heavy chain
BB_Contig_24902	31	13	2	2	0.0172135	0.00823698	2.08423	2.89533	7.44017	194	---NA---
BB_Contig_25138	21	13	12	2	0.0172135	0.00823698	2.08423	2.89533	7.44017	150	---NA---
BB_Contig_38173	16	13	41	2	0.0172135	0.00823698	2.08423	2.89533	7.44017	174	---NA---
BB_Contig_45753	2	13	16	2	0.0172135	0.00823698	2.08423	2.89533	7.44017	170	---NA---
BB_Contig_50077	3	13	0	2	0.0172135	0.00823698	2.08423	2.89533	7.44017	432	---NA---
BB_Contig_18989	42	13	12	2	0.0172135	0.00823698	2.08423	2.89533	7.44017	218	---NA---
BB_Contig_26173	9	13	38	2	0.0172135	0.00823698	2.08423	2.89533	7.44017	280	---NA---
BB_Contig_30868	2	13	38	2	0.0172135	0.00823698	2.08423	2.89533	7.44017	297	---NA---
BB_Contig_32939	10	13	43	2	0.0172135	0.00823698	2.08423	2.89533	7.44017	270	---NA---
BB_Contig_34817	16	13	98	2	0.0172135	0.00823698	2.08423	2.89533	7.44017	384	---NA---
BB_Contig_41692	0	13	20	2	0.0172135	0.00823698	2.08423	2.89533	7.44017	143	---NA---
BB_Contig_53376	2	13	2	2	0.0172135	0.00823698	2.08423	2.89533	7.44017	351	tmc7 protein
BB_Contig_37707	6	13	50	2	0.0172135	0.00823698	2.08423	2.89533	7.44017	186	---NA---
BB_Contig_47844	0	13	34	2	0.0172135	0.00823698	2.08423	2.89533	7.44017	210	---NA---
BB_Contig_47593	7	13	26	2	0.0172135	0.00823698	2.08423	2.89533	7.44017	162	tyrosine-protein phosphatase 99a
BB_Contig_52678	0	13	2	2	0.0172135	0.00823698	2.08423	2.89533	7.44017	281	conserved hypothetical protein [Ixodes scapularis]
BB_Contig_7579	13	13	39	2	0.0172135	0.00823698	2.08423	2.89533	7.44017	156	---NA---
BB_Contig_14449	45	6	69	51	1.10488e-05	3.39257e-06	-5.46947	2.89257	0.134664	467	---NA---
BB_Contig_27149	0	14	105	119	6.26004e-12	1.28313e-12	-11.8917	2.89257	0.134664	516	---NA---
BB_Contig_9889	16	4	64	34	0.000406701	0.000148818	-3.82734	2.89257	0.134664	194	---NA---
BB_Contig_18588	14	2	16	17	0.0154534	0.00731659	-2.13569	2.89257	0.134664	247	---NA---
BB_Contig_34188	10	2	32	17	0.0154534	0.00731659	-2.13569	2.89257	0.134664	251	---NA---
BB_Contig_37457	0	2	29	17	0.0154534	0.00731659	-2.13569	2.89257	0.134664	200	---NA---
BB_Contig_41571	3	2	14	17	0.0154534	0.00731659	-2.13569	2.89257	0.134664	134	---NA---
BB_Contig_41643	1	2	24	17	0.0154534	0.00731659	-2.13569	2.89257	0.134664	138	---NA---
BB_Contig_44694	0	2	26	17	0.0154534	0.00731659	-2.13569	2.89257	0.134664	133	---NA---
BB_Contig_47136	2	2	15	17	0.0154534	0.00731659	-2.13569	2.89257	0.134664	149	non-ltr retrotransposon r1bmks orf2 protein
BB_Contig_7437	25	2	24	17	0.0154534	0.00731659	-2.13569	2.89257	0.134664	181	---NA---
BB_Contig_16852	38	2	101	17	0.0154534	0.00731659	-2.13569	2.89257	0.134664	279	---NA---
BB_Contig_14464	30	2	40	17	0.0154534	0.00731659	-2.13569	2.89257	0.134664	411	---NA---
BB_Contig_23950	30	2	29	17	0.0154534	0.00731659	-2.13569	2.89257	0.134664	213	---NA---
BB_Contig_32613	0	2	19	17	0.0154534	0.00731659	-2.13569	2.89257	0.134664	156	---NA---
BB_Contig_1884	1080	4411	1257	680	0	0	516.022	2.89239	7.42502	1283	cuticle protein
BB_Contig_34970	10	110	78	17	8.25926e-14	1.54766e-14	13.8103	2.88879	7.4065	387	---NA---
BB_Contig_25319	702	84	647	13	8.73888e-11	1.89718e-11	10.7219	2.88677	7.39614	1091	reverse transcriptase
BB_Contig_36766	50	35	245	296	3.92806e-28	4.63211e-29	-28.3342	2.88528	0.135346	332	cytochrome p450
BB_Contig_35358	17	142	103	22	1.5881e-17	2.58211e-18	17.588	2.88521	7.38814	295	dynein heavy chain
BB_Contig_48626	0	58	24	9	9.34345e-08	2.43621e-08	7.61328	2.88295	7.37658	249	---NA---
BB_Contig_37686	33	90	112	14	1.78231e-11	3.7323e-12	11.428	2.87939	7.35841	380	reverse transcriptase
BB_Contig_37830	3	45	19	7	3.08207e-06	9.00392e-07	6.04557	2.87939	7.35841	163	---NA---
BB_Contig_29176	24	45	28	7	3.08207e-06	9.00392e-07	6.04557	2.87939	7.35841	195	---NA---
BB_Contig_32214	20	77	50	12	5.82481e-10	1.31988e-10	9.87947	2.87672	7.34478	208	low quality protein: cubilin
BB_Contig_41408	0	5	14	42	7.5174e-05	2.51923e-05	-4.59873	2.87549	0.136267	150	transposase
BB_Contig_27339	37311	2568	34912	21553	0	0	-1979.82	2.87428	0.136382	508	cytochrome oxidase subunit i
BB_Contig_33139	6	32	28	5	0.000101567	3.45651e-05	4.46136	2.87297	7.3257	236	---NA---
BB_Contig_46836	7	32	20	5	0.000101567	3.45651e-05	4.46136	2.87297	7.3257	192	---NA---
BB_Contig_20156	23	32	31	5	0.000101567	3.45651e-05	4.46136	2.87297	7.3257	301	fch domain only protein 2
BB_Contig_3398	69	64	42	10	1.90465e-08	4.73027e-09	8.32511	2.87297	7.3257	335	---NA---
BB_Contig_42090	13	32	17	5	0.000101567	3.45651e-05	4.46136	2.87297	7.3257	176	---NA---
BB_Contig_21867	368	1322	959	207	2.17194e-154	4.8181e-156	155.317	2.86991	7.31022	214	---NA---
BB_Contig_13780	13	102	45	16	7.42157e-13	1.45401e-13	12.8374	2.86732	7.29709	503	---NA---
BB_Contig_30201	2	51	31	8	6.24935e-07	1.72807e-07	6.76244	2.86732	7.29709	256	zinc knuckle protein
BB_Contig_24680	17	51	32	8	6.24935e-07	1.72807e-07	6.76244	2.86732	7.29709	126	class type member 2
BB_Contig_14508	74	12	106	100	3.63426e-10	8.13936e-11	-10.0894	2.864	0.137357	491	---NA---
BB_Contig_44283	0	6	779	50	1.39759e-05	4.33203e-06	-5.36331	2.864	0.137357	269	---NA---
BB_Contig_8124	21	6	35	50	1.39759e-05	4.33203e-06	-5.36331	2.864	0.137357	207	---NA---
BB_Contig_31571	16	3	31	25	0.00280038	0.00115811	-2.93625	2.864	0.137357	250	---NA---
BB_Contig_39366	6	3	95	25	0.00280038	0.00115811	-2.93625	2.864	0.137357	149	---NA---
BB_Contig_36297	37	25	304	208	4.8233e-20	7.2061e-21	-20.1423	2.86169	0.137577	805	---NA---
BB_Contig_43035	10	16	190	133	3.49223e-13	6.743e-14	-13.1711	2.86039	0.137701	692	#N/A
BB_Contig_10790	73	13	120	108	6.76427e-11	1.46103e-11	-10.8353	2.85955	0.137781	614	---NA---
BB_Contig_49007	169	72	520	598	1.14208e-55	7.7748e-57	-56.1093	2.85918	0.137816	515	dc2 protein
BB_Contig_38385	6	38	27	6	2.06128e-05	6.50469e-06	5.18677	2.85786	7.24939	147	---NA---
BB_Contig_49671	8	38	2	6	2.06128e-05	6.50469e-06	5.18677	2.85786	7.24939	125	glutathione s-transferase
BB_Contig_24839	19	38	14	6	2.06128e-05	6.50469e-06	5.18677	2.85786	7.24939	194	---NA---
BB_Contig_45590	5	38	17	6	2.06128e-05	6.50469e-06	5.18677	2.85786	7.24939	165	---NA---
BB_Contig_21733	138	38	23	6	2.06128e-05	6.50469e-06	5.18677	2.85786	7.24939	500	---NA---
BB_Contig_4629	26	76	62	12	7.90356e-10	1.80485e-10	9.74356	2.85786	7.24939	337	---NA---
BB_Contig_18924	113	38	43	6	2.06128e-05	6.50469e-06	5.18677	2.85786	7.24939	404	---NA---
BB_Contig_21191	38	95	23	15	4.93225e-12	1.00513e-12	11.9978	2.85786	7.24939	330	dedicator of cytokinesis protein 1-like
BB_Contig_36101	18	95	58	15	4.93225e-12	1.00513e-12	11.9978	2.85786	7.24939	431	inositol -trisphosphate receptor
BB_Contig_43567	0	171	40	27	7.64596e-21	1.11515e-21	20.9527	2.85786	7.24939	227	---NA---
BB_Contig_6846	24	38	19	6	2.06128e-05	6.50469e-06	5.18677	2.85786	7.24939	146	microtubule-associated serine threonine-protein
BB_Contig_30861	8	19	24	3	0.00340748	0.00142991	2.84469	2.85786	7.24939	206	gtpase activating rap domain-like 3
BB_Contig_23858	35	19	21	3	0.00340748	0.00142991	2.84469	2.85786	7.24939	185	wd repeat and fyve domain-containing protein 3
BB_Contig_32208	9	19	41	3	0.00340748	0.00142991	2.84469	2.85786	7.24939	239	---NA---
BB_Contig_33247	18	19	47	3	0.00340748	0.00142991	2.84469	2.85786	7.24939	285	pol polyprotein
BB_Contig_42041	6	19	22	3	0.00340748	0.00142991	2.84469	2.85786	7.24939	161	---NA---
BB_Contig_48619	2	19	23	3	0.00340748	0.00142991	2.84469	2.85786	7.24939	140	dedicator of cytokinesis protein 3
BB_Contig_30948	12	19	30	3	0.00340748	0.00142991	2.84469	2.85786	7.24939	213	---NA---
BB_Contig_50692	8	19	8	3	0.00340748	0.00142991	2.84469	2.85786	7.24939	448	---NA---
BB_Contig_50635	14	19	10	3	0.00340748	0.00142991	2.84469	2.85786	7.24939	512	---NA---
BB_Contig_7430	24	19	20	3	0.00340748	0.00142991	2.84469	2.85786	7.24939	237	---NA---
BB_Contig_43771	2	19	15	3	0.00340748	0.00142991	2.84469	2.85786	7.24939	129	phosphorylase b kinase regulatory subunit beta
BB_Contig_15893	148	266	213	42	7.66321e-32	8.21212e-33	32.0855	2.85786	7.24939	910	qvr_drovi ame: full=protein quiver ame: full=protein sleepless flags: precursor
BB_Contig_33548	0	24	34	199	3.26033e-19	5.00583e-20	-19.3005	2.85677	0.138047	328	---NA---
BB_Contig_25985	14	2056	115	325	2.5919e-239	3.34577e-241	240.476	2.85622	7.24118	587	lipophorin precursor
BB_Contig_27183	0	14	69	116	1.2645e-11	2.62942e-12	-11.5801	2.85573	0.138146	403	---NA---
BB_Contig_8083	84	177	34	28	1.5639e-21	2.23131e-22	21.6514	2.85515	7.23577	746	#N/A
BB_Contig_2954	2329	63	132	10	2.58642e-08	6.4806e-09	8.18838	2.85025	7.21124	357	---NA---
BB_Contig_31253	0	4	31	33	0.000514595	0.000191015	-3.71893	2.8495	0.138744	273	---NA---
BB_Contig_10123	25	12	111	99	4.60165e-10	1.03595e-10	-9.98466	2.8495	0.138744	439	---NA---
BB_Contig_31438	4	4	45	33	0.000514595	0.000191015	-3.71893	2.8495	0.138744	284	---NA---
BB_Contig_33458	8	4	33	33	0.000514595	0.000191015	-3.71893	2.8495	0.138744	186	---NA---
BB_Contig_9854	26	4	49	33	0.000514595	0.000191015	-3.71893	2.8495	0.138744	298	---NA---
BB_Contig_4297	35	44	27	7	4.18969e-06	1.23759e-06	5.90742	2.84697	7.19489	262	voltage-dependent calcium channel type d subunit alpha-1
BB_Contig_30273	24	44	40	7	4.18969e-06	1.23759e-06	5.90742	2.84697	7.19489	232	---NA---
BB_Contig_19259	133	270	98	43	2.89231e-32	3.06813e-33	32.5131	2.84545	7.18728	947	rna-binding tegument protein
BB_Contig_35824	19	56	171	460	5.29901e-43	4.4818e-44	-43.3485	2.84324	0.139348	526	potassium voltage-gated channel subfamily h member 7
BB_Contig_1876	239	94	92	15	6.6976e-12	1.37469e-12	11.8618	2.84259	7.17308	731	neurogenic locus notch-like protein protein 1
BB_Contig_15837	82	188	127	30	8.9164e-23	1.22061e-23	22.9134	2.84259	7.17308	534	kinesin motor
BB_Contig_2743	423	990	202	158	1.54694e-115	4.90679e-117	116.309	2.8424	7.17212	1086	nuclease harbi1-like
BB_Contig_15481	132	401	232	64	2.10329e-47	1.64127e-48	47.7848	2.84235	7.17189	618	af134900_2pol-like protein
BB_Contig_13436	44	144	116	23	1.10241e-17	1.77914e-18	17.7498	2.84126	7.16645	586	protein fem-1 homolog b
BB_Contig_27069	16	55	304	451	3.57026e-42	3.07915e-43	-42.5116	2.84073	0.13959	606	---NA---
BB_Contig_46692	0	50	22	8	8.49664e-07	2.37422e-07	6.62448	2.83875	7.15401	206	---NA---
BB_Contig_37716	26	75	43	12	1.07558e-09	2.47236e-10	9.60689	2.83875	7.15401	160	---NA---
BB_Contig_24814	26	25	18	4	0.000684654	0.000258311	3.58786	2.83875	7.15401	182	---NA---
BB_Contig_47747	2	25	17	4	0.000684654	0.000258311	3.58786	2.83875	7.15401	160	---NA---
BB_Contig_23107	18	25	4	4	0.000684654	0.000258311	3.58786	2.83875	7.15401	152	laminin a
BB_Contig_24003	21	25	13	4	0.000684654	0.000258311	3.58786	2.83875	7.15401	178	voltage-dependent p q type calcium channel
BB_Contig_14612	57	25	87	4	0.000684654	0.000258311	3.58786	2.83875	7.15401	380	---NA---
BB_Contig_4698	160	12	310	98	5.82481e-10	1.31997e-10	-9.87944	2.83485	0.14016	1112	tpa: endonuclease-reverse transcriptase
BB_Contig_43160	5	14465	1003	2324	0	0	1678.38	2.83278	7.12445	398	---NA---
BB_Contig_7973	119	168	142	27	1.92001e-20	2.835e-21	20.5474	2.83233	7.12221	750	#N/A
BB_Contig_47748	1	31	14	5	0.000138273	4.77816e-05	4.32074	2.82716	7.09677	131	uhrf1-binding protein 1-like protein
BB_Contig_4115	41	31	19	5	0.000138273	4.77816e-05	4.32074	2.82716	7.09677	269	---NA---
BB_Contig_6976	44	31	24	5	0.000138273	4.77816e-05	4.32074	2.82716	7.09677	189	synaptotagmin 4
BB_Contig_44270	4	31	21	5	0.000138273	4.77816e-05	4.32074	2.82716	7.09677	129	---NA---
BB_Contig_28522	31	18899	5744	3050	0	0	2190.73	2.82632	7.09265	362	PREDICTED: hypothetical protein LOC100576916 [Apis mellifera]
BB_Contig_3435	53	136	31	22	9.9623e-17	1.66798e-17	16.7778	2.82293	7.07596	293	transmembrane protein 132c
BB_Contig_9719	31	173	88	28	5.35017e-21	7.75588e-22	21.1104	2.82217	7.07225	327	---NA---
BB_Contig_34059	8	74	42	12	1.46385e-09	3.39278e-10	9.46944	2.81939	7.05862	309	multiple pdz domain
BB_Contig_23347	31	37	9	6	2.807e-05	8.9791e-06	5.04677	2.81939	7.05862	246	---NA---
BB_Contig_20904	19013	1003	16541	8081	0	0	-739.681	2.81532	0.142071	336	cytochrome b
BB_Contig_5747	221	209	89	34	3.94822e-25	5.0411e-26	25.2975	2.81479	7.03618	716	#N/A
BB_Contig_2280	191	86	40	14	6.07466e-11	1.30964e-11	10.8828	2.81381	7.03137	754	neurogenic locus notch-like protein protein 1
BB_Contig_30793	4	43	16	7	5.69893e-06	1.70652e-06	5.76789	2.81381	7.03137	181	---NA---
BB_Contig_47855	6	43	30	7	5.69893e-06	1.70652e-06	5.76789	2.81381	7.03137	235	carbohydrate kinase-like
BB_Contig_12007	133	973	461	159	3.7945e-113	1.24244e-114	113.906	2.80831	7.00463	943	rho-related btb domain-containing protein 1
BB_Contig_7351	38	55	39	9	2.35301e-07	6.31145e-08	7.19987	2.80633	6.99503	329	transcriptional repressor
BB_Contig_25972	4	6	104	48	2.24384e-05	7.11279e-06	-5.14796	2.8051	0.14308	412	---NA---
BB_Contig_4716	12	3	116	24	0.00355598	0.00149779	-2.82455	2.8051	0.14308	503	---NA---
BB_Contig_50014	5	3	20	24	0.00355598	0.00149779	-2.82455	2.8051	0.14308	276	---NA---
BB_Contig_19653	1361	2	34	16	0.0196831	0.009529	-2.02095	2.8051	0.14308	382	tpa: cuticle protein
BB_Contig_21048	18	2	18	16	0.0196831	0.009529	-2.02095	2.8051	0.14308	272	isoform b
BB_Contig_33906	6	2	114	16	0.0196831	0.009529	-2.02095	2.8051	0.14308	443	seven transmembrane helix receptor
BB_Contig_41737	0	2	13	16	0.0196831	0.009529	-2.02095	2.8051	0.14308	138	---NA---
BB_Contig_44751	0	2	25	16	0.0196831	0.009529	-2.02095	2.8051	0.14308	175	---NA---
BB_Contig_33752	2	2	29	16	0.0196831	0.009529	-2.02095	2.8051	0.14308	213	---NA---
BB_Contig_1719	795	1	20	8	0.11266	0.0667789	-1.17536	2.8051	0.14308	455	---NA---
BB_Contig_22024	1358	1	95	8	0.11266	0.0667789	-1.17536	2.8051	0.14308	109	---NA---
BB_Contig_16877	8	1	46	8	0.11266	0.0667789	-1.17536	2.8051	0.14308	561	---NA---
BB_Contig_18953	41	0	6	8	0.11266	0.0667789	-1.17536	2.8051	0.14308	246	---NA---
BB_Contig_19960	43	0	13	8	0.11266	0.0667789	-1.17536	2.8051	0.14308	224	---NA---
BB_Contig_21034	72	1	9	8	0.11266	0.0667789	-1.17536	2.8051	0.14308	472	glucose dehydrogenase
BB_Contig_22004	787	1	246	8	0.11266	0.0667789	-1.17536	2.8051	0.14308	113	---NA---
BB_Contig_22276	16	1	9	8	0.11266	0.0667789	-1.17536	2.8051	0.14308	206	transducin -like 3
BB_Contig_24188	38	0	12	8	0.11266	0.0667789	-1.17536	2.8051	0.14308	242	---NA---
BB_Contig_24207	23	0	6	8	0.11266	0.0667789	-1.17536	2.8051	0.14308	133	---NA---
BB_Contig_25937	0	0	53	8	0.11266	0.0667789	-1.17536	2.8051	0.14308	229	---NA---
BB_Contig_28898	17	1	45	8	0.11266	0.0667789	-1.17536	2.8051	0.14308	179	---NA---
BB_Contig_29827	0	0	265	8	0.11266	0.0667789	-1.17536	2.8051	0.14308	436	---NA---
BB_Contig_30106	2	0	49	8	0.11266	0.0667789	-1.17536	2.8051	0.14308	324	---NA---
BB_Contig_30962	0	0	17	8	0.11266	0.0667789	-1.17536	2.8051	0.14308	184	---NA---
BB_Contig_31761	20	1	55	8	0.11266	0.0667789	-1.17536	2.8051	0.14308	378	---NA---
BB_Contig_32777	8	0	16	8	0.11266	0.0667789	-1.17536	2.8051	0.14308	142	---NA---
BB_Contig_35669	2	0	64	8	0.11266	0.0667789	-1.17536	2.8051	0.14308	339	---NA---
BB_Contig_37165	16	1	52	8	0.11266	0.0667789	-1.17536	2.8051	0.14308	199	transposable element tc3 transposase
BB_Contig_39145	8	0	16	8	0.11266	0.0667789	-1.17536	2.8051	0.14308	152	---NA---
BB_Contig_39830	8	0	32	8	0.11266	0.0667789	-1.17536	2.8051	0.14308	201	---NA---
BB_Contig_39863	0	0	15	8	0.11266	0.0667789	-1.17536	2.8051	0.14308	145	---NA---
BB_Contig_39917	2	0	20	8	0.11266	0.0667789	-1.17536	2.8051	0.14308	149	---NA---
BB_Contig_3999	74	1	84	8	0.11266	0.0667789	-1.17536	2.8051	0.14308	417	---NA---
BB_Contig_40543	28	1	30	8	0.11266	0.0667789	-1.17536	2.8051	0.14308	243	---NA---
BB_Contig_41023	10	1	16	8	0.11266	0.0667789	-1.17536	2.8051	0.14308	140	---NA---
BB_Contig_41061	10	0	17	8	0.11266	0.0667789	-1.17536	2.8051	0.14308	141	---NA---
BB_Contig_41307	0	0	17	8	0.11266	0.0667789	-1.17536	2.8051	0.14308	134	---NA---
BB_Contig_41709	0	1	16	8	0.11266	0.0667789	-1.17536	2.8051	0.14308	163	---NA---
BB_Contig_41912	0	1	17	8	0.11266	0.0667789	-1.17536	2.8051	0.14308	156	---NA---
BB_Contig_41975	4	1	20	8	0.11266	0.0667789	-1.17536	2.8051	0.14308	148	---NA---
BB_Contig_42151	0	1	12	8	0.11266	0.0667789	-1.17536	2.8051	0.14308	138	---NA---
BB_Contig_42233	0	1	13	8	0.11266	0.0667789	-1.17536	2.8051	0.14308	144	---NA---
BB_Contig_43217	6	0	30	8	0.11266	0.0667789	-1.17536	2.8051	0.14308	127	---NA---
BB_Contig_43916	980	1	134	8	0.11266	0.0667789	-1.17536	2.8051	0.14308	190	---NA---
BB_Contig_44134	7	1	20	8	0.11266	0.0667789	-1.17536	2.8051	0.14308	124	---NA---
BB_Contig_44182	0	1	40	8	0.11266	0.0667789	-1.17536	2.8051	0.14308	201	---NA---
BB_Contig_45232	0	0	16	8	0.11266	0.0667789	-1.17536	2.8051	0.14308	122	---NA---
BB_Contig_46046	5	0	22	8	0.11266	0.0667789	-1.17536	2.8051	0.14308	131	---NA---
BB_Contig_46277	4	0	18	8	0.11266	0.0667789	-1.17536	2.8051	0.14308	138	---NA---
BB_Contig_47175	4	0	8	8	0.11266	0.0667789	-1.17536	2.8051	0.14308	125	---NA---
BB_Contig_47612	3	0	12	8	0.11266	0.0667789	-1.17536	2.8051	0.14308	152	---NA---
BB_Contig_47630	0	1	9	8	0.11266	0.0667789	-1.17536	2.8051	0.14308	124	---NA---
BB_Contig_47699	0	0	15	8	0.11266	0.0667789	-1.17536	2.8051	0.14308	125	---NA---
BB_Contig_47835	12	0	37	8	0.11266	0.0667789	-1.17536	2.8051	0.14308	354	---NA---
BB_Contig_47978	1	1	13	8	0.11266	0.0667789	-1.17536	2.8051	0.14308	132	---NA---
BB_Contig_48182	15	1	9	8	0.11266	0.0667789	-1.17536	2.8051	0.14308	142	---NA---
BB_Contig_48320	0	0	9	8	0.11266	0.0667789	-1.17536	2.8051	0.14308	137	---NA---
BB_Contig_48354	0	0	14	8	0.11266	0.0667789	-1.17536	2.8051	0.14308	154	---NA---
BB_Contig_48433	11	0	19	8	0.11266	0.0667789	-1.17536	2.8051	0.14308	158	---NA---
BB_Contig_48453	0	0	11	8	0.11266	0.0667789	-1.17536	2.8051	0.14308	131	---NA---
BB_Contig_48702	0	0	9	8	0.11266	0.0667789	-1.17536	2.8051	0.14308	130	---NA---
BB_Contig_48816	2	1	10	8	0.11266	0.0667789	-1.17536	2.8051	0.14308	138	---NA---
BB_Contig_51102	4	0	0	8	0.11266	0.0667789	-1.17536	2.8051	0.14308	447	---NA---
BB_Contig_51325	5	1	2	8	0.11266	0.0667789	-1.17536	2.8051	0.14308	235	---NA---
BB_Contig_51413	0	0	4	8	0.11266	0.0667789	-1.17536	2.8051	0.14308	462	---NA---
BB_Contig_51830	0	1	0	8	0.11266	0.0667789	-1.17536	2.8051	0.14308	300	---NA---
BB_Contig_51858	2	0	4	8	0.11266	0.0667789	-1.17536	2.8051	0.14308	452	---NA---
BB_Contig_52000	0	0	37	8	0.11266	0.0667789	-1.17536	2.8051	0.14308	418	---NA---
BB_Contig_52145	0	1	2	8	0.11266	0.0667789	-1.17536	2.8051	0.14308	331	---NA---
BB_Contig_52306	2	1	1	8	0.11266	0.0667789	-1.17536	2.8051	0.14308	334	---NA---
BB_Contig_52796	0	0	9	8	0.11266	0.0667789	-1.17536	2.8051	0.14308	324	---NA---
BB_Contig_53340	0	0	14	8	0.11266	0.0667789	-1.17536	2.8051	0.14308	360	---NA---
BB_Contig_53452	21	1	50	8	0.11266	0.0667789	-1.17536	2.8051	0.14308	392	---NA---
BB_Contig_53556	2	0	21	8	0.11266	0.0667789	-1.17536	2.8051	0.14308	223	---NA---
BB_Contig_6773	69	1	66	8	0.11266	0.0667789	-1.17536	2.8051	0.14308	241	---NA---
BB_Contig_19180	842	0	8	8	0.11266	0.0667789	-1.17536	2.8051	0.14308	792	replicase polyprotein 1a
BB_Contig_19598	6204	0	3	8	0.11266	0.0667789	-1.17536	2.8051	0.14308	912	osiris 9
BB_Contig_3052	49	0	262	8	0.11266	0.0667789	-1.17536	2.8051	0.14308	485	virulent strain associated lipoprotein
BB_Contig_32964	7	0	52	8	0.11266	0.0667789	-1.17536	2.8051	0.14308	204	---NA---
BB_Contig_37268	116	0	121	8	0.11266	0.0667789	-1.17536	2.8051	0.14308	132	---NA---
BB_Contig_43750	18	1	68	8	0.11266	0.0667789	-1.17536	2.8051	0.14308	247	---NA---
BB_Contig_53288	0	0	6	8	0.11266	0.0667789	-1.17536	2.8051	0.14308	367	---NA---
BB_Contig_6201	156	61	142	10	4.79779e-08	1.2243e-08	7.91211	2.8037	6.98231	570	#N/A
BB_Contig_16188	65	895	5835	7151	0	0	-653.992	2.80329	0.14326	684	---NA---
BB_Contig_17617	296	774	206	127	3.78788e-90	1.60072e-91	90.7957	2.8024	6.976	469	ly-6 neurotoxin-related protein
BB_Contig_30467	15	79	26	13	4.07429e-10	9.14858e-11	10.0386	2.79824	6.9559	219	PREDICTED: similar to BMKETTIN [Tribolium castaneum]
BB_Contig_7895	24	85	31	14	8.29609e-11	1.79922e-11	10.7449	2.79693	6.94961	235	uncharacterized protein kiaa1109
BB_Contig_14457	2870	37	3521	294	9.67545e-28	1.15262e-28	-27.9383	2.79532	0.144053	191	cytochrome b
BB_Contig_24248	67	97	38	16	3.46485e-12	7.00524e-13	12.1546	2.79481	6.93939	486	---NA---
BB_Contig_7268	50	109	76	18	1.44789e-13	2.74713e-14	13.5611	2.79315	6.93144	323	odd oz protein
BB_Contig_4406	116	302	63	50	9.58742e-36	9.39648e-37	36.027	2.78944	6.91363	577	cad87_drome ame: full=cadherin-87a flags: precursor
BB_Contig_9605	69	33257	9544	5515	0	0	3836	2.78712	6.90251	1072	---NA---
BB_Contig_32514	4	20	59	158	2.25245e-15	3.9743e-16	-15.4007	2.78696	0.144891	305	---NA---
BB_Contig_15391	57	217	104	36	5.72435e-26	7.14682e-27	26.1459	2.78652	6.89964	521	ras gtp exchange son of sevenless
BB_Contig_29229	4	241	47	40	1.007e-28	1.16848e-29	28.9324	2.78586	6.89646	306	cytochrome p450 cyp4-like protein
BB_Contig_30731	5	36	33	6	3.83792e-05	1.24425e-05	4.90509	2.77986	6.86785	190	---NA---
BB_Contig_41960	12	30	15	5	0.000189146	6.63637e-05	4.17807	2.77986	6.86785	154	---NA---
BB_Contig_44357	37	24	44	4	0.000937199	0.000359944	3.44376	2.77986	6.86785	207	---NA---
BB_Contig_19333	49	54	28	9	3.21478e-07	8.71072e-08	7.05995	2.77986	6.86785	555	---NA---
BB_Contig_20476	54	72	36	12	2.72502e-09	6.42359e-10	9.19222	2.77986	6.86785	236	upf0439 protein c9orf30-like protein
BB_Contig_24168	68	48	10	8	1.58627e-06	4.51913e-07	6.34495	2.77986	6.86785	491	protein turtle
BB_Contig_30394	15	72	25	12	2.72502e-09	6.42359e-10	9.19222	2.77986	6.86785	231	cytochrome p450
BB_Contig_33981	18	36	119	6	3.83792e-05	1.24425e-05	4.90509	2.77986	6.86785	451	---NA---
BB_Contig_4052	39	48	15	8	1.58627e-06	4.51913e-07	6.34495	2.77986	6.86785	212	---NA---
BB_Contig_43604	30	48	52	8	1.58627e-06	4.51913e-07	6.34495	2.77986	6.86785	371	adenylate cyclase
BB_Contig_7410	68	84	37	14	1.13413e-10	2.47559e-11	10.6063	2.77986	6.86785	244	nose resistant to fluoxetine protein 6
BB_Contig_19067	43	24	17	4	0.000937199	0.000359944	3.44376	2.77986	6.86785	214	---NA---
BB_Contig_20577	26	24	8	4	0.000937199	0.000359944	3.44376	2.77986	6.86785	208	---NA---
BB_Contig_22460	31	24	9	4	0.000937199	0.000359944	3.44376	2.77986	6.86785	147	---NA---
BB_Contig_19413	546	24	14	4	0.000937199	0.000359944	3.44376	2.77986	6.86785	1022	doublesex cognate 73a
BB_Contig_31845	36	54	53	9	3.21478e-07	8.71072e-08	7.05995	2.77986	6.86785	222	---NA---
BB_Contig_32659	17	36	60	6	3.83792e-05	1.24425e-05	4.90509	2.77986	6.86785	386	---NA---
BB_Contig_8109	25	24	24	4	0.000937199	0.000359944	3.44376	2.77986	6.86785	188	rho rac guanine nucleotide exchange
BB_Contig_24269	22	24	15	4	0.000937199	0.000359944	3.44376	2.77986	6.86785	163	---NA---
BB_Contig_41357	11	24	19	4	0.000937199	0.000359944	3.44376	2.77986	6.86785	172	---NA---
BB_Contig_44019	2	24	18	4	0.000937199	0.000359944	3.44376	2.77986	6.86785	177	huntingtin
BB_Contig_45453	5	18	15	3	0.00466985	0.00200268	2.69839	2.77986	6.86785	131	---NA---
BB_Contig_23197	31	24	6	4	0.000937199	0.000359944	3.44376	2.77986	6.86785	139	sodium solute symporter
BB_Contig_19354	280	18	0	3	0.00466985	0.00200268	2.69839	2.77986	6.86785	802	---NA---
BB_Contig_20562	28	18	13	3	0.00466985	0.00200268	2.69839	2.77986	6.86785	197	zinc finger protein
BB_Contig_46225	16	18	28	3	0.00466985	0.00200268	2.69839	2.77986	6.86785	206	---NA---
BB_Contig_46941	3	18	16	3	0.00466985	0.00200268	2.69839	2.77986	6.86785	187	---NA---
BB_Contig_51261	12	18	27	3	0.00466985	0.00200268	2.69839	2.77986	6.86785	433	---NA---
BB_Contig_31865	12	18	34	3	0.00466985	0.00200268	2.69839	2.77986	6.86785	197	---NA---
BB_Contig_20741	63	12	0	2	0.0236247	0.0116411	1.93401	2.77986	6.86785	251	retrotransposon unclassified
BB_Contig_20534	29	12	13	2	0.0236247	0.0116411	1.93401	2.77986	6.86785	180	---NA---
BB_Contig_24494	18	12	12	2	0.0236247	0.0116411	1.93401	2.77986	6.86785	136	---NA---
BB_Contig_42121	2	12	14	2	0.0236247	0.0116411	1.93401	2.77986	6.86785	140	---NA---
BB_Contig_46526	15	12	15	2	0.0236247	0.0116411	1.93401	2.77986	6.86785	150	---NA---
BB_Contig_50564	12	12	22	2	0.0236247	0.0116411	1.93401	2.77986	6.86785	243	---NA---
BB_Contig_18354	13	12	7	2	0.0236247	0.0116411	1.93401	2.77986	6.86785	442	---NA---
BB_Contig_23333	21	12	3	2	0.0236247	0.0116411	1.93401	2.77986	6.86785	156	cadherin-like protein
BB_Contig_24580	18	12	8	2	0.0236247	0.0116411	1.93401	2.77986	6.86785	226	---NA---
BB_Contig_25122	40	12	19	2	0.0236247	0.0116411	1.93401	2.77986	6.86785	242	---NA---
BB_Contig_39942	2	12	13	2	0.0236247	0.0116411	1.93401	2.77986	6.86785	136	---NA---
BB_Contig_46806	0	12	18	2	0.0236247	0.0116411	1.93401	2.77986	6.86785	130	---NA---
BB_Contig_48749	7	12	22	2	0.0236247	0.0116411	1.93401	2.77986	6.86785	124	---NA---
BB_Contig_23440	11	12	10	2	0.0236247	0.0116411	1.93401	2.77986	6.86785	135	major facilitator superfamily domain-containing protein 6-a-like
BB_Contig_24524	20	12	5	2	0.0236247	0.0116411	1.93401	2.77986	6.86785	156	isoform s
BB_Contig_33576	7	12	15	2	0.0236247	0.0116411	1.93401	2.77986	6.86785	158	---NA---
BB_Contig_49736	2	12	5	2	0.0236247	0.0116411	1.93401	2.77986	6.86785	457	---NA---
BB_Contig_20180	25	12	9	2	0.0236247	0.0116411	1.93401	2.77986	6.86785	216	turtle isoform
BB_Contig_20326	43	12	15	2	0.0236247	0.0116411	1.93401	2.77986	6.86785	188	---NA---
BB_Contig_24176	19	12	8	2	0.0236247	0.0116411	1.93401	2.77986	6.86785	142	map kinase-activating death domain protein
BB_Contig_24316	26	12	16	2	0.0236247	0.0116411	1.93401	2.77986	6.86785	185	---NA---
BB_Contig_40627	6	12	22	2	0.0236247	0.0116411	1.93401	2.77986	6.86785	140	---NA---
BB_Contig_41661	6	12	22	2	0.0236247	0.0116411	1.93401	2.77986	6.86785	196	---NA---
BB_Contig_15462	43	282	54	47	2.09168e-33	2.15123e-34	33.6673	2.77986	6.86785	360	---NA---
BB_Contig_1499	130	186	78	31	2.16783e-22	3.00768e-23	22.5218	2.77986	6.86785	526	glucose dehydrogenase
BB_Contig_20915	715	6	252	0	0.123696	0.074436	1.12822	2.77986	6.86785	183	---NA---
BB_Contig_22796	112	6	100	0	0.123696	0.074436	1.12822	2.77986	6.86785	225	myofilin isoform b
[truncated: 13,002 more rows]
