# Supplementary material for: RNA-Seq and molecular docking reveal multi-level pesticide resistance in the bed bug
Source: BMC Genomics. 2012 Jan 6;13:6. doi: 10.1186/1471-2164-13-6 (PMC3273426; doi:10.1186/1471-2164-13-6)
Supplement: Additional file 7 — Gene ontology (GO) term enrichment of top differentials of Cimex lectularius. GO term enrichment of top 5,000 differentially expressed ESTs of pesticide-resistant and pesticide-susceptible Cimex lectularius. [file 1471-2164-13-6-S7.XLS]

## Sheet: Down in res
Contig	PR1	PR2	PS1	PS2	RS.QVAL	RS.PVAL	RS.NLP	RS.ALFCA	RS.FCA	Seq.Len	Seq. Description
BB_Contig_307	52689	60374	136249	210592	0	0	-12653.2	1.60756	0.328154	2281	hexamerin 2 beta
BB_Contig_29069	6	61378	6569	132820	0	0	-3699.33	0.918784	0.528955	1695	vitellogenin
BB_Contig_27638	9	143266	13172	250817	0	0	-3577.41	0.613044	0.653816	2895	vitellogenin
BB_Contig_17778	1736	20696	7473	60482	0	0	-2943.87	1.35226	0.391678	1230	lysosomal aspartic protease
BB_Contig_26076	0	10760	19624	39926	0	0	-2547.93	1.69676	0.308479	462	vitellogenin
BB_Contig_1467	2396	12703	9264	38968	0	0	-2023.75	1.42223	0.373136	799	protein takeout
BB_Contig_27339	37311	2568	34912	21553	0	0	-1979.82	2.87428	0.136382	508	cytochrome oxidase subunit i
BB_Contig_36625	0	6685	3851	27994	0	0	-1973.39	1.87122	0.273342	553	vitellogenin
BB_Contig_35698	36063	6662	44319	27641	0	0	-1935.24	1.85789	0.27588	1508	nadh dehydrogenase subunit 4
BB_Contig_2777	1603	58006	77276	107343	0	0	-1889.15	0.693059	0.618541	1810	alpha 1a
BB_Contig_17427	13839	6297	20614	25172	0	0	-1712.6	1.80419	0.286342	1121	---NA---
BB_Contig_12471	5721	13669	21689	37666	0	0	-1682.96	1.26746	0.41539	1729	fatty acid
BB_Contig_27313	488	13434	16603	37087	0	0	-1661.84	1.27013	0.414623	749	cg17377 cg17377-pa
BB_Contig_21798	1477	1998	1487	17498	0	0	-1614.37	2.93567	0.1307	705	---NA---
BB_Contig_16548	1083	10409	9443	31391	0	0	-1595.06	1.39762	0.379554	930	50 kda midgut protein
BB_Contig_27317	1292	76769	40989	129503	0	0	-1576.09	0.559495	0.67854	2539	rab family gtpase
BB_Contig_11459	83	3468	15726	18681	0	0	-1525.69	2.2345	0.212495	969	nhl repeat-containing protein 2-like
BB_Contig_12236	282	8764	23812	27417	0	0	-1459.79	1.45051	0.365891	1069	---NA---
BB_Contig_26721	442	36375	22998	69445	0	0	-1358.52	0.738028	0.599558	1794	---NA---
BB_Contig_27215	426	3615	14485	17292	0	0	-1329.77	2.06314	0.239294	819	---NA---
BB_Contig_10550	1132	26982	44640	54444	0	0	-1261.04	0.817881	0.567275	2132	tubulin beta-2c chain
BB_Contig_49165	1515	3335	8714	16073	0	0	-1241.43	2.07399	0.237503	434	---NA---
BB_Contig_14784	970	23632	28987	47746	0	0	-1110.19	0.819743	0.566543	1425	endocuticle structural glycoprotein bd-2
BB_Contig_9101	871	23281	36285	46660	0	0	-1060.2	0.808138	0.571118	1529	hypothetical protein SINV_12200 [Solenopsis invicta]
BB_Contig_26310	4	139979	25177	203908	0	0	-1049.5	0.347813	0.785775	2113	vitellogenin
BB_Contig_11120	780	40448	28442	71051	0	0	-1028.59	0.617891	0.651623	3433	viral a-type inclusion protein
BB_Contig_11037	8	21753	21234	43755	0	0	-1004.7	0.813338	0.569064	618	astakine
BB_Contig_11083	262	25238	15843	48667	0	0	-983.623	0.752451	0.593594	919	protein
BB_Contig_2461	341436	32541	194493	58870	0	0	-955.413	0.660379	0.632712	4162	cg41536 cg41536- partial
BB_Contig_14379	4526	12680	13960	28699	0	0	-889.478	0.98355	0.505734	566	---NA---
BB_Contig_11197	481	1224	634	9489	0	0	-863.363	2.75976	0.147649	573	---NA---
BB_Contig_49099	197658	10382	46771	24690	0	0	-850.504	1.05495	0.481315	2345	ac1147-like protein
BB_Contig_28404	644	22764	26170	43316	0	0	-838.914	0.733251	0.601547	1393	beta-2 tubulin
BB_Contig_2460	480	14120	14053	30207	0	0	-819.09	0.902248	0.535053	586	hypothetical protein Phum_PHUM310980 [Pediculus humanus corporis]
BB_Contig_8400	1519	66423	47853	103093	0	0	-815.197	0.439296	0.737494	3348	hypothetical protein SINV_07717 [Solenopsis invicta]
BB_Contig_11088	10439	22901	24215	43055	0	0	-801.169	0.715875	0.608836	7395	fatty acid synthase
BB_Contig_12079	122	25682	3809	46961	0	0	-792.971	0.67581	0.625981	1380	cathepsin b
BB_Contig_9590	324	16397	21172	33367	0	0	-792.242	0.830095	0.562492	910	leukocyte surface antigen cd53
BB_Contig_12670	1076	58126	33714	91554	0	0	-788.618	0.460544	0.726712	5166	viral a-type inclusion protein repeat containing protein
BB_Contig_6460	874	12968	15429	28086	0	0	-785.285	0.92	0.528509	1675	coiled-coil domain containing 19
BB_Contig_28449	1868	5944	16210	16737	0	0	-773.624	1.29864	0.406509	327	---NA---
BB_Contig_10577	1016	14666	27023	30530	0	0	-771.395	0.862857	0.549863	967	---NA---
BB_Contig_401	14557	5294	10437	15617	0	0	-771.324	1.36579	0.388021	1426	af373882_1mucin-like protein 1
BB_Contig_26584	644	25162	22853	45928	0	0	-770.559	0.673232	0.6271	1714	beta 2c
BB_Contig_27329	5	14246	4323	29826	0	0	-765.153	0.871118	0.546723	3411	vitellogenin
BB_Contig_5609	332	16923	19821	33562	0	0	-739.866	0.792948	0.577163	2020	glutamate dehydrogenase
BB_Contig_20904	19013	1003	16541	8081	0	0	-739.681	2.81532	0.142071	336	cytochrome b
BB_Contig_14522	822	5105	3386	14924	0	0	-728.077	1.35276	0.391543	628	AT18312p [Drosophila melanogaster]
BB_Contig_9229	312	10855	17744	24138	0	0	-718.88	0.958051	0.514752	1696	---NA---
BB_Contig_36693	8050	1364	7581	8030	0	0	-680.873	2.36266	0.194432	122	---NA---
BB_Contig_36780	1230	3348	13875	11464	0	0	-677.447	1.58084	0.334286	258	---NA---
BB_Contig_9455	199	9810	7505	22036	0	0	-671.817	0.972642	0.509572	881	calmodulin 4
BB_Contig_16188	65	895	5835	7151	0	0	-653.992	2.80329	0.14326	684	---NA---
BB_Contig_8724	11535	8635	16580	19955	0	0	-647.827	1.01359	0.495313	614	#N/A
BB_Contig_7483	221676	9313	44420	20914	0	0	-637.306	0.972256	0.509708	5416	ac1147-like protein
BB_Contig_11108	496	30142	18766	50932	0	0	-625.573	0.561902	0.677409	3367	viral a-type inclusion protein
BB_Contig_12810	499	14556	16837	28675	0	0	-619.834	0.783284	0.581043	1475	---NA---
BB_Contig_37884	343	1827	4081	8283	0	0	-617.63	1.98578	0.252476	710	#N/A
BB_Contig_35808	1097	9861	1927	21563	0	0	-617.475	0.933857	0.523457	742	#N/A
BB_Contig_17494	521	27352	1055	46720	0	0	-602.087	0.577499	0.670125	735	apolipoprotein d-like
BB_Contig_49115	872	2554	3058	9396	0	0	-596.23	1.68439	0.311134	1057	accessory gland protein
BB_Contig_4197	252	9932	12708	21442	0	0	-595.217	0.915388	0.530201	1562	---NA---
BB_Contig_25455	605	26158	18162	44932	0	0	-593.313	0.585596	0.666374	1056	---NA---
BB_Contig_7048	6814	5186	34523	13707	0	0	-573.981	1.20732	0.433071	1381	eukaryotic initiation factor 4b protein
BB_Contig_11576	1610	21862	17002	38606	0	0	-571.559	0.625504	0.648193	2637	kynurenine aminotransferase
BB_Contig_17450	365	4925	3305	13152	0	0	-560.216	1.22219	0.428631	422	predicted protein [Nematostella vectensis]
BB_Contig_33808	647	18424	19499	33508	0	0	-555.262	0.668024	0.629368	1323	nucleosome assembly protein 1-like 1
BB_Contig_8988	537	2576	3265	9034	0	0	-547.462	1.61534	0.326389	2107	sulfhydryl oxidase 1
BB_Contig_6464	670	13731	21229	26598	0	0	-546.058	0.758986	0.590912	1688	bt [Drosophila grimshawi]
BB_Contig_1064	11318	378	11030	6050	0	0	-539.345	3.80558	0.0715164	226	cytochrome c oxidase subunit i
BB_Contig_9794	45308	97474	82596	137313	0	0	-535.224	0.299484	0.812543	2812	heat shock protein 90
BB_Contig_10409	2855	20408	13620	35884	0	0	-522.356	0.619311	0.650982	3055	aconitate mitochondrial
BB_Contig_4916	248	10862	8410	21907	0	0	-507.722	0.817207	0.56754	1938	conserved plasmodium protein
BB_Contig_36794	0	2344	9064	8289	0	0	-506.629	1.62733	0.323687	215	vitellogenin
BB_Contig_1408	8278	1375	3145	6563	0	0	-505.103	2.06003	0.239811	4040	brain chitinase and chia
BB_Contig_13065	492	23391	20239	39768	0	0	-502.342	0.570759	0.673262	2633	enolase-phosphatase e-1
BB_Contig_5265	323	9640	11856	19997	0	0	-501.086	0.857783	0.5518	946	---NA---
BB_Contig_203	576	38717	26323	60437	0	0	-494.974	0.44757	0.733277	1301	phosphatidylinositol 4-kinase type 2-beta
BB_Contig_1300	11535	4923	25363	12475	0	0	-485.89	1.14653	0.451709	7485	retroelement polyprotein
BB_Contig_28455	0	3829	9894	10657	0	0	-484.678	1.28187	0.411263	788	astakine variant 1
BB_Contig_33812	118	4578	5686	11867	0	0	-481.079	1.17927	0.441575	1012	PREDICTED: hypothetical protein LOC100576779 [Apis mellifera]
BB_Contig_27467	528	4172	4339	11187	0	0	-479.937	1.22812	0.426874	559	peritrophic matrix protein 9
BB_Contig_66	702	19452	25755	33951	0	0	-479.714	0.60864	0.655814	1800	leucine aminopeptidase
BB_Contig_11806	534	14198	16248	26420	0	0	-475.291	0.701048	0.615125	1190	hypothetical protein TcasGA2_TC002369 [Tribolium castaneum]
BB_Contig_2193	803	2491	2206	8287	0	0	-475.186	1.53923	0.344069	2079	dna-directed rna polymerase i subunit rpa49
BB_Contig_3552	1518	88568	48186	124437	0	0	-473.651	0.295663	0.814698	1858	cytosol aminopeptidase
BB_Contig_26733	1092	22943	39957	38656	0	0	-469.034	0.557743	0.679364	604	---NA---
BB_Contig_4785	950	28157	18489	45771	0	0	-467.512	0.506045	0.70415	1768	heterogeneous nuclear ribonucleoprotein l
BB_Contig_13620	334	10066	6965	20220	0	0	-463.365	0.811397	0.56983	838	nudix (nucleoside diphosphate linked moiety x)-type motif 1
BB_Contig_10444	589	25926	19066	42658	0	0	-462.854	0.523521	0.695672	1379	---NA---
BB_Contig_25311	205	8200	10010	17395	0	0	-462.387	0.890082	0.539584	1018	---NA---
BB_Contig_8595	129	17361	6153	30739	0	0	-460.192	0.629325	0.646479	1897	dynein heavy chain axonemal-like
BB_Contig_13875	3073	2427	4177	8049	0	0	-459.999	1.53474	0.345141	1888	alkaline tissue-nonspecific isozyme
BB_Contig_9198	350	3177	5744	9332	0	0	-458.862	1.35963	0.389683	2539	dentin sialophosphoprotein
BB_Contig_88	388	3635	3363	10093	0	0	-457.458	1.27843	0.412243	1500	domain-containing protein
BB_Contig_26920	165	4638	14120	11707	0	0	-452.878	1.1409	0.453476	679	---NA---
BB_Contig_8559	120	10462	5197	20688	0	0	-452.728	0.78874	0.578849	2079	sluggish isoform a
BB_Contig_2330	449	9829	14459	19742	0	0	-452.32	0.811256	0.569885	940	---NA---
BB_Contig_8859	269	16655	15809	29536	0	0	-445.016	0.631624	0.64545	2781	kinesin-like protein klp10a
BB_Contig_31361	899	619	2676	4838	0	0	-441.535	2.7715	0.146452	340	---NA---
BB_Contig_16381	335	13349	12770	24701	0	0	-435.867	0.692943	0.618591	1962	cg14609 cg14609-pa
BB_Contig_32457	111	143	5561	7040	0	0	-432.336	5.42659	0.0232505	304	---NA---
BB_Contig_12993	456	1023	1901	5327	0	0	-429.446	2.18562	0.219817	1713	inositol-3-phosphate synthase 1-a
BB_Contig_10549	377	30321	13193	47942	0	0	-422.686	0.466078	0.72393	960	hypothetical protein AND_20055 [Anopheles darlingi]
BB_Contig_10290	264	9857	13573	19446	0	0	-422.665	0.785358	0.580208	1375	cg6332-pa
BB_Contig_28580	0	1550	3186	6181	0	0	-420.951	1.80068	0.28704	291	vitellogenin [Homalodisca vitripennis]
BB_Contig_72	13231	949	12366	5122	0	0	-419.871	2.23733	0.212078	1783	interleukin-1 receptor-associated kinase 4
BB_Contig_25570	56	3444	4329	9424	0	0	-417.757	1.25736	0.418309	1907	---NA---
BB_Contig_26719	233	9409	12397	18709	0	0	-416.34	0.796724	0.575655	940	calcyphosin-like protein
BB_Contig_5991	548	15584	14184	27546	0	0	-409.805	0.626882	0.647574	1073	calcyphosin-like protein
BB_Contig_29646	179	1185	7298	5382	0	0	-402.312	1.98836	0.252025	1184	---NA---
BB_Contig_13974	171	5904	7849	13224	0	0	-401.163	0.968499	0.511038	1340	protofilament ribbon protein
BB_Contig_9833	209	7454	11683	15604	0	0	-400.92	0.870934	0.546793	948	tctex1 domain-containing protein 1
BB_Contig_26703	485	17053	12862	29366	0	0	-392.494	0.589226	0.664699	1828	heterogeneous nuclear ribonucleoprotein l
BB_Contig_12575	375	16964	14661	29211	0	0	-390.331	0.58914	0.664739	2518	glutamine-rich protein 2
BB_Contig_25929	8283	27264	30124	43262	0	0	-389.14	0.471208	0.72136	1777	lipoyltransferase mitochondrial
BB_Contig_404	4155	12097	22078	22272	0	0	-386.249	0.685687	0.62171	2070	bifunctional purine biosynthesis protein purh
BB_Contig_14461	439	4155	5937	10266	0	0	-381.974	1.11006	0.463275	818	glutaredoxin 2
BB_Contig_5944	556	40353	18105	60433	0	0	-381.291	0.387765	0.764313	4719	viral a-type inclusion protein
BB_Contig_8468	260	11080	11950	20704	0	0	-378.16	0.707056	0.612569	2138	heat shock protein 70
BB_Contig_4227	3331	17289	27681	29443	0	0	-375.067	0.573175	0.672136	2818	myeloid leukemia
BB_Contig_5167	308	11020	13540	20568	0	0	-374.198	0.705382	0.61328	1194	high mobility group protein b4
BB_Contig_1898	1727	12108	16109	22119	0	0	-373.035	0.67443	0.62658	1110	---NA---
BB_Contig_11315	271	6113	11711	13246	0	0	-371.633	0.920709	0.528249	1827	protein kinase domain containing protein
BB_Contig_10177	653	30843	20447	47675	0	0	-368.699	0.433395	0.740517	7014	viral a-type inclusion protein
BB_Contig_11538	163	5203	9546	11709	0	0	-359.199	0.975307	0.508632	792	---NA---
BB_Contig_2967	349	11566	15387	21149	0	0	-357.971	0.675804	0.625983	1178	nucleosome assembly protein
BB_Contig_8460	362	24221	13611	38630	0	0	-357.416	0.478568	0.71769	1406	---NA---
BB_Contig_13376	48	1241	13544	5066	0	0	-351.672	1.83445	0.280399	826	---NA---
BB_Contig_14102	162	9453	10195	18010	0	0	-351.151	0.735059	0.600794	1870	heat shock protein 60
BB_Contig_10616	497	952	2371	4541	0	0	-349.823	2.05908	0.239969	1935	acyl- delta-9 desaturase
BB_Contig_25374	14	107051	113597	144022	0	0	-349.792	0.233096	0.850807	1355	vitellogenin
BB_Contig_9403	1427	18798	8010	31103	0	0	-347.118	0.531579	0.691797	1305	cathepsin d
BB_Contig_26745	289	3643	5549	9112	0	0	-347.018	1.12775	0.45763	1394	---NA---
BB_Contig_29682	128	3118	5275	8252	0	0	-346.919	1.20923	0.4325	732	plectin isoform 1hij
BB_Contig_13859	227	7713	9669	15355	0	0	-343.175	0.798449	0.574967	1200	protein
BB_Contig_25602	2880	7223	5068	14611	0	0	-342.005	0.82149	0.565857	2083	male sterility domain-containing
BB_Contig_12772	317	10332	9921	19153	0	0	-340.452	0.695556	0.617471	1482	isoform a
BB_Contig_9548	274	10808	6974	19836	0	0	-340.316	0.681126	0.623678	2970	coiled-coil domain-containing protein 39
BB_Contig_10547	357	15900	11009	27000	0	0	-339.752	0.569037	0.674066	2689	viral a-type inclusion protein
BB_Contig_36519	72	842	2875	4256	0	0	-338.396	2.14271	0.226454	1136	---NA---
BB_Contig_11062	491	34690	16994	52114	0	0	-336.013	0.392256	0.761937	2084	---NA---
BB_Contig_2860	261	12317	11021	21927	0	0	-335.737	0.637162	0.642976	1317	---NA---
BB_Contig_19464	166658	4508	23573	10385	0	0	-335.607	1.00905	0.496875	4194	ac1147-like protein
BB_Contig_12395	182	4576	5363	10440	0	0	-330.345	0.995068	0.501712	1669	hypothetical protein TcasGA2_TC000191 [Tribolium castaneum]
BB_Contig_13182	132	4564	6432	10415	0	0	-329.723	0.995397	0.501598	737	---NA---
BB_Contig_10558	599	22839	14948	36253	0	0	-326.953	0.471706	0.721112	3009	membrane protein
BB_Contig_12584	2701	7725	6113	15178	0	0	-326.201	0.77948	0.582577	1758	aldehyde dehydrogenase 7 member a1
BB_Contig_10510	1365	17906	12068	29549	0	0	-325.693	0.527771	0.693626	4409	ubiquitin-conjugating enzyme e2-230k
BB_Contig_36694	560	7519	4307	14865	0	0	-325.501	0.788412	0.578981	852	cullin 3 isoform 2
BB_Contig_9321	223	9590	11600	17890	0	0	-325.108	0.704655	0.613589	1744	leucine aminopeptidase
BB_Contig_3629	1272	94282	44864	127376	0	0	-324.949	0.239144	0.847248	1797	leucine aminopeptidase
BB_Contig_13201	945	16101	9464	26817	1.1019e-307	0	-308.991	0.541102	0.687246	1703	mitochondrial processing peptidase beta subunit
BB_Contig_10397	170	9177	10150	17057	7.48195e-305	6.9995e-307	-306.155	0.699374	0.615839	1574	viral a-type inclusion protein
BB_Contig_10829	238	11446	11663	20265	1.54621e-302	1.46203e-304	-303.835	0.629251	0.646512	1441	---NA---
BB_Contig_25680	390	719	1484	3757	1.60304e-302	1.51899e-304	-303.818	2.19062	0.219057	313	cyanoprotein alpha subunit precursor
BB_Contig_13927	189	10072	7851	18277	8.98469e-300	8.58571e-302	-301.066	0.664784	0.630783	1171	transcription factor adf-1
BB_Contig_2520	1913	4191	8098	9530	3.40729e-298	3.26966e-300	-299.485	0.990286	0.503378	1745	isocitrate dehydrogenase
BB_Contig_14086	83	4185	3802	9516	9.84379e-298	9.48571e-300	-299.023	0.990232	0.503397	1257	uncharacterized wd repeat-containing protein alr2800
BB_Contig_11961	1224	63453	29597	88027	2.52367e-296	2.442e-298	-297.612	0.277362	0.825098	4164	outer dense fiber protein 2
BB_Contig_6517	695	23830	17163	37060	2.99065e-296	2.89987e-298	-297.538	0.442189	0.736017	1290	nucleic-acid-binding protein from transposon x-element
BB_Contig_8310	100	7233	7515	14116	4.96345e-296	4.82275e-298	-297.317	0.76977	0.586511	2088	viral a-type inclusion protein
BB_Contig_13268	0	3540	2862	8470	4.29003e-295	4.17704e-297	-296.379	1.06372	0.478398	195	---NA---
BB_Contig_2138	424	4774	1569	10400	1.26011e-294	1.23451e-296	-295.909	0.928418	0.525434	384	---NA---
BB_Contig_12699	301	11384	13054	20069	1.41608e-294	1.39015e-296	-295.857	0.623066	0.64929	2222	ef-hand domain-containing protein 1
BB_Contig_6215	314	5794	12621	11948	5.68041e-294	5.58781e-296	-295.253	0.849242	0.555076	573	#N/A
BB_Contig_43076	95	6511	4213	13016	2.14854e-293	2.12215e-295	-294.673	0.80444	0.572584	542	---NA---
BB_Contig_5290	586	10917	6160	19387	6.42798e-293	6.37481e-295	-294.196	0.633618	0.644558	1857	tubulin-specific chaperone e
BB_Contig_18646	19813	32203	38141	48013	8.21379e-293	8.19532e-295	-294.086	0.381335	0.767727	612	odorant-binding protein 13
BB_Contig_27785	48	1786	2400	5545	1.85369e-292	1.85696e-294	-293.731	1.43956	0.36868	724	adp-ribosylation factor-like 3
BB_Contig_8385	166	7410	6788	14327	7.71075e-292	7.73985e-294	-293.111	0.756296	0.592014	1966	viral a-type inclusion
BB_Contig_11879	963	3599	2868	8521	1.28288e-290	1.29288e-292	-291.888	1.04853	0.48346	666	salivary secreted protein
BB_Contig_46	651	15704	17457	26007	1.84081e-290	1.85885e-292	-291.731	0.532873	0.691177	1409	nucleosome assembly protein 1-like 1
BB_Contig_12220	515	5202	7783	11005	9.18903e-290	9.31595e-292	-291.031	0.886126	0.541065	975	---NA---
BB_Contig_2487	471	18653	14208	29965	3.57587e-287	3.66115e-289	-288.436	0.488975	0.712531	1273	isoform a
BB_Contig_6828	172	6552	7035	12997	2.20596e-286	2.263e-288	-287.645	0.793276	0.577032	573	#N/A
BB_Contig_12751	1184	2726	2083	7069	4.20367e-286	4.32081e-288	-287.364	1.17983	0.441405	3186	sphingomyelin phosphodiesterase
BB_Contig_3942	10928	14254	12793	23930	5.99553e-285	6.1987e-287	-286.208	0.552558	0.68181	5586	transformation transcription domain-associated protein
BB_Contig_27910	603	3203	7215	7828	2.2193e-284	2.29896e-286	-285.638	1.09432	0.468355	1005	---NA---
BB_Contig_16708	127	4857	5068	10420	2.66148e-284	2.76236e-286	-285.559	0.906323	0.533543	797	stretchin- isoform q
BB_Contig_49123	312	654	3248	3479	1.5133e-282	1.57977e-284	-283.801	2.21641	0.215175	704	#N/A
BB_Contig_2238	820	71834	28502	98127	5.96157e-282	6.24737e-284	-283.204	0.255088	0.837936	2712	---NA---
BB_Contig_29681	1150	1840	3629	5544	2.04252e-281	2.14454e-283	-282.669	1.39633	0.379895	1153	fatty acid
BB_Contig_37934	520	6375	802	12676	2.67074e-281	2.8095e-283	-282.551	0.796707	0.575662	388	---NA---
BB_Contig_3162	120	3549	5373	8342	2.54087e-280	2.68819e-282	-281.571	1.03809	0.486973	1111	radial spoke head 1 homolog
BB_Contig_35376	166	16608	8592	27018	2.12227e-276	2.27088e-278	-277.644	0.507147	0.703612	799	---NA---
BB_Contig_2306	309	10060	11703	17932	5.93249e-275	6.38363e-277	-276.195	0.639011	0.642153	1870	heat shock protein 60
BB_Contig_9818	163	19511	4981	30910	9.15174e-275	9.86607e-277	-276.006	0.468891	0.72252	1471	isoform cra_a
BB_Contig_16672	174	8691	6765	15929	5.16601e-271	5.67295e-273	-272.246	0.679166	0.624526	1762	subfamily member 1
BB_Contig_14754	439	22232	12427	34464	2.36191e-270	2.59843e-272	-271.585	0.437557	0.738384	1417	camp-dependent protein kinase type ii regulatory chain
BB_Contig_12513	88	2189	4487	6036	4.62732e-270	5.10927e-272	-271.292	1.26843	0.415113	1169	iq motif containing k
BB_Contig_14167	271	10902	8734	19040	3.83642e-269	4.2591e-271	-270.371	0.609545	0.655403	957	lim domain transcription factor
BB_Contig_13972	446	22277	18202	34496	7.69799e-269	8.56157e-271	-270.067	0.435979	0.739192	1207	---NA---
BB_Contig_25657	131	13860	7033	23135	2.8473e-268	3.17243e-270	-269.499	0.544255	0.685746	4288	atp-binding cassette sub-family a member
BB_Contig_6635	19619	25371	23750	38558	2.03807e-267	2.27898e-269	-268.642	0.408955	0.753169	2619	heat shock 70 kda protein cognate 3
BB_Contig_9936	544	16214	17530	26325	1.20416e-266	1.35133e-268	-267.869	0.504298	0.705003	2435	isoform b
BB_Contig_13181	143	13307	7659	22342	3.4456e-266	3.88056e-268	-267.411	0.552678	0.681754	923	conserved hypothetical protein [Pediculus humanus corporis]
BB_Contig_37251	2	1939	4127	5579	6.90033e-266	7.7991e-268	-267.108	1.3298	0.397824	367	astakine variant 1
BB_Contig_11121	336	9279	11603	16689	7.16708e-265	8.12936e-267	-266.09	0.651961	0.636415	1384	bruno-3 transcript variant 4
BB_Contig_12264	272	15901	14129	25869	9.71932e-265	1.10438e-266	-265.957	0.507212	0.703581	987	cytochrome c oxidase subunit via polypeptide 1
BB_Contig_25629	105	6131	4117	12105	4.45049e-263	5.08378e-265	-264.294	0.786514	0.579743	2171	---NA---
BB_Contig_4357	202	4598	9406	9800	4.55127e-263	5.20803e-265	-264.283	0.89688	0.537047	1443	---NA---
BB_Contig_14237	190	6086	7566	12033	1.28763e-262	1.47602e-264	-263.831	0.788535	0.578932	2049	axonemal dynein light chain p33
BB_Contig_14218	247	6993	8992	13317	1.98744e-258	2.31413e-260	-259.636	0.73439	0.601072	1148	---NA---
BB_Contig_4013	329	954	2686	3797	1.48148e-257	1.74285e-259	-258.759	1.7979	0.287592	1033	androgen-induced gene 1 protein
BB_Contig_1522	711	9905	10589	17475	2.20798e-257	2.60638e-259	-258.584	0.624168	0.648794	2190	sulfatase modifying factor 1
BB_Contig_27822	86	2639	2798	6663	2.59729e-257	3.07115e-259	-258.513	1.14129	0.453356	1415	26s proteasome non-atpase regulatory subunit 13
BB_Contig_10090	156	3517	5978	8063	5.53676e-257	6.58026e-259	-258.182	1.00208	0.499281	946	---NA---
BB_Contig_15217	671	52866	18461	73579	8.97006e-256	1.07147e-257	-256.97	0.282059	0.822417	2297	PREDICTED: hypothetical protein LOC100574148 [Acyrthosiphon pisum]
BB_Contig_15994	183	3492	4893	8005	4.30783e-255	5.16296e-257	-256.287	1.00195	0.499324	1223	succinate dehydrogenase
BB_Contig_11079	251	9424	9270	16753	2.97338e-254	3.58152e-256	-255.446	0.635113	0.64389	2432	centrosomal protein 78kda
BB_Contig_1167	851	16336	21244	26280	7.83595e-254	9.45436e-256	-255.024	0.491015	0.711524	2053	leucine aminopeptidase
BB_Contig_25943	11	2223	1994	5945	1.88504e-253	2.28194e-255	-254.642	1.22427	0.428013	453	---NA---
BB_Contig_14795	1060	80102	34141	107511	4.53718e-253	5.51071e-255	-254.259	0.229679	0.852825	2213	npip-like protein loc613037-like
BB_Contig_9085	255	9044	8730	16193	1.17338e-252	1.4275e-254	-253.845	0.645442	0.639297	2800	wd repeat-containing protein 16-like
BB_Contig_18609	460	5225	13493	10636	1.32372e-252	1.61307e-254	-253.792	0.830557	0.562312	735	---NA---
BB_Contig_10325	674	38289	22431	54955	2.63549e-251	3.22743e-253	-252.491	0.326426	0.79751	1953	---NA---
BB_Contig_9482	169	5713	5780	11348	3.78029e-251	4.63695e-253	-252.334	0.795222	0.576254	1885	sperm associated antigen 6
BB_Contig_32878	0	2104	3691	5721	1.68768e-250	2.0769e-252	-251.683	1.24824	0.420962	442	PREDICTED: astakine-like [Apis mellifera]
BB_Contig_5629	171	7025	9796	13252	2.86531e-249	3.53188e-251	-250.452	0.720745	0.606784	1023	trypsin 1
BB_Contig_10215	100	3266	7182	7588	6.54229e-249	8.07739e-251	-250.093	1.0213	0.492672	982	---NA---
BB_Contig_8499	121	6714	5604	12790	1.64651e-248	2.03946e-250	-249.69	0.734877	0.600869	1939	mitochondrial sodium hydrogen exchanger nha2
BB_Contig_10080	19801	27284	37766	40658	3.48707e-247	4.34028e-249	-248.362	0.380589	0.768124	2258	calreticulin
BB_Contig_9560	126	7390	4627	13747	1.48475e-246	1.85101e-248	-247.733	0.700575	0.615327	2023	---NA---
BB_Contig_9587	303	20148	11531	31221	2.0897e-244	2.61779e-246	-245.582	0.436985	0.738677	2490	tbc1 domain family member 19
BB_Contig_8965	216	5828	3252	11433	9.72751e-244	1.22053e-245	-244.913	0.777236	0.583484	2138	---NA---
BB_Contig_9218	1188	12109	11784	20344	3.49545e-243	4.39281e-245	-244.357	0.553628	0.681304	1976	serine-threonine kinase receptor-associated protein
BB_Contig_27312	114	7587	7087	13984	7.82536e-243	9.85004e-245	-244.007	0.68728	0.621023	4801	dynein heavy chain
BB_Contig_8994	202	6694	7389	12679	9.23603e-242	1.16999e-243	-242.932	0.726605	0.604324	904	isoform cra_a
BB_Contig_15661	128	4098	4829	8809	1.21297e-241	1.53899e-243	-242.813	0.909163	0.532494	1763	---NA---
BB_Contig_29715	13	589	2621	3023	1.86415e-241	2.36892e-243	-242.625	2.16475	0.223021	631	hypothetical protein TcasGA2_TC006976 [Tribolium castaneum]
BB_Contig_11112	296	18954	7728	29576	2.79325e-241	3.55521e-243	-242.449	0.447029	0.733552	1766	voltage-gated ion channel
BB_Contig_9541	882	8014	5154	14569	1.02069e-240	1.30116e-242	-241.886	0.667412	0.629635	2701	cg5690 cg5690-pa
BB_Contig_13940	228	9607	10757	16826	1.06891e-240	1.36478e-242	-241.865	0.613639	0.653546	1010	---NA---
BB_Contig_21342	129	3358	4348	7649	2.09382e-240	2.686e-242	-241.571	0.992774	0.502511	437	---NA---
BB_Contig_9526	219	19247	9548	29938	1.00655e-239	1.29527e-241	-240.888	0.442449	0.735884	2825	tubulin polyglutamylase ttll6
BB_Contig_27310	163	6541	6911	12429	1.5798e-239	2.03612e-241	-240.691	0.731232	0.602389	1378	amino acid transporter
BB_Contig_16429	274	9442	10682	16572	4.12859e-239	5.33769e-241	-240.273	0.616688	0.652166	1213	transferase mitochondrial
BB_Contig_6609	5112	5755	10302	11259	4.73515e-238	6.1409e-240	-239.212	0.773296	0.585079	1961	eukaryotic translation initiation factor 3 subunit d
BB_Contig_36626	100	7866	7034	14313	2.70622e-237	3.5205e-239	-238.453	0.668729	0.629061	983	ubiquitin carboxyl-terminal hydrolase 2
BB_Contig_347	707	22464	15849	34132	1.87745e-236	2.46497e-238	-237.608	0.408615	0.753346	2385	origin recognition complex subunit 3
BB_Contig_2136	368	9992	15018	17298	7.37391e-236	9.69628e-238	-237.013	0.596865	0.661189	1208	beta-2 tubulin
BB_Contig_27635	87	4889	5434	9945	8.97634e-236	1.18214e-237	-236.927	0.829537	0.56271	2253	growth arrest-specific 8
BB_Contig_2232	428	29877	18618	43756	1.27451e-234	1.68615e-236	-235.773	0.35555	0.781571	881	gamma-glutamyl cyclotransferase-like venom protein isoform 2
BB_Contig_9350	176	13649	5536	22319	1.92877e-234	2.55946e-236	-235.592	0.514582	0.699996	2399	hypothetical protein Phum_PHUM167490 [Pediculus humanus corporis]
BB_Contig_8372	116	7401	3767	13592	4.82627e-233	6.48193e-235	-234.188	0.68207	0.62327	1011	secreted trypsin-like serine protease
BB_Contig_11878	197	16665	8046	26367	8.07089e-233	1.08558e-234	-233.964	0.467017	0.723459	757	eukaryotic translation initiation factor 4e
BB_Contig_8819	572	9643	10770	16766	8.96773e-233	1.20801e-234	-233.918	0.603089	0.658343	1827	uncharacterized protein kiaa0423
BB_Contig_36508	108	6645	5729	12490	3.71123e-232	5.03652e-234	-233.298	0.715537	0.608978	1835	atp-dependent rna helicase vasa
BB_Contig_29686	0	1508	2155	4532	2.05084e-229	2.81614e-231	-230.55	1.39262	0.380873	174	---NA---
BB_Contig_11129	59100	36455	58631	52085	2.25118e-229	3.09576e-231	-230.509	0.319856	0.80115	856	cytochrome c oxidase subunit iii
BB_Contig_6324	291	8868	9805	15628	3.03338e-229	4.1775e-231	-230.379	0.622557	0.649519	846	---NA---
BB_Contig_43220	50	2545	3759	6243	1.40805e-228	1.94762e-230	-229.71	1.09968	0.46662	2208	centrosomal protein 78kda
BB_Contig_8531	706	6333	5780	11990	2.41373e-228	3.34351e-230	-229.476	0.725975	0.604588	1342	elongin b
BB_Contig_25446	121	4687	4868	9545	4.76194e-227	6.6154e-229	-228.179	0.831185	0.562067	1510	possible sd repeat-containing cell surface protein precursor
BB_Contig_31773	74	360	4041	2538	9.71562e-227	1.35752e-228	-227.867	2.62273	0.16236	332	---NA---
BB_Contig_28582	115	6616	4948	12380	1.1624e-226	1.62884e-228	-227.788	0.709085	0.611708	1027	---NA---
BB_Contig_9568	203	9017	7322	15792	6.34987e-226	8.92337e-228	-227.049	0.613579	0.653573	3428	---NA---
BB_Contig_6163	872	50774	27139	70121	6.76927e-226	9.53993e-228	-227.02	0.270861	0.828825	1114	isoform a
BB_Contig_11089	831	11699	6968	19516	8.55345e-226	1.20715e-227	-226.918	0.543377	0.686163	4855	coiled-coil domain-containing protein 12
BB_Contig_1889	127	3178	6393	7219	1.46647e-225	2.07259e-227	-226.683	0.988785	0.503902	708	---NA---
BB_Contig_26720	292	33279	11718	47928	1.76501e-225	2.49806e-227	-226.602	0.331361	0.794786	1517	---NA---
BB_Contig_21513	149	2198	4979	5644	1.00274e-224	1.42323e-226	-225.847	1.16563	0.445769	493	---NA---
BB_Contig_31037	4253	655	5519	2998	1.03473e-224	1.4707e-226	-225.832	1.99954	0.25008	337	nadh dehydrogenase subunit 2
BB_Contig_10926	2472	28795	18056	42127	3.81753e-224	5.44901e-226	-225.264	0.354032	0.782395	3544	hypothetical conserved secreted protein
BB_Contig_10232	664	37512	23238	53297	8.39102e-224	1.19939e-225	-224.921	0.311807	0.805632	3598	uncoordinated family member (unc-89)
BB_Contig_16640	280	7586	7736	13732	2.16324e-223	3.10511e-225	-224.508	0.661235	0.632337	1909	coiled-coil domain-containing protein 63
BB_Contig_25309	3841	25498	16937	37827	6.39154e-223	9.18722e-225	-224.037	0.374137	0.771567	3410	lim domain and actin-binding protein 1
BB_Contig_10501	201	9902	7237	16983	1.33845e-222	1.92658e-224	-223.715	0.583404	0.667387	3169	coiled-coil domain containing 147
BB_Contig_5280	914	598	2987	2879	2.28943e-222	3.30462e-224	-223.481	2.07246	0.237755	1545	peroxiredoxin 4
BB_Contig_36221	303	6422	16515	12041	5.57547e-222	8.08136e-224	-223.093	0.711965	0.610488	274	---NA---
BB_Contig_3456	153	1726	3445	4835	1.00421e-221	1.45757e-223	-222.836	1.29119	0.408614	2642	---NA---
BB_Contig_8163	94	3467	2931	7614	3.91878e-220	5.71941e-222	-221.243	0.940071	0.521207	1450	---NA---
BB_Contig_43221	54	3098	3773	7037	7.09344e-220	1.0367e-221	-220.984	0.988728	0.503922	2139	centrosomal protein 78kda
BB_Contig_13207	162	13236	6045	21512	3.46079e-219	5.09266e-221	-220.293	0.505779	0.70428	1653	---NA---
BB_Contig_19482	206	8654	4662	15177	2.30801e-218	3.40095e-220	-219.468	0.615552	0.65268	1097	---NA---
BB_Contig_31391	78	3649	4703	7874	3.78505e-218	5.58502e-220	-219.253	0.9147	0.530454	1965	iq motif containing k
BB_Contig_3553	347	32490	11357	46740	5.9829e-218	8.85207e-220	-219.053	0.329767	0.795665	1096	---NA---
BB_Contig_13191	416	5439	5805	10548	4.02352e-217	5.97728e-219	-218.223	0.760661	0.590226	1500	cg10014 cg10014-pa
BB_Contig_9153	237	7570	8103	13623	7.90692e-217	1.17623e-218	-217.93	0.652784	0.636052	1655	tektin 3
BB_Contig_5304	2215	11946	10703	19712	1.48467e-216	2.21455e-218	-217.655	0.527651	0.693683	2529	fragile x mental retardation syndrome-related protein
BB_Contig_3820	194	8705	5640	15221	2.29643e-216	3.42998e-218	-217.465	0.611252	0.654628	1484	s-antigen protein
BB_Contig_12928	199	5386	6409	10454	9.27348e-216	1.38883e-217	-216.857	0.761874	0.58973	584	---NA---
BB_Contig_10863	227	4955	8996	9809	5.01896e-215	7.53671e-217	-216.123	0.790326	0.578214	893	uncharacterized protein c1orf194
BB_Contig_10583	400	16393	8719	25673	5.22093e-214	7.86095e-216	-215.105	0.452277	0.730889	3730	upf0418 protein fam164a
BB_Contig_26600	115	4173	5988	8623	1.42288e-213	2.14523e-215	-214.669	0.85221	0.553936	749	heat shock protein 70
BB_Contig_5829	236	10961	13147	18312	2.21493e-213	3.34828e-215	-214.475	0.545515	0.685147	837	circumsporozoite protein
BB_Contig_9823	115	3080	3979	6939	6.86767e-213	1.04231e-214	-213.982	0.976902	0.50807	787	#N/A
BB_Contig_30563	63	63	3250	3772	3.34605e-211	5.11191e-213	-212.291	5.70894	0.0191178	1373	protein yellow
BB_Contig_16632	214	11450	9392	18946	5.83815e-211	8.93093e-213	-212.049	0.53165	0.691763	1242	receptor for egg jelly 4-like
BB_Contig_15707	33	1304	1632	4024	7.58077e-211	1.16119e-212	-211.935	1.43079	0.370927	830	atpase h+ transporting lysosomal 31 kda v1 subunit e
BB_Contig_14226	130	5483	6222	10536	1.13812e-210	1.74561e-212	-211.758	0.747395	0.595678	2001	chromosome segregation protein
BB_Contig_9130	189	10372	10802	17456	1.92755e-210	2.96415e-212	-211.528	0.556134	0.680122	2822	cre-dig-1 protein
BB_Contig_9879	2366	11853	16585	19446	1.01306e-207	1.58634e-209	-208.8	0.519326	0.697698	2314	protein btg3
BB_Contig_13205	165	4293	3241	8738	1.28237e-207	2.01062e-209	-208.697	0.830422	0.562365	1292	viral a-type inclusion
BB_Contig_14271	250	8814	7751	15246	2.92675e-207	4.59472e-209	-208.338	0.595667	0.661739	2134	PREDICTED: hypothetical protein [Nasonia vitripennis]
BB_Contig_13807	137	5004	4287	9779	3.55034e-206	5.58794e-208	-207.253	0.77171	0.585723	839	---NA---
BB_Contig_13229	90	3179	5554	7020	1.13467e-205	1.79043e-207	-206.747	0.948003	0.51835	1632	chymotrypsin-like proteinase 6c precursor
BB_Contig_14775	47	2086	2310	5280	5.37884e-205	8.51985e-207	-206.07	1.1449	0.45222	1171	gametocyte-specific factor 1
BB_Contig_8779	156	4012	1747	8276	4.69548e-204	7.47514e-206	-205.126	0.849717	0.554894	1377	btb poz domain-containing protein 2
BB_Contig_2270	837	54941	30871	74693	5.8601e-204	9.34096e-206	-205.03	0.248195	0.841949	1348	ADL337Wp [Ashbya gossypii ATCC 10895]
BB_Contig_13096	163	6361	6087	11727	6.0588e-204	9.66985e-206	-205.015	0.687613	0.62088	2363	hypothetical protein [Trichomonas vaginalis G3]
BB_Contig_9466	229	21178	5733	31793	1.64759e-203	2.63286e-205	-204.58	0.391248	0.76247	1654	targeting protein for xklp2
BB_Contig_16283	79	5724	5434	10798	2.83092e-203	4.52952e-205	-204.344	0.720773	0.606772	936	leukocyte surface antigen cd53
BB_Contig_11181	199	6094	5061	11333	3.29441e-203	5.27772e-205	-204.278	0.700173	0.615498	2082	coiled-coil domain containing 13
BB_Contig_10410	518	11195	9274	18467	1.27611e-202	2.0546e-204	-203.687	0.5272	0.6939	2558	centrosomal protein of 120 kda
BB_Contig_11417	162	7498	7212	13327	2.67936e-202	4.33005e-204	-203.364	0.634879	0.643995	923	hypothetical protein Bm1_17075 [Brugia malayi]
BB_Contig_10178	128	3970	4138	8191	4.44181e-202	7.18722e-204	-203.143	0.850005	0.554783	693	---NA---
BB_Contig_42548	54	3419	4294	7349	1.04797e-201	1.70201e-203	-202.769	0.909078	0.532525	713	#N/A
BB_Contig_10495	1561	24354	13206	35883	2.47929e-201	4.03161e-203	-202.395	0.364247	0.776875	3154	tripartite motif-containing 37
BB_Contig_16744	239	19177	9675	29092	1.25001e-199	2.04521e-201	-200.689	0.40635	0.75453	1502	serine threonine-protein kinase mrck beta
BB_Contig_26867	0	5693	10747	10707	1.56347e-199	2.56122e-201	-200.592	0.716398	0.608615	1809	esterase b1
BB_Contig_28212	61	3809	3449	7914	5.57193e-199	9.16127e-201	-200.038	0.8601	0.550915	1306	conserved hypothetical protein [Pediculus humanus corporis]
BB_Contig_1204	616	21419	24199	32013	7.71344e-199	1.26978e-200	-199.896	0.384872	0.765847	811	---NA---
BB_Contig_14175	482	16421	14559	25424	3.61908e-198	5.97223e-200	-199.224	0.435754	0.739307	1767	cytosol aminopeptidase
BB_Contig_33803	13813	32844	28026	46707	9.11233e-198	1.51104e-199	-198.821	0.313114	0.804903	2627	heat shock protein 60
BB_Contig_6429	843	53780	30774	73039	3.39278e-197	5.63964e-199	-198.249	0.246702	0.842821	1172	---NA---
BB_Contig_1102	522	46789	20768	64300	4.41984e-197	7.35574e-199	-198.133	0.263754	0.832918	2515	---NA---
BB_Contig_11063	296	5191	6523	9943	7.87049e-197	1.31143e-198	-197.882	0.742773	0.597589	2065	intermediate chain 2
BB_Contig_11608	463	13776	10411	21858	3.41518e-196	5.71801e-198	-197.243	0.471109	0.72141	366	---NA---
BB_Contig_10515	167	10788	8066	17809	3.84848e-196	6.45894e-198	-197.19	0.528284	0.693379	1778	viral a-type inclusion protein
BB_Contig_11436	143	4384	5219	8734	3.53029e-195	5.93909e-197	-196.226	0.799499	0.574548	867	---NA---
BB_Contig_25641	302	16143	14181	24998	4.55306e-195	7.66887e-197	-196.115	0.436009	0.739177	834	---NA---
BB_Contig_49031	266	3599	2235	7552	6.10886e-195	1.03139e-196	-195.987	0.874367	0.545493	405	---NA---
BB_Contig_12956	797	19389	11609	29261	4.52925e-194	7.65605e-196	-195.116	0.398845	0.758465	2239	ankyrin repeat domain 39
BB_Contig_17430	85688	69659	91748	92608	6.4284e-194	1.08792e-195	-194.963	0.215932	0.86099	1339	cytochrome c oxidase subunit iii
BB_Contig_30594	6269	11336	13572	18520	8.34719e-194	1.41432e-195	-194.849	0.513277	0.700629	1759	enolase
BB_Contig_4597	118523	5919	22694	10959	1.55738e-193	2.64815e-195	-194.577	0.693796	0.618225	1161	protein
BB_Contig_28291	63	1250	2559	3783	2.12917e-193	3.62898e-195	-194.44	1.40271	0.378219	994	1 (trypsin 1)
BB_Contig_11876	1777	2763	4887	6244	5.6254e-193	9.59928e-195	-194.018	0.98134	0.506509	660	heat-responsive protein 12
BB_Contig_10266	1219	103700	50188	134244	6.08645e-193	1.04105e-194	-193.983	0.177546	0.884205	2886	afg3(atpase family gene 3)-like 1-like
BB_Contig_17755	166	11402	691	18592	1.07557e-192	1.84184e-194	-193.735	0.5105	0.701979	1166	cathepsin b
BB_Contig_25444	131	8543	7665	14658	1.44696e-192	2.48074e-194	-193.605	0.583978	0.667122	3021	---NA---
BB_Contig_9731	7245	2037	14165	5079	6.76771e-192	1.16708e-193	-192.933	1.1232	0.459073	426	cytochrome oxidase subunit i
BB_Contig_33793	1060	2503	5072	5822	1.21995e-191	2.10868e-193	-192.676	1.02296	0.492105	1377	peroxiredoxin 1
BB_Contig_10252	42226	23075	40720	34012	1.97866e-191	3.42408e-193	-192.465	0.364818	0.776567	739	cytochrome b
BB_Contig_14156	191	10164	6541	16875	4.87997e-191	8.45461e-193	-192.073	0.536524	0.68943	2325	mgc81234 partial
BB_Contig_13983	77	5309	3575	10042	8.53925e-191	1.48287e-192	-191.829	0.724639	0.605148	1889	---NA---
BB_Contig_13250	92	4464	4596	8783	4.08672e-189	7.13773e-191	-190.146	0.781482	0.581769	547	vacuolar protein sorting-associated protein vta1 homolog
BB_Contig_7458	116	4520	4991	8864	5.8143e-189	1.01667e-190	-189.993	0.77674	0.583684	2214	armadillo repeat-containing protein 4
BB_Contig_25911	15	341	586	2170	7.31679e-189	1.28086e-190	-189.892	2.47496	0.179872	792	---NA---
BB_Contig_34282	126	4668	7692	9081	7.41355e-189	1.29929e-190	-189.886	0.765151	0.588392	1045	sol i 3 antigen
BB_Contig_12760	143	3976	5967	8048	2.48704e-188	4.38372e-190	-189.358	0.822417	0.565494	1514	beta 2c
BB_Contig_311	4433	2670	4925	6032	2.51593e-186	4.47505e-188	-187.349	0.980901	0.506663	1947	plasma alpha-l-fucosidase
BB_Contig_1846	353	18658	14986	28145	3.85082e-186	6.85714e-188	-187.164	0.398189	0.75881	1685	polyamine oxidase (exo-n4-amino)
BB_Contig_26811	414	18974	10225	28557	4.90479e-186	8.74378e-188	-187.058	0.394925	0.760529	797	---NA---
BB_Contig_13881	165	8068	7965	13897	1.13869e-185	2.03909e-187	-186.691	0.589595	0.664529	895	tetraspanin 29fb
BB_Contig_34900	20	1072	1584	3410	1.4607e-185	2.61865e-187	-186.582	1.47457	0.35984	1094	---NA---
BB_Contig_10805	87	3522	4801	7331	2.8068e-185	5.03749e-187	-186.298	0.86272	0.549915	1087	receptor for egg jelly 4-like
BB_Contig_19457	163	3160	6725	6779	3.19644e-185	5.74323e-187	-186.241	0.906253	0.533569	986	amino acid transporter
BB_Contig_5745	357	30674	19360	43590	1.7023e-183	3.08254e-185	-184.511	0.312086	0.805476	1301	---NA---
BB_Contig_11843	219	5565	9003	10322	1.79316e-183	3.25066e-185	-184.488	0.696374	0.617121	775	---NA---
BB_Contig_12494	81	4293	3082	8459	5.59751e-183	1.01585e-184	-183.993	0.783606	0.580913	1256	---NA---
BB_Contig_3620	1107	66941	37221	88827	1.35895e-181	2.47716e-183	-182.606	0.213213	0.862614	1711	membrane associated protein
BB_Contig_16088	173	8261	8423	14104	2.19035e-181	3.99708e-183	-182.398	0.576821	0.67044	1115	tetratricopeptide repeat protein 39c-like
BB_Contig_10432	115	2457	3710	5645	5.2838e-181	9.68463e-183	-182.014	1.00518	0.498208	1206	---NA---
BB_Contig_13383	276	1127	1855	3465	7.90526e-181	1.45053e-182	-181.838	1.42547	0.372297	1393	cathepsin d (a01 family)
BB_Contig_27082	0	1872	11219	4708	9.08305e-181	1.66847e-182	-181.778	1.13564	0.455133	307	---NA---
BB_Contig_25474	134	2921	2783	6364	1.18793e-180	2.1845e-182	-181.661	0.928576	0.525377	2448	dynein heavy chain axonemal
BB_Contig_16784	75	2219	3124	5262	2.36301e-180	4.35011e-182	-181.361	1.05081	0.482698	695	nicolin 1
BB_Contig_26072	802	36202	24132	50512	4.38359e-180	8.10505e-182	-181.091	0.285662	0.820365	1276	---NA---
BB_Contig_26712	165	7265	4425	12690	9.14882e-180	1.69525e-181	-180.771	0.609762	0.655305	2581	kif9 protein
BB_Contig_6526	287	18468	11854	27763	1.76844e-179	3.28751e-181	-180.483	0.393241	0.761417	811	---NA---
BB_Contig_13147	271	23288	11217	34022	2.99503e-179	5.57975e-181	-180.253	0.351986	0.783505	2396	---NA---
BB_Contig_15600	237	21965	9035	32311	3.00488e-179	5.60414e-181	-180.251	0.361924	0.778126	2953	PREDICTED: hypothetical protein [Tribolium castaneum]
BB_Contig_28408	400	14188	13445	22106	5.51032e-179	1.02989e-180	-179.987	0.444872	0.73465	867	ef-hand calcium-binding domain-containing protein 1
BB_Contig_16721	11590	21312	19159	31448	1.75271e-178	3.2829e-180	-179.484	0.366407	0.775712	2904	glycoprotein 93
BB_Contig_12934	767	3245	5421	6837	1.91463e-178	3.59003e-180	-179.445	0.88025	0.543273	1137	small heat shock protein
BB_Contig_10207	169	13389	8694	21019	8.54336e-178	1.60707e-179	-178.794	0.455751	0.729131	1963	cdc42 binding protein kinase beta (dmpk-like)
BB_Contig_6456	149	6530	5538	11626	9.71438e-178	1.8293e-179	-178.738	0.637305	0.642913	906	leucine-rich repeat-containing protein 51
BB_Contig_13239	318	28263	12046	40361	3.33191e-177	6.3077e-179	-178.2	0.319152	0.801541	1664	---NA---
BB_Contig_10647	175	10385	9258	16955	6.53856e-177	1.23914e-178	-177.907	0.512314	0.701097	1612	alpha 8 like 2
BB_Contig_28579	0	1198	8497	3548	2.60364e-176	4.9656e-178	-177.304	1.37148	0.386494	314	---NA---
BB_Contig_16582	190	18389	9220	27582	1.25258e-175	2.39391e-177	-176.621	0.389989	0.763136	1292	dna segregation atpase family protein
BB_Contig_11734	166	4299	5409	8381	1.62449e-175	3.11123e-177	-176.507	0.768226	0.587139	791	thioredoxin domain-containing protein 9
BB_Contig_9720	61	2551	4156	5734	3.73956e-175	7.16951e-177	-176.145	0.973584	0.50924	1109	iq motif containing k
BB_Contig_2182	455	26540	16726	38100	8.80059e-175	1.69079e-176	-175.772	0.326727	0.797343	2493	collagen-like protein 6
BB_Contig_27651	130	11644	4637	18620	1.80336e-174	3.46828e-176	-175.46	0.482371	0.7158	800	---NA---
BB_Contig_14272	176	5005	5407	9399	2.21673e-174	4.26774e-176	-175.37	0.714242	0.609525	1435	---NA---
BB_Contig_10006	374	19295	16344	28706	8.81268e-173	1.70373e-174	-173.769	0.37823	0.769381	1900	75k gamma secalin
BB_Contig_10264	2732	10056	7333	16408	1.03614e-170	2.01354e-172	-171.696	0.511448	0.701518	3103	e3 ubiquitin-protein ligase bre1
BB_Contig_6303	2165	5554	6776	10143	1.20143e-170	2.33717e-172	-171.631	0.67399	0.626771	1412	3-hydroxyisobutyryl- mitochondrial
BB_Contig_26731	188	7492	7040	12864	1.28599e-169	2.51199e-171	-170.6	0.585021	0.66664	971	upf0709 protein c3orf34-like
BB_Contig_10044	6349	4434	6439	8507	2.07548e-169	4.06663e-171	-170.391	0.745146	0.596607	957	vacuolar atp synthase subunit g
BB_Contig_28374	102	2221	2799	5154	6.68037e-169	1.31027e-170	-169.883	1.01959	0.493257	1451	sarcolemmal associated protein
BB_Contig_21519	125	1060	1973	3248	7.94578e-169	1.56006e-170	-169.807	1.42059	0.373559	546	adiponectin receptor
BB_Contig_10994	95	3854	3117	7645	8.83275e-169	1.73598e-170	-169.76	0.793265	0.577037	1182	---NA---
BB_Contig_15675	138	5837	6948	10521	1.22041e-168	2.40104e-170	-169.62	0.655078	0.635041	893	---NA---
BB_Contig_2370	2736	4688	5079	8868	1.28014e-168	2.52112e-170	-169.598	0.724741	0.605106	1791	dynactin subunit 2
BB_Contig_5843	290	3659	4621	7345	6.49068e-168	1.28088e-169	-168.892	0.810418	0.570217	1614	uncharacterized protein c9orf68-like protein
BB_Contig_37055	54	574	1179	2385	1.51009e-167	2.9861e-169	-168.525	1.85997	0.275482	472	---NA---
BB_Contig_11596	162	3616	4640	7273	3.21143e-167	6.36329e-169	-168.196	0.813261	0.569094	1110	acetylserotonin o-methyltransferase-like
BB_Contig_5511	409	36718	12322	50794	1.30365e-166	2.58834e-168	-167.587	0.273275	0.827439	1557	camp-dependent protein kinase catalytic
BB_Contig_32289	45	3113	2163	6509	1.45049e-166	2.88281e-168	-167.54	0.869235	0.547437	692	dynein heavy chain
BB_Contig_8929	230	4304	5654	8282	1.65005e-166	3.28606e-168	-167.483	0.749406	0.594848	2139	probable tubulin polyglutamylase ttll2-like
BB_Contig_13123	484	16612	15679	25041	6.34924e-165	1.27337e-166	-165.895	0.397171	0.759346	1035	class a rhodopsin-like g-protein coupled receptor
BB_Contig_9524	456	4662	2467	8784	7.62011e-165	1.53283e-166	-165.815	0.719034	0.607504	1170	mortality factor 4-like protein 1
BB_Contig_10494	409	28528	13793	40394	7.8756e-165	1.58581e-166	-165.8	0.306867	0.808395	2381	pyruvate dehydrogenase
BB_Contig_36317	14	45	433	3184	1.87066e-164	3.78172e-166	-165.422	5.94988	0.0161774	844	---NA---
BB_Contig_10392	234	10298	7465	16632	2.83439e-164	5.74139e-166	-165.241	0.496702	0.708725	2421	---NA---
BB_Contig_14198	198	3116	4526	6487	4.13726e-164	8.38881e-166	-165.076	0.862961	0.549823	1708	sugar transporter
BB_Contig_16651	168	5198	5201	9547	5.55418e-164	1.12729e-165	-164.948	0.682196	0.623216	769	---NA---
BB_Contig_13975	427	19453	17459	28723	7.88261e-164	1.60146e-165	-164.795	0.367319	0.775222	1576	beta 2c
BB_Contig_27350	135	5375	4521	9797	1.07993e-163	2.19619e-165	-164.658	0.67118	0.627993	2157	---NA---
BB_Contig_13306	236	21393	9708	31230	1.15193e-163	2.34494e-165	-164.63	0.350899	0.784096	1526	jacob 6
BB_Contig_2620	5683	11695	11568	18502	1.54349e-163	3.14512e-165	-164.502	0.466894	0.723521	3280	isoform a
BB_Contig_14060	490	2006	1362	4758	3.12419e-163	6.39113e-165	-164.194	1.05114	0.482587	1966	ectonucleotide pyrophosphatase phosphodiesterase
BB_Contig_26718	670	12939	10807	20155	5.06311e-163	1.03779e-164	-163.984	0.444516	0.734831	1450	ornithine aminotransferase precursor
BB_Contig_25566	113	5890	4838	10521	5.76854e-163	1.18354e-164	-163.927	0.642037	0.640808	2957	retinitis pigmentosa gtpase regulator
BB_Contig_11470	110	4668	6054	8762	2.35217e-162	4.84487e-164	-163.315	0.71356	0.609813	643	PREDICTED: hypothetical protein LOC724580 [Apis mellifera]
BB_Contig_2482	394	7564	12044	12856	3.51883e-162	7.26908e-164	-163.139	0.570325	0.673465	1307	---NA---
BB_Contig_31402	211	8817	7979	14582	3.5944e-162	7.43241e-164	-163.129	0.530934	0.692107	881	---NA---
BB_Contig_14032	189	3137	4818	6496	5.1245e-162	1.06066e-163	-162.974	0.855271	0.552762	1001	park2 co-regulated
BB_Contig_35899	331	24230	9163	34837	6.89875e-162	1.42928e-163	-162.845	0.328931	0.796126	747	#N/A
BB_Contig_17444	28183	25539	34550	36511	7.39729e-162	1.53405e-163	-162.814	0.320734	0.800662	987	nadh dehydrogenase subunit 2
BB_Contig_859	456	1492	1279	3902	1.36649e-160	2.85029e-162	-161.545	1.19207	0.437674	1397	protein fam50-like protein
BB_Contig_36698	6	70	2564	2163	1.68571e-160	3.51951e-162	-161.454	4.75464	0.0370434	264	keratin associated protein 4-7-like
BB_Contig_14230	204	5681	6145	10190	2.17257e-160	4.54036e-162	-161.343	0.648042	0.638146	2492	bifunctional atp-dependent dihydroxyacetone kinase fad-amp lyase
BB_Contig_28613	151	2769	3577	5919	2.1892e-160	4.57951e-162	-161.339	0.901093	0.535481	1323	viral a-type inclusion protein repeat protein
BB_Contig_8733	1718	2481	1488	5475	2.45515e-160	5.14078e-162	-161.289	0.947042	0.518695	596	#N/A
BB_Contig_8893	117	2556	3879	5590	3.08888e-160	6.47393e-162	-161.189	0.934065	0.523381	1155	ef-hand calcium-binding domain-containing protein 10-like
BB_Contig_28160	54	2416	2316	5373	3.15548e-160	6.62511e-162	-161.179	0.958212	0.514694	896	---NA---
BB_Contig_14246	466	2035	1869	4775	3.15548e-160	6.62618e-162	-161.179	1.03558	0.487821	1889	adp-ribosylation factor-like 13b
BB_Contig_7889	98	6121	4212	10810	3.58535e-160	7.53606e-162	-161.123	0.625632	0.648136	1345	---NA---
BB_Contig_6360	140	8759	4820	14470	4.44622e-160	9.35446e-162	-161.029	0.529332	0.692876	1148	viral a-type inclusion protein
BB_Contig_9295	243	11627	7429	18349	5.55861e-160	1.17171e-161	-160.931	0.463327	0.725312	2441	conserved hypothetical protein [Pediculus humanus corporis]
BB_Contig_12466	96	4068	1966	7852	1.85796e-159	3.93137e-161	-160.405	0.753845	0.593021	1603	protein disulfide isomerase
BB_Contig_35179	42	1792	4430	4378	2.68502e-159	5.69756e-161	-160.244	1.09381	0.468524	648	#N/A
BB_Contig_28328	145	5467	5092	9871	2.70075e-159	5.73636e-161	-160.241	0.657552	0.633953	1928	coiled-coil domain-containing protein 63
BB_Contig_25488	87	5925	3854	10521	2.78419e-159	5.91916e-161	-160.228	0.63349	0.644615	1858	chaperonin subunit 6a zeta
BB_Contig_12294	102	2932	6851	6154	4.07031e-159	8.6698e-161	-160.062	0.874744	0.545351	950	---NA---
BB_Contig_16345	2775	7828	9530	13172	7.27225e-159	1.55046e-160	-159.81	0.555864	0.68025	2818	pyrroline-5-carboxylate dehydrogenase
BB_Contig_29760	824	4536	4477	8527	7.92892e-159	1.69205e-160	-159.772	0.715722	0.6089	1328	copper amine oxidase n-terminal domain protein
BB_Contig_27029	40	1095	1130	3220	1.49833e-158	3.2035e-160	-159.494	1.36123	0.389249	467	hypothetical conserved protein
BB_Contig_11055	130	2304	4566	5180	2.14892e-158	4.60742e-160	-159.337	0.973916	0.509122	994	outer dense fiber protein 3
BB_Contig_10458	241	15903	8862	23980	2.55245e-158	5.47774e-160	-159.261	0.397637	0.7591	2637	2-oxoglutarate dehydrogenase e1 component
BB_Contig_12762	80	3024	2885	6283	3.8003e-158	8.17096e-160	-159.088	0.8601	0.550914	1374	coiled-coil domain-containing protein 65
BB_Contig_5415	307	28332	11445	39960	1.58128e-157	3.40942e-159	-158.467	0.301229	0.811561	1956	PREDICTED: hypothetical protein LOC552618 [Apis mellifera]
BB_Contig_13240	80	1828	3391	4419	1.59294e-157	3.43774e-159	-158.464	1.07856	0.473502	430	---NA---
BB_Contig_16822	218	5111	7353	9338	2.01809e-157	4.35933e-159	-158.361	0.674613	0.6265	818	transmembrane protein 69
BB_Contig_16700	170	5903	7257	10462	3.19522e-157	6.91489e-159	-158.16	0.630743	0.645844	1790	protein phosphatase-5
BB_Contig_9579	398	2407	2835	5325	6.91342e-157	1.49894e-158	-157.824	0.95065	0.517399	2197	pre-mrna 3 -end-processing factor fip1
BB_Contig_14788	623	3223	3683	6569	7.02126e-157	1.52373e-158	-157.817	0.832374	0.561604	2491	cg9723-pa
BB_Contig_21914	10058	884	6503	2842	9.62854e-157	2.09148e-158	-157.68	1.48989	0.356039	370	---NA---
BB_Contig_27508	63	3865	3477	7519	1.58796e-156	3.4525e-158	-157.462	0.765177	0.588381	1529	hypothetical protein TcasGA2_TC015485 [Tribolium castaneum]
BB_Contig_12006	91	2727	3519	5809	4.68013e-156	1.02224e-157	-156.99	0.89608	0.537345	600	cytochrome c oxidase polypeptide viia-liver mitochondrial precursor
BB_Contig_10487	287	6223	5006	10896	5.52728e-156	1.20839e-157	-156.918	0.613221	0.653735	2905	fgfr1 oncogene partner
BB_Contig_19820	232	4315	2913	8169	8.12149e-156	1.7788e-157	-156.75	0.725904	0.604618	515	---NA---
BB_Contig_28508	114	2441	6670	5366	9.55119e-156	2.09385e-157	-156.679	0.94148	0.520699	1003	---NA---
BB_Contig_13370	248	5907	6081	10447	1.05484e-155	2.3167e-157	-156.635	0.627696	0.647209	915	endocuticle structural glycoprotein bd-2
BB_Contig_25608	124	5605	3683	10017	1.64976e-155	3.63324e-157	-156.44	0.642769	0.640482	2744	tetratricopeptide repeat protein 29-like
BB_Contig_25406	41	638	1037	2399	2.09282e-155	4.61737e-157	-156.336	1.71591	0.304411	1735	---NA---
BB_Contig_36416	377	2793	4554	5894	1.39636e-154	3.08919e-156	-155.51	0.882536	0.542413	1299	iq domain-containing protein g
BB_Contig_8839	2964	12488	14698	19399	1.99368e-154	4.41866e-156	-155.355	0.440545	0.736856	2256	subfamily member 11
BB_Contig_11096	80	3578	3919	7068	3.39784e-154	7.56485e-156	-155.121	0.787253	0.579446	1257	isoform b
BB_Contig_13253	186	1442	3980	3760	5.24931e-154	1.16974e-155	-154.932	1.18777	0.438982	527	histone h2b
BB_Contig_14200	559	5061	4096	9222	5.53363e-154	1.23421e-155	-154.909	0.670762	0.628175	2386	glutamate cysteine ligase
BB_Contig_4282	123	2701	2890	5746	7.35545e-154	1.6435e-155	-154.784	0.894169	0.538057	1496	PREDICTED: hypothetical protein LOC100577749 [Apis mellifera]
BB_Contig_2016	2494	1066	3261	3129	1.02789e-153	2.30085e-155	-154.638	1.3586	0.389961	866	---NA---
BB_Contig_25627	58	3351	3058	6723	1.56058e-153	3.50263e-155	-154.456	0.809618	0.570533	2643	family with sequence similarity member a
BB_Contig_27163	109	3656	4255	7174	2.20153e-153	4.95003e-155	-154.305	0.777616	0.58333	1633	neurofilament heavy polypeptide
BB_Contig_8895	1054	4182	5122	7944	3.02511e-153	6.81396e-155	-154.167	0.730777	0.602579	1689	endoplasmic reticulum protein erp29
BB_Contig_28530	42	2088	1495	4789	4.00579e-153	9.05509e-155	-154.043	1.00271	0.499063	616	---NA---
BB_Contig_14279	595	24025	25509	34363	5.25064e-153	1.18902e-154	-153.925	0.321424	0.800279	1826	cytosol aminopeptidase
BB_Contig_16521	105	3435	3655	6841	6.52906e-153	1.47983e-154	-153.83	0.799002	0.574747	841	peptidyl-prolyl cis-trans isomerase
BB_Contig_32879	32	229	1969	1691	8.14514e-153	1.85102e-154	-153.733	2.68956	0.155011	536	---NA---
BB_Contig_13448	203	9821	10349	15796	9.51847e-153	2.16694e-154	-153.664	0.490722	0.711669	801	circumsporozoite protein
BB_Contig_18660	3731	2211	3153	4976	1.49909e-152	3.4218e-154	-153.466	0.975392	0.508602	1862	succinyl- :3-ketoacid-coenzyme a transferase mitochondrial
BB_Contig_26121	37	1846	1266	4389	2.20435e-151	5.0449e-153	-152.297	1.05459	0.481433	504	---NA---
BB_Contig_12812	211	10410	9292	16559	6.61502e-151	1.52188e-152	-151.818	0.47475	0.719591	1327	camp-dependent protein kinase catalytic subunit
BB_Contig_10821	112	3052	4559	6243	1.20909e-150	2.78898e-152	-151.555	0.837589	0.559578	913	---NA---
BB_Contig_8937	2648	1735	2630	4203	1.72559e-150	3.98384e-152	-151.4	1.08159	0.472508	1919	dimethylaniline monooxygenase
BB_Contig_39358	95	5580	4292	9914	1.75792e-150	4.062e-152	-151.391	0.634307	0.64425	463	---NA---
BB_Contig_11293	1779	15816	12730	23707	2.09384e-150	4.84662e-152	-151.315	0.389033	0.763641	1911	mitochondrial import receptor subunit tom40
BB_Contig_25326	73	3391	1321	6741	6.98714e-150	1.62573e-151	-150.789	0.796357	0.575801	1548	protein disulfide-isomerase a3
BB_Contig_14243	61	3161	4834	6397	8.6374e-150	2.01144e-151	-150.696	0.822119	0.56561	1034	ark1_orysj ame: full=armadillo repeat-containing kinesin-like protein 1
BB_Contig_11997	101	1546	3406	3887	2.52563e-149	5.88664e-151	-150.23	1.13522	0.455265	632	---NA---
BB_Contig_16660	202	5145	7001	9281	2.56453e-149	5.98247e-151	-150.223	0.656214	0.634541	1254	cdc37
BB_Contig_11373	116	13932	9274	21210	4.00964e-149	9.37773e-151	-150.028	0.411447	0.751869	1064	hypothetical protein [Paramecium tetraurelia strain d4-2]
BB_Contig_25610	67	2382	2424	5203	8.98242e-149	2.10621e-150	-149.676	0.932275	0.524031	2373	---NA---
BB_Contig_1599	744	10982	19998	17286	1.37927e-148	3.23968e-150	-149.489	0.459568	0.727204	949	---NA---
BB_Contig_33620	71	7941	3879	13170	1.57928e-148	3.71264e-150	-149.43	0.534967	0.690174	522	---NA---
BB_Contig_16559	188	10980	6700	17279	2.43007e-148	5.72246e-150	-149.242	0.459246	0.727366	1498	cop9 signalosome complex subunit 2
BB_Contig_36575	23	305	901	1757	5.57146e-148	1.31535e-149	-148.881	2.33134	0.1987	907	---NA---
BB_Contig_28267	121	4492	2193	8326	8.242e-148	1.95245e-149	-148.709	0.69537	0.617551	1591	wd repeat-containing protein 69
BB_Contig_25476	91	2959	4952	6069	1.4861e-147	3.52641e-149	-148.453	0.841454	0.558081	1541	morn repeat-containing protein 5
BB_Contig_11478	173	5351	9158	9550	1.565e-147	3.71677e-149	-148.43	0.640797	0.641359	974	---NA---
BB_Contig_28731	67	1898	5531	4434	1.6708e-147	3.97138e-149	-148.401	1.02923	0.48997	1637	dihydrolipoamide succinyltransferase component of 2-oxoglutarate dehydrogenase
BB_Contig_16570	99	1654	3309	4044	1.92559e-147	4.58088e-149	-148.339	1.09493	0.468159	722	---NA---
BB_Contig_4342	105	17070	4929	25277	2.66457e-147	6.34957e-149	-148.197	0.371467	0.772996	749	---NA---
BB_Contig_8357	279	11908	6826	18481	2.28212e-146	5.4611e-148	-147.263	0.439216	0.737535	1603	carbonic anhydrase
BB_Contig_13161	230	6441	8120	11064	2.80348e-146	6.71997e-148	-147.173	0.585621	0.666362	1542	---NA---
BB_Contig_10286	148	8456	4190	13838	3.03648e-146	7.28457e-148	-147.138	0.515693	0.699457	2287	---NA---
BB_Contig_10854	427	13774	7462	20936	1.02625e-145	2.4723e-147	-146.607	0.409143	0.753071	5484	iq and ubiquitin-like domain-containing
BB_Contig_855	415	40103	20149	54408	1.90211e-145	4.58992e-147	-146.338	0.245213	0.843691	1114	---NA---
BB_Contig_28228	32	2918	2928	5982	2.93421e-145	7.09815e-147	-146.149	0.840753	0.558352	1129	mini-me cg3231-pa
BB_Contig_27479	97	8433	6165	13788	4.49007e-145	1.08799e-146	-145.963	0.5144	0.700084	1501	viral a-type inclusion protein
BB_Contig_12696	131	2463	2948	5286	8.85829e-145	2.15358e-146	-145.667	0.906865	0.533343	1764	ropporin-1-like protein
BB_Contig_35089	5507	4220	5097	7894	1.09909e-144	2.67646e-146	-145.572	0.708618	0.611906	1110	imaginal disc growth factor
BB_Contig_11758	225	10091	8368	16016	3.09484e-144	7.56749e-146	-145.121	0.471549	0.72119	963	eukaryotic translation initiation factor 3 subunit j
BB_Contig_13127	72	4170	3023	7813	5.42118e-144	1.32885e-145	-144.877	0.710934	0.610925	1487	meiosis-specific nuclear structural protein 1
BB_Contig_2156	486	33008	21449	45476	2.69616e-143	6.65758e-145	-144.177	0.267394	0.830819	732	calmodulin
BB_Contig_12597	252	9624	9148	15371	2.9947e-143	7.40079e-145	-144.131	0.480607	0.716676	1421	camp-dependent protein kinase type ii regulatory subunit
BB_Contig_25653	2	4618	7318	8444	7.40617e-143	1.8392e-144	-143.735	0.675763	0.626001	1788	esterase fe4
BB_Contig_6164	467	15227	16452	22779	1.26535e-142	3.14484e-144	-143.502	0.386177	0.765154	780	#N/A
BB_Contig_27552	77	2852	4643	5852	1.77347e-142	4.41126e-144	-143.355	0.842061	0.557846	992	iq domain-containing protein k-like
BB_Contig_10529	262	20304	11434	29346	2.10426e-142	5.23826e-144	-143.281	0.336505	0.791958	3641	kelch-like protein 26
BB_Contig_14120	559	5303	4996	9410	3.49371e-142	8.70412e-144	-143.06	0.632491	0.645062	2949	arf6 guanine nucleotide exchange factor
BB_Contig_16379	7682	3688	2566	7088	4.27862e-142	1.06682e-143	-142.972	0.747645	0.595575	1354	cuticular protein analogous to peritrophins 1-a
BB_Contig_12059	162	2978	6778	6034	7.88325e-142	1.96717e-143	-142.706	0.823876	0.564922	750	---NA---
BB_Contig_12226	413	1091	2741	3067	1.04667e-141	2.61395e-143	-142.583	1.29628	0.407174	447	---NA---
BB_Contig_25558	48	2783	2070	5738	1.45637e-141	3.64005e-143	-142.439	0.849012	0.555165	1755	wd-repeat protein
BB_Contig_14149	153	3371	4990	6615	1.59635e-141	3.99312e-143	-142.399	0.777669	0.583308	1520	thyroid hormone receptor interactor 11
BB_Contig_8505	3518	13122	8938	19991	3.0557e-141	7.65582e-143	-142.116	0.412468	0.751337	2408	stress-induced-phosphoprotein 1
BB_Contig_36946	100	1316	3772	3434	6.48006e-141	1.62613e-142	-141.789	1.18884	0.438657	223	---NA---
BB_Contig_27470	53	1934	2572	4426	6.53234e-141	1.64056e-142	-141.785	0.99952	0.500166	747	dynein light chain
BB_Contig_8570	72	46977	8060	62790	6.60775e-141	1.66082e-142	-141.78	0.223685	0.856375	2562	protein
BB_Contig_4292	725	3166	3130	6304	6.70713e-141	1.68715e-142	-141.773	0.798711	0.574863	2619	viral a-type inclusion protein
BB_Contig_6798	135	2832	5360	5802	1.13662e-140	2.86369e-142	-141.543	0.839834	0.558708	1436	leucine-rich repeat-containing protein 23-like
BB_Contig_11805	326	2666	7092	5551	1.25018e-140	3.1523e-142	-141.501	0.863176	0.549741	1090	hypothetical protein TcasGA2_TC009681 [Tribolium castaneum]
BB_Contig_28283	83	4800	3421	8668	4.43133e-140	1.12269e-141	-140.95	0.65777	0.633858	1032	---NA---
BB_Contig_13266	275	10053	6267	15893	4.57309e-140	1.15952e-141	-140.936	0.46587	0.724034	1306	metaxin 2
BB_Contig_9642	379	49997	20352	66465	2.43624e-139	6.20652e-141	-140.207	0.215858	0.861034	1413	zgc:123096 protein
BB_Contig_11381	99	3266	4901	6433	3.22833e-139	8.2309e-141	-140.085	0.783072	0.581128	964	cd151 antigen
BB_Contig_8696	481	40168	17226	54292	3.86988e-139	9.87436e-141	-140.005	0.239798	0.846864	1581	hypothetical protein DDB_G0268640 [Dictyostelium discoideum AX4]
BB_Contig_34706	50	3062	2094	6129	4.01808e-139	1.02606e-140	-139.989	0.806282	0.571854	1281	viral a-type inclusion protein repeat containing protein
BB_Contig_36710	47	43	3154	2393	5.23084e-139	1.33785e-140	-139.874	5.60344	0.0205681	923	protein yellow
BB_Contig_11573	104081	4550	25624	8296	6.24191e-139	1.59769e-140	-139.797	0.671654	0.627786	1143	protein
BB_Contig_30599	40	2138	2428	4724	6.91155e-139	1.77048e-140	-139.752	0.948852	0.518045	1616	mgc130955 protein
BB_Contig_31771	48	1804	3095	4200	9.05176e-139	2.32054e-140	-139.634	1.02429	0.491651	1541	leucine aminopeptidase
BB_Contig_28067	6	130	706	1490	1.87859e-138	4.83489e-140	-139.316	3.32383	0.099868	1331	---NA---
BB_Contig_9061	288	8591	5548	13894	2.32191e-138	5.98051e-140	-139.223	0.498669	0.70776	1089	---NA---
BB_Contig_14039	160	9635	6187	15298	4.2655e-138	1.10379e-139	-138.957	0.472091	0.720919	940	---NA---
BB_Contig_29061	133	3240	4650	6379	7.05789e-138	1.82922e-139	-138.738	0.782441	0.581382	286	---NA---
BB_Contig_27308	65	4023	4263	7517	2.71295e-137	7.05305e-139	-138.152	0.70699	0.612597	2862	radial spoke head 10 homolog b
BB_Contig_28245	108	3021	4627	6044	5.15715e-137	1.34281e-138	-137.872	0.805582	0.572131	730	---NA---
BB_Contig_28086	74	4245	2864	7832	7.13321e-137	1.85877e-138	-137.731	0.688721	0.620404	1638	---NA---
BB_Contig_11891	92	3224	3414	6343	8.21131e-137	2.143e-138	-137.669	0.781418	0.581795	507	---NA---
BB_Contig_16486	2084	6496	7013	11002	8.66455e-137	2.26302e-138	-137.645	0.565247	0.67584	1705	lipoamide acyltransferase component of branched-chain alpha-keto acid dehydrogenase mitochondrial
BB_Contig_5817	402	31333	13923	43188	9.17449e-137	2.39805e-138	-137.62	0.268052	0.83044	1525	insulin receptor substrate 4
BB_Contig_10654	98	6988	4937	11679	1.17448e-136	3.07696e-138	-137.512	0.54607	0.684883	802	---NA---
BB_Contig_8354	1599	10199	19398	16028	1.30233e-136	3.41451e-138	-137.467	0.457271	0.728362	3656	dna replication helicase
BB_Contig_13941	86	2445	3901	5172	1.32305e-136	3.47152e-138	-137.459	0.885993	0.541115	1781	---NA---
BB_Contig_12868	171	11139	6844	17279	1.63416e-136	4.2911e-138	-137.367	0.438505	0.737899	1488	ornithine aminotransferase precursor
BB_Contig_30640	75	2232	2477	4842	3.02402e-136	7.94677e-138	-137.1	0.922371	0.527641	1756	heat shock protein 60
BB_Contig_25556	114	4314	3387	7920	5.35251e-136	1.40873e-137	-136.851	0.681579	0.623483	2735	coiled-coil domain-containing protein 37-like
BB_Contig_10614	1757	5566	12041	9694	6.48424e-136	1.70919e-137	-136.767	0.605556	0.657218	1075	protein dpy-30 homolog
BB_Contig_8865	376	5430	6162	9502	7.78697e-136	2.05414e-137	-136.687	0.612384	0.654115	954	mitochondrial import inner membrane translocase subunit tim17
BB_Contig_10024	171	9062	5701	14487	9.56867e-136	2.52606e-137	-136.598	0.481962	0.716003	1094	zinc finger protein
BB_Contig_13935	1393	5074	6309	8991	3.76371e-135	9.97371e-137	-136.001	0.630463	0.645969	1696	cytosol aminopeptidase
BB_Contig_30615	72	2274	2603	4894	4.83396e-135	1.28292e-136	-135.892	0.910887	0.531858	1891	---NA---
BB_Contig_13109	216	9182	6981	14636	5.32645e-135	1.4147e-136	-135.849	0.477746	0.718099	1101	charged multivesicular body protein 6
BB_Contig_28426	236	10993	7498	17055	7.16693e-135	1.90641e-136	-135.72	0.438714	0.737792	1967	isoform b
BB_Contig_11602	171	5474	7008	9548	1.05846e-134	2.82189e-136	-135.549	0.607708	0.656238	1004	---NA---
BB_Contig_8847	205	2742	5149	5599	1.50535e-134	4.02538e-136	-135.395	0.835045	0.560565	708	#N/A
BB_Contig_27159	72	6031	3317	10316	5.3135e-134	1.42512e-135	-134.846	0.579519	0.669187	474	cytochrome c oxidase subunit vib
BB_Contig_606	863	7914	5838	12903	6.22044e-134	1.66962e-135	-134.777	0.510332	0.702061	1706	centrosome-associated protein 350
BB_Contig_25273	57	4192	2644	7716	9.59843e-134	2.57823e-135	-134.589	0.685319	0.621868	1651	prostaglandin g h synthase-2
BB_Contig_27799	99	1557	2331	3758	1.06708e-133	2.86843e-135	-134.542	1.0763	0.474243	1193	morn repeat-containing protein 3-like
BB_Contig_18725	81565	1653	7731	3909	1.82059e-133	4.9049e-135	-134.309	1.04682	0.484035	805	protein
BB_Contig_3247	30676	10431	29105	16266	1.35983e-132	3.67994e-134	-133.434	0.446087	0.734031	1424	nadh dehydrogenase subunit 5
BB_Contig_8787	199	3414	5821	6571	2.06357e-132	5.59268e-134	-133.252	0.749755	0.594705	1155	---NA---
BB_Contig_9099	89	3176	4937	6220	2.48845e-132	6.74917e-134	-133.171	0.774808	0.584466	1221	conserved hypothetical protein [Pediculus humanus corporis]
BB_Contig_11916	71	3476	2301	6657	5.1561e-132	1.40154e-133	-132.853	0.742549	0.597682	490	---NA---
BB_Contig_16328	188	3781	7548	7101	5.22353e-132	1.42092e-133	-132.847	0.714359	0.609476	610	heat shock 10kd protein 1
BB_Contig_43277	51	2731	2307	5554	5.57437e-132	1.51748e-133	-132.819	0.829203	0.56284	661	#N/A
BB_Contig_8757	2655	12449	7838	18914	2.25333e-131	6.14313e-133	-132.212	0.408529	0.753391	1038	s-phase kinase-associated protein 1
BB_Contig_10117	7555	6398	13826	10780	5.71798e-131	1.56346e-132	-131.806	0.557769	0.679352	764	cg7630 cg7630-pa
BB_Contig_2936	14184	23	12497	4397	8.48564e-131	2.32192e-132	-131.634	7.38385	0.00598743	395	cytochrome c oxidase subunit iii
BB_Contig_25812	79	3403	3149	6529	3.04276e-130	8.35641e-132	-131.078	0.74516	0.596602	949	tpa_inf: tepp protein
BB_Contig_9138	1364	7432	7880	12181	8.00056e-130	2.20043e-131	-130.657	0.517915	0.69838	3069	apolipoprotein d
BB_Contig_9313	863	17678	9193	25681	8.30156e-130	2.28488e-131	-130.641	0.343851	0.787935	1984	sorting and assembly machinery component 50 homolog
BB_Contig_8313	4400	6826	6413	11351	9.22023e-130	2.53958e-131	-130.595	0.538812	0.688338	1509	malate dehydrogenase
BB_Contig_25409	62	2857	2808	5716	1.23739e-129	3.41815e-131	-130.466	0.80561	0.57212	1953	---NA---
BB_Contig_12221	402	8869	5920	14120	2.01291e-129	5.56851e-131	-130.254	0.476001	0.718968	1546	acylglycerol mitochondrial
BB_Contig_30682	129	2599	4641	5323	5.06601e-129	1.40248e-130	-129.853	0.839388	0.558881	1626	uncharacterized protein c9orf68-like protein
BB_Contig_5404	1434	22365	19734	31654	6.87608e-129	1.90634e-130	-129.72	0.30625	0.808741	2762	ring finger protein 165
BB_Contig_30675	79	3088	2202	6049	8.41535e-129	2.33478e-130	-129.632	0.775129	0.584337	2361	succinate dehydrogenase
BB_Contig_2063	624	3859	5559	7172	1.21063e-128	3.36123e-130	-129.474	0.699253	0.615891	1421	5 -nucleotidase domain-containing protein 1-like
BB_Contig_13867	81	4158	3127	7600	1.71983e-128	4.78882e-130	-129.32	0.675214	0.626239	1404	PREDICTED: hypothetical protein LOC100572502 [Acyrthosiphon pisum]
BB_Contig_8586	684	5563	9059	9583	2.32469e-128	6.47769e-130	-129.189	0.589719	0.664472	1157	cyclin b
BB_Contig_11981	179	4605	4538	8233	3.6155e-128	1.01035e-129	-128.996	0.643322	0.640237	1469	viral a-type inclusion protein
BB_Contig_9718	82	1439	3151	3516	3.7793e-128	1.05765e-129	-128.976	1.09397	0.468469	295	---NA---
BB_Contig_23831	415	1568	16075	3722	4.2307e-128	1.18567e-129	-128.926	1.05226	0.482213	313	---NA---
BB_Contig_11087	402	13132	8001	19744	5.1137e-128	1.43621e-129	-128.843	0.393432	0.761316	1998	long flagella protein lf4
BB_Contig_25485	950	1758	2378	4021	5.99012e-128	1.68477e-129	-128.773	0.998724	0.500442	1252	transmembrane bax inhibitor motif-containing protein 4
BB_Contig_3871	355	7174	3102	11795	1.11045e-127	3.13437e-129	-128.504	0.522431	0.696198	1356	tax1 (human t-cell leukemia virus type i) binding protein 1
BB_Contig_9351	1387	11386	7888	17441	1.23219e-127	3.48047e-129	-128.458	0.420327	0.747255	2401	sperm associated antigen 1
BB_Contig_35747	26	677	816	2238	1.29449e-127	3.65905e-129	-128.437	1.53009	0.346256	797	GM13373 [Drosophila sechellia]
BB_Contig_10945	280	13624	10763	20376	1.83074e-127	5.18216e-129	-128.285	0.385825	0.765341	865	---NA---
BB_Contig_13027	150	3092	4142	6039	1.92151e-127	5.44296e-129	-128.264	0.770874	0.586062	1079	trypsin [Blattella germanica]
BB_Contig_5763	873	9787	7599	15309	4.2407e-127	1.2055e-128	-127.919	0.450546	0.731766	2427	kinesin family member 3b
BB_Contig_27633	82	1638	4560	3820	9.48185e-127	2.70301e-128	-127.568	1.02674	0.490817	846	---NA---
BB_Contig_10263	2577	7222	7891	11845	1.0594e-126	3.02431e-128	-127.519	0.518913	0.697898	2755	ccr4-not transcription complex subunit 4
BB_Contig_36628	63	3669	3348	6872	1.28123e-126	3.66014e-128	-127.437	0.710448	0.61113	818	tubulin polyglutamylase ttll6
BB_Contig_1722	522	29876	16878	41065	1.93608e-126	5.53864e-128	-127.257	0.264027	0.83276	640	---NA---
BB_Contig_16898	198	16019	5950	23463	2.49539e-126	7.16876e-128	-127.145	0.355708	0.781486	695	sperm mitochondrial-associated cysteine-rich protein
BB_Contig_28351	72	1688	4409	3894	3.02567e-126	8.69824e-128	-127.061	1.01104	0.496187	938	iq motif containing k
BB_Contig_24625	39	3270	2601	6286	3.27109e-126	9.41689e-128	-127.026	0.747956	0.595446	200	---NA---
BB_Contig_36810	192	4213	3420	7648	3.97667e-126	1.14561e-127	-126.941	0.665339	0.63054	1152	acetylserotonin o-methyltransferase-like
BB_Contig_13073	196	3729	7234	6952	4.49445e-126	1.29568e-127	-126.888	0.703744	0.613977	1808	dihydrolipoamide succinyltransferase component of 2-oxoglutarate dehydrogenase
BB_Contig_12163	129	6716	6328	11139	8.33998e-126	2.41098e-127	-126.618	0.53505	0.690135	1073	---NA---
BB_Contig_14794	114	5826	3965	9911	9.46053e-126	2.73681e-127	-126.563	0.57163	0.672856	2061	leucine rich repeat containing 45
BB_Contig_10572	554	22910	10838	32257	2.15114e-125	6.23162e-127	-126.205	0.29874	0.812962	3680	cytosolic carboxypeptidase-like protein 5
BB_Contig_21717	110	5888	3526	9990	2.8181e-125	8.1694e-127	-126.088	0.567812	0.674639	544	---NA---
BB_Contig_14190	2096	34071	20398	46267	4.24951e-125	1.23274e-126	-125.909	0.246544	0.842913	1853	sideroflexin 2
BB_Contig_14782	154	9279	6842	14591	7.14749e-125	2.07629e-126	-125.683	0.458142	0.727923	1887	PREDICTED: hypothetical protein LOC100573007 [Acyrthosiphon pisum]
BB_Contig_7393	387	1228	2180	3143	7.91505e-125	2.30085e-126	-125.638	1.16094	0.447222	2056	chromosome 7 open reading frame 25
BB_Contig_25265	18451	7853	13217	12671	9.16707e-125	2.66664e-126	-125.574	0.495319	0.709405	1356	imaginal disc growth factor
BB_Contig_12560	85	4238	5382	7662	1.81814e-124	5.3071e-126	-125.275	0.659442	0.633123	982	leukocyte surface antigen cd53
BB_Contig_8518	108	4376	2717	7858	1.97154e-124	5.75884e-126	-125.24	0.649654	0.637433	1852	cytochrome p450
BB_Contig_21158	63	1496	3269	3569	3.97656e-124	1.16474e-125	-124.934	1.05951	0.479794	318	---NA---
BB_Contig_27676	260	7821	4279	12616	4.68302e-124	1.3726e-125	-124.862	0.494934	0.709594	1042	tubulin beta-2c chain
BB_Contig_25564	247	2410	6968	4982	6.54074e-124	1.91973e-125	-124.717	0.852797	0.55371	639	---NA---
BB_Contig_8435	1334	4943	2528	8652	6.76727e-124	1.98758e-125	-124.702	0.612752	0.653948	2472	alpha-aminoadipic semialdehyde mitochondrial
BB_Contig_42910	101	4862	4007	8538	6.86317e-124	2.01712e-125	-124.695	0.617453	0.651821	787	#N/A
BB_Contig_10498	607	28971	19108	39857	6.87533e-124	2.02208e-125	-124.694	0.265328	0.832009	2591	---NA---
BB_Contig_29629	34	1501	1555	3573	1.02983e-123	3.03086e-125	-124.518	1.05632	0.480858	282	---NA---
BB_Contig_30601	144	11938	4823	18092	1.10065e-123	3.24149e-125	-124.489	0.404895	0.755291	2660	---NA---
BB_Contig_31703	64	3933	3749	7210	3.01506e-123	8.88562e-125	-124.051	0.679474	0.624393	1002	granzyme b
BB_Contig_26747	128	12920	6657	19368	3.93037e-123	1.15989e-124	-123.936	0.389174	0.763567	888	---NA---
BB_Contig_21407	168	7031	5579	11527	4.45817e-123	1.31654e-124	-123.881	0.51832	0.698184	593	---NA---
BB_Contig_12373	221	307	600	1546	9.5765e-123	2.83381e-124	-123.548	2.13733	0.227299	1355	uncharacterized protein c16orf68
BB_Contig_10052	76	4565	4324	8103	1.02477e-122	3.03447e-124	-123.518	0.632946	0.644858	718	#N/A
BB_Contig_38013	20	2115	1548	4520	1.22408e-122	3.62958e-124	-123.44	0.90077	0.535601	1308	viral a-type inclusion protein repeat protein
BB_Contig_11915	111	2982	1807	5819	1.67477e-122	4.97268e-124	-123.303	0.769596	0.586582	731	---NA---
BB_Contig_11482	181	7688	6594	12410	1.76297e-122	5.2381e-124	-123.281	0.495928	0.709106	1227	---NA---
BB_Contig_9467	638	2970	3076	5800	2.16588e-122	6.43954e-124	-123.191	0.770695	0.586135	1802	l-seryl-trna kinase-like
BB_Contig_31740	24	1991	1807	4327	2.17517e-122	6.47153e-124	-123.189	0.924979	0.526688	740	---NA---
BB_Contig_6760	266	13387	8806	19958	3.58868e-122	1.06914e-123	-122.971	0.381239	0.767778	2725	PREDICTED: hypothetical protein LOC100575472 [Acyrthosiphon pisum]
BB_Contig_30590	27	2049	1808	4413	4.39955e-122	1.31336e-123	-122.882	0.911945	0.531468	800	---NA---
BB_Contig_25537	980	2858	4299	5630	5.3232e-122	1.59123e-123	-122.798	0.783234	0.581063	2098	stromal membrane-associated protein 1
BB_Contig_8662	215	7814	8430	12566	1.31159e-121	3.93909e-123	-122.405	0.490497	0.71178	1099	tubulin polymerization promoting protein
BB_Contig_9215	104	2546	2996	5160	1.63892e-121	4.92873e-123	-122.307	0.824243	0.564778	2572	white
BB_Contig_10279	2042	20766	11629	29431	2.39576e-121	7.2144e-123	-122.142	0.308218	0.807639	2148	aaa atpase
BB_Contig_8826	97	2394	1864	4929	2.82685e-121	8.51823e-123	-122.07	0.846977	0.555949	2051	intraflagellar transport 74 homolog
BB_Contig_11068	181	16572	5094	24063	2.98047e-121	8.99309e-123	-122.046	0.343174	0.788305	1775	elegans protein confirmed by transcript evidence
BB_Contig_29695	117	4397	3186	7843	4.50405e-121	1.36084e-122	-121.866	0.639991	0.641717	670	---NA---
BB_Contig_13808	168	5848	6493	9871	5.55982e-121	1.68094e-122	-121.774	0.560358	0.678134	1198	mitochondrial phosphate carrier protein
BB_Contig_6731	74	3123	2417	6003	1.51773e-120	4.60083e-122	-121.337	0.747856	0.595488	799	adp-ribosylation factor-like protein 2-binding protein
BB_Contig_10335	952	5937	7980	9983	2.98467e-120	9.07768e-122	-121.042	0.554844	0.680731	1057	mitochondrial import receptor subunit tom22-like protein
BB_Contig_9195	675	8989	8559	14115	7.23331e-120	2.20432e-121	-120.657	0.456101	0.728953	1558	macro domain containing 2
BB_Contig_25277	2	1968	845	4261	1.91424e-119	5.84511e-121	-120.233	0.919567	0.528668	1577	---NA---
BB_Contig_11737	127	2639	4472	5275	2.16799e-119	6.62864e-121	-120.179	0.804284	0.572646	1000	---NA---
BB_Contig_28473	27	2728	1393	5406	2.81098e-119	8.6002e-121	-120.065	0.791823	0.577614	879	---NA---
BB_Contig_11138	422	14502	6527	21344	3.50964e-119	1.07448e-120	-119.969	0.362683	0.777717	3877	tata element modulatory
BB_Contig_8773	178	13527	7756	20076	4.42395e-119	1.35617e-120	-119.868	0.374735	0.771247	847	---NA---
BB_Contig_49098	679	1570	3775	3636	6.24223e-119	1.91608e-120	-119.718	1.01669	0.494248	632	#N/A
BB_Contig_10478	5643	10226	9239	15741	8.18897e-119	2.51528e-120	-119.599	0.42739	0.743606	1995	bax inhibitor-1-like protein
BB_Contig_10660	119	5123	7808	8831	1.05456e-118	3.24548e-120	-119.489	0.590693	0.664024	762	mitochondrial import receptor subunit tom20 homolog
BB_Contig_12479	111	3435	4527	6432	1.82328e-118	5.62592e-120	-119.25	0.710062	0.611294	1010	ubiquinol-cytochrome c oxidoreductase subunit 9 and rieske iron sulfur protein
BB_Contig_12763	291	4366	5341	7764	1.83807e-118	5.67524e-120	-119.246	0.635593	0.643676	2028	hypothetical protein G5I_05839 [Acromyrmex echinatior]
BB_Contig_28734	167	2508	4667	5068	2.2585e-118	6.98242e-120	-119.156	0.819984	0.566448	584	---NA---
BB_Contig_21144	465	652	1162	2116	3.14194e-118	9.72631e-120	-119.012	1.5035	0.352697	545	salivary secreted protein
BB_Contig_25489	763	18841	10041	26890	8.75605e-118	2.71935e-119	-118.566	0.318299	0.802015	963	isoform a
BB_Contig_27517	8	262	650	1428	9.20501e-118	2.86247e-119	-118.543	2.25146	0.210011	913	---NA---
BB_Contig_42918	35	389	701	1648	1.01737e-117	3.16575e-119	-118.5	1.88798	0.270185	537	dynein light chain tctex-type 1
BB_Contig_26424	21	1361	1500	3289	2.05526e-117	6.39949e-119	-118.194	1.07809	0.473657	1971	radial spoke head 10 homolog b2-like
BB_Contig_12869	232	6477	3387	10679	2.828e-117	8.82259e-119	-118.054	0.526484	0.694245	1387	adp atp translocase
BB_Contig_10450	124	4601	4714	8079	3.05782e-117	9.54571e-119	-118.02	0.617334	0.651874	2986	malate cytoplasmic
BB_Contig_36717	190	1895	2319	4125	3.57358e-117	1.11629e-118	-117.952	0.927301	0.525841	735	#N/A
BB_Contig_36479	30	1867	2473	4080	5.34439e-117	1.6716e-118	-117.777	0.932952	0.523785	1397	protein camp- alpha
BB_Contig_19381	92	4511	4481	7947	7.372e-117	2.30726e-118	-117.637	0.622068	0.649739	842	cell surface protein
BB_Contig_17514	2548	4083	11767	7337	1.50102e-116	4.70386e-118	-117.328	0.650665	0.636986	2018	cytochrome p450 4g15
BB_Contig_25418	119	5194	3381	8899	1.50743e-116	4.72698e-118	-117.325	0.581902	0.668082	2529	cgmp-dependent 3 -cyclic phosphodiesterase
BB_Contig_15930	55	1891	4712	4109	3.18859e-116	1.00115e-117	-116.999	0.924743	0.526774	834	cd63 antigen
BB_Contig_36042	51	989	1675	2669	5.94967e-116	1.87525e-117	-116.727	1.23736	0.424148	531	---NA---
BB_Contig_25271	110	6257	4423	10357	6.21062e-116	1.95874e-117	-116.708	0.532168	0.691515	1620	cg8813 cg8813-pa
BB_Contig_29177	34	1288	1873	3157	7.37367e-116	2.32999e-117	-116.633	1.09853	0.466993	1363	---NA---
BB_Contig_16145	44	3197	1617	6054	8.03524e-116	2.54065e-117	-116.595	0.726275	0.604463	659	---NA---
BB_Contig_9999	61	3230	3644	6101	9.68978e-116	3.06574e-117	-116.513	0.722616	0.605997	1848	glutaminase kidney mitochondrial-like
BB_Contig_36602	32	2216	1523	4599	1.14644e-115	3.62951e-117	-116.44	0.858467	0.551538	1344	virulent strain associated lipoprotein
BB_Contig_10351	530	28455	16426	38969	1.45479e-115	4.61156e-117	-116.336	0.258749	0.835812	4573	mitochondrial malate dehydrogenase
BB_Contig_14189	310	16080	15997	23299	1.67862e-115	5.32784e-117	-116.273	0.340105	0.789984	1091	---NA---
BB_Contig_2920	42387	3194	17784	6043	2.80997e-115	8.92431e-117	-116.049	0.725005	0.604995	420	protein
BB_Contig_14741	287	13814	8105	20368	2.84561e-115	9.04321e-117	-116.044	0.365278	0.776319	2407	---NA---
BB_Contig_17479	5852	4977	9360	8577	3.48453e-115	1.10807e-116	-115.955	0.590301	0.664204	1143	purine nucleoside phosphorylase
BB_Contig_28782	0	3738	6328	6826	4.03378e-115	1.28434e-116	-115.891	0.673879	0.626819	1528	esterase b1
BB_Contig_36527	64	3512	2504	6501	4.31059e-115	1.37335e-116	-115.862	0.693474	0.618363	2002	coiled-coil domain-containing protein 42-like protein
BB_Contig_4554	246	11749	9122	17673	4.70764e-115	1.50268e-116	-115.823	0.394114	0.760957	2396	ef-hand domain-containing family member c2
BB_Contig_7601	35	1197	1054	3002	5.10059e-115	1.62913e-116	-115.788	1.13161	0.456408	663	#N/A
BB_Contig_9311	163	11290	6702	17070	5.44109e-115	1.74008e-116	-115.759	0.401522	0.757059	2076	zinc carboxypeptidase
BB_Contig_9555	104	2711	3231	5329	8.67135e-115	2.77834e-116	-115.556	0.780144	0.582308	942	---NA---
BB_Contig_3649	1090	58277	31982	75685	1.04818e-114	3.36472e-116	-115.473	0.182186	0.881367	1695	leucine aminopeptidase
BB_Contig_10621	208	18255	10622	26066	1.16347e-114	3.73714e-116	-115.427	0.318982	0.801635	1660	alcohol dehydrogenase
BB_Contig_8761	116	2470	2497	4967	1.92906e-114	6.2079e-116	-115.207	0.812968	0.569209	2045	hydrocephalus-inducing protein
BB_Contig_10678	47	4441	1633	7815	1.97816e-114	6.37387e-116	-115.196	0.620466	0.650461	692	ciliary dynein heavy
BB_Contig_25252	53	2581	1587	5132	2.05077e-114	6.61194e-116	-115.18	0.796696	0.575666	1692	eif2c2 protein
BB_Contig_12468	174	6249	7192	10322	2.15858e-114	6.96386e-116	-115.157	0.52913	0.692972	1688	t-complex protein 11-like protein 1
BB_Contig_32788	1	280	901	1429	2.67819e-114	8.64555e-116	-115.063	2.15661	0.224282	302	---NA---
BB_Contig_37897	107	576	2638	1950	3.1134e-114	1.0063e-115	-114.997	1.56444	0.338109	553	---NA---
BB_Contig_11145	16037	67078	45265	86365	3.82948e-114	1.23928e-115	-114.907	0.169712	0.88902	2378	plasminogen activator inhibitor 1 rna-binding protein
BB_Contig_11301	259	13833	10208	20367	4.386e-114	1.42203e-115	-114.847	0.363224	0.777425	1370	iq calmodulin-binding motif domain-containing protein
BB_Contig_9310	1512	11842	9980	17774	4.99352e-114	1.621e-115	-114.79	0.39096	0.762622	2198	mitochondrial import inner membrane translocase subunit tim44
BB_Contig_10034	306	18232	9517	26020	5.61163e-114	1.8239e-115	-114.739	0.318253	0.802041	1148	abhydrolase domain containing 11
BB_Contig_20196	296	10312	9998	15758	1.05886e-113	3.44791e-115	-114.462	0.416865	0.749051	904	---NA---
BB_Contig_26793	113	2625	3478	5187	1.6117e-113	5.25455e-115	-114.279	0.787688	0.579272	1686	axonemal dynein intermediate chain inner arm i1
BB_Contig_33809	645	5541	4258	9335	1.72613e-113	5.63455e-115	-114.249	0.557608	0.679428	1438	boule protein
BB_Contig_27311	125	3881	3328	7008	2.06107e-113	6.73204e-115	-114.172	0.657679	0.633897	3560	tpa_inf: wd-40 domain protein
BB_Contig_36648	106	3940	4139	7092	2.06665e-113	6.75442e-115	-114.17	0.653102	0.635912	1198	conserved hypothetical protein [Pediculus humanus corporis]
BB_Contig_28296	91	4647	4194	8090	2.17544e-113	7.11433e-115	-114.148	0.604945	0.657497	1244	secreted salivary trypsin
BB_Contig_9100	255	11874	8705	17798	3.79577e-113	1.24361e-114	-113.905	0.389014	0.763651	1054	ef-hand calcium-binding domain-containing protein 1
BB_Contig_8736	131	5764	7337	9637	3.94595e-113	1.29361e-114	-113.888	0.546619	0.684623	1847	uncharacterized protein c20orf152-like protein
BB_Contig_10794	144	5767	4743	9640	4.67906e-113	1.53583e-114	-113.814	0.546317	0.684766	687	hypothetical protein G5I_12006 [Acromyrmex echinatior]
BB_Contig_13854	277	18158	9125	25903	4.73925e-113	1.55653e-114	-113.808	0.317619	0.802393	1339	membrane associated ring
BB_Contig_184	8088	7785	12454	12380	6.77032e-113	2.22905e-114	-113.652	0.474347	0.719792	1619	acetyl- mitochondrial
BB_Contig_14224	121	2231	3165	4591	7.21639e-113	2.37881e-114	-113.624	0.846223	0.556239	1146	axonemal inner arm dynein light chain
BB_Contig_16368	108	1858	2590	4023	7.63835e-113	2.52097e-114	-113.598	0.919626	0.528646	1192	surface-anchored protein
BB_Contig_28502	45	2542	3836	5053	1.41428e-112	4.6734e-114	-113.33	0.796281	0.575832	546	---NA---
BB_Contig_8990	7130	13906	9897	20426	1.91383e-112	6.3318e-114	-113.198	0.359804	0.77927	3263	puromycin-sensitive aminopeptidase
BB_Contig_36443	46	1954	2430	4165	2.39961e-112	7.94861e-114	-113.1	0.896991	0.537006	989	---NA---
BB_Contig_34483	54	2480	1918	4958	2.47946e-112	8.21808e-114	-113.085	0.804523	0.572551	575	#N/A
BB_Contig_25453	57	3257	2570	6097	3.03105e-112	1.00585e-113	-112.997	0.709661	0.611464	2176	aminopeptidase p
BB_Contig_28176	149	7011	4133	11323	3.88434e-112	1.28979e-113	-112.889	0.496669	0.708741	1545	coiled-coil domain-containing protein c6orf97-like
BB_Contig_29678	89	1585	2912	3591	5.17999e-112	1.72209e-113	-112.764	0.985008	0.505223	914	mitochondrial sodium hydrogen exchanger nha2
BB_Contig_9519	1206	4225	4831	7477	5.3921e-112	1.79369e-113	-112.746	0.628613	0.646798	2015	upf0193 protein evg1-like
BB_Contig_30685	69	2575	1544	5095	5.73185e-112	1.90786e-113	-112.719	0.789614	0.578499	1407	chloride channel protein 7
BB_Contig_19231	118	848	2017	2397	7.34025e-112	2.44469e-113	-112.612	1.3042	0.404946	731	ef-hand domain-containing family member c2
BB_Contig_15223	307	268	804	1388	7.48317e-112	2.49379e-113	-112.603	2.17781	0.221011	1161	---NA---
BB_Contig_19000	139	6541	5221	10680	7.79508e-112	2.60086e-113	-112.585	0.512433	0.701039	465	---NA---
BB_Contig_10403	356	26401	13670	36283	1.17293e-111	3.92061e-113	-112.407	0.263806	0.832888	1769	camp-dependent protein kinase catalytic
BB_Contig_9543	149	5154	5879	8771	1.40916e-111	4.71304e-113	-112.327	0.572154	0.672612	3740	heavy chain 1
BB_Contig_34788	95	14538	4579	21222	1.69962e-111	5.69134e-113	-112.245	0.350837	0.784129	714	#N/A
BB_Contig_53222	33753	11457	34093	17214	3.06735e-111	1.02898e-112	-111.988	0.392458	0.761831	537	---NA---
BB_Contig_26746	102	4335	3720	7621	3.49603e-111	1.17419e-112	-111.93	0.619053	0.651098	2375	solute carrier organic anion transporter member 4a1
BB_Contig_14158	96	8234	3306	12949	5.41531e-111	1.82206e-112	-111.739	0.45828	0.727853	808	---NA---
BB_Contig_15657	176	6147	6529	10129	5.60307e-111	1.88636e-112	-111.724	0.525642	0.69465	1010	non-metastatic cells protein expressed in (nucleoside-diphosphate kinase)-like
BB_Contig_8651	113	3655	4144	6652	7.39466e-111	2.49101e-112	-111.604	0.669022	0.628933	2010	thioredoxin domain-containing protein 6
BB_Contig_36656	130	2074	2553	4331	8.71498e-111	2.93753e-112	-111.532	0.867389	0.548138	574	#N/A
BB_Contig_25585	44	1949	1975	4138	1.61067e-110	5.43874e-112	-111.265	0.891304	0.539126	2304	phd finger protein
BB_Contig_12402	1178	9875	6911	15113	4.03536e-110	1.36424e-111	-110.865	0.419042	0.747921	1367	ubiquitin conjugating enzyme
BB_Contig_28457	121	5529	4547	9264	7.19266e-110	2.43452e-111	-110.614	0.549721	0.683152	730	arginine serine-rich-splicing
BB_Contig_30609	934	2528	2982	5000	9.12571e-110	3.09247e-111	-110.51	0.789036	0.578731	2014	isocitrate dehydrogenase
BB_Contig_14119	61	1984	2854	4183	9.80314e-110	3.32793e-111	-110.478	0.881231	0.542904	1095	chymotrypsin-like proteinase 6c precursor
BB_Contig_13621	62	1534	2397	3488	1.07318e-109	3.64751e-111	-110.438	0.990206	0.503406	401	---NA---
BB_Contig_25345	16	6	79478	64301	1.20256e-109	4.09208e-111	-110.388	13.1927	0.000106808	781	rhs element vgr protein
BB_Contig_25283	40	1328	1283	3159	2.4252e-109	8.28168e-111	-110.082	1.05532	0.481191	1461	sodium-dependent phosphate transporter
BB_Contig_12209	958	3894	5424	6971	3.205e-109	1.0951e-110	-109.961	0.645217	0.639396	1097	dephospho- kinase domain-containing protein
BB_Contig_5720	331	6797	5128	10984	3.80543e-109	1.30102e-110	-109.886	0.497538	0.708314	2143	---NA---
BB_Contig_25571	70	5677	3794	9454	5.59067e-109	1.91586e-110	-109.718	0.540901	0.687342	2860	viral a-type inclusion protein
BB_Contig_25655	34	2883	1948	5512	6.93474e-109	2.37924e-110	-109.624	0.74011	0.598694	1679	tetratricopeptide repeat protein 18-like
BB_Contig_11725	195	1968	6745	4149	7.80762e-109	2.68029e-110	-109.572	0.881138	0.542939	654	dynein light chain type
BB_Contig_25378	98	2027	2073	4238	8.97025e-109	3.0812e-110	-109.511	0.869142	0.547472	2872	jouberin isoform 1
BB_Contig_15965	136	1409	1252	3282	9.15422e-109	3.14623e-110	-109.502	1.02501	0.491407	1424	spry domain-containing socs box
BB_Contig_36545	30	1291	1867	3093	1.28819e-108	4.42999e-110	-109.354	1.06562	0.477766	596	#N/A
BB_Contig_13238	71	883	1161	2425	2.28253e-108	7.85861e-110	-109.105	1.2626	0.416791	1447	dynein light chain tctex-type 1
BB_Contig_10274	365	7908	8064	12465	2.86802e-108	9.88018e-110	-109.005	0.461603	0.726179	1963	protein spaetzle
BB_Contig_12276	137	5334	5655	8971	2.87498e-108	9.90995e-110	-109.004	0.555156	0.680584	972	leukocyte surface antigen cd53
BB_Contig_28346	74	3049	4575	5746	3.03572e-108	1.04701e-109	-108.98	0.719327	0.607381	1843	kelch repeat protein
BB_Contig_28622	21	2839	1646	5439	3.65626e-108	1.26323e-109	-108.899	0.743063	0.597469	808	prostate specific antigen
BB_Contig_16103	217	5443	5554	9119	4.06557e-108	1.40547e-109	-108.852	0.549578	0.68322	499	---NA---
BB_Contig_21738	662	5799	7426	9608	4.12634e-108	1.4273e-109	-108.845	0.533537	0.690859	927	macro domain containing 2
BB_Contig_8415	265	16116	10714	23169	6.41205e-108	2.22308e-109	-108.653	0.328807	0.796195	923	---NA---
BB_Contig_36586	6	437	961	1652	7.9866e-108	2.77059e-109	-108.557	1.72361	0.302789	1035	---NA---
BB_Contig_25300	27	612	658	1956	1.93099e-107	6.7142e-109	-108.173	1.48141	0.358139	1182	intraflagellar transport protein 46 homolog
BB_Contig_12131	76	2452	4483	4858	3.21831e-107	1.11968e-108	-107.951	0.791508	0.57774	1156	chymotrypsin-like proteinase 6d precursor
BB_Contig_25512	14	2596	791	5070	3.90761e-107	1.36027e-108	-107.866	0.7708	0.586092	1519	potassium subfamily member 2
BB_Contig_12849	53	1446	2689	3324	4.26806e-107	1.48661e-108	-107.828	1.00596	0.49794	658	---NA---
BB_Contig_35800	23	1884	2237	4002	4.7132e-107	1.6426e-108	-107.784	0.892027	0.538857	753	#N/A
BB_Contig_3091	13684	2632	10658	5122	4.79259e-107	1.67123e-108	-107.777	0.765653	0.588187	1260	splicing factor subunit 1
BB_Contig_10947	822	2887	6010	5495	5.40738e-107	1.8867e-108	-107.724	0.733653	0.601379	897	cyclase family protein
BB_Contig_27377	56	634	1771	1990	5.89447e-107	2.05783e-108	-107.687	1.45532	0.364675	672	---NA---
BB_Contig_9440	185	5339	4658	8958	6.03872e-107	2.1094e-108	-107.676	0.551712	0.68221	1951	neurofilament heavy polypeptide
BB_Contig_29650	960	278	2117	1364	6.07725e-107	2.12408e-108	-107.673	2.09979	0.233292	273	hexamerin 1
BB_Contig_17022	673	6285	4674	10253	6.21563e-107	2.1737e-108	-107.663	0.511166	0.701655	703	mitochondrial thioredoxin 2
BB_Contig_25386	91	2900	2410	5513	6.46757e-107	2.26311e-108	-107.645	0.731889	0.602115	2046	coiled-coil domain containing 96
BB_Contig_2996	217	2449	2969	4850	6.53487e-107	2.28797e-108	-107.641	0.790897	0.577985	998	abhydrolase domain-containing protein 13
BB_Contig_37361	50	551	1038	1844	9.46029e-107	3.3179e-108	-107.479	1.54782	0.342027	571	#N/A
BB_Contig_15671	64	4985	5016	8461	2.00234e-106	7.04269e-108	-107.152	0.568339	0.674393	457	---NA---
BB_Contig_12194	707	3147	4948	5865	2.15947e-106	7.59966e-108	-107.119	0.703259	0.614183	1114	nucleoside diphosphate-linked moiety x motif mitochondrial
BB_Contig_18681	1248	1382	909	3216	2.21441e-106	7.79746e-108	-107.108	1.02361	0.491882	2277	sphingomyelin phosphodiesterase
BB_Contig_12892	165	5308	6486	8906	2.47983e-106	8.73706e-108	-107.059	0.551714	0.682209	625	---NA---
BB_Contig_1514	379	5492	4316	9155	4.71032e-106	1.66713e-107	-106.778	0.542333	0.68666	753	gametocyte-specific factor 1
BB_Contig_39263	82	1532	3600	3448	5.16918e-106	1.83057e-107	-106.737	0.975448	0.508582	158	---NA---
BB_Contig_10416	247	1997	1032	4162	5.96676e-106	2.11421e-107	-106.675	0.864547	0.549219	1383	acid phosphatase-1
BB_Contig_27004	89	2309	2719	4629	8.65959e-106	3.07533e-107	-106.512	0.808537	0.570961	1363	---NA---
BB_Contig_28772	110	8506	5019	13217	1.06098e-105	3.77216e-107	-106.423	0.440947	0.736651	687	---NA---
BB_Contig_26717	83	4370	3421	7593	1.22437e-105	4.35801e-107	-106.361	0.602141	0.658775	3163	leucine-rich repeat and guanylate kinase domain-containing protein
BB_Contig_27129	34	1636	1525	3605	1.5097e-105	5.37663e-107	-106.269	0.944931	0.519454	946	---NA---
BB_Contig_37949	1396	352	621	1480	3.00891e-105	1.0728e-106	-105.969	1.87705	0.272239	489	---NA---
BB_Contig_17674	482	6731	1511	10826	5.47281e-105	1.95458e-106	-105.709	0.490712	0.711674	761	---NA---
BB_Contig_917	12453	15042	22591	21722	6.07778e-105	2.17308e-106	-105.663	0.335265	0.792638	2019	citrate synthase
BB_Contig_14139	145	4175	2955	7309	6.83435e-105	2.44633e-106	-105.611	0.613003	0.653835	1311	pctp-like protein
BB_Contig_26088	31	955	1200	2513	7.56455e-105	2.70922e-106	-105.567	1.20094	0.434991	602	---NA---
BB_Contig_35116	11	352	2214	1476	9.24303e-105	3.31222e-106	-105.48	1.87315	0.272977	222	---NA---
BB_Contig_11968	1590	6005	4955	9836	1.05913e-104	3.79749e-106	-105.421	0.517012	0.698818	1314	nuclear migration protein nudc
BB_Contig_28177	63	2139	3176	4361	1.43821e-104	5.16535e-106	-105.287	0.832827	0.561428	1442	sjchgc00554 protein
BB_Contig_36276	32	1684	1256	3669	1.47266e-104	5.29202e-106	-105.276	0.9286	0.525368	684	#N/A
BB_Contig_25799	37	2251	1880	4527	2.02923e-104	7.30023e-106	-105.137	0.813094	0.56916	497	---NA---
BB_Contig_11391	1097	2568	1533	4995	2.93112e-104	1.05565e-105	-104.976	0.764944	0.588476	916	venom protein r-like protein
BB_Contig_29736	516	533	1253	1791	3.63772e-104	1.31233e-105	-104.882	1.55366	0.340644	1225	salivary secreted protein
BB_Contig_13006	337	6929	10702	11079	3.87502e-104	1.39872e-105	-104.854	0.482213	0.715878	2002	bifunctional atp-dependent dihydroxyacetone kinase fad-amp lyase
BB_Contig_16735	148	3376	3853	6165	4.47355e-104	1.61656e-105	-104.791	0.673891	0.626814	1785	---NA---
BB_Contig_9727	111	3239	3906	5968	4.8113e-104	1.73957e-105	-104.76	0.686804	0.621229	570	#N/A
BB_Contig_26154	297	11311	7165	16873	7.25596e-104	2.63074e-105	-104.58	0.382095	0.767323	1943	isoform b
BB_Contig_25541	37	938	1559	2476	7.40862e-104	2.68907e-105	-104.57	1.20546	0.433632	787	---NA---
BB_Contig_36258	137	3858	4208	6847	8.67403e-104	3.15011e-105	-104.502	0.632724	0.644958	1541	sodium-dependent phosphate transporter
BB_Contig_9684	172	8295	4596	12900	1.06013e-103	3.8543e-105	-104.414	0.442162	0.736031	1347	isoform a
BB_Contig_3442	163	13203	7275	19325	1.09439e-103	3.98323e-105	-104.4	0.354707	0.782028	845	---NA---
BB_Contig_30575	21	1462	1538	3315	1.15258e-103	4.19734e-105	-104.377	0.98617	0.504816	1197	mechanosensory protein partial
BB_Contig_4712	145	3143	3895	5819	3.43274e-103	1.25423e-104	-103.902	0.693734	0.618252	785	---NA---
BB_Contig_16260	93	2467	3326	4833	3.84171e-103	1.4052e-104	-103.852	0.775266	0.584281	1015	ubiquitin-conjugating enzyme e2r
BB_Contig_17422	71939	52539	72166	68216	4.2551e-103	1.55727e-104	-103.808	0.181826	0.881586	1718	atp synthase f0 subunit 6
BB_Contig_4892	491	26574	24429	36247	4.43452e-103	1.6256e-104	-103.789	0.252951	0.839178	1096	---NA---
BB_Contig_28777	121	263	985	1304	7.40137e-103	2.71913e-104	-103.566	2.11491	0.230859	259	---NA---
BB_Contig_9857	213	13924	7233	20227	1.96811e-102	7.25417e-104	-103.139	0.343813	0.787956	772	#N/A
BB_Contig_26258	41	2130	2254	4323	2.28159e-102	8.4188e-104	-103.075	0.826284	0.56398	1625	glutaminase kidney mitochondrial-like
BB_Contig_30681	86	1977	2533	4092	2.69734e-102	9.9691e-104	-103.001	0.854598	0.553019	986	---NA---
BB_Contig_6608	3383	8467	12131	13102	2.99357e-102	1.1076e-103	-102.956	0.434969	0.73971	1712	adenylosuccinate lyase
BB_Contig_12554	180	7667	10199	12032	5.52088e-102	2.04711e-103	-102.689	0.455247	0.729385	1116	granzyme k
BB_Contig_21833	2648	3892	11695	6870	5.98658e-102	2.22099e-103	-102.653	0.624903	0.648463	2018	cytochrome p450 4g15
BB_Contig_35058	1518	8671	5660	13364	8.59765e-102	3.19659e-103	-102.495	0.429186	0.742681	2235	casein kinase alpha 1
BB_Contig_9319	1864	8424	9390	13031	1.71128e-101	6.37281e-103	-102.196	0.434475	0.739963	1976	isoform b
BB_Contig_39420	1222	2500	3425	4861	2.22733e-101	8.29905e-103	-102.081	0.76443	0.588686	771	#N/A
BB_Contig_33798	55	2469	2391	4814	2.90118e-101	1.08215e-102	-101.966	0.768414	0.587062	2476	coiled-coil domain-containing protein 108
BB_Contig_9743	160	6249	4842	10112	2.96334e-101	1.10593e-102	-101.956	0.499476	0.707364	1339	malate dehydrogenase
BB_Contig_25587	135	6561	5837	10534	3.00875e-101	1.12348e-102	-101.949	0.48817	0.712929	3948	adenylate kinase 7
BB_Contig_36435	5644	55080	31149	71229	3.71009e-101	1.38611e-102	-101.858	0.176041	0.885129	2260	ubiquitin 40s ribosomal protein s27a
BB_Contig_28130	86	2102	2915	4267	4.13773e-101	1.54754e-102	-101.81	0.826564	0.563871	1769	adenylate kinase 8-like
BB_Contig_13001	135	3657	5590	6524	6.17795e-101	2.31555e-102	-101.635	0.640201	0.641624	1823	uncharacterized protein c20orf152-like protein
BB_Contig_33021	282	12274	10431	18062	6.77614e-101	2.54112e-102	-101.595	0.362457	0.777839	1271	beta 2c
BB_Contig_28171	33	901	1722	2387	9.24349e-101	3.46826e-102	-101.46	1.2107	0.432058	1197	fructose- -bisphosphatase
BB_Contig_8845	67	2865	2777	5384	1.55427e-100	5.83491e-102	-101.234	0.715248	0.6091	863	---NA---
BB_Contig_28158	27	1522	1595	3377	1.55933e-100	5.85704e-102	-101.232	0.954879	0.515885	932	erythrocyte band 7 integral membrane
BB_Contig_9453	155	4916	3658	8278	1.57183e-100	5.90715e-102	-101.229	0.556902	0.67976	2764	mgc68877 protein
BB_Contig_5164	241	11825	7053	17468	2.38611e-100	8.98648e-102	-101.046	0.367979	0.774867	990	---NA---
BB_Contig_28330	9	2321	1391	4582	4.08121e-100	1.53951e-101	-100.813	0.786336	0.579815	1285	king isoform a
BB_Contig_28013	34	1496	3235	3332	4.41544e-100	1.66647e-101	-100.778	0.960383	0.51392	915	---NA---
BB_Contig_25511	35	3382	1108	6121	4.97219e-100	1.8776e-101	-100.726	0.660995	0.632442	2119	---NA---
BB_Contig_19151	379	7949	11084	12373	5.00216e-100	1.88992e-101	-100.724	0.443455	0.735372	511	conserved hypothetical protein [Culex quinquefasciatus]
BB_Contig_10125	309	19759	12766	27602	6.03352e-100	2.28443e-101	-100.641	0.287368	0.819396	1194	---NA---
BB_Contig_9407	845	10688	9540	15976	8.97811e-100	3.40293e-101	-100.468	0.385019	0.765769	3059	galactokinase 1
BB_Contig_6560	1125	9324	6376	14186	1.14019e-99	4.33075e-101	-100.363	0.410552	0.752336	1393	protein vprbp-like
BB_Contig_36444	30	1169	1157	2809	2.59118e-99	9.86285e-101	-100.006	1.06989	0.476356	597	#N/A
BB_Contig_843	477	5936	4453	9654	3.27532e-99	1.24866e-100	-99.9036	0.50674	0.703811	2128	protein regulator of cytokinesis 1
BB_Contig_13256	69	2641	2321	5041	3.8703e-99	1.47627e-100	-99.8308	0.73773	0.599682	381	---NA---
BB_Contig_25399	73	4007	2580	6993	3.87583e-99	1.47915e-100	-99.83	0.608494	0.655881	1979	---NA---
BB_Contig_5872	992	5201	7977	8649	4.00813e-99	1.53045e-100	-99.8152	0.538849	0.68832	1167	---NA---
BB_Contig_36659	34	889	1460	2352	4.47822e-99	1.71084e-100	-99.7668	1.20874	0.432647	629	#N/A
BB_Contig_28411	69	4649	2730	7884	7.28441e-99	2.7873e-100	-99.5548	0.567112	0.674967	966	---NA---
BB_Contig_12803	198	5952	5262	9670	7.39623e-99	2.83157e-100	-99.548	0.505246	0.70454	1510	rtdr1 protein
BB_Contig_36496	22	890	1491	2351	8.81626e-99	3.37875e-100	-99.4712	1.2065	0.433318	904	low quality protein: centriolin
BB_Contig_25473	73	2464	2287	4777	9.56841e-99	3.66893e-100	-99.4355	0.760207	0.590411	1585	btb poz domain-containing protein 2
BB_Contig_11543	85	1109	1316	2707	1.04768e-98	4.01936e-100	-99.3958	1.09254	0.468935	590	---NA---
BB_Contig_9839	866	22910	10614	31533	1.10786e-98	4.25243e-100	-99.3714	0.26599	0.831628	1534	cg7598 cg7598-pa
BB_Contig_36390	77	2610	1043	4988	1.68873e-98	6.49563e-100	-99.1874	0.739516	0.59894	843	ribosomal protein l13
BB_Contig_9443	173	2933	5979	5456	2.05852e-98	7.92213e-100	-99.1012	0.700571	0.615328	3400	fatty acid synthase
BB_Contig_35942	77	1796	2462	3772	4.57374e-98	1.76294e-99	-98.7538	0.875647	0.545009	690	#N/A
BB_Contig_4268	198	6721	8891	10695	5.19436e-98	2.00321e-99	-98.6983	0.475293	0.71932	1500	---NA---
BB_Contig_25649	97	2777	2563	5223	7.86184e-98	3.03508e-99	-98.5178	0.716456	0.608591	2269	intraflagellar transport 80 homolog
BB_Contig_8340	222	2987	3790	5526	8.71537e-98	3.36983e-99	-98.4724	0.692643	0.618719	1953	intraflagellar transport protein 172 homolog
BB_Contig_21484	207	8532	5042	13104	9.92537e-98	3.83967e-99	-98.4157	0.424156	0.745275	487	---NA---
BB_Contig_9442	347	335	1515	1388	1.0342e-97	4.00294e-99	-98.3976	1.85588	0.276264	2778	dihydropyridine-sensitive l-type calcium channel
BB_Contig_9380	117	7200	4139	11332	1.07552e-97	4.16502e-99	-98.3804	0.459438	0.727269	1538	---NA---
BB_Contig_9080	169	8291	5290	12784	1.12013e-97	4.34003e-99	-98.3625	0.429826	0.742351	1946	m23 family
BB_Contig_35702	7	327	1098	1373	1.29614e-97	5.02717e-99	-98.2987	1.87507	0.272613	1083	nuclease harbi1-like
BB_Contig_9509	193	11988	6825	17620	1.36642e-97	5.3025e-99	-98.2755	0.360728	0.778772	1663	---NA---
BB_Contig_28078	19	893	1314	2344	1.85592e-97	7.20951e-99	-98.1421	1.19735	0.436077	910	phosphatidate phosphatase
BB_Contig_26660	585	11073	7531	16429	1.99818e-97	7.77015e-99	-98.1096	0.374303	0.771478	2005	udp-glucose 4-epimerase
BB_Contig_15601	585	27844	8830	37653	2.46048e-97	9.5827e-99	-98.0185	0.240503	0.84645	1458	apolipoprotein o-like
BB_Contig_28297	66	6480	4403	10359	2.48188e-97	9.67101e-99	-98.0145	0.481924	0.716022	1192	aldo-keto reductase
BB_Contig_13194	931	14575	10326	20945	2.48197e-97	9.67636e-99	-98.0143	0.328215	0.796522	1378	prenylated rab acceptor
BB_Contig_30574	497	1118	1986	2708	2.75454e-97	1.07445e-98	-97.9688	1.08141	0.472566	1382	dna-j hsp40
BB_Contig_13040	138	880	1673	2321	2.7588e-97	1.07667e-98	-97.9679	1.20428	0.433987	1548	fatty acid synthase
BB_Contig_26594	286	1393	2328	3140	5.75868e-97	2.25205e-98	-97.6474	0.977674	0.507798	1146	pre-mrna 3 -end-processing factor fip1
BB_Contig_36201	11	28	1190	1763	7.33856e-97	2.87431e-98	-97.5415	5.78157	0.0181792	821	---NA---
BB_Contig_36389	28	813	1298	2206	7.66994e-97	3.00564e-98	-97.5221	1.24521	0.421846	870	---NA---
BB_Contig_14238	357	23274	10400	31931	1.14622e-96	4.49862e-98	-97.3469	0.261343	0.834311	2399	titin
BB_Contig_25656	57	2131	2694	4259	1.50038e-96	5.89163e-98	-97.2298	0.804089	0.572724	1637	camp-dependent protein kinase type ii regulatory subunit
BB_Contig_22162	1454	2829	2233	5281	1.95555e-96	7.69078e-98	-97.114	0.705624	0.613177	485	ubiquitin c
BB_Contig_25565	93	6517	3721	10392	2.45207e-96	9.65824e-98	-97.0151	0.478298	0.717824	2761	kiaa0556 protein
BB_Contig_28205	50	1755	1621	3691	2.50577e-96	9.87982e-98	-97.0053	0.877645	0.544255	1315	cyclin b
BB_Contig_27645	4490	23301	19366	31949	3.98877e-96	1.57671e-97	-96.8022	0.260484	0.834808	3088	ecdysone 20-monooxygenase-like
BB_Contig_8624	3924	7876	11923	12204	4.42285e-96	1.74918e-97	-96.7572	0.436924	0.738708	2930	5 -3 exoribonuclease 2-like protein
BB_Contig_29655	91	7472	4241	11666	4.72476e-96	1.86953e-97	-96.7283	0.447848	0.733135	804	likely calmodulin
BB_Contig_10975	1030	4651	5370	7845	4.74276e-96	1.87761e-97	-96.7264	0.559337	0.678614	994	ubiquitin-conjugating enzyme e2-25kd
BB_Contig_10420	96	2045	2673	4125	4.78013e-96	1.89336e-97	-96.7228	0.817398	0.567464	1392	arrestin domain containing 4
BB_Contig_15160	124	2772	4078	5191	7.85019e-96	3.11253e-97	-96.5069	0.71019	0.61124	639	---NA---
BB_Contig_15360	90	914	2389	2362	1.21623e-95	4.83202e-97	-96.3159	1.17485	0.442931	493	acylphosphatase erythrocyte type
BB_Contig_39534	36	625	1691	1878	1.35677e-95	5.39583e-97	-96.2679	1.39237	0.380938	709	#N/A
BB_Contig_13069	44	2677	2032	5048	2.07998e-95	8.2845e-97	-96.0817	0.7202	0.607013	509	---NA---
BB_Contig_29832	73	3418	3972	6111	2.10909e-95	8.40469e-97	-96.0755	0.643361	0.64022	1168	microtubule-associated protein rp eb family member 1
BB_Contig_43147	81	2842	2738	5286	2.47219e-95	9.86156e-97	-96.0061	0.700375	0.615412	1480	viral a-type inclusion protein
BB_Contig_30850	172	13599	5579	19643	3.51616e-95	1.40612e-96	-95.852	0.335619	0.792444	1172	aldo-keto reductase
BB_Contig_30550	374	701	1472	2003	4.13676e-95	1.65597e-96	-95.7809	1.31978	0.400596	1222	leucine rich repeat containing 67
BB_Contig_5439	273	9976	5522	14949	5.0764e-95	2.03517e-96	-95.6914	0.38862	0.76386	542	---NA---
BB_Contig_9216	626	4493	4466	7610	6.0868e-95	2.44269e-96	-95.6121	0.565322	0.675804	2581	zinc finger ccch domain-containing protein 3
BB_Contig_42604	89	743	2538	2071	8.39752e-95	3.37506e-96	-95.4717	1.284	0.410656	462	nucleosome assembly protein 1-like 1
BB_Contig_28385	51	1017	1004	2520	1.35009e-94	5.4343e-96	-95.2649	1.11421	0.461944	1413	intraflagellar transport 81 homolog
BB_Contig_30655	51	4431	3349	7518	1.58414e-94	6.38591e-96	-95.1948	0.567821	0.674635	1045	---NA---
BB_Contig_16679	899	6749	5493	10671	1.95585e-94	7.89612e-96	-95.1026	0.466054	0.723942	1159	glutathione-s-transferase gst
BB_Contig_12506	105	1693	2608	3574	3.27032e-94	1.32357e-95	-94.8783	0.883062	0.542215	716	atp-binding sub-family a member 1
BB_Contig_28287	46	1345	2922	3037	3.53057e-94	1.42961e-95	-94.8448	0.980145	0.506929	1288	wd repeat-containing protein 92
BB_Contig_29688	95	6883	4443	10844	4.61486e-94	1.87329e-95	-94.7274	0.460892	0.726537	628	---NA---
BB_Contig_8904	168	10973	8672	16226	5.6971e-94	2.31375e-95	-94.6357	0.369454	0.774075	760	#N/A
BB_Contig_35651	125	1109	2078	2661	7.2104e-94	2.93268e-95	-94.5327	1.06781	0.477041	744	#N/A
BB_Contig_16575	81	3621	2853	6377	7.49833e-94	3.0513e-95	-94.5155	0.621594	0.649952	979	---NA---
BB_Contig_39296	152	3407	3388	6072	1.1742e-93	4.78287e-95	-94.3203	0.638775	0.642258	693	#N/A
BB_Contig_10571	3417	7521	8742	11687	1.31951e-93	5.37744e-95	-94.2694	0.441013	0.736617	4907	large proline-rich protein bat3
BB_Contig_25344	55	2436	2686	4673	1.85472e-93	7.56602e-95	-94.1211	0.74494	0.596693	1828	predicted protein [Nematostella vectensis]
BB_Contig_25405	74	5132	3267	8465	2.32353e-93	9.49246e-95	-94.0226	0.527094	0.693951	1630	---NA---
BB_Contig_13028	125	1403	2462	3119	2.40241e-93	9.81953e-95	-94.0079	0.957673	0.514887	1842	leucine-rich repeat-containing protein 27
BB_Contig_42639	945	2255	2761	4404	3.41821e-93	1.39783e-94	-93.8545	0.770792	0.586096	718	#N/A
BB_Contig_11709	198	8395	6301	12837	3.42786e-93	1.40247e-94	-93.8531	0.417811	0.74856	650	---NA---
BB_Contig_8963	81	3243	3253	5832	4.06553e-93	1.66581e-94	-93.7784	0.651766	0.6365	2482	hypothetical protein NCU03754 [Neurospora crassa OR74A]
BB_Contig_14202	68	2745	2991	5118	4.16607e-93	1.70868e-94	-93.7673	0.703879	0.613919	1896	v-type proton atpase subunit e 1
BB_Contig_33536	116	3199	2802	5769	4.33376e-93	1.77833e-94	-93.75	0.655805	0.634721	1395	viral a-type inclusion protein
BB_Contig_16773	637	31800	22280	42412	5.56205e-93	2.28458e-94	-93.6412	0.220551	0.858238	2009	spermine oxidase
BB_Contig_14759	726	2633	1686	4954	5.82012e-93	2.39175e-94	-93.6213	0.716991	0.608365	2170	hmg box family protein
BB_Contig_25552	35	474	2698	1594	6.74e-93	2.77112e-94	-93.5573	1.5548	0.340376	1905	reverse transcriptase
BB_Contig_5666	662	21440	22184	29519	9.70583e-93	3.99441e-94	-93.3985	0.266444	0.831366	683	---NA---
BB_Contig_26734	108	7290	6591	11361	1.40246e-92	5.78023e-94	-93.2381	0.445204	0.734481	3937	dynein heavy chain axonemal
BB_Contig_16402	133	6365	4771	10123	1.49415e-92	6.16115e-94	-93.2103	0.474509	0.719712	1373	arsenical pump-driving atpase
BB_Contig_33799	52	1210	2166	2807	2.25077e-92	9.30819e-94	-93.0311	1.01913	0.493415	890	ferritin
BB_Contig_14026	38	3204	1733	5762	5.09528e-92	2.11229e-93	-92.6752	0.6518	0.636486	798	---NA---
BB_Contig_30607	53	3006	2237	5477	7.96732e-92	3.31092e-93	-92.4801	0.670646	0.628225	1627	adenosylhomocysteinase 3
BB_Contig_4235	133	2750	2966	5108	9.89079e-92	4.11421e-93	-92.3857	0.698432	0.616242	463	---NA---
BB_Contig_36055	67	1885	3099	3836	1.25551e-91	5.22752e-93	-92.2817	0.830143	0.562474	349	---NA---
BB_Contig_27644	8792	57757	30723	74059	1.42715e-91	5.94504e-93	-92.2258	0.163784	0.892681	3053	eukaryotic translation initiation factor 5
BB_Contig_4264	140	7549	5235	11685	1.83484e-91	7.64703e-93	-92.1165	0.435405	0.739486	1185	---NA---
BB_Contig_4018	779	9033	9076	13641	2.2765e-91	9.49682e-93	-92.0224	0.399777	0.757975	5169	hydroxyacid oxidase 1-like
BB_Contig_6418	189	3553	5283	6246	2.74472e-91	1.14556e-92	-91.941	0.619	0.651122	623	#N/A
BB_Contig_13858	168	8401	6573	12808	2.90278e-91	1.21211e-92	-91.9165	0.413517	0.750791	1271	ubx domain-containing protein 1
BB_Contig_27944	57	1939	2479	3912	3.42335e-91	1.43155e-92	-91.8442	0.817698	0.567346	667	---NA---
BB_Contig_12153	229	1971	5333	3959	4.02389e-91	1.6843e-92	-91.7736	0.811313	0.569863	712	cytochrome c oxidase subunit va
BB_Contig_11280	64	1798	3488	3699	4.55978e-91	1.91044e-92	-91.7189	0.845847	0.556384	1886	cd63 molecule
BB_Contig_13450	83	1963	1773	3946	4.9944e-91	2.09353e-92	-91.6791	0.812436	0.56942	561	---NA---
BB_Contig_27921	28	45	1468	1141	5.60365e-91	2.35117e-92	-91.6287	4.46933	0.0451436	1643	protein yellow
BB_Contig_12509	8135	21214	21234	29182	7.18334e-91	3.01541e-92	-91.5207	0.265167	0.832102	2106	alanine aminotransferase
BB_Contig_15696	123	1353	1779	3015	9.29085e-91	3.90383e-92	-91.4085	0.961101	0.513665	815	atp synthase subunit
BB_Contig_5353	199	7465	7268	11559	1.12607e-90	4.73602e-92	-91.3246	0.435907	0.739229	1542	aldose 1-epimerase
BB_Contig_13026	917	7749	6715	11935	1.20574e-90	5.07597e-92	-91.2945	0.428221	0.743178	2180	ubiquitin specific peptidase 3
BB_Contig_12223	93	1583	2331	3368	1.28241e-90	5.40129e-92	-91.2675	0.894336	0.537995	1253	aldo-keto reductase
BB_Contig_42340	102	520	2458	1654	1.70987e-90	7.20511e-92	-91.1424	1.47448	0.359863	508	---NA---
BB_Contig_16671	75	2445	2075	4650	1.84498e-90	7.78185e-92	-91.1089	0.732501	0.60186	943	---NA---
BB_Contig_8943	123	3205	2346	5739	3.52572e-90	1.48922e-91	-90.827	0.64558	0.639236	2077	wd-repeat protein
BB_Contig_12352	101	6653	3468	10465	5.28911e-90	2.24043e-91	-90.6497	0.4586	0.727692	1422	translation initiation factor if-2
BB_Contig_9357	486	17818	11243	24881	7.22766e-90	3.06739e-91	-90.5132	0.286814	0.81971	1529	uncharacterized protein c20orf72-like
BB_Contig_27627	47	2073	2697	4096	7.76678e-90	3.29775e-91	-90.4818	0.7876	0.579307	1591	camp-dependent protein kinase type ii regulatory subunit
BB_Contig_30659	47	2606	2089	4876	8.08303e-90	3.43365e-91	-90.4642	0.708966	0.611759	1554	alpha 4a
BB_Contig_27620	227	4435	7353	7453	8.65793e-90	3.68308e-91	-90.4338	0.553992	0.681133	1354	c-myc-binding protein
BB_Contig_28456	37	2827	1458	5194	9.03291e-90	3.84441e-91	-90.4152	0.682679	0.623007	584	tubulin beta-2c chain
BB_Contig_11687	9094	2906	6897	5307	9.51786e-90	4.05463e-91	-90.392	0.673967	0.626781	495	---NA---
BB_Contig_9690	85	2163	2536	4228	9.55877e-90	4.07397e-91	-90.39	0.772046	0.585586	747	#N/A
BB_Contig_25490	176	9151	7441	13762	1.10161e-89	4.70392e-91	-90.3275	0.393794	0.761126	1038	---NA---
BB_Contig_8927	998	2250	2477	4355	1.17542e-89	5.02145e-91	-90.2992	0.757852	0.591376	2236	---NA---
BB_Contig_4218	239	1390	3449	3060	1.5281e-89	6.54041e-91	-90.1844	0.943552	0.519951	606	---NA---
BB_Contig_36664	12	954	972	2370	1.88141e-89	8.05639e-91	-90.0939	1.11793	0.460754	444	malate dehydrogenase mitochondrial variant 1
BB_Contig_29854	4	972	434	2399	1.92417e-89	8.24336e-91	-90.0839	1.10851	0.463773	676	gametocyte-specific factor 1
BB_Contig_7434	58	1494	2919	3219	2.0549e-89	8.81167e-91	-90.0549	0.912537	0.53125	573	#N/A
BB_Contig_11407	713	2484	2822	4693	2.4768e-89	1.06357e-90	-89.9732	0.72295	0.605857	859	er protein with rdel retention signal
BB_Contig_10479	1145	2165	3367	4226	2.52429e-89	1.08448e-90	-89.9648	0.77003	0.586405	1631	d-lactate dehydrognease 2
BB_Contig_9436	454	2279	2424	4393	2.84055e-89	1.22148e-90	-89.9131	0.75191	0.593817	2844	uncharacterized protein c7orf63 homolog
BB_Contig_18858	3314	4783	7626	7921	4.12281e-89	1.77619e-90	-89.7505	0.532872	0.691178	1135	eukaryotic initiation factor 4b protein
BB_Contig_13979	641	7477	4923	11546	4.13059e-89	1.78037e-90	-89.7495	0.431966	0.741251	1205	es1 protein mitochondrial-like isoform 1
BB_Contig_27602	4331	13643	12414	19556	4.4051e-89	1.89957e-90	-89.7213	0.324555	0.798545	1155	prohibitin protein wph
BB_Contig_991	474	27348	16750	36766	7.34295e-89	3.16791e-90	-89.4992	0.232042	0.851429	741	---NA---
BB_Contig_9375	201	8169	4518	12455	8.26062e-89	3.56713e-90	-89.4477	0.413598	0.750749	3547	viral a-type inclusion protein
BB_Contig_30600	4	1047	1253	2513	9.31681e-89	4.02696e-90	-89.395	1.06825	0.476896	1301	---NA---
BB_Contig_11575	4211	31401	20780	41773	1.01155e-88	4.37423e-90	-89.3591	0.216865	0.860433	4227	2-oxoglutarate dehydrogenase
BB_Contig_11750	175	3975	4294	6800	1.03449e-88	4.47548e-90	-89.3492	0.579685	0.66911	1418	cg3085-pa
BB_Contig_36356	32	2226	2384	4308	1.15194e-88	4.98591e-90	-89.3023	0.757669	0.591451	1132	tetraspanin 29fb
BB_Contig_10414	118	7484	4428	11546	1.30769e-88	5.66529e-90	-89.2468	0.430616	0.741945	1244	calcium-binding mitochondrial carrier protein s -1
BB_Contig_12530	108	6019	2268	9587	2.05877e-88	8.92334e-90	-89.0495	0.47666	0.718639	1116	---NA---
BB_Contig_10777	128	2558	1948	4788	2.49154e-88	1.08041e-89	-88.9664	0.709512	0.611527	706	odorant-binding protein 9
BB_Contig_15753	43	413	404	1449	2.52413e-88	1.09505e-89	-88.9606	1.61595	0.32625	469	protease inhibitor epi11
BB_Contig_16601	138	4031	3533	6872	2.60175e-88	1.12924e-89	-88.9472	0.574697	0.671427	1178	isoform a
BB_Contig_12510	99	2071	3059	4075	2.81173e-88	1.22151e-89	-88.9131	0.781577	0.58173	1384	---NA---
BB_Contig_11191	335	1850	2511	3746	2.90478e-88	1.26251e-89	-88.8988	0.82293	0.565293	1067	zinc finger protein 84-like
BB_Contig_11354	49	8971	4368	13497	3.17647e-88	1.38188e-89	-88.8595	0.394403	0.760804	1014	---NA---
BB_Contig_37013	85	3745	3204	6471	3.98986e-88	1.73653e-89	-88.7603	0.594128	0.662445	1354	thyroid hormone receptor interactor 11
BB_Contig_18619	675	48161	24779	62256	5.61922e-88	2.45133e-89	-88.6106	0.175452	0.88549	1014	exodeoxyribonuclease gamma subunit
BB_Contig_26689	1419	2386	3069	4532	7.935e-88	3.46953e-89	-88.4597	0.730659	0.602629	1822	annexin isoform c
BB_Contig_28722	2861	5825	5128	9313	1.16336e-87	5.09373e-89	-88.293	0.482093	0.715938	338	14-3-3 zeta
BB_Contig_13062	71	4795	4180	7913	1.52601e-87	6.68464e-89	-88.1749	0.527799	0.693612	813	---NA---
BB_Contig_11070	618	8223	6946	12499	2.09154e-87	9.16613e-89	-88.0378	0.409181	0.753051	2050	protein phosphatase 1b
BB_Contig_29810	666	1478	2200	3173	2.2895e-87	1.00429e-88	-87.9981	0.907306	0.53318	1701	isocitrate dehydrogenase
BB_Contig_13938	83	3824	1775	6569	2.85397e-87	1.25533e-88	-87.9012	0.585696	0.666328	1430	60s acidic ribosomal protein p0
BB_Contig_25555	111	4980	3185	8161	3.00309e-87	1.32152e-88	-87.8789	0.517705	0.698482	2648	annulin
BB_Contig_28313	19	893	1242	2250	3.45593e-87	1.52219e-88	-87.8175	1.1383	0.454295	1587	isoform c
BB_Contig_26029	130	3206	3789	5700	3.61422e-87	1.59263e-88	-87.7979	0.635292	0.64381	1238	upf0602 protein c4orf47-like
BB_Contig_26685	41	3610	1271	6268	4.00779e-87	1.76686e-88	-87.7528	0.601111	0.659246	1982	kelch-like protein 26
BB_Contig_39587	42	1359	1693	2986	5.23194e-87	2.31284e-88	-87.6359	0.940773	0.520954	443	---NA---
BB_Contig_26740	1862	9323	7069	13931	6.20167e-87	2.74277e-88	-87.5618	0.384537	0.766025	1603	fructose -bisphosphate aldolase
BB_Contig_30662	31	2452	2283	4617	6.26579e-87	2.77238e-88	-87.5571	0.718102	0.607897	1134	salivary secreted antigen-5 precursor ag5-3
BB_Contig_15709	370	38985	11431	51021	6.73764e-87	2.98251e-88	-87.5254	0.193277	0.874617	2839	isoform c
BB_Contig_10192	86	5720	4482	9158	7.28755e-87	3.2274e-88	-87.4911	0.484122	0.714932	457	---NA---
BB_Contig_16411	382	798	1297	2091	8.48374e-87	3.76226e-88	-87.4246	1.19484	0.436836	1036	---NA---
BB_Contig_35563	37	704	744	1935	8.72404e-87	3.87058e-88	-87.4122	1.26379	0.416448	547	---NA---
BB_Contig_16696	57	1286	4848	2869	1.214e-86	5.39344e-88	-87.2681	0.962762	0.513074	666	---NA---
BB_Contig_8685	134	7172	4627	11090	2.51214e-86	1.1191e-87	-86.9511	0.433917	0.740249	1909	phosphogluconate mutase
BB_Contig_197	6420	69916	35484	88481	2.90399e-86	1.29482e-87	-86.8878	0.14485	0.904474	3147	immt_drome ame: full= mitochondrial inner membrane protein
BB_Contig_25452	50	1673	1488	3457	3.42571e-86	1.52951e-87	-86.8154	0.852188	0.553944	1924	cre-twk-40 protein
BB_Contig_15486	181	3492	2747	6089	3.74103e-86	1.67104e-87	-86.777	0.607257	0.656444	1111	acetylserotonin o-methyltransferase-like
BB_Contig_10308	2025	7117	5337	11013	4.14698e-86	1.85321e-87	-86.7321	0.434971	0.739709	2863	scaffold attachment factor b
BB_Contig_14171	95	1672	2475	3451	8.83183e-86	3.95563e-87	-86.4028	0.850544	0.554575	2372	glucose dehydrogenase
BB_Contig_16789	66	2168	3332	4188	9.98294e-86	4.47521e-87	-86.3492	0.755001	0.592546	776	gamma glutamyl transpeptidases
BB_Contig_4453	273	9747	4508	14456	1.29729e-85	5.81815e-87	-86.2352	0.373743	0.771778	2190	zinc c2h2 type family protein
BB_Contig_27677	32	1416	1666	3059	1.43818e-85	6.45292e-87	-86.1902	0.916344	0.52985	1052	---NA---
BB_Contig_25604	72	1965	2068	3885	2.03907e-85	9.15313e-87	-86.0384	0.78849	0.57895	2083	amy-1-associating protein expressed in testis 1-like
BB_Contig_1781	1245	4771	7481	7846	2.29672e-85	1.03189e-86	-85.9864	0.52277	0.696034	997	mitochondrial import receptor subunit tom22-like protein
BB_Contig_35801	34	1745	1695	3555	3.00548e-85	1.35274e-86	-85.8688	0.831727	0.561856	1065	ataxin-2-like protein
BB_Contig_8371	2309	6023	7412	9537	3.46985e-85	1.56245e-86	-85.8062	0.468158	0.722887	1812	histone deacetylase
BB_Contig_25521	79	4854	3143	7956	3.69108e-85	1.66281e-86	-85.7792	0.517974	0.698352	1843	btb poz domain-containing protein 2
BB_Contig_35781	68	3000	3182	5380	4.39235e-85	1.97961e-86	-85.7034	0.647748	0.638276	1416	thyroid hormone receptor interactor 11
BB_Contig_36580	46	1492	1481	3169	5.84676e-85	2.6398e-86	-85.5784	0.891885	0.53891	1723	phosphodiesterase 10a
BB_Contig_25594	16	1851	1793	3710	6.23022e-85	2.81543e-86	-85.5505	0.808219	0.571086	2518	dynein heavy chain axonemal
BB_Contig_12452	1008	11072	6963	16157	6.60198e-85	2.98476e-86	-85.5251	0.350348	0.784395	1348	nadh dehydrogenase flavoprotein mitochondrial
BB_Contig_25315	50	2406	2529	4525	7.03367e-85	3.18133e-86	-85.4974	0.716386	0.60862	1977	elegans protein confirmed by transcript evidence
BB_Contig_15915	42	597	1331	1738	7.39835e-85	3.34777e-86	-85.4752	1.34673	0.393182	833	---NA---
BB_Contig_42281	138	2611	2813	4820	8.74566e-85	3.96445e-86	-85.4018	0.689535	0.620053	793	tetraspanin 29fb
BB_Contig_10607	171	2109	5388	4090	9.04289e-85	4.101e-86	-85.3871	0.760647	0.590232	635	zinc finger ran-binding domain-containing protein 2
BB_Contig_36551	2651	1639	2315	3390	9.30274e-85	4.22071e-86	-85.3746	0.853574	0.553412	1571	plasma alpha-l-fucosidase
BB_Contig_12689	111	3481	3184	6054	9.34575e-85	4.2421e-86	-85.3724	0.603492	0.658159	1289	hsp90 cochaperone cdc37 homologue
BB_Contig_25276	150	8126	4384	12318	1.14657e-84	5.20666e-86	-85.2834	0.405256	0.755103	1732	multiple inositol polyphosphate phosphatase
BB_Contig_43048	103	4490	3037	7450	1.24204e-84	5.64517e-86	-85.2483	0.53563	0.689857	1081	---NA---
BB_Contig_886	1023	60161	30713	76641	1.35177e-84	6.14664e-86	-85.2114	0.154393	0.898511	1086	keratin associated protein 4-7-like
BB_Contig_30622	68	1942	2090	3840	1.79986e-84	8.19498e-86	-85.0865	0.788668	0.578878	1893	dynein heavy chain axonemal-like
BB_Contig_30666	3821	7291	7890	11213	1.83773e-84	8.3711e-86	-85.0772	0.426088	0.744277	1541	26s protease regulatory subunit 8
BB_Contig_2519	3649	60152	34137	76619	2.30547e-84	1.05202e-85	-84.978	0.154194	0.898634	1264	---NA---
BB_Contig_37307	72	3164	1760	5602	2.56168e-84	1.16997e-85	-84.9318	0.629297	0.646491	475	bifunctional endo- -beta-xylanase xyla
BB_Contig_27504	82	3589	2751	6198	2.96192e-84	1.35335e-85	-84.8686	0.593326	0.662813	1793	glutaminase kidney mitochondrial
BB_Contig_9774	107	1524	2156	3210	3.11833e-84	1.42545e-85	-84.846	0.879815	0.543437	1061	sulfate transporter
BB_Contig_9266	310	6195	4832	9749	3.94829e-84	1.80563e-85	-84.7434	0.459255	0.727362	2862	kinesin-like protein kif18a
BB_Contig_11795	60	2394	2221	4498	4.20489e-84	1.92382e-85	-84.7158	0.714965	0.60922	511	---NA---
BB_Contig_14786	73	4222	1469	7072	5.34251e-84	2.44538e-85	-84.6117	0.549296	0.683353	2628	kinesin family member 6
BB_Contig_14240	94	2394	1955	4496	6.10862e-84	2.7985e-85	-84.5531	0.714324	0.609491	2299	coiled-coil domain-containing protein 40
BB_Contig_26947	700	10167	6145	14965	6.48728e-84	2.97327e-85	-84.5268	0.362803	0.777652	1741	hexokinase
BB_Contig_11202	123	4198	5735	7037	7.17382e-84	3.28937e-85	-84.4829	0.550363	0.682848	870	cd63 molecule
BB_Contig_28309	58	1254	929	2791	7.37282e-84	3.3821e-85	-84.4708	0.95935	0.514289	1300	centrosomal protein
BB_Contig_15747	110	2672	3627	4895	8.54289e-84	3.92227e-85	-84.4065	0.678494	0.624817	816	ras-related protein rab-35
BB_Contig_27987	39	2241	2387	4266	2.51875e-83	1.16047e-84	-83.9354	0.733846	0.601299	1168	---NA---
BB_Contig_14178	91	3114	3137	5517	2.93193e-83	1.35142e-84	-83.8692	0.63022	0.646078	2314	centrosomal protein 78
BB_Contig_13633	120	6399	1897	10003	4.36087e-83	2.0127e-84	-83.6962	0.449619	0.732236	1302	microtubule-associated protein homolog
BB_Contig_42934	66	2087	1705	4036	6.15622e-83	2.84625e-84	-83.5457	0.7566	0.591889	1066	---NA---
BB_Contig_30860	149	602	1160	1729	7.70694e-83	3.56476e-84	-83.448	1.32721	0.398539	448	---NA---
BB_Contig_28765	58	1832	2649	3657	9.34599e-83	4.33039e-84	-83.3635	0.802346	0.573416	1239	lipid phosphate phosphohydrolase 1
BB_Contig_14767	76	3175	2991	5596	9.7107e-83	4.50132e-84	-83.3467	0.622744	0.649434	3096	axonemal 84 kda protein
BB_Contig_16161	508	2821	4260	5094	1.02663e-82	4.76092e-84	-83.3223	0.657697	0.633889	623	odorant-binding protein 2 precursor
BB_Contig_11898	176	10255	6289	15051	1.26199e-82	5.85745e-84	-83.2323	0.358637	0.779901	1087	protein
BB_Contig_12851	87	2478	2531	4601	1.28838e-82	5.98253e-84	-83.2231	0.697876	0.616479	605	pierce 1
BB_Contig_25467	68	2942	2010	5264	1.47354e-82	6.84528e-84	-83.1646	0.644467	0.639729	1672	elegans protein partially confirmed by transcript evidence
BB_Contig_8445	215	9038	5197	13469	1.49638e-82	6.95438e-84	-83.1577	0.380672	0.76808	2529	tetratricopeptide repeat protein 25
BB_Contig_28219	34	1576	2098	3270	1.75391e-82	8.15831e-84	-83.0884	0.858128	0.551668	1127	uncharacterized protein c2orf81-like
BB_Contig_9201	9897	6510	5239	10140	1.75875e-82	8.18435e-84	-83.087	0.444433	0.734873	2106	phosphoglucose isomerase
BB_Contig_29718	117	6450	5363	10059	2.02289e-82	9.42163e-84	-83.0259	0.446221	0.733963	1462	alpha isoform cra_b
BB_Contig_8374	691	5848	5961	9254	2.12385e-82	9.89612e-84	-83.0045	0.467239	0.723348	1715	metaxin 2
BB_Contig_12681	111	2027	3740	3941	2.31175e-82	1.07809e-83	-82.9673	0.76432	0.588731	664	---NA---
BB_Contig_16583	161	7402	5537	11317	3.32412e-82	1.55422e-83	-82.8085	0.417609	0.748664	730	---NA---
BB_Contig_19146	140	4478	4690	7394	4.37181e-82	2.04583e-83	-82.6891	0.528605	0.693225	576	Cytosol aminopeptidase, putative [Pediculus humanus corporis]
BB_Contig_25307	34	1750	1237	3527	4.48894e-82	2.10155e-83	-82.6775	0.816191	0.567939	1674	centrosomal protein 78
BB_Contig_32494	34	1666	1653	3401	4.6339e-82	2.17034e-83	-82.6635	0.834675	0.560709	577	atp-binding sub-family a member 1
BB_Contig_9682	49	1086	1269	2510	4.64168e-82	2.17491e-83	-82.6626	1.01377	0.495251	1058	---NA---
BB_Contig_9307	8758	27334	22437	36523	4.76004e-82	2.23133e-83	-82.6514	0.223213	0.856655	2932	heat shock protein cognate 5
BB_Contig_12794	574	2207	2476	4200	5.68503e-82	2.66835e-83	-82.5738	0.733407	0.601482	2110	tlc domain-containing protein 2
BB_Contig_15216	2680	24869	16669	33466	6.62882e-82	3.114e-83	-82.5067	0.233452	0.850597	3797	atp-dependent clp protease atp-binding subunit clpx
BB_Contig_10111	455	1327	3940	2883	8.13296e-82	3.82222e-83	-82.4177	0.924507	0.52686	1257	hypothetical protein TcasGA2_TC013968 [Tribolium castaneum]
BB_Contig_42307	315	2914	11031	5213	1.02603e-81	4.82612e-83	-82.3164	0.644218	0.63984	318	---NA---
BB_Contig_26075	18	392	582	1356	1.50519e-81	7.08901e-83	-82.1494	1.59554	0.330899	713	---NA---
BB_Contig_986	539	1434	2524	3044	1.58766e-81	7.4806e-83	-82.1261	0.891028	0.53923	665	---NA---
BB_Contig_35909	83	3163	4469	5560	2.38076e-81	1.12366e-82	-81.9494	0.618896	0.651169	1069	serine protease 96
BB_Contig_28151	180	3974	5719	6687	3.85834e-81	1.82414e-82	-81.7389	0.555872	0.680246	1477	c-myc-binding protein
BB_Contig_6152	531	26396	18422	35329	4.92068e-81	2.3333e-82	-81.632	0.225638	0.855217	1082	15-hydroxyprostaglandin dehydrogenase
BB_Contig_25459	46	2683	1287	4875	4.99701e-81	2.3705e-82	-81.6252	0.66666	0.629963	1724	piwi
BB_Contig_26770	28	592	1024	1696	5.4641e-81	2.59318e-82	-81.5862	1.32357	0.399545	876	---NA---
BB_Contig_17813	2267	1383	2414	2960	5.90107e-81	2.80293e-82	-81.5524	0.902901	0.53481	602	isoform a
BB_Contig_13138	69	7021	3443	10789	6.63663e-81	3.1563e-82	-81.5008	0.424917	0.744881	652	---NA---
BB_Contig_28202	93	2915	2185	5202	8.68928e-81	4.13775e-82	-81.3832	0.640675	0.641413	1108	---NA---
BB_Contig_9898	119	2641	4030	4811	1.00609e-80	4.79292e-82	-81.3194	0.670357	0.628351	900	---NA---
BB_Contig_26730	181	6429	4664	10000	1.05174e-80	5.0125e-82	-81.2999	0.442438	0.73589	2585	puromycin-sensitive aminopeptidase
BB_Contig_35583	6351	1532	1834	3184	1.07353e-80	5.11854e-82	-81.2909	0.860529	0.550751	1181	cuticular protein analogous to peritrophins 1-a
BB_Contig_13032	5408	9659	13840	14232	1.86726e-80	8.93294e-82	-81.049	0.364297	0.776847	1341	gtp-binding nuclear protein ran
BB_Contig_8887	88	2081	1987	3997	2.1062e-80	1.00802e-81	-80.9965	0.746745	0.595946	1237	---NA---
BB_Contig_3756	2481	11209	7396	16226	3.71511e-80	1.78103e-81	-80.7493	0.338755	0.790724	2599	skd vacuolar sorting
BB_Contig_2239	1858	11343	10133	16398	3.785e-80	1.8153e-81	-80.7411	0.336822	0.791783	3166	poly -specific ribonuclease parn
BB_Contig_25263	67	1809	1703	3593	3.80331e-80	1.82484e-81	-80.7388	0.795101	0.576303	1375	scramblase 2
BB_Contig_11193	106	3299	4293	5732	5.49069e-80	2.63886e-81	-80.5786	0.602115	0.658788	547	salivary secreted protein
BB_Contig_15914	62	1794	2366	3568	6.57085e-80	3.16195e-81	-80.5	0.79704	0.575529	910	transmembrane bax inhibitor motif-containing protein 1
BB_Contig_9962	339	8766	4216	13059	7.12189e-80	3.43141e-81	-80.4645	0.380159	0.768353	1854	tdrd1 protein
BB_Contig_1709	1513	4358	7317	7195	7.37249e-80	3.55363e-81	-80.4493	0.528433	0.693307	474	secreted protease and protease inhibitor
BB_Contig_30556	117	5456	3244	8683	8.21945e-80	3.96353e-81	-80.4019	0.475455	0.71924	1760	e3 ubiquitin-protein ligase hrd1
BB_Contig_17683	321	346	567	1259	1.27017e-79	6.14277e-81	-80.2116	1.66854	0.314572	788	sphingomyelin phosphodiesterase
BB_Contig_258	765	7887	5183	11904	1.38644e-79	6.71066e-81	-80.1732	0.399003	0.758382	1705	mitochondrial import inner membrane translocase subunit tim50-c
BB_Contig_15209	210	14739	7058	20715	1.38647e-79	6.71357e-81	-80.173	0.296142	0.814427	2812	calpain-3-like isoform 3
BB_Contig_23797	740	6319	18165	9833	1.44112e-79	6.98112e-81	-80.1561	0.44304	0.735583	341	---NA---
BB_Contig_9517	2031	9391	11456	13865	1.49412e-79	7.24386e-81	-80.14	0.367202	0.775285	3945	arginase
BB_Contig_12293	89	2462	4129	4538	1.85592e-79	9.00536e-81	-80.0455	0.687331	0.621002	551	---NA---
BB_Contig_15717	48	2197	2180	4152	3.15589e-79	1.53385e-80	-79.8142	0.723376	0.605678	502	---NA---
BB_Contig_13251	72	2656	2580	4812	3.73249e-79	1.81784e-80	-79.7404	0.662486	0.631789	451	---NA---
BB_Contig_10760	588	3450	2467	5930	4.47216e-79	2.17988e-80	-79.6616	0.58654	0.665938	465	---NA---
BB_Contig_25508	58	1781	2142	3538	5.63397e-79	2.74844e-80	-79.5609	0.795351	0.576203	3146	cg9915 cg9915-pb
BB_Contig_10636	112	4975	7219	8020	5.741e-79	2.80181e-80	-79.5526	0.49401	0.710049	984	---NA---
BB_Contig_25479	37	1632	1364	3313	9.79961e-79	4.79633e-80	-79.3191	0.826602	0.563856	1665	sugar transporter
BB_Contig_25582	271	3494	5259	5986	1.03951e-78	5.08987e-80	-79.2933	0.581817	0.668122	1427	radial spoke 3 homolog
BB_Contig_30526	28	2177	2744	4116	1.15815e-78	5.67774e-80	-79.2458	0.724006	0.605414	471	---NA---
BB_Contig_13231	1224	2752	7612	4942	1.21125e-78	5.94292e-80	-79.226	0.649719	0.637404	618	odorant-binding protein 2
BB_Contig_12904	332	3085	2961	5412	1.39781e-78	6.86109e-80	-79.1636	0.615996	0.652479	1693	delta 1
BB_Contig_27537	64	2121	3408	4033	1.52737e-78	7.50316e-80	-79.1248	0.732214	0.60198	748	PREDICTED: hypothetical protein LOC100569837 [Acyrthosiphon pisum]
BB_Contig_1411	1692	3977	4074	6651	1.74868e-78	8.59386e-80	-79.0658	0.546995	0.684444	2230	transcriptional regulator atrx
BB_Contig_28314	47	2066	1164	3950	2.5708e-78	1.26548e-79	-78.8977	0.740117	0.598691	1091	1-acyl-sn-glycerol-3-phosphate acyltransferase alpha
BB_Contig_10472	273	3727	5338	6303	2.79004e-78	1.37396e-79	-78.862	0.563129	0.676833	1681	PREDICTED: hypothetical protein LOC100574978 [Acyrthosiphon pisum]
BB_Contig_25783	2	342	419	1240	3.56801e-78	1.75779e-79	-78.755	1.66338	0.315699	444	---NA---
BB_Contig_25877	32	1213	1460	2669	3.88184e-78	1.91396e-79	-78.7181	0.942825	0.520213	887	protein
BB_Contig_42539	4453	16684	12151	23132	4.00306e-78	1.97533e-79	-78.7044	0.27653	0.825575	2538	heat shock protein cognate 5
BB_Contig_34087	93	3984	3053	6655	4.10167e-78	2.02481e-79	-78.6936	0.545326	0.685237	1045	---NA---
BB_Contig_2962	2003	119246	49991	146910	4.3033e-78	2.12522e-79	-78.6726	0.106096	0.929099	1920	cytosol aminopeptidase
BB_Contig_28529	0	284	1322	1136	4.96209e-78	2.45156e-79	-78.6106	1.8051	0.28616	477	---NA---
BB_Contig_9225	145	1365	1312	2901	5.58694e-78	2.76139e-79	-78.5589	0.892754	0.538585	977	---NA---
BB_Contig_9670	90	1586	5060	3235	6.30038e-78	3.11655e-79	-78.5063	0.833478	0.561175	592	#N/A
BB_Contig_37264	0	402	8093	1343	7.11599e-78	3.52142e-79	-78.4533	1.5453	0.342625	102	---NA---
BB_Contig_36328	70	3056	1796	5361	7.65507e-78	3.79126e-79	-78.4212	0.615962	0.652495	720	#N/A
BB_Contig_13141	372	1714	1986	3425	8.36104e-78	4.14258e-79	-78.3827	0.803842	0.572822	1137	protein arginine n-methyltransferase 7
BB_Contig_36610	23	1639	1757	3313	8.47486e-78	4.20068e-79	-78.3767	0.820427	0.566274	1065	---NA---
BB_Contig_13387	50	1174	678	2604	1.07848e-77	5.3478e-79	-78.2718	0.954402	0.516056	655	ribosomal protein s10
BB_Contig_23811	314	580	4625	1647	1.08769e-77	5.39565e-79	-78.268	1.31082	0.403092	477	---NA---
BB_Contig_12292	475	1177	2393	2608	1.25022e-77	6.20944e-79	-78.2069	0.952934	0.516581	2142	fatty acid synthase-like
BB_Contig_10480	612	9155	5770	13517	1.34312e-77	6.67356e-79	-78.1756	0.367248	0.77526	3338	snf2 histone linker phd ring helicase
BB_Contig_25531	100	4920	3559	7922	1.52931e-77	7.60786e-79	-78.1187	0.492311	0.710885	2245	PREDICTED: hypothetical protein LOC100577165 [Apis mellifera]
BB_Contig_13248	22	2437	7113	4476	2.05968e-77	1.02587e-78	-77.9889	0.682209	0.623211	1270	pneumococcal surface protein a
BB_Contig_30630	95	2751	2861	4924	2.13698e-77	1.0648e-78	-77.9727	0.644979	0.639502	1120	---NA---
BB_Contig_28381	40	600	820	1678	2.18233e-77	1.08784e-78	-77.9634	1.28881	0.409288	1309	testis specific leucine rich repeat protein
BB_Contig_43863	24	381	609	1302	2.28912e-77	1.14198e-78	-77.9423	1.57797	0.334953	954	intraflagellar transport protein 46 homolog
BB_Contig_12756	305	2819	2347	5018	3.22834e-77	1.61313e-78	-77.7923	0.637034	0.643034	1661	src kinase-associated phosphoprotein 2-b
BB_Contig_30543	51	3701	1989	6250	3.90688e-77	1.95375e-78	-77.7091	0.561046	0.677811	1043	isoform a
BB_Contig_5434	198	4746	6577	7679	4.32326e-77	2.16284e-78	-77.665	0.499311	0.707445	853	---NA---
BB_Contig_25492	51	2147	1000	4053	4.42895e-77	2.21661e-78	-77.6543	0.721773	0.606352	1589	---NA---
BB_Contig_11321	166	2469	2663	4516	5.94378e-77	2.97833e-78	-77.526	0.676223	0.625801	730	nucleoside diphosphate kinase 6
BB_Contig_16621	169	2836	2351	5038	6.45758e-77	3.23839e-78	-77.4897	0.634098	0.644343	1335	1-acyl-sn-glycerol-3-phosphate acyltransferase
BB_Contig_37316	3350	1095	4773	2473	6.53442e-77	3.27823e-78	-77.4844	0.980436	0.506827	849	pupal cuticle protein 78e
BB_Contig_15880	356	21942	11249	29668	8.49199e-77	4.26543e-78	-77.37	0.240317	0.846559	515	---NA---
BB_Contig_16109	1776	4233	6616	6976	8.59512e-77	4.32068e-78	-77.3644	0.525824	0.694562	1042	accessory gland protein
BB_Contig_10049	93	1879	2276	3657	9.62614e-77	4.84283e-78	-77.3149	0.7658	0.588127	1356	leucine rich repeat containing 23
BB_Contig_36603	54	1253	1598	2716	1.03327e-76	5.20244e-78	-77.2838	0.921202	0.528069	1296	axonemal dynein light chain p33
BB_Contig_3274	1056	1112	2295	2497	1.17135e-76	5.90001e-78	-77.2291	0.972144	0.509748	1209	tar-binding protein
BB_Contig_25568	211	235	568	1037	1.49158e-76	7.516e-78	-77.124	1.94679	0.259393	787	rna binding motif protein 18
BB_Contig_18708	20222	1642	6257	3303	1.64401e-76	8.29068e-78	-77.0814	0.813428	0.569028	1104	ribosomal protein l15
BB_Contig_29097	10	122	2146	851	1.75769e-76	8.86748e-78	-77.0522	2.60738	0.164097	279	---NA---
BB_Contig_27388	301	115	907	842	1.82676e-76	9.21962e-78	-77.0353	2.67729	0.156335	625	---NA---
BB_Contig_35989	74	4544	2963	7394	2.00806e-76	1.01386e-77	-76.994	0.507497	0.703442	1603	camp-dependent protein kinase catalytic
BB_Contig_25554	16	1379	1186	2905	2.36079e-76	1.19385e-77	-76.923	0.88002	0.54336	1052	coiled-coil domain-containing protein kiaa1407-like
BB_Contig_13626	90	2409	2665	4422	2.46645e-76	1.24778e-77	-76.9039	0.681369	0.623573	879	thioredoxin
BB_Contig_13636	258	22738	8082	30640	2.87867e-76	1.45748e-77	-76.8364	0.235416	0.84944	1552	carbonic anhydrase
BB_Contig_28375	20	1273	1792	2742	2.9399e-76	1.48907e-77	-76.8271	0.912101	0.531411	1550	---NA---
BB_Contig_12358	96	2546	1985	4617	3.01219e-76	1.52629e-77	-76.8164	0.663828	0.631201	1085	ubiquitin fusion degradation protein 1 homolog
BB_Contig_25454	58	2300	2331	4264	3.06109e-76	1.55168e-77	-76.8092	0.695678	0.617419	2195	oligopeptide transporter
BB_Contig_14127	271	18498	8805	25352	3.93987e-76	1.99794e-77	-76.6994	0.259835	0.835183	2783	---NA---
BB_Contig_1170	611	2384	1725	4383	4.30852e-76	2.18834e-77	-76.6599	0.683639	0.622593	1606	cytochrome p450
BB_Contig_11485	73	4814	3400	7754	4.68611e-76	2.382e-77	-76.6231	0.492809	0.71064	553	---NA---
BB_Contig_29667	81	3491	3159	5943	4.83001e-76	2.45612e-77	-76.6098	0.572656	0.672378	547	---NA---
BB_Contig_36267	2227	21180	11110	28693	6.2238e-76	3.16862e-77	-76.4991	0.243101	0.844927	2578	heterogeneous nuclear ribonucleoprotein q
BB_Contig_29782	58	1971	2341	3782	6.7471e-76	3.4364e-77	-76.4639	0.745326	0.596533	1144	---NA---
BB_Contig_9714	63	1478	2455	3050	6.81613e-76	3.4743e-77	-76.4591	0.850268	0.554682	887	---NA---
BB_Contig_29897	30	1115	1652	2493	8.46789e-76	4.31792e-77	-76.3647	0.965944	0.511943	1216	viral a-type inclusion protein repeat
BB_Contig_25621	59	1731	2432	3427	9.02237e-76	4.60429e-77	-76.3368	0.790445	0.578166	1203	---NA---
BB_Contig_36087	10	928	1180	2198	9.9732e-76	5.09351e-77	-76.293	1.0491	0.48327	1082	---NA---
BB_Contig_9557	323	2949	3876	5181	1.03386e-75	5.2822e-77	-76.2772	0.61811	0.651524	2558	protein cip2a-like
BB_Contig_28090	104	6756	4989	10340	1.10906e-75	5.67088e-77	-76.2463	0.4191	0.747891	1542	adh transcription factor 1
BB_Contig_33800	75	3612	2088	6105	1.16095e-75	5.93855e-77	-76.2263	0.562298	0.677223	2381	atp-binding sub-family a member 1
BB_Contig_30570	80	12217	4026	17410	1.17209e-75	5.99788e-77	-76.222	0.316131	0.803221	1446	---NA---
BB_Contig_9584	404	2389	2966	4383	1.56744e-75	8.0304e-77	-76.0953	0.680617	0.623899	2720	microcephalin
BB_Contig_28390	104	7577	4357	11412	2.75001e-75	1.41111e-76	-75.8504	0.395958	0.759985	1621	neurohypophysial n-terminal domain containing protein
BB_Contig_28222	40	1881	1771	3641	3.88202e-75	1.99276e-76	-75.7005	0.75794	0.59134	1393	camp-dependent protein kinase r2
BB_Contig_36729	70	1564	1254	3170	4.71184e-75	2.42251e-76	-75.6157	0.824347	0.564738	684	#N/A
BB_Contig_8304	480	2871	1832	5062	4.77189e-75	2.45435e-76	-75.6101	0.623259	0.649203	1492	dna primase small subunit
BB_Contig_37106	18	268	347	1083	4.93062e-75	2.53697e-76	-75.5957	1.81983	0.283254	528	---NA---
BB_Contig_27945	46	2293	1299	4238	5.57418e-75	2.87035e-76	-75.5421	0.691252	0.619316	588	---NA---
BB_Contig_11884	252	6246	8058	9651	6.32358e-75	3.26005e-76	-75.4868	0.432851	0.740797	1629	phosphatase 2c alpha
BB_Contig_9003	4873	3721	6778	6244	6.81774e-75	3.51754e-76	-75.4538	0.551885	0.682128	689	#N/A
BB_Contig_6505	822	2530	2908	4572	1.4903e-74	7.71598e-76	-75.1126	0.658793	0.633408	1314	tubulin folding cofactor b
BB_Contig_9009	34	2205	1588	4105	1.69885e-74	8.8094e-76	-75.0551	0.701708	0.614844	1365	cyclin b
BB_Contig_25368	48	2177	2557	4064	1.87445e-74	9.72373e-76	-75.0122	0.705664	0.61316	2028	---NA---
BB_Contig_6660	880	2348	2012	4310	2.0007e-74	1.03867e-75	-74.9835	0.68136	0.623577	1235	retinal degeneration b beta
BB_Contig_26750	257	17622	7518	24205	2.05049e-74	1.06493e-75	-74.9727	0.263032	0.833335	2932	apolipoprotein d
BB_Contig_30654	130	7973	2976	11911	2.33192e-74	1.21156e-75	-74.9167	0.384205	0.766201	1496	---NA---
BB_Contig_9075	84	5738	2532	8965	2.3903e-74	1.24237e-75	-74.9057	0.44886	0.732621	1897	peptidylprolyl isomerase a
BB_Contig_10562	5235	18601	10706	25427	2.63868e-74	1.372e-75	-74.8626	0.256086	0.837357	4176	heat shock protein 4
BB_Contig_25360	135	1150	8405	2532	2.72402e-74	1.41746e-75	-74.8485	0.943748	0.51988	291	---NA---
BB_Contig_1487	373	4443	3565	7221	3.25647e-74	1.69583e-75	-74.7706	0.505769	0.704285	2114	upf0663 transmembrane protein c17orf28 homolog isoform 1
BB_Contig_9214	1090	20029	12888	27206	3.37267e-74	1.75702e-75	-74.7552	0.246939	0.842682	2856	btb domain containing 9
BB_Contig_25390	47	1732	2065	3410	3.60343e-74	1.87796e-75	-74.7263	0.782438	0.581384	1716	cre-twk-18 protein
BB_Contig_9166	341	7392	5511	11145	4.6768e-74	2.4383e-75	-74.6129	0.397465	0.759191	2546	phosphatidylinositol glycan anchor class n
BB_Contig_15780	56	1410	1789	2926	6.0832e-74	3.17398e-75	-74.4984	0.858339	0.551587	677	retrovirus-related pol polyprotein from transposon tnt 1-94
BB_Contig_8520	115	4153	5248	6821	6.86382e-74	3.58266e-75	-74.4458	0.520934	0.69692	1246	serine protease
BB_Contig_14757	214	9789	9046	14254	8.22987e-74	4.29899e-75	-74.3666	0.347238	0.786087	3085	xaa-pro dipeptidase
BB_Contig_12927	181	12307	6082	17476	1.11851e-73	5.84719e-75	-74.2331	0.311001	0.806082	1586	---NA---
BB_Contig_25329	142	2764	3130	4892	1.18042e-73	6.17319e-75	-74.2095	0.628772	0.646727	1897	aaa atpase
BB_Contig_12090	90	4801	4528	7696	1.25625e-73	6.57228e-75	-74.1823	0.485879	0.714062	1195	polymerase delta-interacting protein 2
BB_Contig_23778	642	13634	17721	19160	1.28431e-73	6.72164e-75	-74.1725	0.295993	0.814511	303	---NA---
BB_Contig_9474	146	11276	5250	16158	1.37767e-73	7.21305e-75	-74.1419	0.324098	0.798798	1374	---NA---
BB_Contig_8778	99	9673	4193	14098	1.59523e-73	8.35535e-75	-74.078	0.34856	0.785368	1416	---NA---
BB_Contig_36592	129	9211	6418	13501	1.65816e-73	8.69161e-75	-74.0609	0.356741	0.780926	887	---NA---
BB_Contig_35835	56	2016	3228	3818	1.91907e-73	1.00708e-74	-73.9969	0.726426	0.604399	995	transmembrane bax inhibitor motif-containing protein 1
BB_Contig_11186	95	2937	2898	5131	2.5516e-73	1.34055e-74	-73.8727	0.610002	0.655196	944	---NA---
BB_Contig_1626	127	1592	2587	3192	2.73846e-73	1.43982e-74	-73.8417	0.808725	0.570886	859	ef-hand 2
BB_Contig_8349	250	2499	2529	4510	3.38867e-73	1.78373e-74	-73.7487	0.656881	0.634248	1923	fkbp associated protein
BB_Contig_14023	143	9336	5601	13652	4.99772e-73	2.63772e-74	-73.5788	0.353341	0.782769	1973	trafficking protein particle complex subunit 3
BB_Contig_12661	94	3760	3936	6269	5.27599e-73	2.7867e-74	-73.5549	0.542607	0.686529	744	---NA---
BB_Contig_25336	38	1998	1727	3786	5.73298e-73	3.02923e-74	-73.5187	0.727223	0.604066	1645	uncharacterized mfs-type transporter c19orf28-like protein
BB_Contig_11323	89	3096	3053	5347	7.58087e-73	4.00868e-74	-73.397	0.593429	0.662766	931	---NA---
BB_Contig_25544	828	3824	5058	6354	8.14251e-73	4.31057e-74	-73.3655	0.537687	0.688874	1444	forked protein
BB_Contig_16781	111	1770	3654	3450	8.69181e-73	4.60485e-74	-73.3368	0.767952	0.587251	341	---NA---
BB_Contig_26345	2172	4300	4238	7002	1.09781e-72	5.82053e-74	-73.235	0.508535	0.702936	1035	calreticulin
BB_Contig_4894	125	2438	2280	4415	1.38622e-72	7.35801e-74	-73.1332	0.66182	0.63208	845	cytochrome p450 mitochondrial
BB_Contig_14233	157	7023	5240	10631	1.50641e-72	8.002e-74	-73.0968	0.403223	0.756167	1093	15-hydroxyprostaglandin dehydrogenase
BB_Contig_16796	49	1797	934	3486	1.80779e-72	9.61017e-74	-73.0173	0.761087	0.590052	787	isoform a
BB_Contig_37306	68	2990	1587	5193	1.93202e-72	1.02745e-73	-72.9882	0.601527	0.659056	442	rna-binding region rnp-1 domain-containing protein
BB_Contig_34641	36	1543	2337	3109	2.0473e-72	1.08999e-73	-72.9626	0.815817	0.568087	945	hypothetical protein OsI_10058 [Oryza sativa Indica Group]
BB_Contig_27996	49	1896	2444	3630	2.25591e-72	1.2015e-73	-72.9203	0.742115	0.597862	1071	---NA---
BB_Contig_29115	18	1647	2165	3263	2.42068e-72	1.28975e-73	-72.8895	0.791463	0.577758	985	tetraspanin e118
BB_Contig_48	2385	6435	5271	9852	2.63561e-72	1.40585e-73	-72.8521	0.419581	0.747642	1689	26s proteasome non-atpase regulatory subunit 3
BB_Contig_17578	697	292	3245	1102	3.71432e-72	1.98273e-73	-72.7027	1.72119	0.303299	503	---NA---
BB_Contig_12417	49	1050	1810	2354	4.58861e-72	2.45312e-73	-72.6103	0.96983	0.510566	1040	zgc:171352 protein
BB_Contig_26427	16	710	732	1810	8.2186e-72	4.3987e-73	-72.3567	1.1552	0.449003	951	serine threonine protein kinase
BB_Contig_8337	174	11007	6016	15770	9.49199e-72	5.08404e-73	-72.2938	0.323866	0.798926	1125	---NA---
BB_Contig_19029	2488	14920	6768	20735	9.6077e-72	5.14795e-73	-72.2884	0.279925	0.823634	3955	pftaire-interacting factor 1a
BB_Contig_28148	71	3374	2151	5717	1.05572e-71	5.65883e-73	-72.2473	0.565903	0.675532	1090	PREDICTED: similar to trypsin [Ciona intestinalis]
BB_Contig_10512	94	6777	3422	10291	1.07271e-71	5.75418e-73	-72.24	0.407769	0.753788	1735	mitochondrial sodium hydrogen exchanger nha2
BB_Contig_11816	123	2158	2495	4002	1.07699e-71	5.7793e-73	-72.2381	0.696131	0.617225	429	---NA---
BB_Contig_16791	116	2262	3229	4151	1.20293e-71	6.46239e-73	-72.1896	0.680965	0.623748	600	isoform a
BB_Contig_39584	33	629	1319	1675	1.32583e-71	7.12795e-73	-72.147	1.21813	0.429838	595	#N/A
BB_Contig_1456	4498	6254	11126	9598	1.60807e-71	8.65499e-73	-72.0627	0.423059	0.745841	1195	fructose- -bisphosphatase
BB_Contig_36150	17	893	919	2101	1.88602e-71	1.01548e-72	-71.9933	1.03945	0.486513	790	#N/A
BB_Contig_14258	124	2883	4211	5029	1.92955e-71	1.03969e-72	-71.9831	0.607805	0.656194	752	---NA---
BB_Contig_27330	105	5080	2688	8031	2.87562e-71	1.55234e-72	-71.809	0.465856	0.724041	1615	sodium-dependent phosphate transporter
BB_Contig_17166	44	1916	1866	3645	3.38357e-71	1.83063e-72	-71.7374	0.732926	0.601682	846	---NA---
BB_Contig_14787	380	3085	2492	5307	4.01857e-71	2.17822e-72	-71.6619	0.587731	0.665389	1003	survival motor neuron protein
BB_Contig_36241	49	1577	1662	3145	4.05285e-71	2.19761e-72	-71.658	0.800982	0.573958	1269	---NA---
BB_Contig_25388	8	1801	1107	3473	7.06358e-71	3.83724e-72	-71.416	0.752489	0.593579	1576	---NA---
BB_Contig_28066	12	724	845	1824	7.37428e-71	4.0075e-72	-71.3971	1.13815	0.454342	751	centrin 1
BB_Contig_8938	76	2894	2906	5036	7.70805e-71	4.19043e-72	-71.3777	0.604318	0.657782	747	#N/A
BB_Contig_11723	40	3170	1445	5420	9.43671e-71	5.13779e-72	-71.2892	0.578915	0.669467	580	---NA---
BB_Contig_8842	42	1488	1315	3008	9.59662e-71	5.22678e-72	-71.2818	0.820535	0.566232	1222	#NAME?
BB_Contig_25683	176	1035	1590	2317	1.02413e-70	5.57997e-72	-71.2534	0.967732	0.511309	321	---NA---
BB_Contig_11435	264	9092	8887	13285	1.09966e-70	5.99367e-72	-71.2223	0.352233	0.78337	788	---NA---
BB_Contig_11964	3645	24299	11667	32387	1.11639e-70	6.08933e-72	-71.2154	0.219623	0.85879	6090	ccr4-not transcription complex subunit 1
BB_Contig_11720	346	5421	8871	8476	1.20188e-70	6.55808e-72	-71.1832	0.449929	0.732079	745	phosphatidylethanolamine-binding protein
BB_Contig_12185	51	3346	2162	5662	1.31562e-70	7.18136e-72	-71.1438	0.563979	0.676434	643	---NA---
BB_Contig_25469	28	2072	1609	3864	1.36343e-70	7.44778e-72	-71.128	0.704176	0.613793	1640	axonemal dynein intermediate chain inner arm i1
BB_Contig_21498	78	1081	2720	2387	1.43423e-70	7.8374e-72	-71.1058	0.947937	0.518373	454	---NA---
BB_Contig_39486	18	3587	1640	5992	1.92419e-70	1.05457e-71	-70.9769	0.545365	0.685218	356	chromosome 1 open reading frame 151
BB_Contig_14275	80	3583	3381	5986	2.07386e-70	1.13743e-71	-70.9441	0.545529	0.68514	1292	---NA---
BB_Contig_43429	457	276	765	1059	2.23527e-70	1.22686e-71	-70.9112	1.74507	0.29832	509	copper chaperone
BB_Contig_26966	61	1961	2626	3700	2.44333e-70	1.34204e-71	-70.8722	0.72104	0.60666	965	---NA---
BB_Contig_8801	200	9318	5620	13568	2.65512e-70	1.4589e-71	-70.836	0.347221	0.786097	958	PREDICTED: hypothetical protein LOC100576320 [Apis mellifera]
BB_Contig_11701	108	2883	3140	5013	2.66396e-70	1.46429e-71	-70.8344	0.603208	0.658288	697	---NA---
BB_Contig_20392	51	1784	1905	3439	4.07243e-70	2.24011e-71	-70.6497	0.751978	0.593789	367	---NA---
BB_Contig_25257	76	2006	2141	3762	4.52491e-70	2.49083e-71	-70.6037	0.712283	0.610354	1910	monocarboxylate transporter
BB_Contig_31730	474	1640	2164	3226	4.90073e-70	2.69967e-71	-70.5687	0.781155	0.581901	643	small heat shock protein
BB_Contig_13173	66	2615	3078	4632	5.16882e-70	2.84839e-71	-70.5454	0.629929	0.646208	1568	trehalase precursor
BB_Contig_10275	225	5371	6057	8397	5.85334e-70	3.22914e-71	-70.4909	0.449788	0.73215	2959	phosphatidylinositol glycan anchor class n
BB_Contig_28019	80	2372	2715	4286	6.3295e-70	3.49436e-71	-70.4566	0.658633	0.633478	2069	protein phosphatases pp1 regulatory subunit
BB_Contig_25517	18	1489	1097	3000	6.70347e-70	3.70217e-71	-70.4315	0.815723	0.568124	876	chymotrypsin-2 (chymotrypsin ii)
BB_Contig_27863	165	3154	3379	5385	7.09981e-70	3.92391e-71	-70.4063	0.576868	0.670417	1284	tubulin polyglutamylase complex subunit 2
BB_Contig_9022	637	10649	9234	15267	7.25075e-70	4.00878e-71	-70.397	0.324803	0.798407	1285	adp-ribosylation factor-like protein 6-interacting protein 1
BB_Contig_39686	2	17	412	1505	7.76624e-70	4.29535e-71	-70.367	6.27319	0.0129295	960	---NA---
BB_Contig_36481	32	1186	1724	2540	1.00259e-69	5.55115e-71	-70.2556	0.903829	0.534466	1131	---NA---
BB_Contig_30664	114	5562	4317	8647	1.02422e-69	5.67296e-71	-70.2462	0.441701	0.736266	1597	tubulin alpha-1 chain
BB_Contig_36296	10	27	314	995	1.27075e-69	7.04355e-71	-70.1522	5.00877	0.0310606	791	#N/A
BB_Contig_27826	41	1608	2016	3172	1.83811e-69	1.01994e-70	-69.9914	0.78523	0.580259	1218	protein serine threonine kinase
BB_Contig_11956	707	9084	5812	13247	1.92356e-69	1.06774e-70	-69.9715	0.349371	0.784926	3239	ariadne ubiquitin-conjugating enzyme e2 binding protein
BB_Contig_4161	420	12799	13281	17993	2.02444e-69	1.12415e-70	-69.9492	0.296509	0.81422	980	---NA---
BB_Contig_31405	3	469	239	1387	2.15919e-69	1.19984e-70	-69.9209	1.36941	0.387049	505	---NA---
BB_Contig_25613	440	2790	3098	4869	2.49428e-69	1.38654e-70	-69.8581	0.608465	0.655894	1313	camp-dependent protein kinase catalytic
BB_Contig_28281	22	1090	1022	2388	2.60746e-69	1.44999e-70	-69.8386	0.936579	0.52247	1168	---NA---
BB_Contig_26691	106	2228	2465	4072	2.71384e-69	1.50969e-70	-69.8211	0.675093	0.626292	1450	hypothetical protein G5I_06098 [Acromyrmex echinatior]
BB_Contig_25457	34	1270	1400	2663	3.02632e-69	1.68595e-70	-69.7732	0.873329	0.545886	1732	phosphatidylinositol glycan anchor class n
BB_Contig_19710	117	708	4294	1782	3.91258e-69	2.1836e-70	-69.6608	1.13678	0.454773	422	---NA---
BB_Contig_773	318	22630	11585	30271	4.26377e-69	2.38046e-70	-69.6233	0.224805	0.855711	1001	---NA---
BB_Contig_27591	36	1091	932	2387	4.59953e-69	2.56884e-70	-69.5903	0.934652	0.523169	873	---NA---
BB_Contig_26692	70	4617	3247	7371	4.61238e-69	2.57694e-70	-69.5889	0.480009	0.716973	3155	PREDICTED: hypothetical protein LOC100576406 [Apis mellifera]
BB_Contig_10411	2412	31758	8989	41487	4.96569e-69	2.77633e-70	-69.5565	0.190644	0.876214	3797	dishevelled associated activator of isoform d
BB_Contig_8808	122	1693	2717	3292	5.41858e-69	3.03063e-70	-69.5185	0.764487	0.588663	1784	serine threonine-protein kinase mak
BB_Contig_25456	24	1547	1565	3076	5.54117e-69	3.10142e-70	-69.5084	0.796687	0.57567	2097	axonemal 84 kda protein
BB_Contig_11523	1313	2480	3792	4427	5.56555e-69	3.11618e-70	-69.5064	0.641094	0.641227	867	u729_aedae ame: full=upf0729 protein aael015238
BB_Contig_8469	5589	10202	14176	14672	6.55941e-69	3.67397e-70	-69.4349	0.329318	0.795912	4198	nidogen isoform b
BB_Contig_10196	1069	4485	3450	7189	8.01324e-69	4.49309e-70	-69.3475	0.485788	0.714107	730	---NA---
BB_Contig_35783	40	1738	3073	3355	9.96617e-69	5.59212e-70	-69.2524	0.753989	0.592962	1069	alphatrypsin
BB_Contig_27866	47	665	1286	1708	1.03302e-68	5.79846e-70	-69.2367	1.16599	0.445659	927	chymotrypsin-like proteinase 6c precursor
BB_Contig_16390	99	3497	2955	5840	1.36573e-68	7.67145e-70	-69.1151	0.544955	0.685413	520	---NA---
BB_Contig_19404	43302	1542	4212	3064	1.3926e-68	7.82517e-70	-69.1065	0.795718	0.576056	667	senescence-associated protein
BB_Contig_8343	155	413	1098	1283	1.88335e-68	1.06017e-69	-68.9746	1.44041	0.368462	1361	serine proteinase stubble
BB_Contig_1603	183	4113	4867	6679	1.98995e-68	1.12098e-69	-68.9504	0.504546	0.704882	763	---NA---
BB_Contig_25500	59	4491	1692	7189	2.43253e-68	1.37224e-69	-68.8626	0.483859	0.715062	1398	---NA---
BB_Contig_268	1100	2974	2407	5112	2.55909e-68	1.44415e-69	-68.8404	0.586588	0.665916	2065	sodium-dependent phosphate transporter
BB_Contig_25255	44	1643	1432	3210	2.78235e-68	1.5707e-69	-68.8039	0.771346	0.585871	2215	trypsin 1
BB_Contig_26906	43	1215	1618	2569	2.78717e-68	1.57398e-69	-68.803	0.885355	0.541354	438	---NA---
BB_Contig_30554	32	1554	1665	3078	2.99128e-68	1.68985e-69	-68.7722	0.791111	0.577899	1684	camp-dependent protein kinase type ii regulatory subunit
BB_Contig_11920	61	576	1385	1557	3.04421e-68	1.72036e-69	-68.7644	1.23973	0.423451	493	---NA---
BB_Contig_8266	31	550	2196	1513	3.61958e-68	2.04624e-69	-68.689	1.26501	0.416096	398	---NA---
BB_Contig_26370	6	181	377	872	4.71471e-68	2.66819e-69	-68.5738	2.07344	0.237592	828	---NA---
BB_Contig_25239	16	1171	1301	2499	5.15421e-68	2.91795e-69	-68.5349	0.898715	0.536364	1250	subfamily member 13
BB_Contig_25484	556	2626	3148	4619	6.30994e-68	3.57351e-69	-68.4469	0.619818	0.650753	1949	casein kinase ii subunit alpha
BB_Contig_10377	1304	6910	7022	10390	7.02479e-68	3.97976e-69	-68.4001	0.393543	0.761258	1974	dihydrolipoamide acetyltransferase component of pyruvate dehydrogenase
BB_Contig_31558	292	789	10403	1900	8.65201e-68	4.9051e-69	-68.3094	1.07301	0.475327	205	---NA---
BB_Contig_30571	42	1070	1430	2341	9.52619e-68	5.40453e-69	-68.2672	0.934619	0.523181	880	---NA---
BB_Contig_15754	77	5605	2592	8668	9.64118e-68	5.47169e-69	-68.2619	0.43409	0.740161	769	adp-ribosylation factor-like protein 2-binding protein
BB_Contig_27700	18	609	931	1607	1.00827e-67	5.72837e-69	-68.242	1.20496	0.433781	860	transmembrane protein 111-like
BB_Contig_27631	102	6809	4415	10254	1.07738e-67	6.12313e-69	-68.213	0.395777	0.76008	1867	spermine oxidase
BB_Contig_28438	303	2559	2484	4521	1.14392e-67	6.50591e-69	-68.1867	0.626167	0.647896	1102	chromosome 10 open reading frame 118
BB_Contig_165	8732	20388	12735	27445	1.30755e-67	7.43915e-69	-68.1285	0.233928	0.850317	2203	phosphoenolpyruvate carboxykinase
BB_Contig_3605	510	29452	16104	38606	1.73735e-67	9.89844e-69	-68.0044	0.195564	0.873231	1735	hypothetical protein TcasGA2_TC006976 [Tribolium castaneum]
BB_Contig_16724	104	3713	3475	6119	1.76107e-67	1.00371e-68	-67.9984	0.525815	0.694566	821	unconventional snare in the er 1 homolog
BB_Contig_27325	100	6414	3316	9731	1.84147e-67	1.05027e-68	-67.9787	0.406468	0.754468	1340	---NA---
BB_Contig_39408	27	808	1915	1927	1.93888e-67	1.10622e-68	-67.9562	1.05903	0.479953	383	aconitase mitochondrial
BB_Contig_25583	67	4145	2941	6706	2.01811e-67	1.15183e-68	-67.9386	0.499185	0.707506	2434	rhoptry protein
BB_Contig_10546	391	25339	11591	33551	2.61151e-67	1.49261e-68	-67.8261	0.210101	0.864477	4941	10 type iv secretion protein
BB_Contig_20618	238	1460	2270	2927	2.88001e-67	1.64665e-68	-67.7834	0.808559	0.570952	427	---NA---
BB_Contig_16027	39	306	1158	1086	3.31552e-67	1.89631e-68	-67.7221	1.63253	0.322523	710	---NA---
BB_Contig_23833	847	578	936	1551	3.37293e-67	1.92982e-68	-67.7145	1.22916	0.426565	521	venom protein r-like protein
BB_Contig_32534	25	1351	1524	2763	3.41369e-67	1.95383e-68	-67.7091	0.837313	0.559685	640	---NA---
BB_Contig_36534	6	836	1257	1969	3.57585e-67	2.04736e-68	-67.6888	1.04099	0.485993	1157	uncharacterized protein c20orf152-like protein
BB_Contig_11233	144	6499	4147	9837	3.59234e-67	2.05752e-68	-67.6867	0.403105	0.756229	854	---NA---
BB_Contig_15354	93	1969	3602	3672	3.86302e-67	2.21334e-68	-67.655	0.704208	0.613779	620	---NA---
BB_Contig_36536	54	1635	3367	3184	4.53936e-67	2.60358e-68	-67.5844	0.766654	0.587779	1109	kallikrein 8 isoform 1 prepro
BB_Contig_12089	302	2639	1846	4625	4.90133e-67	2.81316e-68	-67.5508	0.614567	0.653126	2108	ring finger protein 17
BB_Contig_36997	83	4487	4247	7161	5.3135e-67	3.05186e-68	-67.5154	0.479515	0.717219	798	---NA---
BB_Contig_27065	7	348	427	1158	5.33848e-67	3.06728e-68	-67.5132	1.53958	0.343985	960	---NA---
BB_Contig_36749	16	678	1261	1713	5.97201e-67	3.43368e-68	-67.4642	1.14227	0.453045	642	#N/A
BB_Contig_27241	57	2002	1578	3716	7.55284e-67	4.34693e-68	-67.3618	0.697413	0.616677	1146	---NA---
BB_Contig_7831	91	2116	2173	3880	7.55284e-67	4.34714e-68	-67.3618	0.679822	0.624242	1748	ef-hand domain-containing family member b
BB_Contig_28340	8	1182	1261	2503	8.28651e-67	4.77275e-68	-67.3212	0.887533	0.540538	1337	---NA---
BB_Contig_17555	357	146	961	802	8.34815e-67	4.80992e-68	-67.3179	2.26274	0.208376	542	barrier-to-autointegration factor
BB_Contig_9550	227	15258	10619	21019	1.07743e-66	6.21211e-68	-67.2068	0.267233	0.830912	3203	pitrilysin metallopeptidase 1
BB_Contig_11303	101	1716	3151	3297	1.44137e-66	8.32203e-68	-67.0798	0.747209	0.595755	506	protein stand still
BB_Contig_36701	435	1701	3486	3275	1.4481e-66	8.36382e-68	-67.0776	0.750217	0.594514	923	isoform c
BB_Contig_21534	164	6888	11423	10334	1.56766e-66	9.06382e-68	-67.0427	0.390346	0.762946	488	---NA---
BB_Contig_36573	57	569	554	1530	1.606e-66	9.28869e-68	-67.032	1.23214	0.425687	1225	pyruvate mitochondrial
BB_Contig_29135	28	1227	807	2568	1.73834e-66	1.00611e-67	-66.9974	0.870615	0.546914	470	---NA---
BB_Contig_26547	7272	829	11858	1951	1.83113e-66	1.06055e-67	-66.9745	1.03987	0.48637	640	nadh dehydrogenase subunit 4
BB_Contig_30653	71	1640	2087	3184	1.91164e-66	1.10795e-67	-66.9555	0.762249	0.589576	1745	cd037_danre ame: full=uncharacterized protein c4orf37 homolog
BB_Contig_25638	108	10882	4716	15481	2.02873e-66	1.17703e-67	-66.9292	0.31366	0.804598	2886	viral a-type inclusion protein
BB_Contig_11081	384	29588	14910	38729	2.34272e-66	1.36014e-67	-66.8664	0.193507	0.874478	1676	conserved plasmodium protein
BB_Contig_36026	57	1392	1793	2815	2.42422e-66	1.40795e-67	-66.8514	0.82108	0.566018	763	#N/A
BB_Contig_36117	123	1004	1670	2224	2.64259e-66	1.53583e-67	-66.8137	0.952502	0.516735	666	#N/A
BB_Contig_16010	371	2357	2444	4216	2.99456e-66	1.7416e-67	-66.7591	0.644028	0.639924	1127	cell division control protein 2 homolog
BB_Contig_16311	119	8542	3948	12476	3.13094e-66	1.82154e-67	-66.7396	0.351614	0.783707	1321	---NA---
BB_Contig_10775	98	1324	1888	2711	3.65785e-66	2.13103e-67	-66.6714	0.839027	0.559021	637	hypothetical protein Phum_PHUM613190 [Pediculus humanus corporis]
BB_Contig_27802	38	1125	1783	2409	3.70359e-66	2.15842e-67	-66.6659	0.903614	0.534546	1077	androgen-induced protein 1
BB_Contig_26968	40	1432	2480	2872	4.2484e-66	2.47849e-67	-66.6058	0.809129	0.570726	1841	leucine aminopeptidase
BB_Contig_10439	354	4292	3267	6882	4.79147e-66	2.79628e-67	-66.5534	0.486283	0.713862	3703	tetratricopeptide repeat protein 21b
BB_Contig_28003	27	812	1143	1918	7.60591e-66	4.4464e-67	-66.352	1.04516	0.484593	814	t family of potassium channels protein 18
BB_Contig_9109	100	5756	4137	8832	8.12679e-66	4.7558e-67	-66.3228	0.422778	0.745987	2725	phosphatidylinositol glycan anchor class n
BB_Contig_5466	342	10747	12292	15294	8.18586e-66	4.79201e-67	-66.3195	0.314137	0.804332	867	---NA---
BB_Contig_25651	80	6885	2571	10314	9.7028e-66	5.68198e-67	-66.2455	0.38818	0.764093	1825	cre-unc-89 protein
BB_Contig_25534	87	2541	3875	4469	1.00021e-65	5.86128e-67	-66.232	0.61966	0.650824	1450	coagulation factor vii
BB_Contig_12972	84	1145	1283	2435	1.00682e-65	5.902e-67	-66.229	0.893679	0.53824	1513	---NA---
BB_Contig_8749	133	7479	4440	11087	1.1147e-65	6.53668e-67	-66.1846	0.373057	0.772145	1376	---NA---
BB_Contig_26779	49	1315	1385	2692	1.14259e-65	6.70251e-67	-66.1738	0.83872	0.559139	1210	a chain crystallographic studies of the catalytic mechanism of the neutral form of fructose- -bisphosphatase
BB_Contig_27902	56	2798	2231	4828	1.24718e-65	7.32353e-67	-66.1353	0.592134	0.663361	1394	f-box protein 28
BB_Contig_10513	472	35559	19265	45980	1.47527e-65	8.67474e-67	-66.0617	0.175896	0.885217	4134	---NA---
BB_Contig_12617	1572	12131	10677	17044	1.8079e-65	1.06452e-66	-65.9728	0.29567	0.814694	2102	serine threonine-protein kinase srpk1
BB_Contig_15964	22	1659	1723	3200	1.9295e-65	1.13689e-66	-65.9443	0.752863	0.593425	637	---NA---
BB_Contig_14210	116	5271	3891	8182	1.97334e-65	1.16312e-66	-65.9344	0.439482	0.7374	1167	solute carrier family 25 (mitochondrial carrier phosphate carrier) member 25
BB_Contig_36497	18	913	1107	2073	2.11166e-65	1.2455e-66	-65.9047	0.988138	0.504128	393	---NA---
BB_Contig_27619	63	1175	1025	2477	2.25507e-65	1.33098e-66	-65.8758	0.881038	0.542977	641	ribosomal protein l26e
BB_Contig_13321	626	346	1799	1140	2.91634e-65	1.72304e-66	-65.7637	1.52529	0.347409	1567	cytochrome p450
BB_Contig_14753	8250	12264	11240	17206	3.19069e-65	1.88641e-66	-65.7244	0.293587	0.815871	2011	aldehyde dehydrogenase
BB_Contig_26280	141	1902	1209	3551	3.30122e-65	1.95242e-66	-65.7094	0.705813	0.613097	1221	upf0546 membrane protein c1orf91 homolog
BB_Contig_13156	1209	9208	5964	13310	3.43808e-65	2.03405e-66	-65.6916	0.336656	0.791875	1844	protein mo25
BB_Contig_7234	1217	4616	3921	7303	3.5749e-65	2.11626e-66	-65.6744	0.466951	0.723492	2944	sex-determining protein fem-1
BB_Contig_13438	658	9446	6524	13614	3.98539e-65	2.36106e-66	-65.6269	0.33242	0.794203	3032	-like protein subfamily c member 16
BB_Contig_25630	62	1461	1643	2904	4.05621e-65	2.40464e-66	-65.619	0.79619	0.575868	1328	novel protein containing trypsin domains
BB_Contig_32163	76	2653	3343	4617	4.69998e-65	2.78817e-66	-65.5547	0.604436	0.657729	352	leucine aminopeptidase
BB_Contig_30539	39	2274	1647	4082	4.85361e-65	2.88029e-66	-65.5406	0.649149	0.637656	1492	tether containing ubx domain for glut4
BB_Contig_11041	83	2634	3011	4590	4.98581e-65	2.95973e-66	-65.5287	0.606344	0.656859	1002	protein lsm12 homolog
BB_Contig_27061	25	1169	1482	2464	5.17876e-65	3.07532e-66	-65.5121	0.880832	0.543054	1121	phenylalanyl-trna synthetase alpha chain
BB_Contig_14038	161	3304	6140	5517	8.1064e-65	4.8171e-66	-65.3172	0.544775	0.685498	749	---NA---
BB_Contig_26683	57	4725	1822	7442	9.05912e-65	5.38688e-66	-65.2687	0.460481	0.726744	1574	---NA---
BB_Contig_42510	0	1340	1185	2719	1.01238e-64	6.02808e-66	-65.2198	0.825948	0.564111	178	---NA---
BB_Contig_16772	72	1707	2183	3261	1.14378e-64	6.81278e-66	-65.1667	0.738956	0.599173	839	transcription factor iib
BB_Contig_9603	1990	9443	12590	13599	1.19559e-64	7.12378e-66	-65.1473	0.331288	0.794826	1243	protective antigen 4d8
BB_Contig_13919	240	2109	1798	3840	1.59046e-64	9.49257e-66	-65.0226	0.669652	0.628658	2051	gata-binding factor a
BB_Contig_8405	74	1226	1378	2545	1.66985e-64	9.96974e-66	-65.0013	0.858811	0.551407	1975	chromosome 20 open reading frame 26
BB_Contig_14002	211	7911	7405	11622	1.72324e-64	1.0292e-65	-64.9875	0.360031	0.779148	635	---NA---
BB_Contig_25730	31	377	1143	1187	1.89867e-64	1.13473e-65	-64.9451	1.45979	0.363546	617	hypothetical protein G5I_06098 [Acromyrmex echinatior]
BB_Contig_28343	20	948	1512	2118	1.93354e-64	1.15596e-65	-64.9371	0.964848	0.512332	1659	endonuclease-reverse transcriptase
BB_Contig_37000	10146	780	1690	1853	2.17999e-64	1.30418e-65	-64.8847	1.05342	0.481824	750	#N/A
BB_Contig_15215	3384	13865	9565	19203	2.34147e-64	1.40125e-65	-64.8535	0.274989	0.826457	2543	probable tubulin polyglutamylase ttll1-like
BB_Contig_26902	10	703	845	1729	2.52237e-64	1.51052e-65	-64.8209	1.10345	0.465404	950	anionic trypsin-2
BB_Contig_42664	8	600	977	1561	2.77852e-64	1.6656e-65	-64.7784	1.18454	0.439965	154	---NA---
BB_Contig_14040	230	3743	1610	6108	3.26836e-64	1.96054e-65	-64.7076	0.51161	0.701439	2153	traf3-interacting protein 1
BB_Contig_43267	55	2848	2052	4877	3.43219e-64	2.05951e-65	-64.6862	0.58115	0.668431	2829	armadillo repeat containing 2
BB_Contig_13234	137	2523	5638	4422	3.70805e-64	2.22653e-65	-64.6524	0.614664	0.653082	398	---NA---
BB_Contig_27881	63	1102	2005	2352	4.30845e-64	2.5905e-65	-64.5866	0.898869	0.536307	1001	serine protease
BB_Contig_9360	259	15120	7228	20771	4.36028e-64	2.62254e-65	-64.5813	0.263217	0.833228	1859	spermine oxidase
BB_Contig_27563	3267	162	4064	806	4.43385e-64	2.66768e-65	-64.5739	2.11989	0.230064	374	---NA---
BB_Contig_48944	640	1146	1649	2419	4.44643e-64	2.67614e-65	-64.5725	0.882908	0.542273	470	mitochondrial cytochrome c oxidase subunit 7c
BB_Contig_9516	728	62268	24327	78117	4.61074e-64	2.77596e-65	-64.5566	0.13225	0.912407	2720	heat shock protein 70
BB_Contig_27599	7091	4184	7873	6702	5.28354e-64	3.18209e-65	-64.4973	0.484814	0.714589	1115	gamma-interferon inducible lysosomal thiol reductase-like protein
BB_Contig_10582	556	37735	18512	48556	5.36768e-64	3.23384e-65	-64.4903	0.168851	0.889551	5081	dna topoisomerase iv subunit a
BB_Contig_26708	58	4165	2828	6676	5.55296e-64	3.34658e-65	-64.4754	0.485772	0.714115	1360	---NA---
BB_Contig_2509	1514	5056	3893	7865	1.00753e-63	6.08416e-65	-64.2158	0.442555	0.73583	1269	mki67 fha domain-interacting nucleolar phospho
BB_Contig_9904	110	2482	2150	4358	1.06366e-63	6.42742e-65	-64.192	0.617268	0.651904	592	#N/A
BB_Contig_28329	50	2713	1325	4681	1.2074e-63	7.29838e-65	-64.1368	0.592032	0.663408	1495	cop9 signalosome complex subunit 2
BB_Contig_10936	41	30	1425	810	1.35389e-63	8.18933e-65	-64.0868	4.55999	0.0423941	1723	colmedin
BB_Contig_36100	56	919	1368	2064	1.43848e-63	8.7068e-65	-64.0601	0.972411	0.509654	896	zinc finger protein 766
BB_Contig_28181	8	256	294	967	1.71313e-63	1.03726e-64	-63.9841	1.72248	0.303028	917	centrosomal protein 78kda isoform 2
BB_Contig_39562	34	3454	1214	5702	1.79021e-63	1.08465e-64	-63.9647	0.528305	0.693369	747	#N/A
BB_Contig_16711	681	9467	4232	13601	1.99104e-63	1.20673e-64	-63.9184	0.327838	0.796729	1458	iron-sulfur cluster co-chaperone protein mitochondrial-like
BB_Contig_27582	34	2236	1512	4006	2.20021e-63	1.33439e-64	-63.8747	0.646347	0.638896	1503	---NA---
BB_Contig_30626	874	5733	5426	8754	2.59702e-63	1.5766e-64	-63.8023	0.415757	0.749626	2149	calcium calmodulin-dependent protein kinase type 1
BB_Contig_36126	51	698	1799	1711	2.8721e-63	1.74476e-64	-63.7583	1.09865	0.466955	896	phosphatidate phosphatase
BB_Contig_10053	74	2307	1218	4105	2.93102e-63	1.78114e-64	-63.7493	0.636469	0.643285	419	---NA---
BB_Contig_28633	5	12	389	1862	3.05111e-63	1.85534e-64	-63.7316	7.08278	0.00737685	1008	---NA---
BB_Contig_43296	59	1449	1394	2864	3.48044e-63	2.11711e-64	-63.6743	0.788079	0.579115	951	rna-binding protein isoform a
BB_Contig_16766	89	2876	4023	4899	4.99466e-63	3.0432e-64	-63.5167	0.573528	0.671971	997	---NA---
BB_Contig_30639	136	6080	5921	9204	5.73162e-63	3.49453e-64	-63.4566	0.403294	0.75613	881	translocase of outer mitochondrial membrane 20 homolog
BB_Contig_5583	5223	16399	16000	22337	5.81913e-63	3.54905e-64	-63.4499	0.250932	0.840353	1171	translation initiation factor 1
BB_Contig_12188	100	2158	3834	3889	6.3388e-63	3.86981e-64	-63.4123	0.654809	0.63516	561	---NA---
BB_Contig_25317	61	3078	3616	5177	6.35073e-63	3.87837e-64	-63.4114	0.555228	0.68055	2015	lon protease-like mitochondrial
BB_Contig_3697	1636	118287	44386	144674	6.45124e-63	3.94104e-64	-63.4044	0.0956189	0.935871	1827	leucine aminopeptidase
BB_Contig_3366	131	91	445	686	7.95994e-63	4.8691e-64	-63.3126	2.71937	0.15184	526	---NA---
BB_Contig_16605	199	7593	6425	11174	8.00768e-63	4.89991e-64	-63.3098	0.362509	0.777811	2090	---NA---
BB_Contig_12108	362	19199	710	25815	8.07156e-63	4.94062e-64	-63.3062	0.232283	0.851287	805	---NA---
BB_Contig_35892	49	2890	2083	4915	8.5432e-63	5.23102e-64	-63.2814	0.571227	0.673044	1139	g2 mitotic-specific cyclin-b
BB_Contig_39474	28	1511	1374	2950	1.06537e-62	6.52968e-64	-63.1851	0.770316	0.586289	596	#N/A
BB_Contig_16762	292	1208	2280	2497	1.3476e-62	8.28112e-64	-63.0819	0.85268	0.553755	1107	arginine serine-rich splicing factor
BB_Contig_11695	23	639	1362	1609	1.43666e-62	8.83421e-64	-63.0538	1.13738	0.454584	567	---NA---
BB_Contig_16060	80	3485	3863	5729	1.70104e-62	1.04667e-63	-62.9802	0.522229	0.696295	1151	---NA---
BB_Contig_42653	1349	451	1308	1296	2.13214e-62	1.31237e-63	-62.8819	1.32797	0.398328	765	#N/A
BB_Contig_12991	96	727	1565	1749	2.29112e-62	1.41068e-63	-62.8506	1.07161	0.475788	1662	male sterility domain-containing
BB_Contig_10729	64	6921	4271	10291	2.4164e-62	1.48878e-63	-62.8272	0.377436	0.769805	763	vesicle-associated membrane protein-associated protein a
BB_Contig_30698	16	586	742	1520	2.64904e-62	1.63371e-63	-62.7868	1.1802	0.441289	614	---NA---
BB_Contig_9302	535	7652	5312	11238	2.98907e-62	1.84402e-63	-62.7342	0.359581	0.779391	2387	4921515j06rik protein
BB_Contig_34967	57	3693	2233	6008	3.16937e-62	1.95652e-63	-62.7085	0.507196	0.703588	580	#N/A
BB_Contig_67	1675	16142	9341	21994	3.17221e-62	1.95891e-63	-62.708	0.251395	0.840083	1659	arginyltransferase 1
BB_Contig_25506	61	1682	1893	3194	3.7955e-62	2.34533e-63	-62.6298	0.730291	0.602782	1081	androgen-induced gene 1
BB_Contig_11188	50	2247	3260	4005	3.82882e-62	2.36669e-63	-62.6259	0.638907	0.642199	491	---NA---
BB_Contig_27686	245	13	3156	1599	4.2649e-62	2.63881e-63	-62.5786	6.74762	0.00930602	788	---NA---
BB_Contig_9445	900	6127	5132	9248	4.49083e-62	2.7795e-63	-62.556	0.399065	0.758349	2786	f-box and leucine-rich repeat protein 11
BB_Contig_26760	53	2893	2415	4907	5.73079e-62	3.54924e-63	-62.4499	0.56738	0.674841	1257	malate dehydrogenase nad
BB_Contig_12251	1035	7548	5386	11097	5.85675e-62	3.62843e-63	-62.4403	0.361108	0.778566	1329	glutaredoxin 3
BB_Contig_11166	192	2676	2361	4605	6.11325e-62	3.78979e-63	-62.4214	0.588228	0.665159	736	---NA---
BB_Contig_8914	1975	7740	5208	11345	6.15152e-62	3.81475e-63	-62.4185	0.356756	0.780919	1864	glycerol 3 phosphate dehydrogenase
BB_Contig_21208	7426	15574	11661	21276	6.1646e-62	3.82502e-63	-62.4174	0.255192	0.837876	642	tubulin alpha-1 chain
BB_Contig_12595	1838	7706	9994	11301	6.1646e-62	3.82534e-63	-62.4173	0.357501	0.780515	1833	protein phosphatase 1 regulatory subunit 15a
BB_Contig_10276	2683	5656	9846	8626	6.21182e-62	3.85838e-63	-62.4136	0.414014	0.750532	1414	p23-like protein
BB_Contig_26686	118	3588	2721	5860	6.65091e-62	4.13245e-63	-62.3838	0.512826	0.700848	3137	wd repeat domain 66
BB_Contig_16348	78	5353	3523	8225	6.95524e-62	4.32294e-63	-62.3642	0.424773	0.744956	780	---NA---
BB_Contig_16189	50	2412	412	4234	7.46494e-62	4.64124e-63	-62.3334	0.616896	0.652072	826	---NA---
BB_Contig_36398	43	879	724	1984	7.96648e-62	4.95466e-63	-62.305	0.979582	0.507127	591	#N/A
BB_Contig_5521	201	1616	1600	3092	1.11897e-61	6.97281e-63	-62.1566	0.741218	0.598234	1278	prolyl-trna synthetase
BB_Contig_36949	4	2157	11505	3871	1.13122e-61	7.05141e-63	-62.1517	0.648785	0.637817	338	---NA---
BB_Contig_14765	186	14083	6162	19400	1.25919e-61	7.85669e-63	-62.1048	0.267207	0.830927	2102	metalloprotease m41 ftsh
BB_Contig_11456	79	4782	4484	7462	1.30343e-61	8.13534e-63	-62.0896	0.447053	0.73354	730	---NA---
BB_Contig_13933	53	1704	1992	3219	1.42234e-61	8.88321e-63	-62.0514	0.722792	0.605924	1653	f-box and wd40 domain
BB_Contig_12037	1860	4872	5873	7580	1.64824e-61	1.02974e-62	-61.9873	0.442788	0.735711	955	von hippel-lindau binding protein 1
BB_Contig_26064	33	603	684	1540	1.89971e-61	1.18799e-62	-61.9252	1.15781	0.448194	680	tata element modulatory
BB_Contig_32215	65	2041	2968	3702	2.18459e-61	1.36701e-62	-61.8642	0.664133	0.631068	957	cd63 molecule
BB_Contig_33928	61	886	864	1990	2.46578e-61	1.54446e-62	-61.8112	0.972495	0.509624	650	#N/A
BB_Contig_36462	37	1495	1391	2910	2.67229e-61	1.67434e-62	-61.7762	0.765978	0.588054	1253	isoform a
BB_Contig_20700	65	508	1603	1382	2.68259e-61	1.68133e-62	-61.7743	1.24896	0.420751	273	---NA---
BB_Contig_32360	4	635	586	1590	3.19479e-61	2.00428e-62	-61.698	1.1293	0.457137	159	---NA---
BB_Contig_27722	134	211	623	868	3.66216e-61	2.29823e-62	-61.6386	1.84556	0.278248	809	cytochrome p450
BB_Contig_36062	34	720	965	1726	3.92975e-61	2.46852e-62	-61.6076	1.06647	0.477486	1347	---NA---
BB_Contig_13897	2320	9328	8018	13368	4.1217e-61	2.59075e-62	-61.5866	0.324249	0.798714	930	cg15449 cg15449-pa
BB_Contig_25375	40	648	535	1610	4.15236e-61	2.61085e-62	-61.5832	1.1181	0.4607	1308	isoform a
BB_Contig_4438	35	1201	1340	2470	4.25599e-61	2.67772e-62	-61.5722	0.84538	0.556564	751	---NA---
BB_Contig_25424	54	980	1713	2133	4.58501e-61	2.88749e-62	-61.5395	0.927135	0.525902	1752	mitogen-activated protein kinase 15
BB_Contig_1434	456	8650	6771	12496	5.5632e-61	3.50576e-62	-61.4552	0.335799	0.792345	641	c-myc-binding protein (associate of myc 1)
BB_Contig_12573	20	38	789	695	6.23174e-61	3.9308e-62	-61.4055	3.99805	0.0625847	1627	cytochrome p450
BB_Contig_9345	1624	2315	2945	4083	8.27695e-61	5.22585e-62	-61.2818	0.623722	0.648994	1678	phosphoglycerate kinase
BB_Contig_12534	61	140	334	741	8.39673e-61	5.30485e-62	-61.2753	2.20915	0.216261	790	potassium voltage-gated channel subfamily h member 2-like isoform 2
BB_Contig_16317	100	5646	2540	8591	8.40026e-61	5.30877e-62	-61.275	0.410702	0.752257	958	interaptin [Dictyostelium fasciculatum]
BB_Contig_28157	57	3062	1939	5122	9.6292e-61	6.08736e-62	-61.2156	0.547338	0.684282	1791	hypothetical protein PTT_07607 [Pyrenophora teres f. teres 0-1]
BB_Contig_12544	172	1539	1548	2968	9.76051e-61	6.17233e-62	-61.2096	0.752603	0.593532	1390	nucleolysin tiar
BB_Contig_29675	71	2151	2692	3850	9.78592e-61	6.19036e-62	-61.2083	0.644956	0.639512	298	---NA---
BB_Contig_30540	55	1332	1444	2662	1.00899e-60	6.38669e-62	-61.1947	0.804021	0.572751	1269	king isoform a
BB_Contig_13977	321	1013	1608	2179	1.31037e-60	8.29703e-62	-61.0811	0.910137	0.532135	1311	ah receptor-interacting
BB_Contig_42791	30	1262	2531	2556	1.36827e-60	8.6664e-62	-61.0622	0.823281	0.565155	703	#N/A
BB_Contig_42617	40	2377	1838	4167	1.4388e-60	9.11887e-62	-61.0401	0.614972	0.652943	887	---NA---
BB_Contig_28020	52	984	2480	2134	1.44121e-60	9.13706e-62	-61.0392	0.921935	0.527801	494	---NA---
BB_Contig_25308	53	2314	2237	4078	1.51245e-60	9.59174e-62	-61.0181	0.622578	0.649509	1237	---NA---
BB_Contig_12147	52	943	1716	2069	2.12918e-60	1.352e-61	-60.869	0.938709	0.5217	490	---NA---
BB_Contig_35013	16	689	653	1669	2.32874e-60	1.47919e-61	-60.83	1.08151	0.472533	837	isoform cra_a
BB_Contig_12945	123	3668	5485	5943	2.58343e-60	1.64149e-61	-60.7848	0.501302	0.706469	1321	potassium channel modulatory factor 1
BB_Contig_121	4353	16899	15594	22877	2.89422e-60	1.84186e-61	-60.7347	0.242065	0.845534	2678	pyrroline-5-carboxylate dehydrogenase
BB_Contig_36449	27	1567	1344	3003	3.1088e-60	1.97904e-61	-60.7035	0.743504	0.597287	995	lethal 35di
BB_Contig_26302	48	2144	1923	3833	3.31332e-60	2.1099e-61	-60.6757	0.643274	0.640258	445	---NA---
BB_Contig_9232	455	3325	2989	5474	3.49754e-60	2.22862e-61	-60.652	0.524346	0.695274	2506	tudor domain-containing protein 5
BB_Contig_13445	162	9432	5843	13478	3.71209e-60	2.36607e-61	-60.626	0.320076	0.801028	2026	gamma-glutamyltranspeptidase 1
BB_Contig_29806	24	145	845	744	3.72644e-60	2.37597e-61	-60.6242	2.16435	0.223082	415	---NA---
BB_Contig_27871	61	1064	1813	2252	3.88854e-60	2.4801e-61	-60.6055	0.886813	0.540807	1037	---NA---
BB_Contig_25509	43	1265	1779	2555	4.22476e-60	2.69709e-61	-60.5691	0.819291	0.566721	1584	septation ring formation regulator
BB_Contig_37260	113	1081	4946	2277	4.70934e-60	3.00834e-61	-60.5217	0.879873	0.543415	213	cytosol aminopeptidase
BB_Contig_8443	48	731	792	1733	4.91316e-60	3.13952e-61	-60.5031	1.05043	0.482823	920	Mechanosensory protein, putative [Pediculus humanus corporis]
BB_Contig_27888	49	2848	2305	4815	5.80332e-60	3.71416e-61	-60.4301	0.562691	0.677038	1019	---NA---
BB_Contig_30583	26	1553	1456	2979	6.09918e-60	3.90474e-61	-60.4084	0.744875	0.59672	1350	ammonium transporter
BB_Contig_9438	375	13547	4950	18678	6.79026e-60	4.34854e-61	-60.3617	0.268471	0.830199	2113	glutaminase kidney mitochondrial
BB_Contig_28165	47	722	557	1717	7.31583e-60	4.68658e-61	-60.3291	1.05492	0.481323	991	lim homeobox protein
BB_Contig_2332	7478	1061	2936	2244	8.14561e-60	5.22469e-61	-60.2819	0.885753	0.541205	1042	15-hydroxyprostaglandin dehydrogenase
BB_Contig_27819	41	1591	1472	3033	8.16883e-60	5.24122e-61	-60.2806	0.735916	0.600436	1033	uncharacterized protein c11orf70-like
BB_Contig_14057	141	2551	2669	4400	8.39953e-60	5.39093e-61	-60.2683	0.591545	0.663632	981	---NA---
BB_Contig_17525	399	1574	86	3008	8.44695e-60	5.42306e-61	-60.2658	0.739474	0.598958	620	salivary obp
BB_Contig_36540	98	5246	3496	8044	8.671e-60	5.56865e-61	-60.2543	0.4218	0.746493	740	#N/A
BB_Contig_10269	702	2303	3348	4052	8.78569e-60	5.64406e-61	-60.2484	0.620225	0.65057	1783	protein dpcd
BB_Contig_25248	30	1077	982	2266	1.35322e-59	8.70962e-61	-60.06	0.878234	0.544033	1176	phosphatidylinositol glycan anchor class n
BB_Contig_10195	218	21047	8692	27991	1.42053e-59	9.14567e-61	-60.0388	0.216453	0.860679	2875	aminopeptidase n
BB_Contig_21561	92	1174	2925	2412	1.60024e-59	1.03123e-60	-59.9866	0.843902	0.557135	316	---NA---
BB_Contig_13606	252	25146	7969	33027	1.71573e-59	1.106e-60	-59.9562	0.198422	0.871503	1494	beta 2c
BB_Contig_33810	19	1132	865	2348	1.82353e-59	1.17586e-60	-59.9296	0.857663	0.551846	1249	synaptic vesicle protein
BB_Contig_25458	22	1001	849	2148	2.07497e-59	1.33924e-60	-59.8731	0.906657	0.53342	1321	sperm flagellar protein 2
BB_Contig_25966	22	380	1825	1149	2.31511e-59	1.49516e-60	-59.8253	1.40141	0.378558	283	---NA---
BB_Contig_13453	84	985	2766	2122	2.85884e-59	1.84747e-60	-59.7334	0.912334	0.531325	535	---NA---
BB_Contig_42882	60	1514	3228	2913	3.38213e-59	2.18699e-60	-59.6602	0.749245	0.594915	613	#N/A
BB_Contig_12644	38	1431	1272	2791	3.40789e-59	2.20433e-60	-59.6567	0.768863	0.58688	722	---NA---
BB_Contig_27560	540	2143	1696	3818	3.41142e-59	2.2073e-60	-59.6561	0.63829	0.642474	722	bactericidal permeability-increasing protein
BB_Contig_33988	205	463	528	1287	4.66533e-59	3.0205e-60	-59.5199	1.28003	0.411786	1115	cytochrome p450
BB_Contig_9458	556	14043	7845	19274	5.43448e-59	3.52065e-60	-59.4534	0.26191	0.833983	2800	heavy neurofilament protein
BB_Contig_27369	24	625	958	1553	5.44846e-59	3.5308e-60	-59.4521	1.11823	0.460657	769	---NA---
BB_Contig_14745	145	4266	2807	6726	5.67315e-59	3.67755e-60	-59.4344	0.46197	0.725994	1561	---NA---
BB_Contig_12738	172	1831	3245	3370	5.73189e-59	3.71677e-60	-59.4298	0.685222	0.62191	1543	wd repeat domain 51b
BB_Contig_12710	1325	8505	9384	12263	5.80326e-59	3.76422e-60	-59.4243	0.333034	0.793865	2779	kelch-like protein 17-like
BB_Contig_25275	50	1104	822	2300	6.01914e-59	3.90546e-60	-59.4083	0.863998	0.549428	948	septin 7
BB_Contig_11238	389	1116	4640	2318	6.23374e-59	4.04595e-60	-59.393	0.859648	0.551087	1183	---NA---
BB_Contig_11201	70	1549	2936	2961	6.2624e-59	4.06581e-60	-59.3909	0.739852	0.598801	715	pclo protein
BB_Contig_3089	16537	1291	2396	2580	7.04347e-59	4.57574e-60	-59.3395	0.803987	0.572764	714	cuticle protein
BB_Contig_36231	35	1290	1138	2578	7.80972e-59	5.07823e-60	-59.2943	0.803986	0.572765	969	transient receptor potential cation channel subfamily v member 6
BB_Contig_36642	63	2906	3421	4878	8.06028e-59	5.24439e-60	-59.2803	0.55236	0.681904	628	#N/A
BB_Contig_15404	61	979	1052	2108	8.19442e-59	5.33331e-60	-59.273	0.911599	0.531596	622	ribosomal protein l31
BB_Contig_10255	2692	3916	4931	6253	8.43779e-59	5.49341e-60	-59.2602	0.480273	0.716842	723	fk506-binding protein
BB_Contig_11073	309	16475	9975	22301	1.02813e-58	6.70186e-60	-59.1738	0.241935	0.845611	3915	loc496076 protein
BB_Contig_10551	251	355	2536	1100	1.19191e-58	7.77425e-60	-59.1093	1.43672	0.369407	2845	alternative oxidase
BB_Contig_14137	207	9911	9148	14051	1.26521e-58	8.25746e-60	-59.0832	0.308675	0.807383	1179	outer dense fiber of sperm tails 3-like
BB_Contig_6280	140	3265	5290	5367	1.35758e-58	8.86578e-60	-59.0523	0.522138	0.696339	821	---NA---
BB_Contig_30508	104	2984	3042	4981	1.57122e-58	1.02704e-59	-58.9884	0.544293	0.685728	751	ef-hand 2
BB_Contig_16092	128	1206	1516	2449	1.60177e-58	1.04733e-59	-58.9799	0.827068	0.563674	533	protein pat1-like protein 1
BB_Contig_28091	36	1002	680	2140	1.66724e-58	1.09047e-59	-58.9624	0.899833	0.535949	1190	tubby like protein 3
BB_Contig_14763	156	6474	4361	9628	1.8353e-58	1.20076e-59	-58.9205	0.377684	0.769672	1001	PREDICTED: hypothetical protein LOC100578055 [Apis mellifera]
BB_Contig_11113	715	8250	6934	11924	1.84202e-58	1.20553e-59	-58.9188	0.336507	0.791956	3862	pumilio
BB_Contig_36342	33	932	1570	2031	2.31167e-58	1.51522e-59	-58.8195	0.928893	0.525261	1102	---NA---
BB_Contig_15752	108	2618	2603	4471	2.97285e-58	1.95158e-59	-58.7096	0.577237	0.670246	637	atpase inhibitor mitochondrial precursor
BB_Contig_27573	10	792	828	1812	2.99407e-58	1.96611e-59	-58.7064	0.999115	0.500307	1430	---NA---
BB_Contig_27771	50	1863	2005	3406	3.40087e-58	2.23666e-59	-58.6504	0.675556	0.626091	931	---NA---
BB_Contig_19536	11818	13	8619	1374	3.99001e-58	2.62652e-59	-58.5806	6.52883	0.0108299	216	cytochrome oxidase subunit i
BB_Contig_16439	242	1196	1158	2428	5.54043e-58	3.65269e-59	-58.4374	0.826656	0.563835	935	rab3 gtpase-activating protein catalytic subunit
BB_Contig_27295	16	692	963	1651	5.6657e-58	3.73755e-59	-58.4274	1.0596	0.479765	964	tetraspanin 42ed
BB_Contig_10502	235	992	1575	2119	5.77568e-58	3.81127e-59	-58.4189	0.900076	0.535858	1160	elongation of very long chain fatty acids protein 4-like
BB_Contig_36043	21	245	434	902	5.88038e-58	3.88153e-59	-58.411	1.68545	0.310906	371	---NA---
BB_Contig_8552	458	1945	2588	3519	7.19882e-58	4.75325e-59	-58.323	0.6605	0.632659	1670	tubulin-specific chaperone d
BB_Contig_6062	759	25391	18466	33264	7.81881e-58	5.16419e-59	-58.287	0.194749	0.873725	1098	---NA---
BB_Contig_27031	137	8250	6485	11909	8.18574e-58	5.40819e-59	-58.2669	0.334691	0.792954	565	---NA---
BB_Contig_15762	29	1230	1095	2476	9.9938e-58	6.60676e-59	-58.18	0.814458	0.568622	399	---NA---
BB_Contig_16386	88	1175	1955	2393	1.14455e-57	7.57797e-59	-58.1204	0.831264	0.562036	654	---NA---
BB_Contig_28767	33	1764	1546	3257	1.16664e-57	7.72651e-59	-58.112	0.689798	0.619941	650	---NA---
BB_Contig_9210	110	5500	3788	8337	1.27553e-57	8.45284e-59	-58.073	0.405201	0.755131	1327	tetratricopeptide repeat
BB_Contig_28122	36	1210	1027	2444	1.53788e-57	1.02054e-58	-57.9912	0.819342	0.5667	1185	---NA---
BB_Contig_42585	180	849	1676	1894	1.53788e-57	1.02069e-58	-57.9911	0.962705	0.513094	497	serine-threonine kinase receptor-associated protein
BB_Contig_25496	49	1494	1337	2863	1.81875e-57	1.20746e-58	-57.9181	0.743452	0.597308	2062	wd repeat-containing protein 65
BB_Contig_11404	51	4407	3016	6887	2.00008e-57	1.32865e-58	-57.8766	0.449184	0.732457	1019	---NA---
BB_Contig_25323	24	795	918	1808	2.25227e-57	1.49709e-58	-57.8248	0.990473	0.503313	1431	camp-dependent protein kinase type ii regulatory subunit
BB_Contig_27648	41	1271	1916	2533	2.2984e-57	1.52867e-58	-57.8157	0.799988	0.574354	1161	anionic trypsin-2
BB_Contig_35544	573	533	2871	1388	2.31013e-57	1.53694e-58	-57.8133	1.1859	0.439549	590	#N/A
BB_Contig_30649	34	1105	1000	2284	2.44531e-57	1.62736e-58	-57.7885	0.852621	0.553778	1278	casc1 protein
BB_Contig_27566	37	2967	1382	4939	2.59443e-57	1.72764e-58	-57.7625	0.540319	0.687619	898	---NA---
BB_Contig_27890	29	1375	2298	2685	3.42293e-57	2.28141e-58	-57.6418	0.770595	0.586176	1122	kallikrein-related peptidase 13
BB_Contig_27689	0	102	326	649	3.53085e-57	2.35404e-58	-57.6282	2.47475	0.179897	616	purine nucleoside phosphorylase
BB_Contig_4925	485	5046	8220	7730	3.68511e-57	2.45763e-58	-57.6095	0.420433	0.7472	2655	helicase with zinc finger
BB_Contig_2624	235	2437	1301	4203	3.78412e-57	2.52442e-58	-57.5978	0.591418	0.66369	1603	PREDICTED: hypothetical protein LOC100576106 [Apis mellifera]
BB_Contig_25625	63	2368	2523	4106	4.14828e-57	2.76902e-58	-57.5577	0.599169	0.660134	902	allergen ale o 13
BB_Contig_34495	18	849	1727	1889	4.78949e-57	3.19896e-58	-57.495	0.958891	0.514452	625	#N/A
BB_Contig_30625	197	2698	4803	4564	4.93953e-57	3.30115e-58	-57.4813	0.563513	0.676652	449	---NA---
BB_Contig_25292	34	1552	2426	2941	6.42505e-57	4.29652e-58	-57.3669	0.727283	0.60404	1884	---NA---
BB_Contig_25545	56	2219	2584	3894	6.74611e-57	4.51393e-58	-57.3454	0.616448	0.652275	1799	acyl- synthetase family member 3
BB_Contig_11074	4214	3930	6078	6239	7.1147e-57	4.76342e-58	-57.3221	0.47189	0.721019	2510	sh3 adapter protein spin90
BB_Contig_28356	44	2046	718	3649	7.63405e-57	5.11266e-58	-57.2914	0.6398	0.641802	1120	PREDICTED: similar to AGAP003352-PA [Tribolium castaneum]
BB_Contig_26087	31	771	1686	1765	7.74394e-57	5.18936e-58	-57.2849	0.99997	0.50001	559	---NA---
BB_Contig_35602	0	20155	7812	26793	9.36671e-57	6.28057e-58	-57.202	0.215823	0.861055	229	vitellogenin-a1
BB_Contig_27949	70	3227	2916	5285	1.08548e-56	7.28926e-58	-57.1373	0.516815	0.698913	588	protein fam164b-like
BB_Contig_12272	83	1603	3825	3012	1.14811e-56	7.71214e-58	-57.1128	0.715052	0.609183	879	---NA---
BB_Contig_27946	80	2009	1950	3594	1.17872e-56	7.92012e-58	-57.1013	0.644218	0.63984	1475	leucine-rich repeat-containing protein c10orf92-like
BB_Contig_26307	90	1272	3016	2526	1.27027e-56	8.54296e-58	-57.0684	0.794861	0.576399	565	uncharacterized protein c9orf116
BB_Contig_36670	52	2003	1381	3585	1.28022e-56	8.615e-58	-57.0647	0.644915	0.63953	441	---NA---
BB_Contig_12487	385	2768	3227	4654	1.39123e-56	9.36481e-58	-57.0285	0.554732	0.680784	965	n-acetyltransferase unq2771 pro7155-like protein
BB_Contig_28147	33	1847	1613	3359	2.48979e-56	1.67945e-57	-56.7748	0.667953	0.629399	1438	26s protease regulatory subunit 6a
BB_Contig_12171	644	3496	3040	5643	3.11256e-56	2.10141e-57	-56.6775	0.495862	0.709138	777	hypothetical protein TcasGA2_TC013968 [Tribolium castaneum]
BB_Contig_28270	4	1055	960	2196	3.37504e-56	2.27998e-57	-56.6421	0.86274	0.549907	1190	---NA---
BB_Contig_27839	8	272	287	935	3.4683e-56	2.34367e-57	-56.6301	1.58646	0.332986	520	glycolipid transfer protein
BB_Contig_25574	95	2557	3765	4356	3.54677e-56	2.39812e-57	-56.6201	0.573657	0.671912	2720	eater
BB_Contig_36500	45	1333	1738	2611	3.6714e-56	2.48313e-57	-56.605	0.77503	0.584376	1353	---NA---
BB_Contig_51358	9	595	874	1478	3.69798e-56	2.50185e-57	-56.6017	1.11779	0.460799	490	---NA---
BB_Contig_2401	204	473	217	1278	3.70474e-56	2.50716e-57	-56.6008	1.23908	0.423643	1172	inosine-uridine preferring nucleoside hydrolase
BB_Contig_30695	94	5380	3805	8150	3.99486e-56	2.7051e-57	-56.5678	0.404299	0.755604	864	light chain 4
BB_Contig_16362	161	8411	4054	12075	4.31297e-56	2.92138e-57	-56.5344	0.326779	0.797315	807	Laccase-1 [Harpegnathos saltator]
BB_Contig_25607	34	2222	1912	3886	5.13842e-56	3.48358e-57	-56.458	0.611532	0.654501	2187	bestrophin-3- partial
BB_Contig_8323	248	3575	4710	5745	6.09952e-56	4.13761e-57	-56.3833	0.489468	0.712288	1817	cytosol aminopeptidase
BB_Contig_36627	555	13888	8852	18990	6.36399e-56	4.3183e-57	-56.3647	0.256506	0.837113	1638	ubiquitin carboxyl-terminal hydrolase 7
BB_Contig_35711	38	1333	1874	2608	6.63955e-56	4.50661e-57	-56.3461	0.773372	0.585049	1258	---NA---
BB_Contig_43049	64	1485	1742	2831	6.68108e-56	4.53614e-57	-56.3433	0.735954	0.600421	1138	---NA---
BB_Contig_9625	74	1525	2650	2889	7.0661e-56	4.79897e-57	-56.3189	0.726866	0.604215	451	dynein light chain
BB_Contig_16407	1632	3743	3368	5970	7.56384e-56	5.13853e-57	-56.2892	0.478641	0.717654	666	acyl- -binding protein
BB_Contig_34407	48	1902	2371	3431	7.79936e-56	5.3001e-57	-56.2757	0.656217	0.63454	1055	---NA---
BB_Contig_14244	218	4006	1602	6322	8.85876e-56	6.02179e-57	-56.2203	0.463323	0.725314	2148	viral a-type inclusion protein
BB_Contig_5089	257	6031	8891	8993	1.11688e-55	7.601e-57	-56.1191	0.38151	0.767634	366	---NA---
BB_Contig_49007	169	72	520	598	1.14208e-55	7.7748e-57	-56.1093	2.85918	0.137816	515	dc2 protein
BB_Contig_15763	115	1555	2309	2930	1.15501e-55	7.86514e-57	-56.1043	0.719091	0.60748	737	glutaredoxin 3
BB_Contig_28056	44	1100	1476	2258	1.18023e-55	8.04163e-57	-56.0947	0.842647	0.55762	1006	endo beta n-
BB_Contig_10522	208	1170	2839	2363	1.18829e-55	8.09895e-57	-56.0916	0.819216	0.56675	2893	abc transporter
BB_Contig_35157	19	2365	1679	4081	1.21458e-55	8.28299e-57	-56.0818	0.592187	0.663336	553	---NA---
BB_Contig_28444	27	497	872	1313	1.25657e-55	8.5719e-57	-56.0669	1.20665	0.433272	569	---NA---
BB_Contig_12910	1011	2354	3129	4065	1.34683e-55	9.19032e-57	-56.0367	0.593246	0.66285	1215	mrg family protein
BB_Contig_26124	1	1090	651	2242	1.43554e-55	9.79854e-57	-56.0088	0.845563	0.556494	1057	---NA---
BB_Contig_30509	52	2384	1807	4106	1.55129e-55	1.05948e-56	-55.9749	0.589454	0.664594	1166	viral a-type inclusion protein
BB_Contig_28392	13	757	846	1730	1.58665e-55	1.08395e-56	-55.965	0.997512	0.500863	1372	deleted in lung and esophageal cancer protein 1
BB_Contig_4907	49	741	1550	1704	1.93115e-55	1.32046e-56	-55.8793	1.00648	0.497758	478	---NA---
BB_Contig_28044	31	595	597	1471	2.07138e-55	1.41677e-56	-55.8487	1.11094	0.462992	992	phosphatidate phosphatase
BB_Contig_10170	108	238	639	868	2.49819e-55	1.7112e-56	-55.7667	1.67184	0.313853	1291	uncharacterized protein
BB_Contig_9559	781	3358	6793	5441	2.55438e-55	1.75123e-56	-55.7567	0.501374	0.706433	783	#N/A
BB_Contig_28209	30	747	1048	1712	2.69781e-55	1.8501e-56	-55.7328	1.00161	0.499443	1023	---NA---
BB_Contig_3626	567	949	740	2025	2.71998e-55	1.86585e-56	-55.7291	0.898547	0.536427	1100	ankyrin repeat domain 40
BB_Contig_36044	0	187	1216	777	2.90558e-55	1.99375e-56	-55.7003	1.85998	0.27548	466	---NA---
BB_Contig_8348	621	3609	4478	5779	3.13317e-55	2.15055e-56	-55.6675	0.484325	0.714831	2251	rho gtpase activating protein
BB_Contig_6603	5759	8339	8904	11962	3.24897e-55	2.23068e-56	-55.6516	0.325617	0.797957	1447	uncharacterized protein c4orf34 homolog
BB_Contig_21482	47	1220	1990	2432	3.6918e-55	2.5362e-56	-55.5958	0.800367	0.574203	486	---NA---
BB_Contig_12378	77	2138	2921	3756	3.70625e-55	2.54688e-56	-55.594	0.61804	0.651556	870	---NA---
BB_Contig_9301	136	8091	4835	11643	3.71473e-55	2.55344e-56	-55.5929	0.330178	0.795439	1300	zinc finger protein 84
BB_Contig_27647	14	591	742	1462	3.86029e-55	2.65428e-56	-55.5761	1.11182	0.462711	1079	---NA---
BB_Contig_36838	27	1029	1081	2145	3.97988e-55	2.73731e-56	-55.5627	0.864839	0.549108	763	#N/A
BB_Contig_11324	69	1260	2280	2491	3.98977e-55	2.74491e-56	-55.5615	0.788406	0.578983	532	dynein light chain roadblock-type 2
BB_Contig_28407	26	962	1514	2043	4.07483e-55	2.80507e-56	-55.5521	0.891685	0.538984	466	---NA---
BB_Contig_11256	1716	2687	6185	4520	4.205e-55	2.89552e-56	-55.5383	0.555431	0.680454	700	prefoldin subunit
BB_Contig_31131	118	4512	5039	6984	4.48737e-55	3.09086e-56	-55.5099	0.435391	0.739493	351	---NA---
BB_Contig_39535	7	691	912	1621	4.94258e-55	3.40737e-56	-55.4676	1.03523	0.487938	663	#N/A
BB_Contig_43313	22	1158	1269	2338	5.0413e-55	3.47644e-56	-55.4589	0.818744	0.566935	836	---NA---
BB_Contig_27515	91	1018	2570	2127	5.27308e-55	3.63734e-56	-55.4392	0.868187	0.547835	530	---NA---
BB_Contig_19159	16379	775	8482	1753	5.28075e-55	3.64369e-56	-55.4385	0.982663	0.506045	374	hypothetical protein Bm1_04940 [Brugia malayi]
BB_Contig_8626	509	654	1556	1561	6.49423e-55	4.4862e-56	-55.3481	1.06021	0.479561	2394	acyl- synthetase short-chain family member mitochondrial-like
BB_Contig_21280	90	362	942	1080	6.80204e-55	4.70156e-56	-55.3278	1.38207	0.383667	395	synaptic vesicle protein
BB_Contig_12164	1769	3769	4269	5988	7.45584e-55	5.15646e-56	-55.2876	0.472997	0.720466	1688	pyruvate dehydrogenase
BB_Contig_2648	640	2035	2320	3606	8.20693e-55	5.68302e-56	-55.2454	0.630475	0.645964	1412	choline-phosphate cytidylyltransferase b
BB_Contig_11330	142	7538	5837	10925	8.20693e-55	5.68415e-56	-55.2453	0.340484	0.789776	2913	camp-dependent protein kinase r2
BB_Contig_26967	19	1832	1338	3316	1.12167e-54	7.78223e-56	-55.1089	0.661129	0.632383	292	---NA---
BB_Contig_2990	164	11107	5544	15462	1.24735e-54	8.65923e-56	-55.0625	0.282362	0.822243	1096	camp-dependent protein kinase catalytic
BB_Contig_8989	41	750	1129	1710	1.27774e-54	8.8728e-56	-55.0519	0.994139	0.502036	644	#N/A
BB_Contig_2817	209	2025	3641	3588	1.58177e-54	1.1003e-55	-54.9585	0.630363	0.646014	1417	radial spoke head protein 3 homolog
BB_Contig_36025	47	1046	1629	2164	1.64712e-54	1.14609e-55	-54.9408	0.853922	0.553278	970	---NA---
BB_Contig_11936	74	946	2395	2012	1.69277e-54	1.1782e-55	-54.9288	0.893823	0.538186	580	---NA---
BB_Contig_36027	42	2218	1772	3859	1.74072e-54	1.21192e-55	-54.9165	0.604072	0.657894	880	---NA---
BB_Contig_36078	42	2228	1214	3873	1.74362e-54	1.21429e-55	-54.9157	0.602807	0.658472	870	---NA---
BB_Contig_29107	22	1586	1183	2960	1.84168e-54	1.28332e-55	-54.8917	0.705309	0.613311	786	---NA---
BB_Contig_36275	31	634	1123	1524	2.18279e-54	1.52233e-55	-54.8175	1.07041	0.476183	541	---NA---
BB_Contig_25261	62	1378	1284	2656	2.30738e-54	1.61061e-55	-54.793	0.751784	0.593869	1748	twik (kcnk-like) family of potassium alpha subunit 35
BB_Contig_16635	354	1334	793	2591	2.48314e-54	1.73429e-55	-54.7609	0.762855	0.589329	1200	---NA---
BB_Contig_43064	1395	1167	2079	2343	2.82561e-54	1.97518e-55	-54.7044	0.810657	0.570122	534	malate dehydrogenase
BB_Contig_27087	17	159	287	719	3.11145e-54	2.17624e-55	-54.6623	1.98207	0.253126	689	---NA---
BB_Contig_16647	642	2353	3047	4044	3.15042e-54	2.20413e-55	-54.6568	0.586386	0.666009	1390	sarcolemmal associated
BB_Contig_10825	218	1033	1789	2141	3.34187e-54	2.33942e-55	-54.6309	0.856549	0.552272	1224	transmembrane protein 35
BB_Contig_28395	15	914	913	1959	4.09077e-54	2.86532e-55	-54.5428	0.904956	0.534049	1274	PREDICTED: similar to ENSANGP00000013980 [Nasonia vitripennis]
BB_Contig_28250	35	706	795	1635	4.88644e-54	3.42655e-55	-54.4651	1.01666	0.494261	1002	serine protease
BB_Contig_27536	43	1644	1441	3038	5.21904e-54	3.66083e-55	-54.4364	0.691016	0.619417	1068	gag capsid-like protein
BB_Contig_9681	121	1494	2472	2821	5.26142e-54	3.69161e-55	-54.4328	0.722131	0.606201	850	---NA---
BB_Contig_16778	200	3708	5998	5891	5.60247e-54	3.93316e-55	-54.4053	0.472976	0.720477	731	malate dehydrogenase mitochondrial variant 1
BB_Contig_10905	123	5564	5566	8348	5.84792e-54	4.10665e-55	-54.3865	0.390413	0.762911	1218	granzyme a precursor
BB_Contig_26283	0	23	437	719	8.39125e-54	5.90278e-55	-54.2289	4.77139	0.0366158	342	---NA---
BB_Contig_11670	131	770	723	1732	1.0874e-53	7.66232e-55	-54.1156	0.974613	0.508876	823	chibby homolog 1
BB_Contig_14150	136	1964	2442	3489	1.38473e-53	9.76029e-55	-54.0105	0.634123	0.644332	1291	musashi homolog 2
BB_Contig_29117	18	2254	1247	3896	1.5444e-53	1.08919e-54	-53.9629	0.594611	0.662223	1230	na+ h+ exchanger domain containing 2
BB_Contig_25432	154	1201	1507	2385	1.61589e-53	1.14026e-54	-53.943	0.794858	0.5764	2565	tetratricopeptide repeat protein 30a
BB_Contig_28109	30	708	750	1633	1.63568e-53	1.15455e-54	-53.9376	1.01081	0.496268	972	---NA---
BB_Contig_17654	204	1263	432	2476	1.90225e-53	1.34347e-54	-53.8718	0.776261	0.583878	1049	mite allergen der p 3
BB_Contig_11537	461	4332	3456	6715	1.92845e-53	1.36237e-54	-53.8657	0.437459	0.738434	713	msp domain glu- and lys-rich central domain
BB_Contig_36007	18	615	1347	1484	2.21231e-53	1.56423e-54	-53.8057	1.07594	0.474363	882	---NA---
BB_Contig_37017	38	632	1262	1511	2.31277e-53	1.63666e-54	-53.786	1.06261	0.478764	255	---NA---
BB_Contig_36347	29	706	859	1627	3.18776e-53	2.25649e-54	-53.6466	1.00958	0.496691	913	isoform a
BB_Contig_6007	699	46405	27140	58497	3.60468e-53	2.55451e-54	-53.5927	0.139187	0.908031	1017	haloacid dehalogenase-like hydrolase domain containing 1a
BB_Contig_42734	76	2101	3776	3676	3.89152e-53	2.75857e-54	-53.5593	0.612165	0.654214	605	#N/A
BB_Contig_30680	38	1058	1408	2167	3.90928e-53	2.77194e-54	-53.5572	0.839464	0.558851	1284	isoform a
BB_Contig_3467	1373	2642	3386	4428	4.09564e-53	2.9049e-54	-53.5369	0.55013	0.682959	2436	nhl repeat-containing protein 2
BB_Contig_12786	171	2789	2280	4630	4.1396e-53	2.93691e-54	-53.5321	0.536369	0.689504	1852	malate cytoplasmic
BB_Contig_9418	9209	11126	17530	15441	5.52769e-53	3.93171e-54	-53.4054	0.277936	0.82477	2238	protein bud31-like protein
BB_Contig_13223	46	758	1242	1706	5.74565e-53	4.08904e-54	-53.3884	0.975453	0.50858	1347	hypothetical protein [Trichomonas vaginalis G3]
BB_Contig_30580	25	1208	1320	2389	5.8131e-53	4.13821e-54	-53.3832	0.788891	0.578789	1026	---NA---
BB_Contig_8944	1005	1354	2062	2603	7.21552e-53	5.14525e-54	-53.2886	0.748052	0.595407	2466	abc transporter g family member 20
BB_Contig_27206	27	2165	1327	3761	8.52708e-53	6.08906e-54	-53.2154	0.601854	0.658907	516	---NA---
BB_Contig_8998	128	6505	5120	9547	8.93147e-53	6.37962e-54	-53.1952	0.358603	0.779919	725	#N/A
BB_Contig_14182	1771	25624	16206	33346	1.12379e-52	8.0316e-54	-53.0952	0.185123	0.879574	2955	rac-gtp binding protein
BB_Contig_28394	41	1363	1715	2613	1.33053e-52	9.51182e-54	-53.0217	0.744026	0.597071	1100	isoform b
BB_Contig_27886	24	1078	1781	2191	1.36883e-52	9.7911e-54	-53.0092	0.828337	0.563178	1082	testis specific serine protease 4
BB_Contig_36307	16	684	728	1586	1.39285e-52	9.96848e-54	-53.0014	1.01843	0.493654	966	---NA---
BB_Contig_10453	1734	8036	6687	11511	1.46721e-52	1.05036e-53	-52.9787	0.323568	0.799091	3375	85 kda calcium-independent phospholipase a2
BB_Contig_30589	53	4394	1936	6781	1.46984e-52	1.05254e-53	-52.9778	0.431068	0.741713	1319	pre-mrna-processing factor 40 homolog a-like
BB_Contig_34742	513	5538	2639	8285	1.56707e-52	1.12343e-53	-52.9495	0.386241	0.76512	1349	acyl-protein thioesterase
BB_Contig_27309	46	6194	1804	9138	1.70543e-52	1.2233e-53	-52.9125	0.366112	0.775871	989	---NA---
BB_Contig_25632	79	3376	2788	5418	1.8808e-52	1.34947e-53	-52.8698	0.48755	0.713235	2597	hypothetical protein G5I_05363 [Acromyrmex echinatior]
BB_Contig_28007	44	871	1346	1875	2.1551e-52	1.54758e-53	-52.8103	0.911251	0.531724	1068	complement factor d precursor
BB_Contig_14785	108	5278	2498	7942	2.20047e-52	1.58104e-53	-52.8011	0.394616	0.760692	1605	lola
BB_Contig_27893	12	4469	7189	6876	2.5101e-52	1.80553e-53	-52.7434	0.426722	0.74395	1639	esterase fe4
BB_Contig_35779	24	1946	1246	3446	2.73165e-52	1.96598e-53	-52.7064	0.629516	0.646393	706	#N/A
BB_Contig_30547	32	721	918	1641	2.94489e-52	2.12064e-53	-52.6735	0.991609	0.502917	1032	trypsin 7
BB_Contig_11826	70	3495	3075	5575	3.00964e-52	2.16787e-53	-52.664	0.478784	0.717582	705	---NA---
BB_Contig_36273	51	1965	2394	3472	3.14137e-52	2.26339e-53	-52.6452	0.626342	0.647817	1142	isoform b
BB_Contig_27316	40	1266	1243	2466	3.25457e-52	2.3456e-53	-52.6297	0.767	0.587638	1164	isoform b
BB_Contig_29217	65	1138	1794	2276	3.55123e-52	2.56012e-53	-52.5917	0.805105	0.572321	763	---NA---
BB_Contig_36325	28	1945	2029	3443	3.57396e-52	2.57722e-53	-52.5888	0.629001	0.646624	1316	camp-dependent protein kinase catalytic subunit beta
BB_Contig_48898	3651	4009	6700	6262	3.66943e-52	2.6468e-53	-52.5773	0.448486	0.732812	2686	methionine aminopeptidase 2
BB_Contig_519	1045	5496	5938	8222	3.92609e-52	2.83273e-53	-52.5478	0.386212	0.765136	2964	calcium calmodulin-dependent protein kinase type 1
BB_Contig_11371	96	1284	1680	2491	4.35661e-52	3.1451e-53	-52.5024	0.761185	0.590012	2336	armadillo repeat-containing protein 2
BB_Contig_49125	823	1279	1976	2483	4.94581e-52	3.57144e-53	-52.4472	0.762173	0.589608	485	26s proteasome regulatory subunit s3
BB_Contig_36298	4	990	2958	2052	5.34964e-52	3.8652e-53	-52.4128	0.856635	0.552239	633	#N/A
BB_Contig_27298	5	1157	749	2302	5.62059e-52	4.0621e-53	-52.3912	0.797604	0.575304	885	prolyl-trna synthetase
BB_Contig_9599	129	3897	2408	6109	5.81939e-52	4.20695e-53	-52.376	0.453677	0.730179	1973	---NA---
BB_Contig_21693	143	4334	6269	6690	6.09767e-52	4.41057e-53	-52.3555	0.431412	0.741536	744	translocase of outer mitochondrial membrane 20 homolog
BB_Contig_10357	435	1973	2181	3477	9.06932e-52	6.5673e-53	-52.1826	0.622557	0.649519	2299	hexosaminidase domain-containing
BB_Contig_2625	7335	11203	10744	15500	1.29214e-51	9.36442e-53	-52.0285	0.273488	0.827317	1840	t-complex protein 1 subunit
BB_Contig_27151	31	779	873	1725	1.29547e-51	9.39118e-53	-52.0273	0.952006	0.516913	473	---NA---
BB_Contig_14097	229	1203	1741	2366	1.30445e-51	9.45893e-53	-52.0242	0.780918	0.581996	756	riken cdna 1700019e19
BB_Contig_13119	2878	4100	6064	6373	1.34589e-51	9.76603e-53	-52.0103	0.441454	0.736392	3151	glycine dehydrogenase
BB_Contig_36538	93	2018	1937	3538	1.34589e-51	9.76754e-53	-52.0102	0.615113	0.652879	996	elongation of very long chain fatty acids protein 4-like
BB_Contig_16753	42	1859	1049	3312	1.76478e-51	1.28181e-52	-51.8922	0.638281	0.642478	527	uncharacterized protein
BB_Contig_33453	116	1053	4193	2141	1.82265e-51	1.32421e-52	-51.878	0.828884	0.562965	258	---NA---
BB_Contig_17165	133	1155	3126	2291	2.8358e-51	2.06485e-52	-51.6851	0.793189	0.577067	474	nucleosome assembly protein 1-like 1
BB_Contig_10937	133	553	1139	1364	3.12633e-51	2.27702e-52	-51.6426	1.1076	0.464066	1235	isoform d
BB_Contig_1714	125	5791	4636	8587	3.41151e-51	2.4861e-52	-51.6045	0.373446	0.771936	877	dynein light chain axonemal
BB_Contig_27058	0	227	1598	814	3.93357e-51	2.86813e-52	-51.5424	1.64744	0.319206	859	---NA---
BB_Contig_333	1504	4582	15724	7002	4.317e-51	3.14857e-52	-51.5019	0.416894	0.749035	2082	pyruvate mitochondrial
BB_Contig_27808	12	703	921	1601	4.50522e-51	3.28765e-52	-51.4831	0.992481	0.502613	946	---NA---
BB_Contig_13094	1894	5594	5053	8328	4.53203e-51	3.30813e-52	-51.4804	0.379195	0.768867	1930	xtp3-transactivated gene b protein
BB_Contig_9131	38	229	1200	817	4.55848e-51	3.32836e-52	-51.4778	1.64009	0.320836	2286	tigger transposable element derived 6-like
BB_Contig_38028	9	1032	536	2105	4.62251e-51	3.37603e-52	-51.4716	0.833482	0.561173	451	chymotrypsin-like serine protease precursor
BB_Contig_36305	4	478	489	1240	5.07632e-51	3.70951e-52	-51.4307	1.18036	0.441241	1082	androgen-induced 1
BB_Contig_42729	57	1321	2561	2532	5.6961e-51	4.1647e-52	-51.3804	0.743752	0.597184	654	#N/A
BB_Contig_36388	10	833	545	1801	6.77642e-51	4.95865e-52	-51.3046	0.917515	0.52942	1064	---NA---
BB_Contig_229	2654	5782	6636	8567	8.45862e-51	6.1947e-52	-51.208	0.372326	0.772536	4065	maternal protein tudor
BB_Contig_28087	14	902	928	1905	9.56351e-51	7.01347e-52	-51.1541	0.883696	0.541977	929	---NA---
BB_Contig_28504	86	974	3624	2014	9.95323e-51	7.30127e-52	-51.1366	0.853175	0.553565	425	cytosol aminopeptidase
BB_Contig_30538	43	1387	1098	2625	1.06296e-50	7.79957e-52	-51.1079	0.725454	0.604807	1251	---NA---
BB_Contig_9808	79	4379	3331	6725	1.26738e-50	9.31225e-52	-51.0309	0.424038	0.745336	723	#N/A
BB_Contig_25659	10	9120	19818	12843	1.31414e-50	9.66111e-52	-51.015	0.298981	0.812826	1779	carboxyl cholinesterase 2
BB_Contig_25349	32	601	905	1435	1.35213e-50	9.94308e-52	-51.0025	1.06072	0.479393	1178	mael_culqu ame: full=protein maelstrom homolog
BB_Contig_28182	25	1515	1390	2809	1.36869e-50	1.00676e-51	-50.9971	0.695844	0.617348	1069	transmembrane protease serine 9-like
BB_Contig_12847	508	41016	17799	51883	1.49139e-50	1.09732e-51	-50.9597	0.14418	0.904894	1848	cytosol aminopeptidase
BB_Contig_36566	26	587	735	1412	1.57242e-50	1.15788e-51	-50.9363	1.07141	0.475853	866	vsp1_glous ame: full=thrombin-like enzyme calobin-1 ame: full=calobin i flags: precursor
BB_Contig_28384	37	3261	1730	5230	1.71581e-50	1.2645e-51	-50.8981	0.486601	0.713704	1617	---NA---
BB_Contig_2360	1599	9063	14657	12767	1.82981e-50	1.34888e-51	-50.87	0.299464	0.812554	1148	dynein light chain cytoplasmic
BB_Contig_27791	38	963	738	1994	2.03092e-50	1.49836e-51	-50.8244	0.855162	0.552803	1112	phosphatidate phosphatase
BB_Contig_42992	5	16	1234	828	2.18797e-50	1.61599e-51	-50.7916	5.49859	0.0221187	265	---NA---
BB_Contig_27892	24	1080	1318	2169	2.32083e-50	1.71458e-51	-50.7658	0.811103	0.569946	1001	lipid phosphate phosphohydrolase 1
BB_Contig_28275	17	590	647	1415	2.42301e-50	1.79104e-51	-50.7469	1.06712	0.477271	626	cre-twk-40 protein
BB_Contig_11550	153	1480	770	2755	2.59268e-50	1.91854e-51	-50.717	0.70156	0.614907	1467	loc133308 protein
BB_Contig_34744	190	1433	1812	2687	2.59647e-50	1.92187e-51	-50.7163	0.712062	0.610447	1088	chromosome 21 open reading frame 59
BB_Contig_5441	783	1530	1677	2827	2.63843e-50	1.95345e-51	-50.7092	0.690845	0.619491	1666	zinc finger ccch-type with g patch domain-containing protein
BB_Contig_42559	36	275	109	891	2.82418e-50	2.09211e-51	-50.6794	1.5011	0.353284	266	---NA---
BB_Contig_25382	27	813	752	1763	3.34721e-50	2.48225e-51	-50.6052	0.92181	0.527846	1657	hypothetical protein BRAFLDRAFT_57770 [Branchiostoma floridae]
BB_Contig_12269	363	3202	1691	5145	3.57204e-50	2.6497e-51	-50.5768	0.489303	0.712369	1042	40s ribosomal protein s3a
BB_Contig_423	1891	21940	13556	28745	3.66685e-50	2.72076e-51	-50.5653	0.194852	0.873662	2071	fk506 binding protein
BB_Contig_36951	74	741	2562	1651	3.83348e-50	2.84518e-51	-50.5459	0.960899	0.513737	259	---NA---
BB_Contig_3724	1412	5984	3951	8815	3.91651e-50	2.90759e-51	-50.5365	0.363955	0.777031	2383	4-aminobutyrate aminotransferase
BB_Contig_10989	107	9205	3665	12938	4.08799e-50	3.03653e-51	-50.5176	0.29623	0.814378	1335	btb poz domain-containing protein 2
BB_Contig_33788	770	2388	2219	4032	4.39666e-50	3.26757e-51	-50.4858	0.560798	0.677927	1507	zinc finger protein hit domain-containing
BB_Contig_27721	5	129	160	632	4.68124e-50	3.48001e-51	-50.4584	2.09766	0.233637	540	---NA---
BB_Contig_36226	16	619	689	1458	5.20781e-50	3.87251e-51	-50.412	1.04108	0.485962	976	serine protease
BB_Contig_25280	83	3640	3512	5731	5.22034e-50	3.88287e-51	-50.4108	0.459953	0.72701	1864	kelch-like protein 10
BB_Contig_120	4405	26023	17165	33723	5.28498e-50	3.93201e-51	-50.4054	0.17905	0.883284	7789	glutamyl aminopeptidase-like
BB_Contig_9334	365	3103	1663	5008	5.50538e-50	4.0982e-51	-50.3874	0.495676	0.709229	1960	f-box protein 5
BB_Contig_13322	92	3155	2055	5078	5.77813e-50	4.30471e-51	-50.3661	0.491725	0.711174	631	---NA---
BB_Contig_26797	18	339	417	998	6.54479e-50	4.87719e-51	-50.3118	1.36286	0.388811	783	retinal degradation slow 4
BB_Contig_35753	61	2322	2036	3938	6.65323e-50	4.96067e-51	-50.3045	0.5672	0.674925	739	#N/A
BB_Contig_36179	12	414	715	1123	8.9895e-50	6.70982e-51	-50.1733	1.24476	0.421978	689	#N/A
BB_Contig_27710	17	274	292	885	9.10945e-50	6.80118e-51	-50.1674	1.49661	0.354386	824	---NA---
BB_Contig_12819	165	2190	934	3752	1.02422e-49	7.65304e-51	-50.1162	0.581834	0.668114	1288	---NA---
BB_Contig_11807	97	4209	4178	6483	1.02463e-49	7.65821e-51	-50.1159	0.428289	0.743143	792	---NA---
BB_Contig_13281	63	1820	1576	3233	1.02666e-49	7.67539e-51	-50.1149	0.63404	0.64437	576	---NA---
BB_Contig_16790	68	1765	1694	3155	1.04129e-49	7.789e-51	-50.1085	0.643077	0.640346	527	chromosome segregation protein smc
BB_Contig_39838	9	817	798	1764	1.04375e-49	7.80951e-51	-50.1074	0.915547	0.530143	945	tetraspanin 42ed
BB_Contig_25333	44	1027	1925	2082	1.13823e-49	8.52321e-51	-50.0694	0.824639	0.564624	1410	---NA---
BB_Contig_30702	505	850	1233	1814	1.18694e-49	8.89273e-51	-50.051	0.898744	0.536353	1591	arginine serine-rich splicing
BB_Contig_35167	6	258	296	856	1.24163e-49	9.30498e-51	-50.0313	1.53534	0.344997	565	#N/A
BB_Contig_36277	12	1716	1228	3084	1.32695e-49	9.94707e-51	-50.0023	0.650858	0.636901	646	#N/A
BB_Contig_34205	19	724	804	1619	1.34884e-49	1.01139e-50	-49.9951	0.966146	0.511872	690	#N/A
BB_Contig_27181	70	797	2722	1732	1.36938e-49	1.02707e-50	-49.9884	0.924892	0.52672	468	leucine aminopeptidase
BB_Contig_1931	6172	972	1411	1998	1.51702e-49	1.13871e-50	-49.9436	0.844633	0.556852	1394	protein jagged-1
BB_Contig_36714	14	839	856	1796	1.5303e-49	1.14898e-50	-49.9397	0.903149	0.534718	497	---NA---
BB_Contig_15120	111	826	1741	1776	1.5551e-49	1.16823e-50	-49.9325	0.909523	0.532361	631	atpase inhibitor-like protein
BB_Contig_2831	992	4919	4144	7413	1.89526e-49	1.42529e-50	-49.8461	0.396797	0.759543	1810	serine protease htra2
BB_Contig_10315	719	4163	2392	6417	1.91284e-49	1.43928e-50	-49.8419	0.42938	0.742581	2816	PREDICTED: hypothetical protein LOC100164977 [Acyrthosiphon pisum]
BB_Contig_36483	59	57	259	525	1.9906e-49	1.49899e-50	-49.8242	3.00839	0.124275	620	#N/A
BB_Contig_25590	59	1226	1193	2373	2.57287e-49	1.93952e-50	-49.7123	0.757858	0.591374	2080	mycbp-associated protein
BB_Contig_36193	27	786	2023	1712	2.69215e-49	2.03051e-50	-49.6924	0.928186	0.525519	739	#N/A
BB_Contig_27569	29	1632	1447	2960	2.81807e-49	2.12605e-50	-49.6724	0.664061	0.631099	1009	camp-dependent protein kinase isoform a
BB_Contig_27880	23	802	1681	1736	3.10272e-49	2.34205e-50	-49.6304	0.919198	0.528803	978	centrosomal protein of 78 kda
BB_Contig_26315	424	3571	2209	5625	3.12827e-49	2.36197e-50	-49.6267	0.46063	0.726669	1318	acyl-protein thioesterase
BB_Contig_25513	55	2294	1681	3887	4.46846e-49	3.38014e-50	-49.4711	0.565896	0.675536	1053	female reproductive tract protease gleanr_2574
BB_Contig_30684	68	2979	3002	4824	5.18832e-49	3.92988e-50	-49.4056	0.500507	0.706859	2998	lea domain protein
BB_Contig_8756	241	2352	1388	3966	5.39707e-49	4.08909e-50	-49.3884	0.558901	0.678819	1925	centrosomal protein of 290 kda
BB_Contig_15205	9164	30435	21959	39036	5.69754e-49	4.31788e-50	-49.3647	0.164179	0.892436	1821	voltage-dependent anion channel 2
BB_Contig_10763	64	3737	4035	5840	7.53459e-49	5.71613e-50	-49.2429	0.449193	0.732453	571	---NA---
BB_Contig_9953	210	6561	7800	9532	7.56621e-49	5.74316e-50	-49.2408	0.343968	0.787871	1016	protein
BB_Contig_36236	30	1118	1208	2208	7.89392e-49	5.99508e-50	-49.2222	0.786925	0.579578	966	PREDICTED: ovochymase-2-like [Meleagris gallopavo]
BB_Contig_13137	4452	12943	13173	17596	8.42177e-49	6.40103e-50	-49.1938	0.24818	0.841958	1773	membrane-associated ring finger 5
BB_Contig_48965	45	120	414	606	8.46309e-49	6.43414e-50	-49.1915	2.14139	0.226662	484	---NA---
BB_Contig_28383	16	701	607	1575	8.64139e-49	6.57143e-50	-49.1823	0.97297	0.509456	1014	tetraspanin 7
BB_Contig_37909	111	423	1618	1129	8.98136e-49	6.83177e-50	-49.1655	1.22142	0.42886	264	---NA---
BB_Contig_25299	35	72	1214	532	9.00603e-49	6.85234e-50	-49.1642	2.69046	0.154914	2131	enzymatic polyprotein endonuclease reverse
BB_Contig_17448	8234	1702	3707	3053	9.09532e-49	6.9221e-50	-49.1598	0.648101	0.63812	505	---NA---
BB_Contig_9386	491	37115	19199	47094	9.96868e-49	7.58878e-50	-49.1198	0.148646	0.902097	3119	hypothetical protein TcasGA2_TC006976 [Tribolium castaneum]
BB_Contig_32580	1053	892	1574	1868	1.02482e-48	7.80421e-50	-49.1077	0.871484	0.546584	1098	thioredoxin-dependent peroxide mitochondrial
BB_Contig_27979	106	6704	3658	9713	1.02482e-48	7.80572e-50	-49.1076	0.34	0.790042	1262	---NA---
BB_Contig_30690	34	2906	1816	4720	1.04376e-48	7.95203e-50	-49.0995	0.504857	0.70473	2118	fas-associated factor 1
BB_Contig_27589	12	966	1216	1979	1.21732e-48	9.28169e-50	-49.0324	0.839781	0.558728	1073	isoform a
BB_Contig_29738	172	17417	4308	23132	1.42279e-48	1.08512e-49	-48.9645	0.214499	0.861846	931	---NA---
BB_Contig_25960	86	1271	1743	2430	1.43888e-48	1.09767e-49	-48.9595	0.740097	0.598699	899	snf2 histone linker phd ring helicase
BB_Contig_12021	107	4463	4444	6796	1.55426e-48	1.18632e-49	-48.9258	0.411777	0.751697	1031	transmembrane protein 136-like
BB_Contig_25530	38	1053	1151	2108	1.5732e-48	1.20109e-49	-48.9204	0.806474	0.571778	1206	---NA---
BB_Contig_27454	28	431	491	1140	1.59016e-48	1.21436e-49	-48.9157	1.20838	0.432755	670	---NA---
BB_Contig_25631	25	2064	1745	3559	1.66026e-48	1.26822e-49	-48.8968	0.591134	0.663821	1680	isoform a
BB_Contig_26645	454	1332	2480	2517	2.06528e-48	1.57927e-49	-48.8015	0.723216	0.605746	597	small heat shock protein
BB_Contig_36074	42	811	1162	1741	2.16387e-48	1.65509e-49	-48.7812	0.907247	0.533202	844	---NA---
BB_Contig_28088	40	1311	1542	2486	2.2464e-48	1.71912e-49	-48.7647	0.728263	0.60363	1038	androgen-induced 1
BB_Contig_9433	116	4725	4207	7137	2.31772e-48	1.77463e-49	-48.7509	0.400108	0.757801	3502	adenylate kinase 7
BB_Contig_418	1337	8258	6055	11690	2.57526e-48	1.97337e-49	-48.7048	0.306515	0.808592	2169	solute carrier family 25 (mitochondrial carrier oxoglutarate carrier) member 11
BB_Contig_27205	48	2808	1526	4580	2.75697e-48	2.11317e-49	-48.6751	0.510909	0.70178	1068	---NA---
BB_Contig_8449	616	3350	2815	5312	2.88055e-48	2.20904e-49	-48.6558	0.470199	0.721865	1910	germ cell-less protein
BB_Contig_26233	4	33	77	534	3.12746e-48	2.40028e-49	-48.6197	3.82141	0.0707362	300	---NA---
BB_Contig_8563	117	5050	2422	7559	3.44354e-48	2.64425e-49	-48.5777	0.387017	0.764709	2881	microtubule-associated protein 1b
BB_Contig_8982	1264	6750	4573	9760	3.45543e-48	2.65408e-49	-48.5761	0.337098	0.791632	3199	glycerol-3-phosphate acyltransferase
BB_Contig_27174	20	665	670	1512	4.02743e-48	3.09828e-49	-48.5089	0.990137	0.50343	367	---NA---
BB_Contig_19455	183	2752	4502	4501	4.09853e-48	3.15379e-49	-48.5012	0.51487	0.699856	909	---NA---
BB_Contig_29611	24	874	1290	1834	4.26468e-48	3.2825e-49	-48.4838	0.874393	0.545483	495	---NA---
BB_Contig_2527	1147	5853	4953	8601	4.35833e-48	3.35546e-49	-48.4742	0.360433	0.778931	2841	tetratricopeptide repeat protein 1
BB_Contig_30697	102	1080	1314	2143	4.44793e-48	3.42711e-49	-48.4651	0.793705	0.576861	1194	isoform b
BB_Contig_11410	359	2195	1995	3735	4.50724e-48	3.47372e-49	-48.4592	0.571992	0.672687	1663	lanc-like protein 3 homolog
BB_Contig_28200	37	1353	1949	2543	4.77889e-48	3.68692e-49	-48.4333	0.715474	0.609005	1105	kallikrein 1-related peptidase b9
BB_Contig_34856	14	394	1116	1074	5.21311e-48	4.02297e-49	-48.3955	1.25183	0.419915	307	aconitate mitochondrial-like
BB_Contig_36371	8	73	1437	526	5.36732e-48	4.14305e-49	-48.3827	2.6542	0.158857	550	protein dok-7
BB_Contig_11292	139	4625	4292	6998	5.70548e-48	4.40751e-49	-48.3558	0.402594	0.756497	772	chromatin modifying protein 1b
BB_Contig_20704	105	391	2366	1068	6.7553e-48	5.22257e-49	-48.2821	1.25478	0.419059	229	---NA---
BB_Contig_13612	84	1673	3336	3000	7.01014e-48	5.4224e-49	-48.2658	0.64763	0.638328	768	---NA---
BB_Contig_9534	478	2399	1798	4014	7.05029e-48	5.45487e-49	-48.2632	0.547712	0.684104	2960	hydrocephalus inducing homolog
BB_Contig_36612	22	983	970	1996	7.12983e-48	5.51785e-49	-48.2582	0.826953	0.563719	1087	kallikrein 3
BB_Contig_27814	16	258	687	841	7.73131e-48	5.98644e-49	-48.2228	1.50984	0.35115	955	---NA---
BB_Contig_27667	40	1159	1745	2257	7.74891e-48	6.00163e-49	-48.2217	0.766631	0.587789	929	serine protease family
BB_Contig_27746	30	682	578	1535	9.19545e-48	7.12753e-49	-48.1471	0.9755	0.508564	916	chloride channel 7
BB_Contig_26830	109	2796	3654	4555	9.52025e-48	7.38119e-49	-48.1319	0.509191	0.702616	1400	c-myc-binding protein
BB_Contig_21488	211	1343	1806	2524	1.10541e-47	8.58148e-49	-48.0664	0.715357	0.609054	769	maternal protein pumilio
BB_Contig_9054	162	2317	2022	3898	1.10956e-47	8.61598e-49	-48.0647	0.555581	0.680383	2422	probable protein phosphatase 2c -like
BB_Contig_30704	26	788	1149	1698	1.17364e-47	9.11823e-49	-48.0401	0.912674	0.5312	923	---NA---
BB_Contig_11819	189	844	1386	1783	1.34738e-47	1.04843e-48	-47.9795	0.884097	0.541827	1018	asparagine-linked glycosylation 13 homolog ( cerevisiae)
BB_Contig_12967	60	1072	1328	2125	1.51799e-47	1.18241e-48	-47.9272	0.792263	0.577438	1260	---NA---
BB_Contig_9211	424	25241	14878	32668	1.54473e-47	1.20354e-48	-47.9195	0.177214	0.884409	1858	aldose 1-epimerase
BB_Contig_25342	30	2119	1475	3621	1.70971e-47	1.33277e-48	-47.8752	0.578109	0.669841	1339	---NA---
BB_Contig_16248	86	923	1650	1901	1.93899e-47	1.51228e-48	-47.8204	0.847461	0.555762	606	---NA---
BB_Contig_30632	18	597	659	1398	1.98701e-47	1.55013e-48	-47.8096	1.03267	0.488806	1132	armadillo repeat-containing protein 3-like
BB_Contig_36192	6	140	624	629	2.22815e-47	1.74049e-48	-47.7593	1.97274	0.254769	447	---NA---
BB_Contig_25529	15	1316	1281	2481	2.25229e-47	1.7598e-48	-47.7545	0.719867	0.607153	1375	hypothetical protein Phum_PHUM252160 [Pediculus humanus corporis]
BB_Contig_30661	48	2541	1713	4201	2.31018e-47	1.8055e-48	-47.7434	0.530441	0.692343	1932	---NA---
BB_Contig_10645	94	886	1459	1844	2.44341e-47	1.91011e-48	-47.7189	0.862565	0.549974	852	---NA---
BB_Contig_35668	58	2282	2498	3844	2.65527e-47	2.07626e-48	-47.6827	0.557414	0.679519	599	#N/A
BB_Contig_27743	31	2773	3214	4516	2.86764e-47	2.24405e-48	-47.649	0.508703	0.702854	1111	serine proteinase stubble
BB_Contig_28338	88	1060	1406	2104	2.87829e-47	2.25296e-48	-47.6472	0.794175	0.576673	1228	ekn1
BB_Contig_13288	25	536	1198	1299	3.01788e-47	2.36343e-48	-47.6265	1.0822	0.472308	413	---NA---
BB_Contig_2921	36332	1334	11665	2505	3.3479e-47	2.62256e-48	-47.5813	0.714157	0.609561	342	---NA---
BB_Contig_14181	211	11837	5082	16167	3.43153e-47	2.68877e-48	-47.5704	0.254853	0.838072	1347	---NA---
BB_Contig_36463	70	1260	1559	2397	3.61779e-47	2.83543e-48	-47.5474	0.732911	0.601689	1027	---NA---
BB_Contig_36436	38	691	899	1543	3.63866e-47	2.85252e-48	-47.5448	0.964085	0.512603	1019	lipid phosphate phosphohydrolase 1
BB_Contig_10307	3081	9106	7631	12735	3.72736e-47	2.92281e-48	-47.5342	0.289014	0.818461	3397	protein smg5
BB_Contig_15153	156	688	1618	1538	3.91838e-47	3.07574e-48	-47.5121	0.96568	0.512037	496	---NA---
BB_Contig_3014	4291	7436	7207	10613	4.09787e-47	3.21745e-48	-47.4925	0.318339	0.801993	1064	bax inhibitor-1-like protein
BB_Contig_7021	62	955	2066	1945	4.58566e-47	3.6032e-48	-47.4433	0.831302	0.562022	864	---NA---
BB_Contig_28095	14	930	336	1907	5.01379e-47	3.94263e-48	-47.4042	0.841107	0.558215	869	transmembrane protein
BB_Contig_27469	30	1747	2467	3093	5.29964e-47	4.16954e-48	-47.3799	0.629232	0.646521	823	chromosome 10 open reading frame 53
BB_Contig_42509	0	723	610	1591	5.30768e-47	4.17693e-48	-47.3791	0.942971	0.520161	173	---NA---
BB_Contig_12113	748	2084	2556	3565	5.46793e-47	4.30413e-48	-47.3661	0.579652	0.669125	1418	regulator of chromosome condensation
BB_Contig_27237	21	264	616	844	5.92357e-47	4.66517e-48	-47.3311	1.48181	0.358039	592	---NA---
BB_Contig_39496	30	427	1648	1119	6.2234e-47	4.90256e-48	-47.3096	1.19501	0.436784	287	---NA---
BB_Contig_25351	38	3421	1803	5382	7.9806e-47	6.29643e-48	-47.2009	0.458829	0.727577	1061	glyoxalase domain-containing protein 4
BB_Contig_13631	579	3783	2417	5864	8.48774e-47	6.70165e-48	-47.1738	0.437459	0.738434	1365	acyl-protein thioesterase
BB_Contig_9493	392	3182	2778	5061	8.52366e-47	6.73173e-48	-47.1719	0.474593	0.71967	2847	wd repeat-containing protein 35
BB_Contig_8831	268	20741	9982	27147	8.95419e-47	7.07354e-48	-47.1504	0.193412	0.874535	2014	---NA---
BB_Contig_29867	43	763	691	1650	9.7006e-47	7.66708e-48	-47.1154	0.917816	0.52931	708	---NA---
BB_Contig_6461	1508	4381	3642	6653	9.94611e-47	7.86512e-48	-47.1043	0.40785	0.753746	2672	prolyl endopeptidase
BB_Contig_9921	55	859	1312	1796	1.10205e-46	8.71695e-48	-47.0596	0.869162	0.547465	603	#N/A
BB_Contig_26175	49	819	1538	1735	1.14153e-46	9.03147e-48	-47.0442	0.888105	0.540323	973	a chain complex mutant
BB_Contig_33781	23	295	960	895	1.15553e-46	9.14459e-48	-47.0388	1.40628	0.377284	895	---NA---
BB_Contig_26277	22	901	845	1859	1.23471e-46	9.77615e-48	-47.0098	0.850033	0.554772	561	---NA---
BB_Contig_28301	69	2131	1179	3625	1.25845e-46	9.96666e-48	-47.0015	0.571555	0.672891	1579	---NA---
BB_Contig_28597	71	3593	4492	5608	1.27685e-46	1.01149e-47	-46.995	0.447402	0.733362	383	---NA---
BB_Contig_30603	24	2469	1317	4090	1.44455e-46	1.1455e-47	-46.941	0.533279	0.690983	1654	kbp_drome ame: full=protein kbp homolog
BB_Contig_9082	8354	9234	8378	12880	1.57068e-46	1.24678e-47	-46.9042	0.28521	0.820622	3120	eukaryotic translation initiation factor
BB_Contig_30535	786	1176	950	2266	1.73361e-46	1.37716e-47	-46.861	0.751365	0.594041	1127	ankyrin repeat domain 40
BB_Contig_36381	25	968	1295	1958	1.74488e-46	1.38646e-47	-46.8581	0.821407	0.56589	968	kallikrein 6
BB_Contig_16585	152	4074	4196	6243	1.88258e-46	1.49663e-47	-46.8249	0.420898	0.746959	698	---NA---
BB_Contig_13317	90	1317	1747	2471	1.90751e-46	1.51683e-47	-46.8191	0.712944	0.610074	819	zinc finger protein 513-like
BB_Contig_35809	16	302	632	905	1.97108e-46	1.56778e-47	-46.8047	1.38847	0.381969	678	#N/A
BB_Contig_36387	26	530	768	1281	2.29356e-46	1.82611e-47	-46.7385	1.07831	0.473583	754	#N/A
BB_Contig_25486	1129	3193	3317	5068	2.42317e-46	1.9298e-47	-46.7145	0.471609	0.72116	1721	beta-carotene oxygenase 2
BB_Contig_45	7044	3733	4974	5789	2.49374e-46	1.9865e-47	-46.7019	0.438083	0.738115	914	translocon-associated protein subunit beta
BB_Contig_12025	64	1217	1575	2324	2.54102e-46	2.02518e-47	-46.6935	0.738386	0.59941	1072	mast cell protease-11-like
BB_Contig_690	2878	4681	2251	7038	2.71911e-46	2.16876e-47	-46.6638	0.393454	0.761305	2835	uncharacterized protein kiaa1370-like protein
BB_Contig_3981	74	456	2363	1160	3.22127e-46	2.57122e-47	-46.5899	1.15212	0.449962	1038	---NA---
BB_Contig_36445	38	2938	1963	4722	3.40158e-46	2.71582e-47	-46.5661	0.489668	0.712189	960	fatty acid binding protein b
BB_Contig_16279	727	1340	1722	2501	3.5147e-46	2.80685e-47	-46.5518	0.705377	0.613282	1044	signal anchor-containing conserved peptide
BB_Contig_43164	31	1018	1837	2029	3.62615e-46	2.89731e-47	-46.538	0.800136	0.574295	1388	isocitrate dehydrogenase
BB_Contig_36097	86	2158	1061	3655	4.00695e-46	3.20398e-47	-46.4943	0.565281	0.675824	970	---NA---
BB_Contig_1604	301	7946	7394	11238	4.03552e-46	3.22764e-47	-46.4911	0.305189	0.809336	396	chromosome 17 open reading frame 37
BB_Contig_36453	240	271	1530	849	4.13311e-46	3.30652e-47	-46.4806	1.45258	0.365368	278	---NA---
BB_Contig_31661	17	111	1290	568	4.18479e-46	3.3487e-47	-46.4751	2.16044	0.223689	279	---NA---
BB_Contig_13292	144	1173	1312	2257	4.21203e-46	3.37135e-47	-46.4722	0.749308	0.594889	1041	GI15500 [Drosophila mojavensis]
BB_Contig_27908	41	1882	1651	3270	4.51129e-46	3.61178e-47	-46.4423	0.602129	0.658781	1346	cg9156-pa
BB_Contig_5667	158	3245	4843	5133	4.58721e-46	3.67349e-47	-46.4349	0.466689	0.723624	554	light tctex-type 1
BB_Contig_35302	59	5490	2896	8086	5.07332e-46	4.06379e-47	-46.3911	0.363725	0.777155	784	#N/A
BB_Contig_42627	213	1842	1700	3213	5.25467e-46	4.21011e-47	-46.3757	0.607753	0.656218	248	isoform b
BB_Contig_754	619	2085	6524	3552	5.31558e-46	4.25997e-47	-46.3706	0.573689	0.671897	783	---NA---
BB_Contig_18781	83	1798	2613	3151	5.42934e-46	4.35224e-47	-46.3613	0.614521	0.653146	370	allergen ale o 13
BB_Contig_13609	14	1323	930	2474	5.48176e-46	4.39536e-47	-46.357	0.708137	0.61211	568	---NA---
BB_Contig_27427	24	1432	1030	2631	5.60906e-46	4.49856e-47	-46.3469	0.682685	0.623005	955	---NA---
BB_Contig_16398	103	240	1320	794	5.71199e-46	4.58226e-47	-46.3389	1.53121	0.345987	1021	---NA---
BB_Contig_27641	96	5001	3285	7449	5.9548e-46	4.78062e-47	-46.3205	0.379935	0.768472	1961	annulin
BB_Contig_13664	32	1652	1136	2944	6.37272e-46	5.11869e-47	-46.2908	0.638669	0.642305	780	---NA---
BB_Contig_28302	36	860	1802	1788	8.32896e-46	6.69668e-47	-46.1741	0.861043	0.550554	1325	isocitrate dehydrogenase
BB_Contig_28226	32	719	809	1572	9.33557e-46	7.51164e-47	-46.1243	0.933642	0.523535	946	---NA---
BB_Contig_30598	125	13107	3898	17705	9.5982e-46	7.72681e-47	-46.112	0.238924	0.847377	1391	uncharacterized protein
BB_Contig_14564	212	984	2569	1973	1.07613e-45	8.6718e-47	-46.0619	0.808765	0.57087	1209	---NA---
BB_Contig_28033	12	772	646	1652	1.2966e-45	1.04614e-46	-45.9804	0.902646	0.534905	1131	---NA---
BB_Contig_13008	1239	2533	1675	4162	1.41783e-45	1.14423e-46	-45.9415	0.521535	0.69663	1672	per1-like domain containing 1
BB_Contig_12841	89	2411	1539	3995	1.44563e-45	1.16696e-46	-45.9329	0.533669	0.690796	1467	f-box only protein 28
BB_Contig_16045	43	879	1124	1814	1.47695e-45	1.19255e-46	-45.9235	0.850344	0.554652	473	---NA---
BB_Contig_25766	291	6454	7730	9318	1.62447e-45	1.31231e-46	-45.882	0.334932	0.792822	706	---NA---
BB_Contig_10257	15	1380	1546	2550	1.73431e-45	1.40174e-46	-45.8533	0.690934	0.619453	943	---NA---
BB_Contig_12557	103	2971	5013	4754	1.90894e-45	1.54365e-46	-45.8115	0.483298	0.71534	1057	growth hormone inducible transmembrane protein
BB_Contig_29111	36	1113	1428	2161	1.95991e-45	1.58565e-46	-45.7998	0.76235	0.589535	1003	---NA---
BB_Contig_28409	391	2335	2301	3888	2.1726e-45	1.75903e-46	-45.7547	0.54071	0.687432	427	glucosamine-fructose-6-phosphate aminotransferase 2
BB_Contig_35670	30	905	813	1851	2.32074e-45	1.87991e-46	-45.7259	0.83742	0.559644	551	---NA---
BB_Contig_28255	841	91	669	528	2.68082e-45	2.17374e-46	-45.6628	2.3417	0.197277	1259	40s ribosomal protein
BB_Contig_30577	48	1096	1608	2133	3.51676e-45	2.85368e-46	-45.5446	0.765741	0.588151	888	---NA---
BB_Contig_13041	634	1355	1510	2510	3.59133e-45	2.91491e-46	-45.5354	0.694499	0.617924	1205	cobw domain-containing protein 1
BB_Contig_18901	59	513	1429	1242	3.94781e-45	3.20583e-46	-45.4941	1.08074	0.472787	329	---NA---
BB_Contig_15109	80	2078	3638	3529	4.29139e-45	3.4857e-46	-45.4577	0.569169	0.674005	723	r3h domain-containing protein 1
BB_Contig_26045	14	913	667	1859	5.35717e-45	4.35569e-46	-45.3609	0.830945	0.562161	875	isoform c
BB_Contig_35346	0	7	389	1766	5.76362e-45	4.68847e-46	-45.329	7.78402	0.00453708	698	#N/A
BB_Contig_13638	67	910	2352	1854	5.93797e-45	4.83268e-46	-45.3158	0.831808	0.561825	900	---NA---
BB_Contig_25563	673	3383	3939	5298	6.01868e-45	4.89958e-46	-45.3098	0.452249	0.730902	1467	suppressor protein
BB_Contig_3684	1441	82307	41921	100731	6.39094e-45	5.20518e-46	-45.2836	0.0965255	0.935283	1813	leucine aminopeptidase
BB_Contig_6896	103	6019	3298	8745	6.45883e-45	5.26177e-46	-45.2789	0.344039	0.787832	486	---NA---
BB_Contig_42567	1038	924	1556	1872	1.10135e-44	9.00326e-46	-45.0456	0.82372	0.564983	1122	thioredoxin-dependent peroxide mitochondrial
BB_Contig_2077	1121	3964	4145	6064	1.12761e-44	9.22016e-46	-45.0353	0.418418	0.748245	1144	glutamate--cysteine ligase regulatory subunit
BB_Contig_29189	20	2317	1571	3852	1.18195e-44	9.66686e-46	-45.0147	0.538454	0.688508	1011	---NA---
BB_Contig_21793	5365	737	1502	1588	1.25498e-44	1.02692e-45	-44.9885	0.912579	0.531235	540	cuticular protein analogous to peritrophins 1-a
BB_Contig_28143	14	413	574	1075	1.27705e-44	1.04549e-45	-44.9807	1.18523	0.439755	1251	PREDICTED: hypothetical protein LOC100569856 [Acyrthosiphon pisum]
BB_Contig_28133	13	782	394	1656	1.50949e-44	1.2373e-45	-44.9075	0.887567	0.540525	878	gamma-tubulin complex component 3
BB_Contig_25609	146	7456	3531	10574	1.70899e-44	1.40323e-45	-44.8529	0.309152	0.807116	3893	leucine-rich repeat-containing protein 9-like
BB_Contig_28060	60	123	350	575	1.86658e-44	1.533e-45	-44.8145	2.03001	0.244854	753	orf
BB_Contig_36552	1734	3420	4357	5338	2.00323e-44	1.64603e-45	-44.7836	0.447408	0.733359	1415	pyruvate dehydrogenase
BB_Contig_11059	459	4185	2652	6350	2.08099e-44	1.71034e-45	-44.7669	0.406634	0.754382	2441	acyl-coa thioesterase
BB_Contig_12099	91	5628	2154	8228	2.4006e-44	1.97544e-45	-44.7043	0.353024	0.782941	1300	---NA---
BB_Contig_26716	37	926	2775	1871	2.50053e-44	2.05918e-45	-44.6863	0.81983	0.566509	1797	esterase fe4-like
BB_Contig_8448	50	1174	1656	2237	2.57705e-44	2.12322e-45	-44.673	0.735238	0.600719	868	cd63 antigen
BB_Contig_36611	65	1730	3289	3032	2.65579e-44	2.1897e-45	-44.6596	0.614602	0.65311	1226	probable ribonuclease zc3h12d
BB_Contig_30610	77	4537	2474	6809	2.80202e-44	2.31251e-45	-44.6359	0.390809	0.762702	2005	hypothetical protein DFA_03513 [Dictyostelium fasciculatum]
BB_Contig_11951	1849	2877	4250	4607	3.04703e-44	2.51595e-45	-44.5993	0.484367	0.714811	1350	lipoic acid synthase
BB_Contig_29218	3	154	190	628	3.04911e-44	2.51827e-45	-44.5989	1.83294	0.280692	512	---NA---
BB_Contig_12458	139	1819	1210	3156	3.0546e-44	2.52342e-45	-44.598	0.600056	0.659728	716	50s ribosomal protein
BB_Contig_25597	55	2233	2292	3730	3.16997e-44	2.61937e-45	-44.5818	0.545297	0.68525	1331	plasma kallikrein precursor
BB_Contig_25259	3	548	1212	1289	3.28272e-44	2.71319e-45	-44.5665	1.03911	0.486628	1182	---NA---
BB_Contig_28054	60	2544	3028	4155	3.4212e-44	2.82834e-45	-44.5485	0.512855	0.700834	1095	granzyme a precursor
BB_Contig_12235	1019	7172	5547	10204	3.68092e-44	3.046e-45	-44.5163	0.313792	0.804524	1870	ubx domain containing 2
BB_Contig_294	790	2295	2453	3814	3.78658e-44	3.1342e-45	-44.5039	0.537915	0.688765	1544	btb poz domain-containing protein 2
BB_Contig_14548	138	1925	1132	3302	4.20049e-44	3.48101e-45	-44.4583	0.583586	0.667303	1341	coiled-coil domain-containing protein mitochondrial-like
BB_Contig_28578	178	1979	2043	3377	4.26748e-44	3.53825e-45	-44.4512	0.576075	0.670786	733	synaptonemal complex
BB_Contig_27864	507	4882	3131	7255	4.45749e-44	3.69787e-45	-44.432	0.376608	0.770246	1592	ribosomal protein l38
BB_Contig_11804	110	5399	4185	7926	4.45749e-44	3.69847e-45	-44.432	0.359006	0.779702	1408	cdc37
BB_Contig_8455	494	14021	7438	18783	4.94055e-44	4.10324e-45	-44.3869	0.226943	0.854443	2330	amp dependent ligase
BB_Contig_35955	28	572	480	1325	5.23826e-44	4.35155e-45	-44.3614	1.01701	0.494139	781	#N/A
BB_Contig_26885	453	799	1501	1676	5.31732e-44	4.41829e-45	-44.3547	0.873859	0.545685	818	protein canopy-1-like
BB_Contig_20422	27	302	924	884	5.47776e-44	4.5527e-45	-44.3417	1.3546	0.391043	255	uncharacterized wd repeat-containing protein alr2800
BB_Contig_35728	45	750	1488	1601	5.68814e-44	4.73098e-45	-44.325	0.899116	0.536215	959	---NA---
BB_Contig_37323	11	1038	881	2033	6.05452e-44	5.03935e-45	-44.2976	0.774909	0.584426	661	#N/A
BB_Contig_13081	2333	5949	5233	8632	6.55489e-44	5.45846e-45	-44.2629	0.342152	0.788863	1873	iron-sulfur cluster assembly enzyme mitochondrial
BB_Contig_28775	294	3263	3098	5119	6.81741e-44	5.6798e-45	-44.2457	0.454768	0.729628	695	udp-glucose 4-epimerase
BB_Contig_678	15109	14491	19513	19358	7.61682e-44	6.35193e-45	-44.1971	0.222878	0.856855	3546	eukaryotic translation initiation factor theta subunit
BB_Contig_35967	34	1359	1299	2498	8.97083e-44	7.4865e-45	-44.1257	0.683333	0.622725	855	viral a-type inclusion protein
BB_Contig_27221	249	847	1722	1746	9.31774e-44	7.77975e-45	-44.109	0.848724	0.555275	691	---NA---
BB_Contig_25718	47	2162	1513	3625	9.50428e-44	7.93741e-45	-44.1003	0.550719	0.68268	1474	isoform b
BB_Contig_4347	127	989	2504	1958	9.94733e-44	8.30941e-45	-44.0804	0.790443	0.578166	463	dihydroxyacetone l subunit
BB_Contig_11080	142	3996	3171	6088	9.99059e-44	8.34755e-45	-44.0784	0.412517	0.751312	2125	hypothetical protein G5I_10123 [Acromyrmex echinatior]
BB_Contig_922	163	9392	7682	13002	1.03458e-43	8.64641e-45	-44.0632	0.274334	0.826832	1372	probable protein phosphatase 2c -like
BB_Contig_39292	55	4237	3177	6403	1.24607e-43	1.04214e-44	-43.9821	0.40081	0.757433	519	---NA---
BB_Contig_36053	28	1188	1202	2249	1.26037e-43	1.05461e-44	-43.9769	0.725854	0.604639	930	serine (or cysteine) peptidase clade member 2
BB_Contig_9695	42	262	884	811	1.87353e-43	1.57068e-44	-43.8039	1.43524	0.369785	769	#N/A
BB_Contig_8951	3377	11782	10806	15984	2.01339e-43	1.68914e-44	-43.7723	0.245149	0.843729	2747	atpase family aaa domain-containing protein 3
BB_Contig_16557	55	2118	1873	3559	2.15026e-43	1.80527e-44	-43.7435	0.553874	0.681188	641	---NA---
BB_Contig_29958	39	174	274	656	2.50169e-43	2.10081e-44	-43.6776	1.71971	0.303609	779	cytochrome p450
BB_Contig_42739	45	2227	2251	3708	2.51494e-43	2.11245e-44	-43.6752	0.540644	0.687464	567	#N/A
BB_Contig_10155	130	993	462	1959	2.66689e-43	2.24115e-44	-43.6495	0.785357	0.580209	1653	serendipity locus protein alpha
BB_Contig_36490	20	768	721	1620	3.56859e-43	3.00535e-44	-43.5221	0.88192	0.542645	1070	lipid phosphate phosphatase-related protein type 5-like
BB_Contig_18747	190	1304	2226	2411	3.7581e-43	3.16721e-44	-43.4993	0.691793	0.619084	713	origin recognition complex subunit 2
BB_Contig_2317	896	6809	5246	9716	3.85812e-43	3.25227e-44	-43.4878	0.318024	0.802168	3001	pab-dependent poly -specific ribonuclease subunit 3
BB_Contig_4838	1167	5570	4837	8125	4.41813e-43	3.72701e-44	-43.4286	0.349795	0.784695	3050	protein pellino
BB_Contig_26962	7	47	1172	455	4.58589e-43	3.87221e-44	-43.412	3.08024	0.118238	509	---NA---
BB_Contig_7270	6262	8683	10848	12091	4.6742e-43	3.94865e-44	-43.4036	0.282773	0.82201	4558	mitochondrial manganese superoxide dismutase
BB_Contig_36141	34	724	732	1551	5.28247e-43	4.46674e-44	-43.35	0.904242	0.534313	987	---NA---
BB_Contig_35824	19	56	171	460	5.29901e-43	4.4818e-44	-43.3485	2.84324	0.139348	526	potassium voltage-gated channel subfamily h member 7
BB_Contig_12145	87	1452	1248	2621	5.3388e-43	4.51652e-44	-43.3452	0.657181	0.634116	979	cytochrome c-1
BB_Contig_9038	399	1887	1877	3233	5.46908e-43	4.62783e-44	-43.3346	0.581884	0.668091	2178	formin cappuccino
BB_Contig_18963	59	1736	2408	3022	5.56218e-43	4.70885e-44	-43.3271	0.604841	0.657544	381	---NA---
BB_Contig_880	86694	385	239	1013	7.24908e-43	6.15004e-44	-43.2111	1.20081	0.435031	1224	membrane protein
BB_Contig_31232	10	5	27784	2878	7.78234e-43	6.60559e-44	-43.1801	8.97403	0.00198861	402	abc-type uncharacterized transport system
BB_Contig_42679	141	3164	1476	4968	7.78357e-43	6.60833e-44	-43.1799	0.45602	0.728994	910	loc443721 protein
BB_Contig_20102	98	752	3493	1592	7.78357e-43	6.60975e-44	-43.1798	0.887141	0.540685	317	---NA---
BB_Contig_27672	61	1898	2657	3246	7.87913e-43	6.69249e-44	-43.1744	0.579288	0.669294	1002	androgen-induced protein 1
[truncated: 370 more rows]

## Sheet: Up in res
Contig	PR1	PR2	PS1	PS2	RS.QVAL	RS.PVAL	RS.NLP	RS.ALFCA	RS.FCA	Seq.Len	Seq. Description
BB_Contig_3742	1069	1935	1564	1438	2.39713e-34	2.41725e-35	34.6167	0.623165	1.54025	2316	isoform c
BB_Contig_2283	1064	1136	1190	720	2.31916e-34	2.33816e-35	34.6311	0.852789	1.80599	1849	essential protein involved in intracellular protein transport
BB_Contig_49084	4486	2772	4214	2229	2.24143e-34	2.25934e-35	34.646	0.509426	1.42348	612	#N/A
BB_Contig_10265	775	799	1093	437	2.21264e-34	2.22988e-35	34.6517	1.06546	2.09283	3245	tight junction protein
BB_Contig_3733	1690	1050	896	646	2.12891e-34	2.14463e-35	34.6686	0.895679	1.86048	2225	ribosomal pseudouridine synthase
BB_Contig_13815	886	1681	2184	1204	2.08079e-34	2.09575e-35	34.6787	0.67638	1.59812	1342	cysteine-rich hydrophobic domain 2
BB_Contig_29680	594	2037	2918	1532	2.04014e-34	2.05439e-35	34.6873	0.605925	1.52195	448	---NA---
BB_Contig_3668	310	958	437	568	1.97654e-34	1.98996e-35	34.7012	0.94903	1.93057	1206	mitochondrial solute carrier
BB_Contig_29041	1323	307	431	63	1.85429e-34	1.86575e-35	34.7291	2.47971	5.57785	320	diptericin [Rhodnius prolixus]
BB_Contig_109	944	1441	1552	987	1.82017e-34	1.83069e-35	34.7374	0.740844	1.67115	1941	transmembrane protein 77
BB_Contig_5331	544	1917	930	1420	1.79277e-34	1.80241e-35	34.7441	0.627855	1.54527	1357	amino acid transporter
BB_Contig_4574	152	386	167	121	1.7697e-34	1.77887e-35	34.7499	1.86849	3.6515	996	dynein heavy chain
BB_Contig_6203	288	379	379	116	1.76711e-34	1.77591e-35	34.7506	1.90297	3.73982	694	#N/A
BB_Contig_36345	26	308	196	20	1.67481e-34	1.68281e-35	34.774	4.13975	17.6275	633	#N/A
BB_Contig_12334	8673	14169	14377	13984	1.6655e-34	1.67279e-35	34.7766	0.213856	1.15978	8568	#N/A
BB_Contig_3678	1565	1464	960	1007	1.58337e-34	1.58967e-35	34.7987	0.734747	1.66411	1741	tetraspanin 96f
BB_Contig_34751	117	3125	663	2568	1.53363e-34	1.53942e-35	34.8126	0.478106	1.39291	536	2-oxoglutarate dehydrogenase e1 mitochondrial
BB_Contig_42424	727	1488	1114	1028	1.4006e-34	1.40533e-35	34.8522	0.72843	1.65683	258	arginine kinase
BB_Contig_19980	561	564	512	251	1.3847e-34	1.38909e-35	34.8573	1.3629	2.57202	510	---NA---
BB_Contig_13914	617	957	1156	566	1.35194e-34	1.35569e-35	34.8678	0.952612	1.93537	1620	mesoderm induction early response protein 1
BB_Contig_14585	4925	2240	3352	1720	1.34167e-34	1.34512e-35	34.8712	0.575985	1.4907	2097	c3 and pzp-like alpha-2-macroglobulin domain-containing protein 8
BB_Contig_5057	812	2288	1424	1765	1.28929e-34	1.29209e-35	34.8887	0.569314	1.48382	3416	kinesin-like protein kif13a
BB_Contig_40819	10	285	15	34	1.19174e-34	1.19385e-35	34.9231	3.26225	9.59479	136	---NA---
BB_Contig_34942	2	530	63	225	1.14977e-34	1.15157e-35	34.9387	1.43096	2.69627	337	---NA---
BB_Contig_13942	246	680	661	340	1.09424e-34	1.09507e-35	34.9606	1.1949	2.28928	1538	fibulin 1 and
BB_Contig_36010	43	689	142	347	1.05857e-34	1.05917e-35	34.975	1.18446	2.27279	721	#N/A
BB_Contig_16618	2891	4188	3808	3611	1.00417e-34	1.00413e-35	34.9982	0.408758	1.32754	2215	pyridine nucleotide-disulfide oxidoreductase domain-containing protein 1
BB_Contig_4243	753	1357	1413	910	9.73299e-35	9.72869e-36	35.0119	0.771378	1.7069	2390	protein- interferon-inducible double stranded rna dependent repressor of (p58 repressor)
BB_Contig_3048	226	986	479	589	8.71507e-35	8.70947e-36	35.06	0.938215	1.91616	1244	multidrug resistance protein 1
BB_Contig_1854	2342	3013	3541	2456	8.69397e-35	8.68664e-36	35.0611	0.489785	1.40424	1634	---NA---
BB_Contig_36475	24	3143	347	2582	8.62388e-35	8.61487e-36	35.0648	0.478549	1.39334	1128	---NA---
BB_Contig_2629	318	496	487	199	8.10455e-35	8.09447e-36	35.0918	1.51247	2.85297	1140	transcriptional factor nfil3
BB_Contig_2931	639	1605	1305	1131	7.91359e-35	7.90056e-36	35.1023	0.69987	1.62436	768	cell wall surface anchor family ser rich
BB_Contig_12119	1750	2400	2303	1868	7.4468e-35	7.43305e-36	35.1288	0.556435	1.47063	1420	alpha-2-macroglobulin receptor-associated protein
BB_Contig_9529	2392	2377	3629	1846	7.1123e-35	7.09631e-36	35.149	0.559635	1.4739	2920	protein neuralized
BB_Contig_12674	603	1007	1006	606	6.97289e-35	6.95441e-36	35.1577	0.927569	1.90207	1981	chromatin regulatory protein sir2
BB_Contig_9296	1087	1834	1351	1339	6.63027e-35	6.60871e-36	35.1799	0.648733	1.56779	2342	phosphatidylinositol transfer protein retinal degeneration b protein
BB_Contig_48866	18406	16457	18115	16409	6.59889e-35	6.57611e-36	35.182	0.199109	1.14799	224	cytochrome b
BB_Contig_5987	299	536	322	228	5.86823e-35	5.84325e-36	35.2333	1.42809	2.69091	1144	carboxypeptidase d
BB_Contig_4963	274	313	204	65	5.64693e-35	5.6195e-36	35.2503	2.46255	5.51189	797	phospholipase a2
BB_Contig_13837	725	654	4434	318	5.5977e-35	5.56938e-36	35.2542	1.23516	2.35407	1687	zinc finger
BB_Contig_2733	493	800	856	434	5.52618e-35	5.49601e-36	35.26	1.0772	2.10994	1127	mothers against dpp protein
BB_Contig_11071	647	2698	2406	2150	5.38052e-35	5.35006e-36	35.2716	0.522449	1.43639	3772	numb-associated kinase
BB_Contig_14228	216	1320	2946	875	5.11384e-35	5.08386e-36	35.2938	0.788078	1.72677	1543	protein singed wings 2
BB_Contig_1339	7293	728	438	376	5.09238e-35	5.0615e-36	35.2957	1.1481	2.21622	3654	patched domain-containing protein 3
BB_Contig_15204	218	507	321	206	4.81239e-35	4.78032e-36	35.3205	1.49424	2.81715	1005	integral membrane protein gpr155-like
BB_Contig_2707	1244	1955	1514	1449	4.68899e-35	4.65586e-36	35.332	0.627006	1.54436	1767	ras-related protein orab-1
BB_Contig_17493	488	499	692	200	4.60651e-35	4.57304e-36	35.3398	1.51394	2.85588	479	---NA---
BB_Contig_9805	1118	1206	907	775	4.57704e-35	4.54194e-36	35.3428	0.832857	1.78121	1655	isoform c
BB_Contig_16726	402	1030	1772	624	4.42044e-35	4.38565e-36	35.358	0.917922	1.88939	1284	sarcoplasmic calcium-binding protein
BB_Contig_8377	193	435	496	153	3.80896e-35	3.77746e-36	35.4228	1.70238	3.25437	1198	ryanodine receptor 44f
BB_Contig_39498	2508	431	706	150	3.58766e-35	3.55583e-36	35.4491	1.71762	3.28894	339	cuticular protein rr-1 family (agap009876-pa)
BB_Contig_6545	428	782	349	418	3.21565e-35	3.18454e-36	35.497	1.09856	2.14141	1185	cathepsin d (lysosomal aspartyl protease)
BB_Contig_2767	755	697	540	350	2.85768e-35	2.8283e-36	35.5485	1.1887	2.27947	1617	rolling pebbles
BB_Contig_8971	599	1135	1279	712	2.76172e-35	2.73223e-36	35.5635	0.867638	1.82467	1665	t-dirnahydrouridine synthase
BB_Contig_5472	196	749	411	391	2.61918e-35	2.59016e-36	35.5867	1.13269	2.19268	1183	bone morphogenetic protein
BB_Contig_8576	452	521	510	215	2.55235e-35	2.52304e-36	35.5981	1.47184	2.77376	1302	cas1 domain containing 1
BB_Contig_2542	2119	5168	4109	4582	2.46835e-35	2.43951e-36	35.6127	0.368524	1.29103	3460	uncharacterized protein
BB_Contig_3133	996	3333	1655	2759	2.37234e-35	2.34367e-36	35.6301	0.467571	1.38278	3431	phospholipid-transporting atpase 1 (aminophospholipid flippase 1)
BB_Contig_12310	270	1049	686	638	2.28077e-35	2.25229e-36	35.6474	0.912282	1.88202	872	protein sda1 homolog
BB_Contig_36310	85	817	276	445	2.00388e-35	1.97725e-36	35.7039	1.07143	2.10151	1050	viral a-type inclusion protein
BB_Contig_9401	2042	3658	2837	3076	1.99525e-35	1.96833e-36	35.7059	0.444895	1.36121	2622	vacuolar protein sorting-associated protein 35
BB_Contig_12835	262	591	473	267	1.94639e-35	1.91974e-36	35.7168	1.34121	2.53364	966	---NA---
BB_Contig_1885	510	982	979	581	1.92248e-35	1.89577e-36	35.7222	0.95208	1.93466	1404	helicase with zinc finger
BB_Contig_16774	764	2002	2146	1488	1.75756e-35	1.73209e-36	35.7614	0.622963	1.54003	1308	dna-directed rna polymerases i and iii subunit rpac1
BB_Contig_6148	14173	495	935	195	1.75227e-35	1.72652e-36	35.7628	1.53885	2.90563	497	---NA---
BB_Contig_9024	1047	1613	875	1132	1.72731e-35	1.70158e-36	35.7691	0.705768	1.63101	1963	acyl- oxidase
BB_Contig_20226	1972	3805	2164	3219	1.55965e-35	1.53485e-36	35.8139	0.436179	1.35302	1352	acid phosphatase-1
BB_Contig_14072	1217	1746	1441	1252	1.49348e-35	1.46944e-36	35.8328	0.674714	1.59628	1618	---NA---
BB_Contig_14011	1505	1596	2907	1116	1.46294e-35	1.43909e-36	35.8419	0.711019	1.63696	2094	wd repeat-containing protein 68
BB_Contig_4867	370	823	826	449	1.46228e-35	1.43815e-36	35.8422	1.06907	2.09808	1843	tbc domain-containing protein kinase-like isoform 1
BB_Contig_10536	3228	6593	6282	6025	1.3857e-35	1.36228e-36	35.8657	0.324869	1.25255	3728	serine threonine-protein kinase prp4-like protein
BB_Contig_12541	360	4140	1750	3549	1.31694e-35	1.29388e-36	35.8881	0.417113	1.33525	1803	deoxyribonuclease ii
BB_Contig_59	415	783	615	416	1.12754e-35	1.10735e-36	35.9557	1.10732	2.15446	1477	cg17111 cg17111-pa
BB_Contig_26399	444	2800	1907	2239	1.11765e-35	1.09741e-36	35.9596	0.517468	1.43144	956	phosphoribosylaminoimidazole carboxylase
BB_Contig_3631	574	1080	613	662	1.10332e-35	1.0829e-36	35.9654	0.901023	1.86739	1749	-like protein subfamily c member 1
BB_Contig_521	1059	1220	1147	782	1.03134e-35	1.01183e-36	35.9949	0.836536	1.78576	2465	sodium chloride dependent transporter
BB_Contig_10339	1400	2507	1928	1959	1.0142e-35	9.94815e-37	36.0023	0.55074	1.46484	3662	structural maintenance of chromosomes protein 3
BB_Contig_9586	956	2376	2554	1835	9.96572e-36	9.77326e-37	36.01	0.56765	1.48211	2765	gametogenetin-binding protein 2-like
BB_Contig_9675	1187	42228	30880	44349	9.92784e-36	9.73412e-37	36.0117	0.124194	1.0899	600	#N/A
BB_Contig_4406	116	302	63	50	9.58742e-36	9.39648e-37	36.027	2.78944	6.91363	577	cad87_drome ame: full=cadherin-87a flags: precursor
BB_Contig_11780	152	315	240	62	8.69679e-36	8.5201e-37	36.0696	2.53991	5.81551	809	---NA---
BB_Contig_1528	620	784	716	416	8.34386e-36	8.17267e-37	36.0876	1.10917	2.15721	1486	xk-related protein 6
BB_Contig_9157	944	2485	1586	1937	8.14132e-36	7.97265e-37	36.0984	0.554317	1.46847	2539	death associated protein
BB_Contig_306	1928	3167	2197	2591	8.01972e-36	7.85035e-37	36.1051	0.484503	1.3991	3609	wd repeat-containing protein 7
BB_Contig_2555	1618	2870	3713	2304	7.57219e-36	7.40923e-37	36.1302	0.511805	1.42583	1357	isovaleryl- mitochondrial
BB_Contig_4449	192	462	356	169	6.91865e-36	6.76558e-37	36.1697	1.64576	3.12914	1011	oxt
BB_Contig_6956	99	444	165	156	6.90179e-36	6.74771e-37	36.1708	1.70391	3.25782	808	---NA---
BB_Contig_3159	164	309	201	56	6.84822e-36	6.69396e-37	36.1743	2.659	6.31597	559	isoform b
BB_Contig_5956	1478	2960	2977	2390	6.83508e-36	6.67975e-37	36.1752	0.503482	1.41763	2580	armadillo repeat-containing protein 8
BB_Contig_4646	701	1036	712	623	6.38345e-36	6.23454e-37	36.2052	0.928615	1.90345	1878	isoform c
BB_Contig_49150	6666	7302	2629	6745	6.24664e-36	6.09716e-37	36.2149	0.309368	1.23917	481	ribosomal protein s25
BB_Contig_379	4698	755	1218	392	6.15322e-36	6.00474e-37	36.2215	1.14052	2.2046	2474	rhpn1 protein
BB_Contig_18556	5522	2476	5779	1927	6.13389e-36	5.98464e-37	36.223	0.55655	1.47075	364	---NA---
BB_Contig_12854	181	800	445	428	6.04333e-36	5.89386e-37	36.2296	1.09728	2.13952	1139	protein polybromo-1
BB_Contig_15705	85	319	192	64	5.06709e-36	4.93973e-37	36.3063	2.51231	5.70532	571	protein crumbs
BB_Contig_2807	1757	3208	4971	2628	5.06013e-36	4.93193e-37	36.307	0.482604	1.39726	1127	phytanoyl- dioxygenase domain-containing protein 1-like protein
BB_Contig_19372	5871	3811	3302	3217	4.74017e-36	4.61817e-37	36.3355	0.439349	1.35599	605	ribosomal protein l14
BB_Contig_2533	728	718	709	362	4.72326e-36	4.60075e-37	36.3372	1.18289	2.27031	1803	carbohydrate sulfotransferase 5
BB_Contig_7684	123	345	185	84	4.60788e-36	4.48744e-37	36.348	2.23303	4.7012	904	catenin delta-2-like
BB_Contig_12769	203	1042	1086	627	4.54382e-36	4.42414e-37	36.3542	0.927713	1.90226	1632	androgen-induced gene 1
BB_Contig_1101	3466	3254	6778	2672	4.54382e-36	4.42368e-37	36.3542	0.479189	1.39396	2499	isoform g
BB_Contig_1938	371	875	810	488	4.35216e-36	4.23578e-37	36.3731	1.0373	2.05238	1053	ribosome-binding factor mitochondrial-like
BB_Contig_37011	810	430	1074	145	4.3342e-36	4.21743e-37	36.375	1.76318	3.39445	457	map kinase-interacting serine threonine kinase 1
BB_Contig_2394	217	529	322	217	4.16515e-36	4.0521e-37	36.3923	1.48047	2.79039	1043	rho guanine nucleotide exchange factor 12
BB_Contig_7248	1336	1181	3028	745	3.89621e-36	3.78733e-37	36.4217	0.859592	1.81452	1321	aminoacylase 1
BB_Contig_28272	467	1332	1110	876	3.68541e-36	3.58168e-37	36.4459	0.799487	1.74048	1074	---NA---
BB_Contig_3685	693	1259	851	812	3.39794e-36	3.30094e-37	36.4814	0.827622	1.77476	1529	1110033m05rik protein
BB_Contig_463	1050	2173	1082	1639	3.22554e-36	3.13281e-37	36.5041	0.601768	1.51757	1821	protein alpha isoform
BB_Contig_17003	478	574	887	250	3.15527e-36	3.06393e-37	36.5137	1.39402	2.6281	756	---NA---
BB_Contig_1301	3748	8099	5259	7560	3.05706e-36	2.96795e-37	36.5275	0.294253	1.22625	5621	translational activator gcn1
BB_Contig_11106	2615	6961	6220	6388	3.02129e-36	2.93262e-37	36.5327	0.318826	1.24731	4794	bromodomain adjacent to zinc finger domain protein 1a
BB_Contig_9594	291	1803	1211	1297	2.92097e-36	2.83465e-37	36.5475	0.670116	1.5912	2521	family with sequence similarity member a
BB_Contig_5554	220	541	278	225	2.74134e-36	2.65923e-37	36.5752	1.4606	2.75223	844	dynein heavy chain
BB_Contig_9580	951	2176	2139	1641	2.72989e-36	2.64758e-37	36.5772	0.601999	1.51782	3483	ubiquitin carboxyl-terminal hydrolase 43
BB_Contig_2884	1673	3279	2756	2693	2.64062e-36	2.55994e-37	36.5918	0.478937	1.39372	3720	rab6 gtpase activating gapcena (rabgap1 protein)
BB_Contig_9204	1276	4028	3421	3427	2.61404e-36	2.53364e-37	36.5963	0.428013	1.34538	2449	serine threonine protein kinase
BB_Contig_3719	1183	1290	1880	838	2.5674e-36	2.48792e-37	36.6042	0.817244	1.76204	1535	chromodomain y-like protein
BB_Contig_36579	9895	8159	10225	7620	2.4949e-36	2.41717e-37	36.6167	0.293497	1.22561	1528	tubulin beta-1 chain
BB_Contig_12852	740	1296	1493	843	2.40418e-36	2.32831e-37	36.633	0.815356	1.75973	1877	transposable element tcb2 transposase
BB_Contig_174	1541	2486	2421	1931	2.13033e-36	2.06182e-37	36.6857	0.559373	1.47363	2398	adp-ribosylation factor gtpase activating protein 3
BB_Contig_715	1454	1941	1805	1422	2.08869e-36	2.02109e-37	36.6944	0.643774	1.56241	1698	upf0430 protein cg31712
BB_Contig_673	2915	751	1262	386	2.07083e-36	2.0034e-37	36.6982	1.15511	2.22701	3300	protein toll
BB_Contig_50122	19	323	59	65	1.99538e-36	1.92921e-37	36.7146	2.50792	5.68799	435	trehalose-6-phosphate hydrolase
BB_Contig_29006	0	504	67	197	1.99538e-36	1.92902e-37	36.7147	1.55012	2.92842	305	---NA---
BB_Contig_23740	1881	1259	2946	810	1.91172e-36	1.84717e-37	36.7335	0.83118	1.77914	263	ensangg00000017398 protein
BB_Contig_17698	396	712	571	355	1.90905e-36	1.84421e-37	36.7342	1.19895	2.29573	1009	isoform a
BB_Contig_8519	1099	1948	2274	1428	1.89379e-36	1.82909e-37	36.7378	0.642893	1.56146	1917	pre-mrna-processing factor 17
BB_Contig_49187	233	606	788	273	1.85846e-36	1.79459e-37	36.746	1.34531	2.54085	1069	gualynate kinase-1
BB_Contig_4650	102	431	256	144	1.8529e-36	1.78884e-37	36.7474	1.77651	3.42597	1101	fragile site-associated protein
BB_Contig_4971	122	356	145	90	1.69447e-36	1.63521e-37	36.7864	2.17878	4.52769	611	---NA---
BB_Contig_9029	1238	1929	1561	1410	1.68454e-36	1.62529e-37	36.7891	0.647053	1.56597	2143	star protein
BB_Contig_699	642	871	661	482	1.64751e-36	1.58923e-37	36.7988	1.04853	2.06843	2741	activin receptor type ii
BB_Contig_8726	1075	568	607	244	1.62008e-36	1.56245e-37	36.8062	1.41391	2.66457	1049	---NA---
BB_Contig_16848	41	402	541	123	1.61297e-36	1.55527e-37	36.8082	1.90343	3.74102	453	prolixicin antimicrobial peptide
BB_Contig_19031	7829	8495	7804	7963	1.55516e-36	1.49859e-37	36.8243	0.288197	1.22111	2414	mitochondrial processing peptidase beta subunit
BB_Contig_480	684	822	781	442	1.5125e-36	1.45717e-37	36.8365	1.08999	2.12872	1981	kinesin-like protein kif21b
BB_Contig_33866	0	532	67	217	1.4925e-36	1.4376e-37	36.8424	1.48863	2.80622	354	---NA---
BB_Contig_3588	624	1020	832	605	1.47118e-36	1.41677e-37	36.8487	0.948457	1.92981	1590	inositol -triphosphate 5 6 kinase
BB_Contig_2080	1308	1051	1931	631	1.43964e-36	1.38553e-37	36.8584	0.930946	1.90653	1794	pol-like protein
BB_Contig_11994	424	780	570	408	1.36412e-36	1.31203e-37	36.8821	1.1298	2.18828	1524	round spermatid basic protein 1-like protein
BB_Contig_8732	272	945	1426	542	1.24192e-36	1.19375e-37	36.9231	0.996917	1.99573	1896	tbc1 domain family member 5
BB_Contig_28519	1055	2402	2815	1848	1.02498e-36	9.84606e-38	37.0067	0.573167	1.48779	1327	blastoderm specific protein
BB_Contig_8472	175	374	700	102	1.00773e-36	9.67633e-38	37.0143	2.06936	4.19702	1430	sodium calcium exchanger 3
BB_Contig_1139	127	402	242	122	9.79769e-37	9.40588e-38	37.0266	1.91521	3.77169	851	cg14073 cg14073-pa
BB_Contig_7860	917	1432	1106	959	9.40238e-37	9.0226e-38	37.0447	0.773324	1.7092	2761	transcription factor sp4
BB_Contig_28572	3590	945	1623	541	8.81225e-37	8.45277e-38	37.073	0.999581	1.99942	205	cytochrome c oxidase subunit iii
BB_Contig_13482	58	372	181	100	7.67462e-37	7.35076e-38	37.1337	2.0902	4.25806	467	ubiquitin protein ligase e3 component n-recognin 4
BB_Contig_8593	276	581	666	252	7.36233e-37	7.05017e-38	37.1518	1.40001	2.63903	1256	g t mismatch-specific thymine dna
BB_Contig_11084	4046	6746	5616	6155	7.36233e-37	7.04914e-38	37.1519	0.327169	1.25455	6174	transcription elongation factor spt6
BB_Contig_16576	116	503	297	194	6.81281e-37	6.51848e-38	37.1859	1.5694	2.96781	1151	transient receptor potential mucolipin
BB_Contig_8702	1192	1891	3025	1371	6.59734e-37	6.30835e-38	37.2001	0.658816	1.57879	1245	pwwp domain containing 2
BB_Contig_37244	208	596	310	263	6.43316e-37	6.15007e-38	37.2111	1.37514	2.59394	207	cytochrome c oxidase subunit iii
BB_Contig_8513	1476	2968	3111	2384	6.19954e-37	5.92548e-38	37.2273	0.511002	1.42504	2274	acyl-coa dehydrogenase
BB_Contig_555	523	1706	1097	1202	5.65432e-37	5.40322e-38	37.2673	0.700076	1.62459	2099	isoform d
BB_Contig_8515	1317	2273	2003	1724	5.64932e-37	5.39732e-38	37.2678	0.593733	1.50915	1914	carboxylesterase
BB_Contig_13908	536	1030	719	610	4.85922e-37	4.63856e-38	37.3336	0.950658	1.93275	1442	---NA---
BB_Contig_87	12377	11144	8528	10713	4.7671e-37	4.54967e-38	37.342	0.2518	1.19069	1209	activated c kinase 1 receptor
BB_Contig_3254	559	331	325	68	4.64444e-37	4.43167e-38	37.3534	2.47812	5.57171	535	---NA---
BB_Contig_21740	152	856	508	466	4.18019e-37	3.98449e-38	37.3996	1.07218	2.1026	832	choline transporter-like family member (chtl-1)
BB_Contig_16065	403	995	1675	580	3.78484e-37	3.60613e-38	37.443	0.973539	1.96365	1367	zinc finger and btb domain containing 7b
BB_Contig_220	598	1056	692	631	3.70384e-37	3.52672e-38	37.4526	0.937793	1.9156	1330	p38 mapk
BB_Contig_1611	447	409	221	125	3.61987e-37	3.44532e-38	37.4628	1.90507	3.74527	879	---NA---
BB_Contig_21494	10693	317	392	26	3.59894e-37	3.42468e-38	37.4654	3.80279	13.9558	387	beta tubulin 3
BB_Contig_10457	1373	3379	3070	2778	3.56323e-37	3.38926e-38	37.4699	0.477445	1.39228	3174	leukocyte receptor cluster member
BB_Contig_1506	1245	1803	1919	1288	3.53693e-37	3.36353e-38	37.4732	0.680162	1.60232	3356	histone-lysine n-methyltransferase eggless
BB_Contig_26778	62	315	238	27	3.42271e-37	3.25354e-38	37.4876	3.73922	13.3541	820	cubilin
BB_Contig_25575	50395	505	5792	194	3.40027e-37	3.23153e-38	37.4906	1.57512	2.97961	563	---NA---
BB_Contig_291	729	626	336	284	2.98376e-37	2.83389e-38	37.5476	1.33517	2.52305	1447	abc transporter g family member 20
BB_Contig_10617	68	418	116	131	2.93165e-37	2.78322e-38	37.5555	1.86883	3.65237	378	translational activator gcn1
BB_Contig_30789	6	432	78	141	2.93165e-37	2.78275e-38	37.5555	1.81023	3.50699	306	---NA---
BB_Contig_3837	1225	850	1711	460	2.7572e-37	2.61594e-38	37.5824	1.08072	2.1151	755	hypothetical conserved protein
BB_Contig_29168	85	731	400	365	2.67424e-37	2.5367e-38	37.5957	1.19687	2.29242	628	---NA---
BB_Contig_17803	1358	596	724	261	2.65542e-37	2.51831e-38	37.5989	1.38616	2.61382	528	pupal cuticle protein
BB_Contig_1706	137	396	321	115	2.54208e-37	2.40929e-38	37.6181	1.97876	3.94155	525	orf b (bases 1850-5560) first start codon at 2306
BB_Contig_11212	177	778	514	402	2.52007e-37	2.38742e-38	37.6221	1.14747	2.21525	1241	---NA---
BB_Contig_6368	7861	1662	2235	1159	2.50192e-37	2.36973e-38	37.6253	0.714935	1.64141	2288	cyclin l
BB_Contig_5146	168	484	275	178	2.40577e-37	2.27769e-38	37.6425	1.63803	3.11239	666	ankyrin repeat-rich membrane spanning protein
BB_Contig_3667	5029	918	1341	515	2.39213e-37	2.26381e-38	37.6452	1.02882	2.04035	2383	udp- c:polypeptide n-
BB_Contig_3331	401	603	602	266	2.34681e-37	2.21998e-38	37.6537	1.37563	2.59481	1450	isoform b
BB_Contig_9366	1130	2747	2943	2167	2.28601e-37	2.162e-38	37.6651	0.537053	1.45101	2760	dna replication licensing factor mcm4
BB_Contig_10486	879	2192	2361	1644	2.2377e-37	2.11587e-38	37.6745	0.609933	1.52619	3164	cgi-01 protein
BB_Contig_8010	443	1231	785	778	1.96302e-37	1.85575e-38	37.7315	0.856884	1.81112	1656	isoform b
BB_Contig_4248	144	429	295	138	1.91605e-37	1.81096e-38	37.7421	1.8312	3.55834	1014	mucolipin-3
BB_Contig_25557	1744	1826	2787	1306	1.77261e-37	1.67468e-38	37.7761	0.678427	1.60039	3274	isoform b
BB_Contig_8783	619	2204	2783	1654	1.74701e-37	1.64979e-38	37.7826	0.60906	1.52527	2266	tetratricopeptide repeat domain 5
BB_Contig_18883	1092	460	365	160	1.72764e-37	1.63115e-38	37.7875	1.71846	3.29084	419	---NA---
BB_Contig_8764	3688	6517	7122	5908	1.65368e-37	1.56066e-38	37.8067	0.336433	1.26263	2748	zinc finger protein on ecdysone puffs
BB_Contig_279	1626	752	764	380	1.4556e-37	1.37314e-38	37.8623	1.17963	2.26518	3622	pleckstrin homology domain family g (with ef domain) member 1
BB_Contig_1425	316	448	299	151	1.42699e-37	1.34558e-38	37.8711	1.76385	3.39602	1140	odd oz protein
BB_Contig_31855	17	337	73	70	1.41733e-37	1.3359e-38	37.8742	2.46222	5.51063	441	---NA---
BB_Contig_25260	623	775	671	398	1.34762e-37	1.26992e-38	37.8962	1.15632	2.22889	1940	sodium chloride dependent transporter
BB_Contig_373	647	988	1374	571	1.30096e-37	1.22569e-38	37.9116	0.985916	1.98057	1881	transcription factor gata-4
BB_Contig_5288	313	760	470	386	1.28532e-37	1.2107e-38	37.917	1.17229	2.2537	1171	nicastrin
BB_Contig_21832	319	531	216	211	1.28532e-37	1.21066e-38	37.917	1.52636	2.88059	868	stromal cell-derived factor 2
BB_Contig_9578	1070	2888	2624	2298	1.17516e-37	1.10622e-38	37.9562	0.524587	1.43852	3732	relative of isoform a
BB_Contig_13051	655	1575	1229	1078	1.15465e-37	1.08669e-38	37.9639	0.74189	1.67237	2532	alsin
BB_Contig_6174	258	637	275	290	1.06621e-37	1.00302e-38	37.9987	1.33014	2.51426	1048	fh2 domain-containing protein 1
BB_Contig_12067	675	2544	1986	1970	9.82331e-38	9.2372e-39	38.0345	0.563798	1.47816	1066	---NA---
BB_Contig_28728	9749	9005	7192	8463	9.60664e-38	9.03154e-39	38.0442	0.284452	1.21795	1184	ribosomal protein l7
BB_Contig_2356	660	790	699	409	9.43945e-38	8.87246e-39	38.052	1.14465	2.21092	1399	centaurin alpha
BB_Contig_1962	450	431	186	138	9.40345e-38	8.83674e-39	38.0537	1.83791	3.57493	1102	---NA---
BB_Contig_4833	127	424	263	133	9.39782e-38	8.82956e-39	38.0541	1.86753	3.64908	797	---NA---
BB_Contig_34589	1498	623	2471	279	9.15461e-38	8.59738e-39	38.0656	1.35386	2.55595	270	---NA---
BB_Contig_23776	4008	338	721	22	8.74649e-38	8.20884e-39	38.0857	4.13634	17.5858	383	lectin 4 c-type lectin
BB_Contig_36555	340	550	862	224	8.00111e-38	7.50606e-39	38.1246	1.49083	2.8105	1375	irregular chiasm c-roughest protein
BB_Contig_17470	8316	8743	7147	8188	6.88548e-38	6.45531e-39	38.1901	0.289513	1.22223	1009	ribosomal protein l15
BB_Contig_6809	3474	2212	3892	1657	6.80986e-38	6.38304e-39	38.195	0.611673	1.52803	602	#N/A
BB_Contig_7502	204	1086	1036	651	6.80662e-38	6.37865e-39	38.1953	0.93319	1.90949	868	---NA---
BB_Contig_26351	10	1760	265	1242	6.6224e-38	6.20334e-39	38.2074	0.697806	1.62204	874	---NA---
BB_Contig_6388	367	898	503	495	6.53374e-38	6.11899e-39	38.2133	1.05418	2.07654	1393	-like protein 1
BB_Contig_10395	1441	2052	2099	1508	5.62446e-38	5.26404e-39	38.2787	0.63929	1.55756	2547	spastin
BB_Contig_12486	2164	4184	3554	3555	5.60893e-38	5.24838e-39	38.28	0.429929	1.34717	1711	u3 small nucleolar rna-associated protein 18 homolog
BB_Contig_34998	23	420	47	129	5.30862e-38	4.96524e-39	38.3041	1.89791	3.72674	404	vacuolar protein sorting-associated protein 13b-like
BB_Contig_10609	91	376	198	97	4.37458e-38	4.08723e-39	38.3886	2.14957	4.43696	794	PREDICTED: hypothetical protein LOC100575146 isoform 1 [Acyrthosiphon pisum]
BB_Contig_2549	453	564	617	233	4.23732e-38	3.95729e-39	38.4026	1.47026	2.77072	1527	protein
BB_Contig_2953	5585	1251	1272	790	4.15187e-38	3.87665e-39	38.4115	0.858052	1.81259	1742	c1q-like venom protein
BB_Contig_9042	1642	3721	3697	3098	4.11619e-38	3.84085e-39	38.4156	0.459248	1.37483	1426	sh3-domain grb2-like endophilin isoform cra_c
BB_Contig_43055	1215	896	1852	492	3.98701e-38	3.71872e-39	38.4296	1.05974	2.08455	481	---NA---
BB_Contig_14160	241	813	650	425	3.85904e-38	3.59858e-39	38.4439	1.13069	2.18963	1487	gpcr class b orphan receptor 1 (agap009007-pa)
BB_Contig_10461	2095	3394	4193	2779	3.76736e-38	3.51233e-39	38.4544	0.483316	1.39795	3240	glutamic acid-rich protein
BB_Contig_19592	5204	1675	6011	1163	3.66959e-38	3.42045e-39	38.4659	0.721205	1.64856	207	nadh dehydrogenase subunit 5
BB_Contig_3714	1341	602	667	261	3.55547e-38	3.31336e-39	38.4797	1.40061	2.64013	2067	matrix metallopeptidase 15 (membrane-inserted)
BB_Contig_10476	3010	7438	4751	6836	3.53345e-38	3.29212e-39	38.4825	0.316658	1.24544	4217	isoleucyl-trna cytoplasmic
BB_Contig_2349	572	893	684	489	3.2569e-38	3.0312e-39	38.5184	1.06372	2.09032	1836	macoilin short
BB_Contig_8537	944	2240	1434	1679	2.88972e-38	2.68888e-39	38.5704	0.610792	1.5271	2282	ring finger protein 103
BB_Contig_28577	729	11286	5692	10829	2.88645e-38	2.68468e-39	38.5711	0.254529	1.19295	1267	homologue of sarcophaga proteinase
BB_Contig_10553	1552	2072	3714	1523	2.62517e-38	2.44009e-39	38.6126	0.639003	1.55725	2640	cg6619 cg6619-pa
BB_Contig_53	223	871	380	470	2.12068e-38	1.9686e-39	38.7058	1.08491	2.12124	1274	---NA---
BB_Contig_7513	147	484	213	173	2.11162e-38	1.95977e-39	38.7078	1.67913	3.20235	796	dynein heavy chain
BB_Contig_10445	4206	14511	11653	14224	2.0285e-38	1.88181e-39	38.7254	0.223715	1.16774	6546	glycinamide ribonucleotide synthetase-aminoimidazole ribonucleotide synthetase-glycinamide ribonucleotide transformylase
BB_Contig_3683	1271	724	447	353	1.92276e-38	1.78334e-39	38.7488	1.23122	2.34765	1840	ca-activated cl channel protein
BB_Contig_27917	16	2039	2581	1491	1.82587e-38	1.6931e-39	38.7713	0.646477	1.56534	742	---NA---
BB_Contig_456	617	927	439	515	1.76431e-38	1.63495e-39	38.7865	1.04289	2.06035	1893	protein outspread
BB_Contig_956	292	497	157	182	1.74073e-38	1.61276e-39	38.7924	1.6442	3.12575	1035	receptor-type tyrosine-protein phosphatase n2
BB_Contig_28290	338	2853	2726	2254	1.69093e-38	1.56628e-39	38.8051	0.534887	1.44883	990	---NA---
BB_Contig_48952	2343	1338	2703	862	1.60612e-38	1.48708e-39	38.8277	0.829214	1.77672	1606	camp-dependent protein kinase type i regulatory subunit
BB_Contig_8507	168	383	390	100	1.59034e-38	1.47215e-39	38.832	2.13224	4.38398	1125	ryanodine receptor 44f
BB_Contig_2642	851	390	245	105	1.53498e-38	1.42059e-39	38.8475	2.08798	4.25152	1201	multidrug resistance-associated protein lethal 03659
BB_Contig_5260	645	851	1037	453	1.53096e-38	1.41657e-39	38.8488	1.10454	2.15031	1876	nadh-ubiquinone oxidoreductase subunit
BB_Contig_11907	526	801	1013	413	1.51191e-38	1.39863e-39	38.8543	1.15056	2.21999	893	synapse protein 25
BB_Contig_3875	2377	2936	10686	2332	1.3475e-38	1.24573e-39	38.9046	0.527179	1.44111	3844	nucleoporin 160kda
BB_Contig_12261	1879	3369	2491	2748	1.20825e-38	1.11627e-39	38.9522	0.488834	1.40331	1404	ribonucleoside-diphosphate reductase small chain
BB_Contig_13851	227	612	431	266	1.15428e-38	1.06572e-39	38.9724	1.397	2.63354	1118	peptidylglycine alpha-hydroxylating monooxygenase
BB_Contig_16365	101	512	249	192	1.13607e-38	1.04821e-39	38.9796	1.60993	3.05238	682	---NA---
BB_Contig_10757	197	376	381	94	1.04215e-38	9.60934e-40	39.0173	2.1949	4.57856	1392	ryanodine receptor homologue
BB_Contig_6262	458	1546	504	1043	1.03829e-38	9.57162e-40	39.019	0.762696	1.69666	1463	zinc transporter
BB_Contig_21870	6778	2104	3700	1548	9.68454e-39	8.91813e-40	39.0497	0.637624	1.55577	1760	PREDICTED: hypothetical protein LOC100167426 isoform 1 [Acyrthosiphon pisum]
BB_Contig_49488	8956	4182	8895	3541	9.40261e-39	8.65285e-40	39.0628	0.434931	1.35185	200	---NA---
BB_Contig_605	3604	5813	4736	5169	8.56825e-39	7.8833e-40	39.1033	0.364293	1.28725	3309	sel1l protein
BB_Contig_11705	324	625	475	275	8.11515e-39	7.45991e-40	39.1273	1.37932	2.60146	830	homeobox protein extradenticle
BB_Contig_26266	556	633	1499	281	7.95063e-39	7.30707e-40	39.1363	1.36653	2.5785	464	---NA---
BB_Contig_8722	2827	3692	4377	3059	7.50663e-39	6.89751e-40	39.1613	0.466238	1.3815	1759	trk-fused gene
BB_Contig_13003	1000	2047	2096	1494	6.86514e-39	6.30118e-40	39.2006	0.649226	1.56833	1526	wd repeat domain phosphoinositide-interacting protein 3
BB_Contig_16467	1166	3590	4762	2959	6.77845e-39	6.22025e-40	39.2062	0.473769	1.38873	1676	phosphatidylcholine-sterol acyltransferase (lecithin-cholesterol acyltransferase)
BB_Contig_3072	645	1315	842	839	6.61635e-39	6.07017e-40	39.2168	0.843215	1.79404	2446	myosin iiia
BB_Contig_8051	166	688	188	322	5.24744e-39	4.81005e-40	39.3179	1.29024	2.44569	1066	ftsj methyltransferase domain-containing protein 1
BB_Contig_28755	168	581	675	241	5.06756e-39	4.64211e-40	39.3333	1.4644	2.75949	951	gualynate kinase-1
BB_Contig_3219	209	484	424	170	4.86574e-39	4.45528e-40	39.3511	1.70437	3.25886	1181	creb-binding protein
BB_Contig_8661	1291	7806	5775	7195	4.71902e-39	4.31999e-40	39.3645	0.312484	1.24184	2485	uncharacterized protein kiaa0232
BB_Contig_6373	1216	2260	2049	1689	4.64843e-39	4.25443e-40	39.3712	0.615049	1.53161	3545	fetal alzheimer falz
BB_Contig_3769	1758	498	254	180	4.64021e-39	4.24598e-40	39.372	1.66304	3.16684	2656	dna binding protein elf-1
BB_Contig_13214	435	1711	2455	1187	4.55127e-39	4.16368e-40	39.3805	0.722415	1.64994	1780	btb poz domain-containing protein 2
BB_Contig_21716	264	870	464	465	4.50042e-39	4.11535e-40	39.3856	1.09868	2.14159	430	cd109 antigen
BB_Contig_5605	1357	1159	1180	704	4.3014e-39	3.93163e-40	39.4054	0.914128	1.88443	1316	ras-related c3 botulinum toxin substrate 1 (rho small gtp binding protein rac1)
BB_Contig_2493	7469	6123	6269	5476	3.90536e-39	3.56729e-40	39.4477	0.356011	1.27988	2447	tis11 isoform b
BB_Contig_15333	96	468	174	158	3.79054e-39	3.46089e-40	39.4608	1.76148	3.39046	693	isoform a
BB_Contig_28753	777	649	1179	291	3.13005e-39	2.85658e-40	39.5442	1.35209	2.55282	532	myosin heavy nonmuscle or smooth muscle
BB_Contig_17756	228	890	772	480	2.95703e-39	2.69808e-40	39.5689	1.08567	2.12236	762	---NA---
BB_Contig_15824	849	549	394	216	2.68188e-39	2.44541e-40	39.6116	1.54067	2.9093	827	---NA---
BB_Contig_25598	4729	5163	4805	4506	2.44474e-39	2.2287e-40	39.6519	0.391258	1.31154	3338	calcium-transporting atpase type 2c member 1
BB_Contig_518	978	1410	1432	918	2.38816e-39	2.17615e-40	39.6623	0.814024	1.75811	2518	mediator of rna polymerase ii transcription subunit 13
BB_Contig_2060	1680	2135	2083	1570	2.24943e-39	2.04793e-40	39.6887	0.638367	1.55657	3066	serine threonine-protein kinase ulk2
BB_Contig_17830	415	994	4362	564	2.16357e-39	1.96889e-40	39.7058	1.01245	2.01733	516	---NA---
BB_Contig_13982	298	532	682	203	2.05608e-39	1.87025e-40	39.7281	1.58484	2.99975	1067	ankyrin repeat domain-containing protein 33b
BB_Contig_295	331	749	567	367	2.05157e-39	1.86574e-40	39.7291	1.22408	2.33607	1164	protein fam49b
BB_Contig_16048	127	355	211	74	1.75983e-39	1.59901e-40	39.7961	2.45712	5.49118	794	---NA---
BB_Contig_48943	1030	465	382	154	1.51233e-39	1.37201e-40	39.8626	1.7892	3.45622	484	---NA---
BB_Contig_724	884	1278	939	802	1.45445e-39	1.31921e-40	39.8797	0.867109	1.824	2684	isoform a
BB_Contig_444	1443	1483	1227	980	1.40234e-39	1.27165e-40	39.8956	0.79256	1.73215	3467	segmentation protein cap n collar
BB_Contig_16993	747	589	609	244	1.31157e-39	1.18856e-40	39.925	1.46628	2.76309	542	isoform j
BB_Contig_2348	3806	1487	2584	983	1.21743e-39	1.10276e-40	39.9575	0.792037	1.73152	1411	polyadenylation factor
BB_Contig_9602	4344	1728	3970	1197	1.21241e-39	1.09797e-40	39.9594	0.724575	1.65241	1422	tropomyosin 1 isoform b
BB_Contig_13876	4707	1042	960	602	1.21199e-39	1.09734e-40	39.9597	0.986415	1.98126	708	superoxide dismutase 2
BB_Contig_3573	1966	531	661	201	1.1195e-39	1.01293e-40	39.9944	1.59641	3.0239	1240	PREDICTED: hypothetical protein LOC100169120 [Acyrthosiphon pisum]
BB_Contig_13697	90	557	222	220	1.10975e-39	1.00388e-40	39.9983	1.53507	2.89802	1103	protein split ends
BB_Contig_20220	435	542	636	209	1.10586e-39	1.00014e-40	39.9999	1.56969	2.9684	1471	irregular chiasm c-roughest protein
BB_Contig_17682	1586	2030	2335	1470	1.01085e-39	9.13609e-41	40.0392	0.660559	1.58069	1719	o-linked n-acetylglucosamine ogt
BB_Contig_9196	2677	4490	6629	3829	8.67951e-40	7.83755e-41	40.1058	0.424643	1.34224	2022	cg4236
BB_Contig_6551	637	1204	1513	737	8.45114e-40	7.62964e-41	40.1175	0.902994	1.86994	2123	---NA---
BB_Contig_11086	2601	4225	4926	3567	8.04352e-40	7.26003e-41	40.1391	0.439135	1.35579	4428	rna-binding protein 16
BB_Contig_12570	4745	3060	4563	2435	7.92199e-40	7.14875e-41	40.1458	0.524505	1.43844	703	farnesoic acid o-methyl transferase
BB_Contig_2775	1305	1861	1765	1315	7.6869e-40	6.93506e-41	40.1589	0.695911	1.61991	2822	spermatogenesis-associated protein 13
BB_Contig_13213	1183	2726	3029	2117	7.55941e-40	6.81852e-41	40.1663	0.55966	1.47392	2431	zinc finger protein 106-like protein
BB_Contig_1508	567	499	215	177	7.53609e-40	6.79598e-41	40.1677	1.69019	3.22698	1409	neural ectodermal development factor imp-l2
BB_Contig_3137	520	1407	972	911	6.88264e-40	6.20118e-41	40.2075	0.821995	1.76785	2495	kinase suppressor of ras
BB_Contig_594	1092	509	325	184	6.77875e-40	6.10621e-41	40.2142	1.66286	3.16643	2281	adam metalloprotease cg1964
BB_Contig_7232	645	1267	1021	790	6.70984e-40	6.04279e-41	40.2188	0.876387	1.83577	1782	-like protein 1
BB_Contig_2109	571	1253	788	778	6.67066e-40	6.00616e-41	40.2214	0.88244	1.84349	1970	unkempt protein
BB_Contig_10520	912	1055	1755	611	6.61513e-40	5.95484e-41	40.2251	0.982894	1.97643	3621	at-rich interactive domain-containing protein 2
BB_Contig_13845	669	1806	726	1264	5.55795e-40	4.99983e-41	40.301	0.709697	1.63546	1451	maternal protein exuperantia
BB_Contig_9637	537	609	275	257	5.53086e-40	4.97324e-41	40.3034	1.43957	2.7124	443	---NA---
BB_Contig_749	5813	1355	1031	865	5.35401e-40	4.81207e-41	40.3177	0.842416	1.79305	2277	PREDICTED: hypothetical protein LOC100505244, partial [Mus musculus]
BB_Contig_12922	176	499	579	176	4.61618e-40	4.14708e-41	40.3823	1.69836	3.24532	1541	tyrosine-protein kinase btk29a
BB_Contig_1374	5331	7681	6402	7045	4.58775e-40	4.12061e-41	40.385	0.31959	1.24798	3944	coatomer subunit alpha
BB_Contig_1824	5922	4306	5611	3643	4.56356e-40	4.09797e-41	40.3874	0.436117	1.35296	1553	serine protease
BB_Contig_3745	2674	1122	1516	665	3.4887e-40	3.12787e-41	40.5048	0.949542	1.93126	2634	bestrophin 2
BB_Contig_6468	994	1329	1318	841	3.39295e-40	3.04066e-41	40.517	0.855059	1.80883	2199	isoform b
BB_Contig_12894	10400	8117	12680	7489	3.12972e-40	2.8035e-41	40.5523	0.311069	1.24063	1200	ubiquinol-cytochrome c rieske iron-sulfur polypeptide 1
BB_Contig_3638	3355	2711	2185	2098	2.94948e-40	2.64145e-41	40.5782	0.564706	1.47909	1823	cuticular protein 72eb
BB_Contig_7310	625	1311	1897	825	2.92006e-40	2.61391e-41	40.5827	0.863097	1.81894	2704	mitogen-activated protein kinase kinase kinase 4
BB_Contig_15743	236	735	571	351	2.504e-40	2.23948e-41	40.6499	1.26117	2.3969	892	---NA---
BB_Contig_12875	561	1800	948	1255	2.27607e-40	2.03517e-41	40.6914	0.715205	1.64172	1932	dna topoisomerase iv subunit a
BB_Contig_11355	649	712	770	333	2.24661e-40	2.00839e-41	40.6972	1.29125	2.4474	1238	---NA---
BB_Contig_2296	2675	3856	4802	3197	2.19684e-40	1.963e-41	40.7071	0.465282	1.38059	914	cysteine dioxygenase
BB_Contig_30676	1160	5291	2942	4616	2.18072e-40	1.94817e-41	40.7104	0.391792	1.31202	1100	accessory gland protein
BB_Contig_48906	3166	759	779	369	1.93105e-40	1.72319e-41	40.7637	1.23537	2.35442	848	cuticular protein
BB_Contig_13944	537	1321	871	832	1.8094e-40	1.61426e-41	40.792	0.86187	1.81739	1478	pctaire protein kinase 2
BB_Contig_1524	342	1204	309	732	1.76015e-40	1.56997e-41	40.8041	0.912815	1.88272	975	leucine-rich transmembrane protein
BB_Contig_14036	321	432	322	126	1.66889e-40	1.4869e-41	40.8277	1.9725	3.92448	744	ca2+ calmodulin-dependent protein kinase ii
BB_Contig_27383	1034	446	1560	136	1.66806e-40	1.48583e-41	40.828	1.90833	3.75375	462	---NA---
BB_Contig_2838	1244	2723	1847	2106	1.53704e-40	1.36881e-41	40.8637	0.565587	1.47999	1663	ral
BB_Contig_3982	1029	1928	1441	1369	1.52811e-40	1.36055e-41	40.8663	0.688878	1.61203	2131	prophenoloxidase
BB_Contig_747	3143	3188	3210	2548	1.40587e-40	1.25114e-41	40.9027	0.518182	1.43215	2541	ubiquitin-conjugating enzyme e2
BB_Contig_21854	741	668	456	298	1.2241e-40	1.08864e-41	40.9631	1.35943	2.56584	439	---NA---
BB_Contig_15636	849	1645	1605	1114	1.21683e-40	1.08194e-41	40.9658	0.757234	1.69025	2048	phosphatasepp1 regulatory subunit
BB_Contig_31385	193	726	634	342	1.06287e-40	9.44402e-42	41.0248	1.28087	2.42985	1285	sugar transporter
BB_Contig_26651	345	756	220	365	9.73545e-41	8.64644e-42	41.0632	1.24539	2.37082	843	immunoglobulin g binding protein a precursor
BB_Contig_9154	843	1724	2001	1183	8.54956e-41	7.58806e-42	41.1199	0.738205	1.6681	1998	atp-dependent rna helicase ddx51
BB_Contig_8837	3462	1072	1671	619	8.35126e-41	7.41038e-42	41.1302	0.987189	1.98232	1557	zinc finger
BB_Contig_1994	1543	3007	2745	2372	8.10701e-41	7.19202e-42	41.1431	0.537116	1.45107	1444	short-chain dehydrogenase
BB_Contig_12998	350	672	506	300	7.78457e-41	6.90285e-42	41.161	1.35839	2.564	1134	oxt
BB_Contig_13088	1532	4383	2942	3707	7.6855e-41	6.81345e-42	41.1666	0.436562	1.35338	1796	lysophospholipid acyltransferase 5
BB_Contig_14116	153	1224	663	746	6.93462e-41	6.14499e-42	41.2115	0.909251	1.87807	1581	parathyroid hormone parathyroid hormone-related peptide receptor
BB_Contig_890	371	535	483	198	6.50648e-41	5.7643e-42	41.2393	1.62893	3.09284	1404	---NA---
BB_Contig_9920	1268	1096	1644	638	6.07099e-41	5.37482e-42	41.2696	0.975515	1.96634	2166	tetraspanin 26a
BB_Contig_27774	49	343	244	52	5.59764e-41	4.95463e-42	41.305	2.91652	7.55023	871	---NA---
BB_Contig_6720	1295	1225	1315	746	5.3091e-41	4.6971e-42	41.3282	0.910429	1.8796	2384	n-acetyllactosaminide beta- -n-
BB_Contig_10424	2150	4343	3342	3665	5.18045e-41	4.58016e-42	41.3391	0.439774	1.35639	4128	arginine serine-rich
BB_Contig_13157	1786	1116	1572	654	4.85463e-41	4.28917e-42	41.3676	0.96587	1.95324	1566	cd151 antigen
BB_Contig_21882	1580	3333	3459	2681	4.64714e-41	4.10492e-42	41.3867	0.508945	1.42301	794	---NA---
BB_Contig_5685	1177	3307	2479	2656	4.6427e-41	4.10006e-42	41.3872	0.511163	1.4252	2260	glutathione s-transferase c-terminal domain-containing protein
BB_Contig_3614	1897	1513	873	994	4.63574e-41	4.09298e-42	41.388	0.800989	1.7423	1831	glucose transporter type 1
BB_Contig_13098	2479	2303	2340	1707	4.15039e-41	3.66196e-42	41.4363	0.626947	1.54429	1461	transmembrane protein 38a
BB_Contig_23628	1779	342	1556	48	3.64603e-41	3.2133e-42	41.493	3.02779	8.15557	253	---NA---
BB_Contig_9991	88	13347	2042	12914	3.63688e-41	3.2045e-42	41.4942	0.242475	1.18302	359	isoform cra_a
BB_Contig_516	5008	6778	7415	6101	3.57308e-41	3.14685e-42	41.5021	0.346709	1.27166	2690	threonyl-trna synthetase
BB_Contig_17660	1626	3507	3261	2847	3.46392e-41	3.05002e-42	41.5157	0.49569	1.41	1082	methylthioadenosine phosphorylase
BB_Contig_12808	808	2695	3002	2071	2.79736e-41	2.45917e-42	41.6092	0.574853	1.48953	1869	scavenger receptor acting in neural tissue and majority of rhodopsin is isoform a
BB_Contig_2112	484	1160	1562	689	2.66235e-41	2.33942e-42	41.6309	0.946444	1.92712	1659	conserved hypothetical protein [Pediculus humanus corporis]
BB_Contig_2647	1389	1682	923	1141	2.6043e-41	2.28736e-42	41.6407	0.754774	1.68737	1051	zinc finger ccch-type containing 10
BB_Contig_2751	552	2287	1112	1690	2.56421e-41	2.25164e-42	41.6475	0.631328	1.54899	1849	isoform b
BB_Contig_5358	165	429	126	120	2.47623e-41	2.17339e-42	41.6629	2.03284	4.09209	701	beta 2
BB_Contig_2697	1180	2246	1977	1652	2.47623e-41	2.17292e-42	41.663	0.638039	1.55621	1680	zinc finger cchc domain-containing protein 9
BB_Contig_16237	273	418	390	112	2.38731e-41	2.0939e-42	41.679	2.0949	4.27196	813	---NA---
BB_Contig_15418	53	403	187	101	2.30557e-41	2.02175e-42	41.6943	2.19132	4.56723	350	voltage and ligand gated potassium channel
BB_Contig_4	1686	1016	995	569	2.2399e-41	1.96372e-42	41.7069	1.0313	2.04386	3237	isoform a
BB_Contig_6332	8021	13742	11794	13322	1.91176e-41	1.67526e-42	41.7759	0.239677	1.18073	5853	supervillin
BB_Contig_16087	1253	1372	1559	868	1.71979e-41	1.50532e-42	41.8224	0.855409	1.80927	2521	---NA---
BB_Contig_9441	342	1937	1226	1368	1.68281e-41	1.47261e-42	41.8319	0.696651	1.62074	1816	pol protein
BB_Contig_5449	590	1739	1225	1190	1.65285e-41	1.44593e-42	41.8399	0.742192	1.67271	1717	homeobox protein pknox2
BB_Contig_5593	517	880	439	458	1.55225e-41	1.35712e-42	41.8674	1.13705	2.19931	1453	kal-1 protein
BB_Contig_4612	228	542	549	200	1.47211e-41	1.28676e-42	41.8905	1.63319	3.10198	811	---NA---
BB_Contig_2776	494	564	410	216	1.46856e-41	1.28335e-42	41.8917	1.57956	2.98878	2001	sh3 and multiple ankyrin repeat domains protein 3
BB_Contig_1246	423	780	457	379	1.43809e-41	1.25644e-42	41.9009	1.23617	2.35573	1610	---NA---
BB_Contig_3663	4453	1789	1574	1234	1.38816e-41	1.21226e-42	41.9164	0.730706	1.65945	3774	phosphoglucomutase
BB_Contig_7165	1465	1418	1912	907	1.38547e-41	1.20963e-42	41.9173	0.839578	1.78953	2003	btb domain containing 2
BB_Contig_4425	219	488	380	161	1.38297e-41	1.20717e-42	41.9182	1.79472	3.46947	1471	beta- -mannosyltransferase egh
BB_Contig_38	1219	2467	2260	1854	1.35468e-41	1.1822e-42	41.9273	0.607012	1.5231	2656	germ line transcription factor isoform a
BB_Contig_10318	871	1855	2488	1293	1.31158e-41	1.14433e-42	41.9414	0.715592	1.64216	1974	glycerol kinase
BB_Contig_9189	1117	1658	3099	1116	9.7685e-42	8.5091e-43	42.0701	0.766002	1.70055	2873	groucho-like protein
BB_Contig_19429	584	481	574	155	8.42785e-42	7.32945e-43	42.1349	1.82866	3.55208	1325	---NA---
BB_Contig_9709	2009	545	1756	201	8.34396e-42	7.25482e-43	42.1394	1.63396	3.10363	421	larval cuticle protein a3a (tm-a3a) (tm-lcp a3a)
BB_Contig_9293	911	1808	1871	1249	8.32831e-42	7.23953e-43	42.1403	0.728516	1.65693	2504	zinc finger
BB_Contig_10881	796	1397	1029	887	8.07515e-42	7.01623e-43	42.1539	0.850221	1.80278	1796	cytoplasmic dynein 2 heavy chain 1-like
BB_Contig_563	5544	3139	4678	2485	7.51388e-42	6.52403e-43	42.1855	0.531954	1.44589	2360	annexin b13a
BB_Contig_4108	185	427	265	116	7.03651e-42	6.10531e-43	42.2143	2.07501	4.21346	1182	lysosomal-trafficking regulator
BB_Contig_8619	448	865	771	444	6.99543e-42	6.06826e-43	42.2169	1.15704	2.22999	1461	---NA---
BB_Contig_1805	411	633	613	265	6.11173e-42	5.29924e-43	42.2758	1.45111	2.73418	1505	nose resistant to fluoxetine protein 6
BB_Contig_1887	965	753	1122	356	6.09219e-42	5.28107e-43	42.2773	1.27567	2.42111	1116	cg13532 cg13532-pa
BB_Contig_8547	2580	1347	1012	843	6.04165e-42	5.23605e-43	42.281	0.871041	1.82898	1782	hypoxia-inducible factor 1 alpha
BB_Contig_6826	1019	2683	1311	2052	5.9569e-42	5.16141e-43	42.2872	0.581712	1.49662	2033	protein croquemort
BB_Contig_49105	63885	6803	14986	6111	5.77342e-42	5.00011e-43	42.301	0.349658	1.27426	1896	tubulin beta-1 chain
BB_Contig_38540	113	349	37	49	5.52554e-42	4.78321e-43	42.3203	3.02727	8.15265	380	cytochrome p450 cyp6bk17
BB_Contig_5978	4225	4956	4806	4255	5.07045e-42	4.38621e-43	42.3579	0.414912	1.33322	841	receptor expression-enhancing protein 5
BB_Contig_9535	847	2373	1675	1762	4.95292e-42	4.28354e-43	42.3682	0.624393	1.54156	2092	cyclin fold
BB_Contig_14742	768	1640	1603	1097	4.28343e-42	3.70195e-43	42.4316	0.775028	1.71122	2182	protein malvolio
BB_Contig_2	7139	504	535	170	4.09315e-42	3.53668e-43	42.4514	1.76278	3.39352	2409	surface protein
BB_Contig_15326	6115	6870	8793	6176	4.04448e-42	3.49382e-43	42.4567	0.348533	1.27326	2264	succinate dehydrogenase
BB_Contig_1266	3305	952	547	512	3.77349e-42	3.25896e-43	42.4869	1.08971	2.12832	1045	isoform a
BB_Contig_9451	345	718	509	328	3.75087e-42	3.23868e-43	42.4896	1.32518	2.50565	1819	dual 3 -cyclic-amp and -gmp phosphodiesterase 11
BB_Contig_11103	1185	2179	1639	1582	3.73215e-42	3.22177e-43	42.4919	0.656812	1.57659	3881	blastoderm specific protein 25d
BB_Contig_12003	766	705	1520	318	3.59907e-42	3.10472e-43	42.508	1.34349	2.53765	1202	irregular chiasm c-roughest protein
BB_Contig_9148	693	1675	1748	1127	3.32718e-42	2.86683e-43	42.5426	0.766569	1.70122	2631	dead h (asp-glu-ala-asp his) box polypeptide 31
BB_Contig_9343	711	1524	2315	994	3.14705e-42	2.70973e-43	42.5671	0.81144	1.75496	2328	---NA---
BB_Contig_18881	278	435	124	120	2.96318e-42	2.55081e-43	42.5933	2.05288	4.14932	1464	---NA---
BB_Contig_29184	310	1249	1658	757	2.80474e-42	2.41386e-43	42.6173	0.917304	1.88858	1539	potassium-dependent sodium-calcium
BB_Contig_8625	3500	4228	3955	3533	2.75944e-42	2.37432e-43	42.6245	0.453977	1.36981	2203	non-specific lipid-transfer protein
BB_Contig_12996	1659	3855	3133	3169	2.72408e-42	2.34335e-43	42.6302	0.477598	1.39242	2128	neutral alpha-glucosidase ab
BB_Contig_8948	1632	4081	2435	3389	2.658e-42	2.28544e-43	42.641	0.462958	1.37837	2563	zinc finger protein
BB_Contig_1227	864	994	474	545	2.60187e-42	2.23665e-43	42.6504	1.06188	2.08766	1717	---NA---
BB_Contig_11615	2013	1534	907	1002	2.55989e-42	2.19953e-43	42.6577	0.809311	1.75237	1883	---NA---
BB_Contig_6870	514	1293	732	794	2.52262e-42	2.167e-43	42.6641	0.898407	1.86401	1338	leucine-rich repeat-containing protein 16a
BB_Contig_7918	480	862	606	439	2.5193e-42	2.16365e-43	42.6648	1.16836	2.24756	1699	pq-loop repeat-containing protein 1
BB_Contig_17791	717	1587	2714	1048	2.27438e-42	1.95194e-43	42.7095	0.793559	1.73334	1430	restin homolog
BB_Contig_10528	364	924	1575	488	2.17778e-42	1.86859e-43	42.7285	1.11591	2.16731	3105	pr domain zinc finger protein 1
BB_Contig_6308	941	517	347	178	2.13008e-42	1.82724e-43	42.7382	1.73318	3.3246	2041	sodium- and chloride-dependent gaba transporter 1
BB_Contig_2772	1514	1536	1653	1003	2.0752e-42	1.77974e-43	42.7496	0.809752	1.75291	2693	stromal antigen
BB_Contig_2197	2643	2112	2720	1518	1.98631e-42	1.70192e-43	42.7691	0.671333	1.59254	563	protein llp homolog
BB_Contig_3195	162	402	223	95	1.9704e-42	1.68788e-43	42.7727	2.27609	4.84364	836	---NA---
BB_Contig_9205	75	892	1356	462	1.84409e-42	1.57858e-43	42.8017	1.14405	2.21	2224	pban-type neuropeptide precursor
BB_Contig_42629	448	887	2482	458	1.82834e-42	1.56472e-43	42.8056	1.14848	2.2168	336	leucine-rich repeat-containing protein c10orf11-like protein
BB_Contig_6113	1407	3266	5387	2597	1.36679e-42	1.16725e-43	42.9328	0.525574	1.43951	1948	6-phosphofructo-2-kinase fructose- -bisphosphatase short form
BB_Contig_2595	548	893	840	462	1.35755e-42	1.15909e-43	42.9359	1.14566	2.21248	1152	transcription factor kayak
BB_Contig_10300	4583	9049	8010	8396	1.33379e-42	1.13854e-43	42.9437	0.302951	1.23367	4403	bicoid stability factor
BB_Contig_4413	1086	1611	1571	1067	1.28286e-42	1.09481e-43	42.9607	0.789292	1.72823	2777	wd repeat and fyve domain-containing protein 3
BB_Contig_4006	395	662	448	283	1.1666e-42	9.94882e-44	43.0022	1.42092	2.67757	1210	monocarboxylate transporter 14
BB_Contig_51523	14490	4211	11898	3510	1.01945e-42	8.68169e-44	43.0614	0.457587	1.37324	348	hypothetical protein [Thermobia domestica]
BB_Contig_6029	343	701	531	312	9.8882e-43	8.41883e-44	43.0747	1.36276	2.57177	1109	cytoplasmic polyadenylation element binding
BB_Contig_270	4566	3716	1986	3028	9.67449e-43	8.23493e-44	43.0843	0.490281	1.40472	2892	variable lymphocyte receptor a
BB_Contig_12285	226	536	448	190	9.39855e-43	7.99628e-44	43.0971	1.69113	3.22909	1188	methyl- binding domain protein 6
BB_Contig_4965	1019	2061	2073	1468	8.56256e-43	7.27814e-44	43.138	0.684388	1.60702	3836	enhanced adult sensory isoform b
BB_Contig_42304	4322	5370	3917	4654	8.48879e-43	7.21203e-44	43.1419	0.401346	1.32074	1180	ribosomal protein l4
BB_Contig_12576	1086	2619	3918	1982	7.64932e-43	6.49114e-44	43.1877	0.596954	1.51252	745	lipid storage droplets surface-binding protein 1
BB_Contig_12856	411	847	1641	424	7.2273e-43	6.13012e-44	43.2125	1.19319	2.28658	1652	g t mismatch-specific thymine dna glycosylase
BB_Contig_2070	431	975	629	526	7.01883e-43	5.95189e-44	43.2253	1.08523	2.12172	2691	insulin receptor
BB_Contig_28042	2139	914	950	477	6.99376e-43	5.92922e-44	43.227	1.1331	2.1933	585	microsomal glutathione s-transferase
BB_Contig_36214	549	1044	670	582	6.74696e-43	5.71864e-44	43.2427	1.03793	2.05327	596	#N/A
BB_Contig_256	1207	2768	2651	2121	6.74696e-43	5.71857e-44	43.2427	0.578995	1.49381	3282	protein kinase protein
BB_Contig_16623	1588	1032	820	572	6.30088e-43	5.33802e-44	43.2726	1.04625	2.06516	1137	mitochondrial oxodicarboxylate carrier
BB_Contig_3752	1070	822	1684	404	6.14888e-43	5.20801e-44	43.2833	1.21968	2.32895	2195	ankyrin repeat and sterile alpha motif domain-containing protein 1b
BB_Contig_3382	575	785	875	375	5.60878e-43	4.74942e-44	43.3234	1.2607	2.39612	1692	transmembrane protein 185b
BB_Contig_14267	1149	1477	1053	947	5.51219e-43	4.66542e-44	43.3311	0.836129	1.78525	2801	proprotein convertase subtilisin kexin type furin
BB_Contig_12702	1187	1504	1520	970	4.86481e-43	4.11261e-44	43.3859	0.827643	1.77478	1331	downstream of receptor kinase
BB_Contig_43182	123	909	301	472	4.74523e-43	4.01056e-44	43.3968	1.14039	2.2044	383	---NA---
BB_Contig_13923	310	690	553	302	4.70006e-43	3.97144e-44	43.4011	1.38694	2.61524	1490	alpha- -mannosyl-glycoprotein 2-beta-n-acetylglucosaminyltransferase
BB_Contig_16424	163	556	540	203	4.6544e-43	3.93099e-44	43.4055	1.6485	3.13508	899	---NA---
BB_Contig_8894	415	889	706	456	4.56558e-43	3.85414e-44	43.4141	1.15804	2.23155	1795	heat shock factor
BB_Contig_6081	358	563	380	208	4.49735e-43	3.79564e-44	43.4207	1.63145	3.09824	1922	kinesin-like protein kif1a
BB_Contig_6748	389	787	381	376	4.47471e-43	3.77564e-44	43.423	1.26053	2.39583	1558	kinesin family member 21
BB_Contig_6376	1387	1093	1815	621	4.37033e-43	3.68581e-44	43.4335	1.01052	2.01464	875	ras-related protein 2
BB_Contig_10560	2103	6007	6275	5286	4.09283e-43	3.45095e-44	43.4621	0.379363	1.30077	4408	regulatory-associated protein of mtor
BB_Contig_19299	1471	853	672	427	3.65113e-43	3.07632e-44	43.512	1.1932	2.2866	3102	class b secretin-like g-protein coupled receptor
BB_Contig_8126	287	733	616	334	3.61297e-43	3.04345e-44	43.5166	1.32886	2.51204	1732	tyrosine-protein kinase shark
BB_Contig_31373	1558	1518	1522	981	3.48198e-43	2.93171e-44	43.5329	0.824742	1.77122	241	---NA---
BB_Contig_437	10964	771	593	363	3.42016e-43	2.87897e-44	43.5408	1.28166	2.43118	1981	domon domain-containing protein cg14681
BB_Contig_18638	392	518	326	175	3.41199e-43	2.87141e-44	43.5419	1.76049	3.38814	1427	isoform b
BB_Contig_1085	1349	2059	2206	1462	3.15968e-43	2.65844e-44	43.5754	0.688896	1.61205	2388	cytoplasmic protein nck1
BB_Contig_3500	784	2037	1837	1442	3.11652e-43	2.6215e-44	43.5814	0.69327	1.61694	3014	pre-mrna-splicing helicase brr2
BB_Contig_183	5297	8906	8955	8234	2.91233e-43	2.44915e-44	43.611	0.308079	1.23806	1782	proliferation-associated protein 2g4
BB_Contig_19954	2246	1020	1934	560	2.84373e-43	2.39089e-44	43.6214	1.05997	2.08488	853	---NA---
BB_Contig_1365	4847	15049	9087	14647	2.76946e-43	2.3279e-44	43.633	0.233958	1.17606	4861	large proline-rich protein bat2
BB_Contig_12733	170	523	384	178	2.55317e-43	2.14507e-44	43.6686	1.74983	3.36319	1035	plexin isoform a
BB_Contig_5515	773	699	1028	307	2.12921e-43	1.78717e-44	43.7478	1.38195	2.6062	1889	epithelial membrane protein
BB_Contig_28614	6	469	86	139	2.08979e-43	1.75366e-44	43.7561	1.9494	3.86213	187	---NA---
BB_Contig_1725	2212	2991	3263	2325	1.95663e-43	1.64113e-44	43.7849	0.558292	1.47253	1405	lupus la ribonucleoprotein
BB_Contig_6636	1528	670	859	285	1.93404e-43	1.6218e-44	43.79	1.42809	2.69091	1294	pdgf- and vegf-related factor isoform e
BB_Contig_525	2180	1329	1525	816	1.73301e-43	1.45253e-44	43.8379	0.898595	1.86425	3422	dihydrolipoyllysine-residue acetyltransferase component of pyruvate dehydrogenase mitochondrial
BB_Contig_118	877	563	552	206	1.70661e-43	1.43005e-44	43.8446	1.64539	3.12832	1650	ld14 cg12664-pb
BB_Contig_18698	286	751	455	346	1.70246e-43	1.42623e-44	43.8458	1.31294	2.48447	1595	myst histone
BB_Contig_2598	1726	2737	2023	2085	1.66882e-43	1.39772e-44	43.8546	0.587443	1.50258	3200	---NA---
BB_Contig_4775	1489	1491	1663	955	1.66343e-43	1.39287e-44	43.8561	0.837603	1.78708	2141	rna-binding protein 45
BB_Contig_11658	452	1071	1407	600	1.57969e-43	1.32243e-44	43.8786	1.03082	2.04318	1512	cathepsin l
BB_Contig_29416	101	362	78	50	1.47446e-43	1.23404e-44	43.9087	3.05088	8.2872	611	cell surface protein
BB_Contig_6946	291	525	491	178	1.25498e-43	1.04985e-44	43.9789	1.75534	3.37605	1731	related to tpa inducible protein
BB_Contig_17669	2831	2958	3913	2291	1.13282e-43	9.47197e-45	44.0236	0.56354	1.47789	1191	lola protein isoform a
BB_Contig_162	13445	717	633	319	1.04745e-43	8.7561e-45	44.0577	1.36331	2.57275	3476	lrr domain-containing protein
BB_Contig_25637	827	1270	980	764	9.19804e-44	7.67796e-45	44.1148	0.928079	1.90274	2713	activin receptor type ii
BB_Contig_11604	208	487	322	150	8.28817e-44	6.91513e-45	44.1602	1.89385	3.71627	738	---NA---
BB_Contig_9083	7402	9587	13050	8923	7.66254e-44	6.3916e-45	44.1944	0.298446	1.22982	2708	nucleolar protein
BB_Contig_9501	1706	5136	4517	4404	7.48104e-44	6.2372e-45	44.205	0.416726	1.33489	3956	nuclear pore complex protein nup155
BB_Contig_380	3173	4771	5378	4043	7.45639e-44	6.21516e-45	44.2065	0.433761	1.35075	2805	transcription elongation factor b
BB_Contig_11116	4734	22364	12035	22412	7.37172e-44	6.1431e-45	44.2116	0.191802	1.14219	3077	eukaryotic translation initiation factor gamma 2
BB_Contig_1847	332	1063	516	591	6.62541e-44	5.51852e-45	44.2582	1.04181	2.0588	1310	sugar transporter 1
BB_Contig_2889	1112	1809	1170	1231	6.50311e-44	5.41404e-45	44.2665	0.750257	1.68209	2105	exostosin-2
BB_Contig_1673	318	588	394	222	6.03954e-44	5.02567e-45	44.2988	1.60015	3.03175	1230	zinc finger protein
BB_Contig_1322	1765	2114	882	1505	6.03789e-44	5.02309e-45	44.299	0.685107	1.60782	2657	isoform a
BB_Contig_1247	218	757	252	348	5.61109e-44	4.66577e-45	44.3311	1.3161	2.48992	1094	---NA---
BB_Contig_3670	5247	591	475	224	5.52896e-44	4.59637e-45	44.3376	1.59455	3.02001	2072	low-density lipoprotein
BB_Contig_15946	233	409	239	92	4.55284e-44	3.78032e-45	44.4225	2.34729	5.08868	921	nuclear hormone receptor ftz-f1
BB_Contig_148	3669	8148	7592	7439	4.50151e-44	3.7368e-45	44.4275	0.326233	1.25374	3002	atp-binding cassette sub-family f member 1
BB_Contig_11862	599	1480	1126	941	4.47994e-44	3.71799e-45	44.4297	0.848226	1.80029	1243	---NA---
BB_Contig_51026	191	387	125	74	4.32995e-44	3.5909e-45	44.4448	2.58163	5.98616	446	probable cytochrome p450 6a14-like
BB_Contig_185	373	815	740	392	4.2233e-44	3.50077e-45	44.4558	1.25084	2.3798	1339	growth inhibition and differentiation-related protein 88-like protein
BB_Contig_6225	842	917	992	472	4.08255e-44	3.38245e-45	44.4708	1.15303	2.2238	3089	glutamate ionotropic kainate 3 ( glur7)
BB_Contig_8763	1679	2491	1544	1849	3.97508e-44	3.29262e-45	44.4825	0.624875	1.54208	2562	uncharacterized protein kiaa2013-like protein
BB_Contig_50	13696	14525	14910	14070	3.91623e-44	3.24308e-45	44.489	0.240811	1.18166	1939	upstream activation factor subunit uaf30
BB_Contig_8873	347	1060	1111	587	3.82105e-44	3.16349e-45	44.4998	1.04753	2.06698	1297	lsm11 protein
BB_Contig_5383	3277	2047	2420	1442	3.47643e-44	2.87609e-45	44.5412	0.700335	1.62488	4714	class b secretin-like g-protein coupled receptor
BB_Contig_19262	266	748	354	340	3.45644e-44	2.85885e-45	44.5438	1.3324	2.51821	620	cortical granule protein with ldl-receptor-like repeats
BB_Contig_16086	135	449	322	121	3.44389e-44	2.84778e-45	44.5455	2.0866	4.24747	601	---NA---
BB_Contig_18773	477	525	380	175	2.84608e-44	2.34945e-45	44.629	1.77986	3.43392	823	PREDICTED: hypothetical protein [Tribolium castaneum]
BB_Contig_28164	2687	806	791	384	2.76044e-44	2.27765e-45	44.6425	1.26457	2.40255	1072	---NA---
BB_Contig_27008	1531	1156	2756	665	2.7465e-44	2.26559e-45	44.6448	0.99261	1.98978	805	ornithine decarboxylase
BB_Contig_9454	2126	6234	4334	5493	2.68306e-44	2.21272e-45	44.6551	0.377459	1.29905	3138	wd-repeat protein
BB_Contig_17535	5350	5610	4323	4868	2.63232e-44	2.16982e-45	44.6636	0.399567	1.31911	560	40s ribosomal protein s20
BB_Contig_6268	10309	1850	2446	1264	2.61654e-44	2.15629e-45	44.6663	0.744424	1.67531	1585	isoform a
BB_Contig_750	3284	4327	2629	3600	2.52483e-44	2.07969e-45	44.682	0.460265	1.37579	3136	polypeptide n-acetylgalactosaminyltransferase 5
BB_Contig_314	9199	3944	2184	3227	2.46966e-44	2.03326e-45	44.6918	0.484361	1.39897	2505	glucosamine--fructose-6-phosphate aminotransferase
BB_Contig_288	19041	11567	10276	10965	2.42163e-44	1.99323e-45	44.7004	0.272004	1.20748	2487	paps synthetase
BB_Contig_7112	179	552	297	194	2.36242e-44	1.94354e-45	44.7114	1.70351	3.25692	995	---NA---
BB_Contig_720	2227	1319	2083	801	2.26312e-44	1.8614e-45	44.7302	0.914466	1.88487	2226	cgmp-dependent protein kinase foraging
BB_Contig_5953	1468	2121	1992	1507	2.14254e-44	1.76179e-45	44.754	0.68796	1.611	2858	af277390_1dystroglycan-like protein dg
BB_Contig_14778	646	3361	1363	2665	2.14237e-44	1.76123e-45	44.7542	0.52965	1.44358	3660	af4 fmr2 family member 3
BB_Contig_6440	2537	3415	4857	2716	1.91604e-44	1.57401e-45	44.803	0.525297	1.43923	4710	androgen induced inhibitor of proliferation pds5
BB_Contig_30627	108	2027	1642	1421	1.69502e-44	1.39142e-45	44.8565	0.707335	1.63278	1311	pepsinogen group i (pepsinogen a)
BB_Contig_9128	1170	3398	3319	2699	1.67275e-44	1.3728e-45	44.8624	0.527156	1.44109	2194	wiskott-aldrich syndrome protein -interacting protein and gene assignment family member (wip-1)
BB_Contig_669	2930	8699	6119	7994	1.61376e-44	1.32407e-45	44.8781	0.316827	1.24559	3739	dna damage-binding protein 1
BB_Contig_3106	1529	2473	1677	1828	1.54225e-44	1.26509e-45	44.8979	0.630891	1.54852	1212	palmitoyl-protein thioesterase 1
BB_Contig_12789	411	1223	987	719	1.52688e-44	1.25217e-45	44.9023	0.961256	1.947	1128	tumor protein p53 inducible nuclear protein 1
BB_Contig_14257	856	2321	2490	1688	1.5213e-44	1.24729e-45	44.904	0.654327	1.57388	1893	3-ketodihydrosphingosine reductase
BB_Contig_10440	1471	1290	2010	775	1.4081e-44	1.15391e-45	44.9378	0.929998	1.90527	2440	suppressor of cytokine signaling 2
BB_Contig_12183	1889	2403	2801	1763	1.40365e-44	1.14999e-45	44.9393	0.641699	1.56017	1442	cytochrome oxidase biogenesis protein (oxa1 mitochondrial)
BB_Contig_18089	35033	25403	36235	25646	1.37381e-44	1.12526e-45	44.9487	0.18116	1.1338	584	hypothetical protein [Thermobia domestica]
BB_Contig_8362	133	659	1143	271	1.36801e-44	1.12024e-45	44.9507	1.47688	2.78346	1839	---NA---
BB_Contig_5140	672	1109	1250	624	1.27338e-44	1.04223e-45	44.982	1.02454	2.03431	2206	g protein-coupled receptor kinase interacting 2 isoform 3
BB_Contig_11778	198	463	527	129	1.24077e-44	1.01504e-45	44.9935	2.03854	4.10829	886	pol protein
BB_Contig_9866	103	416	167	94	1.01295e-44	8.27856e-46	45.082	2.34075	5.06565	575	#N/A
BB_Contig_1288	3071	3932	3792	3210	1.00377e-44	8.20155e-46	45.0861	0.487585	1.4021	4539	vacuolar protein sorting 13 homolog d ( cerevisiae)
BB_Contig_3997	214	560	284	198	9.96497e-45	8.1401e-46	45.0894	1.69482	3.23737	1126	transmembrane protein 131
BB_Contig_38156	5	424	33	100	9.79265e-45	7.99737e-46	45.0971	2.27896	4.85328	156	---NA---
BB_Contig_3279	703	1507	1442	959	9.41572e-45	7.68766e-46	45.1142	0.846972	1.79872	3487	upf0493 protein aael009648
BB_Contig_28439	367	1589	1990	1030	9.05461e-45	7.391e-46	45.1313	0.82037	1.76586	1492	potassium-dependent sodium-calcium
BB_Contig_1372	3977	6147	5168	5397	8.74562e-45	7.13703e-46	45.1465	0.38262	1.30371	3933	cd109 antigen
BB_Contig_9034	1209	3424	2922	2720	8.28835e-45	6.7622e-46	45.1699	0.526971	1.4409	2702	cap-specific mrna (nucleoside-2 -o-)-methyltransferase 1-like
BB_Contig_13486	52	418	114	95	7.98019e-45	6.50918e-46	45.1865	2.3324	5.03642	693	ccr4-not transcription subunit 1
BB_Contig_935	225	383	161	65	7.46108e-45	6.08426e-46	45.2158	2.75373	6.74458	963	PREDICTED: hypothetical protein LOC100536905, partial [Danio rerio]
BB_Contig_9668	278	845	867	411	7.18682e-45	5.85916e-46	45.2322	1.23471	2.35334	2177	tyrosine-protein phosphatase non-receptor type 13
BB_Contig_36738	114	396	412	77	7.01054e-45	5.71404e-46	45.2431	2.55747	5.88673	619	#N/A
BB_Contig_20971	2080	1155	342	660	6.60227e-45	5.37995e-46	45.2692	1.00225	2.00312	1039	glucosamine--fructose-6-phosphate aminotransferase
BB_Contig_8535	1349	937	2265	483	6.17563e-45	5.02858e-46	45.2986	1.15092	2.22056	2285	apterous a
BB_Contig_11389	50	542	1451	184	5.90533e-45	4.80493e-46	45.3183	1.75348	3.37171	698	prolixicin antimicrobial peptide
BB_Contig_11288	329	702	887	301	5.35883e-45	4.35811e-46	45.3607	1.4166	2.66956	1763	serine threonine-protein kinase srpk1-like
BB_Contig_36567	18	485	563	143	5.18682e-45	4.21614e-46	45.3751	1.95686	3.88217	910	---NA---
BB_Contig_6186	334	530	468	175	4.83057e-45	3.92559e-46	45.4061	1.79353	3.46663	968	---NA---
BB_Contig_8480	789	886	886	442	4.67422e-45	3.79759e-46	45.4205	1.19816	2.29446	1365	udp-glucose 4-epimerase
BB_Contig_6292	969	1380	1298	847	3.69369e-45	2.99873e-46	45.5231	0.89913	1.86494	1971	tbc1 domain family member 22b-like isoform 2
BB_Contig_30865	4	621	79	240	3.32551e-45	2.69782e-46	45.569	1.56645	2.96176	381	75k gamma secalin
BB_Contig_9484	760	2069	1800	1452	3.11799e-45	2.52884e-46	45.5971	0.705787	1.63103	2609	ran binding protein 9
BB_Contig_2088	1133	2021	1762	1408	2.57984e-45	2.09134e-46	45.6796	0.716317	1.64298	2649	---NA---
BB_Contig_2556	1500	1980	2859	1371	2.46575e-45	1.99836e-46	45.6993	0.725167	1.65309	1621	guanine nucleotide-binding protein g subunit alpha
BB_Contig_2946	1882	1711	5297	1132	2.39979e-45	1.94442e-46	45.7112	0.790861	1.73011	1097	muscle lim protein
BB_Contig_17570	6285	3932	5124	3201	2.18689e-45	1.77104e-46	45.7518	0.491636	1.40604	625	ribosomal protein l26e
BB_Contig_16226	127	461	233	124	2.15531e-45	1.7446e-46	45.7583	2.08932	4.25548	896	protein crumbs
BB_Contig_12787	212	617	397	236	1.98766e-45	1.6085e-46	45.7936	1.58138	2.99256	1429	ran gtpase binding
BB_Contig_12409	228	3588	2687	2869	1.94271e-45	1.57135e-46	45.8037	0.517527	1.4315	1892	conserved hypothetical protein [Culex quinquefasciatus]
BB_Contig_5520	683	1592	746	1027	1.81655e-45	1.46857e-46	45.8331	0.827299	1.77436	1754	---NA---
BB_Contig_14336	104	498	250	150	1.65654e-45	1.33854e-46	45.8734	1.92608	3.80021	561	protein purity of
BB_Contig_9175	234	699	554	296	1.54028e-45	1.24399e-46	45.9052	1.43459	2.70305	1863	eukaryotic translation initiation factor subunit 8
BB_Contig_1961	190	559	245	193	1.21215e-45	9.77757e-47	46.0098	1.72914	3.31531	814	subfamily member 13
BB_Contig_3461	138	379	265	50	1.14521e-45	9.23531e-47	46.0345	3.11709	8.67638	1055	sodium hydrogen exchanger 3
BB_Contig_12926	714	2706	1704	2032	1.13592e-45	9.15815e-47	46.0382	0.608157	1.52431	2779	farnesyl diphosphate synthase
BB_Contig_722	3992	4127	3275	3386	1.12575e-45	9.07385e-47	46.0422	0.480407	1.39514	3570	mical-like protein 2
BB_Contig_16360	1691	2224	2621	1588	1.07438e-45	8.65553e-47	46.0627	0.680841	1.60307	1390	serine protease
BB_Contig_27395	4912	3555	4179	2834	1.05795e-45	8.52102e-47	46.0695	0.521905	1.43585	541	ribosomal protein l26e
BB_Contig_11198	228	781	415	357	1.0195e-45	8.20931e-47	46.0857	1.32429	2.5041	673	partner of burs
BB_Contig_13447	3640	3517	6174	2797	9.4287e-46	7.58846e-47	46.1198	0.52536	1.43929	930	dead box atp-dependent rna helicase
BB_Contig_10599	773	1567	1851	1003	9.32183e-46	7.49871e-47	46.125	0.838579	1.78829	1403	alternative splicing type 3
BB_Contig_1621	581	413	271	86	8.8688e-46	7.1325e-47	46.1468	2.45863	5.49694	1338	sumo ligase
BB_Contig_9055	645	2705	2170	2029	7.33085e-46	5.8927e-47	46.2297	0.609755	1.526	2523	homeodomain transcription factor
BB_Contig_18707	1633	1611	1388	1040	6.61539e-46	5.31627e-47	46.2744	0.826268	1.77309	1794	leucine-rich repeat flightless-interacting protein 2
BB_Contig_16408	532	1012	679	537	6.47294e-46	5.20049e-47	46.284	1.10911	2.15713	1162	ras-related protein rab-35
BB_Contig_9183	233	1117	1423	622	6.21494e-46	4.99072e-47	46.3018	1.03954	2.05557	1481	btb poz domain-containing protein 2
BB_Contig_17805	3860	5744	5230	4974	5.91304e-46	4.74591e-47	46.3237	0.402544	1.32184	1400	elongation factor 1 delta
BB_Contig_4440	73	407	103	80	5.88329e-46	4.72085e-47	46.326	2.54185	5.82336	690	carboxyl cholinesterase 5bs
BB_Contig_31374	1636	1509	1516	950	3.91879e-46	3.13271e-47	46.5041	0.862489	1.81817	263	---NA---
BB_Contig_7604	9826	9505	11511	8787	3.85675e-46	3.08233e-47	46.5111	0.308211	1.23817	2852	neutral endopeptidase
BB_Contig_4534	665	1927	896	1316	3.51865e-46	2.81071e-47	46.5512	0.745092	1.67608	2339	heat repeat-containing protein 5b
BB_Contig_15682	199	4418	5616	3661	2.95748e-46	2.36007e-47	46.6271	0.466051	1.38132	627	lysozyme
BB_Contig_12692	1481	2435	3524	1775	2.79147e-46	2.22704e-47	46.6523	0.650998	1.57025	1367	sda1 domain containing 1
BB_Contig_5147	770	1769	916	1175	2.67446e-46	2.13261e-47	46.6711	0.785169	1.72329	3192	ras gtpase-activating protein 1
BB_Contig_637	1002	1437	1822	887	2.61335e-46	2.08336e-47	46.6812	0.890949	1.8544	1544	serine arginine rich splicing factor
BB_Contig_1956	996	2038	2185	1414	2.53473e-46	2.01966e-47	46.6947	0.722267	1.64977	2946	ribosomal protein s6 kinase alpha-3
BB_Contig_13532	29140	22422	25686	22385	2.26769e-46	1.80506e-47	46.7435	0.197278	1.14653	486	---NA---
BB_Contig_1782	496	843	749	401	2.1911e-46	1.74366e-47	46.7585	1.26683	2.40632	2130	bcl-6 corepressor
BB_Contig_27919	62	408	193	78	1.98014e-46	1.57538e-47	46.8026	2.58192	5.98735	756	---NA---
BB_Contig_1294	2181	2812	1856	2122	1.7971e-46	1.42832e-47	46.8452	0.601067	1.51684	1865	sulfotransferase family cytosolic 1b member 1
BB_Contig_49066	3324	2161	3039	1523	1.62229e-46	1.2884e-47	46.8899	0.699678	1.62414	608	#N/A
BB_Contig_23661	2273	1102	628	606	1.62201e-46	1.28786e-47	46.8901	1.05763	2.08151	418	lysozyme i-1
BB_Contig_3792	1996	2539	2204	1868	1.52981e-46	1.21403e-47	46.9158	0.637661	1.5558	3081	unc-45 homolog b ( elegans)
BB_Contig_3811	384	623	711	235	1.51983e-46	1.20581e-47	46.9187	1.60147	3.03452	2228	protein fam48b1-like
BB_Contig_432	1428	1465	1285	909	1.45717e-46	1.1558e-47	46.9371	0.883444	1.84477	2277	aromatic-l-amino-acid decarboxylase
BB_Contig_13991	3512	4322	3167	3563	1.4355e-46	1.13804e-47	46.9438	0.473502	1.38848	919	hairy cell leukemia
BB_Contig_3713	5888	2409	4873	1748	1.36368e-46	1.08083e-47	46.9662	0.657624	1.57748	2055	dna-directed rna polymerase ii subunit rpb1-like
BB_Contig_1370	3036	1026	843	544	1.32087e-46	1.04663e-47	46.9802	1.11025	2.15883	3326	organic anion transporter
BB_Contig_582	580	841	476	398	1.19387e-46	9.45042e-48	47.0245	1.27423	2.4187	1944	cg3714 cg3714-pa
BB_Contig_23869	442	1063	734	573	9.82763e-47	7.76945e-48	47.1096	1.08643	2.12348	893	la-related protein
BB_Contig_14025	667	738	855	319	9.38248e-47	7.41377e-48	47.13	1.40496	2.6481	1990	tyrosine-protein kinase src42a
BB_Contig_3644	2271	4641	3371	3871	8.47142e-47	6.68707e-48	47.1748	0.456625	1.37233	1518	transcriptional activator protein pur-alpha
BB_Contig_4651	392	1285	739	755	8.16404e-47	6.4428e-48	47.1909	0.962115	1.94816	1507	dna repair protein rev1
BB_Contig_3327	291	728	135	311	7.49381e-47	5.91086e-48	47.2283	1.42192	2.67942	793	cg6981-pa
BB_Contig_2525	1146	1582	1238	1007	6.77103e-47	5.3394e-48	47.2725	0.846581	1.79823	2417	huntingtin interacting protein 1
BB_Contig_257	895	521	320	160	6.75484e-47	5.32527e-48	47.2737	1.89811	3.72724	2474	friend of isoform a
BB_Contig_26281	84	391	292	55	6.62892e-47	5.22467e-48	47.2819	3.02456	8.13736	1188	hypothetical protein TcasGA2_TC004643 [Tribolium castaneum]
BB_Contig_2675	1700	2052	1928	1421	6.25749e-47	4.93067e-48	47.3071	0.725019	1.65292	1141	f-actin-capping protein subunit alpha
BB_Contig_18694	1824	2848	2294	2150	5.60281e-47	4.41143e-48	47.3554	0.600508	1.51625	1438	uncharacterized protein cg1785
BB_Contig_1377	17022	17175	14957	16783	5.26925e-47	4.14457e-48	47.3825	0.228205	1.17138	4621	iron-responsive element-binding protein 1
BB_Contig_17458	5545	409	178	75	4.8461e-47	3.80979e-48	47.4191	2.64203	6.24211	507	cuticular protein rr-3 family (agap006931-pa)
BB_Contig_23768	1520	1251	1293	725	4.67405e-47	3.6736e-48	47.4349	0.981924	1.9751	960	GG23631 [Drosophila erecta]
BB_Contig_764	324	504	813	147	4.41053e-47	3.4647e-48	47.4603	1.9725	3.92448	480	---NA---
BB_Contig_12303	467	1485	1860	922	4.17121e-47	3.27587e-48	47.4847	0.88252	1.84359	1453	short-chain specific acyl- mitochondrial
BB_Contig_13118	753	1785	2713	1182	3.86688e-47	3.03454e-48	47.5179	0.789589	1.72858	1948	protein phosphatase 1 regulatory
BB_Contig_3409	534	1050	787	560	3.86293e-47	3.03066e-48	47.5185	1.10179	2.1462	2108	membrane-associated protein hem
BB_Contig_5169	215	391	77	49	3.78294e-47	2.96715e-48	47.5277	3.19121	9.13377	897	---NA---
BB_Contig_13359	59	494	201	139	2.91382e-47	2.28136e-48	47.6418	2.02432	4.068	666	lian-aa1 retrotransposon protein
BB_Contig_20236	1306	2889	1065	2185	2.83787e-47	2.22018e-48	47.6536	0.597832	1.51344	1468	ef-hand protein nucb1
BB_Contig_4146	2095	3196	2723	2473	2.66117e-47	2.08141e-48	47.6816	0.5649	1.47929	2223	amphiphysin
BB_Contig_21680	292	403	94	35	2.19949e-47	1.71766e-48	47.7651	3.72025	13.1797	648	---NA---
BB_Contig_6587	453	721	659	303	2.13785e-47	1.66909e-48	47.7775	1.44558	2.72372	1264	btb poz domain-containing protein kctd10
BB_Contig_8082	856	1751	2000	1150	2.12859e-47	1.66144e-48	47.7795	0.80144	1.74284	2062	abc transporter
BB_Contig_15481	132	401	232	64	2.10329e-47	1.64127e-48	47.7848	2.84235	7.17189	618	af134900_2pol-like protein
BB_Contig_13206	1685	2190	3924	1540	1.72192e-47	1.34264e-48	47.872	0.702896	1.62777	1327	cellular tumor antigen
BB_Contig_19030	855	1584	1447	1004	1.68568e-47	1.3137e-48	47.8815	0.852708	1.80589	2504	phd finger protein 10
BB_Contig_21994	2571	602	3747	215	1.50019e-47	1.16824e-48	47.9325	1.68032	3.20499	660	---NA---
BB_Contig_1941	1056	1180	1006	663	1.47255e-47	1.14642e-48	47.9407	1.0266	2.03722	2266	protein lines
BB_Contig_1331	6980	13063	9360	12443	1.36769e-47	1.06451e-48	47.9729	0.265047	1.20168	4794	protein transport protein sec24c
BB_Contig_17801	2433	911	720	447	1.31911e-47	1.02617e-48	47.9888	1.22207	2.33281	624	tpa: cuticle protein
BB_Contig_14797	790	1426	2757	868	1.29965e-47	1.01077e-48	47.9953	0.911102	1.88048	1752	restin homolog
BB_Contig_2846	2465	1541	1245	966	1.25172e-47	9.73242e-49	48.0118	0.868667	1.82598	1987	protein shroom
BB_Contig_6291	1115	579	382	198	1.20176e-47	9.34153e-49	48.0296	1.74296	3.34721	876	PREDICTED: hypothetical protein LOC100164286 [Acyrthosiphon pisum]
BB_Contig_3494	711	473	356	122	1.19447e-47	9.28246e-49	48.0323	2.14985	4.43783	1752	ankyrin repeat-containing
BB_Contig_9117	983	1250	1405	720	1.1409e-47	8.86157e-49	48.0525	0.990755	1.98722	2084	deformed epidermal autoregulatory factor 1
BB_Contig_6811	3505	1084	5231	584	1.09378e-47	8.48904e-49	48.0711	1.08722	2.12464	400	chemosensory protein
BB_Contig_777	40511	610	2097	220	1.02833e-47	7.979e-49	48.0981	1.6662	3.17378	618	---NA---
BB_Contig_3658	1669	2294	1197	1632	1.01999e-47	7.91224e-49	48.1017	0.68612	1.60895	2580	aminopeptidase p
BB_Contig_3710	1238	940	933	469	9.9083e-48	7.68404e-49	48.1144	1.19797	2.29416	1751	cg14590 cg14590-pa
BB_Contig_216	1855	1839	1224	1224	8.56585e-48	6.6378e-49	48.178	0.782213	1.71977	2301	abc transporter
BB_Contig_29754	470	1000	1278	516	8.42793e-48	6.52923e-49	48.1851	1.14945	2.2183	700	synaptic vesicle protein
BB_Contig_5191	263	509	291	147	7.47479e-48	5.78631e-49	48.2376	1.98674	3.96342	1622	protein MLP1, putative [Pediculus humanus corporis]
BB_Contig_49091	2296	3723	3261	2967	6.93783e-48	5.36507e-49	48.2704	0.522356	1.4363	1172	placental protein 11
BB_Contig_19955	4979	2307	4384	1642	6.63684e-48	5.12966e-49	48.2899	0.685459	1.60821	288	tropomyosin 1
BB_Contig_11980	7780	2345	3347	1676	5.83458e-48	4.50841e-49	48.346	0.679461	1.60154	1257	alpha-tocopherol transfer
BB_Contig_13072	1950	2922	3839	2208	5.601e-48	4.32568e-49	48.3639	0.599111	1.51478	1977	isoform c
BB_Contig_10413	3002	4627	6645	3840	5.45073e-48	4.20853e-49	48.3759	0.463866	1.37923	2130	transmembrane protein 55b
BB_Contig_21630	317	400	53	43	4.71534e-48	3.63694e-49	48.4393	3.41249	10.6478	782	pupal cuticle protein
BB_Contig_9649	56	1057	720	560	4.7117e-48	3.63319e-49	48.4397	1.11137	2.16051	462	---NA---
BB_Contig_6508	775	936	1362	464	4.70198e-48	3.62475e-49	48.4407	1.20728	2.30902	1079	possible rna
BB_Contig_21787	190	656	16	14	4.39691e-48	3.38692e-49	48.4702	5.74509	53.6346	618	cathepsin d
BB_Contig_26684	3345	7188	5862	6385	4.36815e-48	3.3639e-49	48.4732	0.365799	1.2886	3576	adiponectin receptor 2
BB_Contig_3252	3541	1010	848	522	3.97589e-48	3.05783e-49	48.5146	1.14713	2.21473	619	hypothetical protein EAI_03286 [Harpegnathos saltator]
BB_Contig_530	2573	2882	1761	2169	3.94023e-48	3.02961e-49	48.5186	0.604936	1.52091	2716	vacuolar h
BB_Contig_2833	1592	3521	2793	2771	3.87368e-48	2.97766e-49	48.5261	0.540474	1.45445	2313	t-cell immunomodulatory protein
BB_Contig_3305	456	862	859	406	3.85587e-48	2.96319e-49	48.5282	1.2811	2.43025	2052	amyloid beta a4 precursor protein-binding family b member 2
BB_Contig_1763	3576	7823	5941	7026	3.64576e-48	2.801e-49	48.5527	0.349914	1.27448	2720	discs large isoform k
BB_Contig_589	10705	2152	1773	1499	3.26009e-48	2.50272e-49	48.6016	0.716573	1.64327	1053	isoform a
BB_Contig_8818	1474	2646	3123	1949	3.06846e-48	2.35438e-49	48.6281	0.635974	1.55399	2972	dna replication licensing factor mcm2
BB_Contig_9532	2295	1016	2301	526	2.95258e-48	2.26488e-49	48.645	1.14466	2.21094	3281	delta protein
BB_Contig_15894	2138	1941	3044	1310	2.81758e-48	2.16019e-49	48.6655	0.762129	1.69599	1108	four and a half lim domains protein 2
BB_Contig_25522	46	3045	2039	2319	2.43963e-48	1.86896e-49	48.7284	0.587835	1.50299	2722	isoform b
BB_Contig_2784	984	1094	1449	588	2.43666e-48	1.86618e-49	48.729	1.09062	2.12966	2095	mothers against decapentaplegic-like protein 4
BB_Contig_20434	1349	861	791	404	2.2979e-48	1.75899e-49	48.7547	1.28655	2.43945	531	thioesterase b
BB_Contig_21283	4572	729	900	304	2.23204e-48	1.70768e-49	48.7676	1.45674	2.74488	1193	c1q-like venom protein
BB_Contig_36811	3314	2370	2101	1694	1.9061e-48	1.45717e-49	48.8365	0.679348	1.60142	649	#N/A
BB_Contig_17689	1779	2150	5233	1495	1.88208e-48	1.43843e-49	48.8421	0.719086	1.64614	1220	guanine nucleotide exchange factor
BB_Contig_28237	1926	2728	2870	2022	1.67469e-48	1.27959e-49	48.8929	0.626956	1.5443	1297	lola protein isoform a
BB_Contig_19972	3940	2230	4346	1566	1.45333e-48	1.10899e-49	48.9551	0.704855	1.62998	837	calponin transgelin
BB_Contig_10555	1192	3117	2460	2383	1.19201e-48	9.08631e-50	49.0416	0.582274	1.49721	2327	jnk sapk-associated protein
BB_Contig_21061	850	1669	1407	1068	1.05264e-48	8.0218e-50	49.0957	0.838968	1.78877	2149	activating molecule in becn1-regulated autophagy protein 1
BB_Contig_5298	165	539	327	164	8.23136e-49	6.25466e-50	49.2038	1.91148	3.76196	513	endothelin-converting enzyme 1
BB_Contig_10459	4272	7373	8605	6558	7.90958e-49	6.00856e-50	49.2212	0.363891	1.28689	2559	ribosomal l1 domain-containing protein 1
BB_Contig_2813	3577	20544	12658	20299	7.57424e-49	5.75078e-50	49.2403	0.212204	1.15846	3148	aconitate mitochondrial
BB_Contig_5683	5715	7307	5341	6491	7.54614e-49	5.72641e-50	49.2421	0.365734	1.28854	2458	thioredoxin reductase 3
BB_Contig_13523	288	1003	532	512	7.08932e-49	5.37691e-50	49.2695	1.165	2.24233	1091	---NA---
BB_Contig_339	1532	1859	1565	1232	6.24773e-49	4.73735e-50	49.3245	0.78842	1.72718	1265	low-mr gtp-binding protein
BB_Contig_1618	212	533	280	159	5.76158e-49	4.36757e-50	49.3598	1.94	3.83707	1204	fh2 domain-containing protein 1
BB_Contig_2995	983	1912	1815	1278	5.16785e-49	3.91334e-50	49.4075	0.77609	1.71248	2656	serine threonine-protein kinase
BB_Contig_1031	4778	5424	4682	4607	4.99192e-49	3.77911e-50	49.4226	0.430425	1.34763	2488	adp-ribosylation factor 1
BB_Contig_400	2020	2043	2386	1394	4.92594e-49	3.72817e-50	49.4285	0.746354	1.67755	2390	adenylyl cyclase-associated protein
BB_Contig_2818	1103	1969	2112	1328	4.62093e-49	3.4964e-50	49.4564	0.763103	1.69714	1135	eif4e binding protein
BB_Contig_11375	434	1212	1172	679	4.0253e-49	3.04411e-50	49.5165	1.0308	2.04316	1482	chitinase 3-like 2
BB_Contig_28586	9030	625	8440	224	3.67987e-49	2.78214e-50	49.5556	1.67525	3.19375	155	---NA---
BB_Contig_3782	5617	1093	1913	582	3.53044e-49	2.66845e-50	49.5737	1.1041	2.14964	2636	glucose dehydrogenase
BB_Contig_997	13589	554	1345	173	3.51174e-49	2.65361e-50	49.5762	1.87401	3.6655	1266	collagen triple helix repeat protein
BB_Contig_8000	134	508	478	140	3.35515e-49	2.53462e-50	49.5961	2.0543	4.15341	1820	uncharacterized protein kiaa0467
BB_Contig_49036	5193	5006	7260	4193	3.30655e-49	2.49723e-50	49.6025	0.450571	1.36658	530	cuticle protein
BB_Contig_10222	1074	3183	2250	2438	2.91768e-49	2.20179e-50	49.6572	0.579584	1.49442	3638	52 kda repressor of the inhibitor of the protein kinase-like
BB_Contig_3497	1549	1320	1350	767	2.66519e-49	2.00965e-50	49.6969	0.978135	1.96992	1492	cral trio domain-containing protein
BB_Contig_10332	1631	3072	1978	2333	2.4214e-49	1.82485e-50	49.7388	0.591887	1.50722	2943	wd sam and u-box domain-containing protein 1
BB_Contig_16600	1643	3115	2509	2373	2.29179e-49	1.72671e-50	49.7628	0.587415	1.50255	1727	sorting nexin-6
BB_Contig_42619	670	1196	1416	664	2.04792e-49	1.54256e-50	49.8118	1.04386	2.06173	287	mdl1
BB_Contig_1352	53692	529	680	154	1.98462e-49	1.49408e-50	49.8256	1.97523	3.93192	1794	af464902_1 repressor protein
BB_Contig_2803	874	1941	1518	1300	1.95306e-49	1.46993e-50	49.8327	0.773184	1.70904	1392	beta- -galactosyltransferase 6
BB_Contig_575	1110	950	732	467	1.90033e-49	1.42948e-50	49.8448	1.2194	2.3285	1514	isoform a
BB_Contig_8216	317	1515	820	930	1.85933e-49	1.39789e-50	49.8545	0.89891	1.86466	2004	ccr4-not transcription complex subunit 1
BB_Contig_15940	109	452	152	97	1.77483e-49	1.33401e-50	49.8748	2.41516	5.33379	743	protein piezo2-like
BB_Contig_2346	131	499	234	132	1.61015e-49	1.20991e-50	49.9172	2.1134	4.32709	537	---NA---
BB_Contig_2718	1489	1052	1091	547	1.54958e-49	1.16377e-50	49.9341	1.13842	2.20139	3349	fat-like cadherin-related tumor suppressor-like protein
BB_Contig_15745	228	527	563	152	1.49804e-49	1.12416e-50	49.9492	1.98863	3.96859	803	plexin a
BB_Contig_3669	814	1066	715	558	1.45185e-49	1.08921e-50	49.9629	1.12877	2.18672	2218	segment polarity protein dishevelled-like protein dvl-3
BB_Contig_2350	5241	6455	6331	5621	1.17059e-49	8.76787e-51	50.0571	0.394486	1.31447	1774	nadh-ubiquinone oxidoreductase fe-s protein 2
BB_Contig_434	1922	1491	1532	908	1.12362e-49	8.41162e-51	50.0751	0.910411	1.87958	1545	eukaryotic translation initiation factor 3 subunit j
BB_Contig_12036	1859	2080	1396	1421	1.04763e-49	7.84059e-51	50.1057	0.744572	1.67548	1569	unc93-like protein mfsd11-like
BB_Contig_9260	3741	4891	12044	4073	1.04042e-49	7.78038e-51	50.109	0.458933	1.37452	1662	inositol-trisphosphate 3-kinase a
BB_Contig_36283	2742	4045	3725	3252	9.73809e-50	7.27444e-51	50.1382	0.509708	1.42376	1246	placental protein 11
BB_Contig_508	1537	2677	2706	1962	9.66272e-50	7.2162e-51	50.1417	0.643187	1.56178	2804	k acetyltransferase 2a
BB_Contig_19664	5601	776	2290	332	8.95047e-50	6.67889e-51	50.1753	1.41977	2.67543	626	cuticle protein
BB_Contig_6071	710	1644	1808	1038	8.90061e-50	6.6399e-51	50.1778	0.858299	1.8129	2941	angiotensin-converting enzyme-like
BB_Contig_8803	803	1092	1121	577	7.32353e-50	5.46192e-51	50.2627	1.11522	2.16629	1484	arrestin domain containing 4
BB_Contig_6245	456	907	763	431	6.58009e-50	4.90482e-51	50.3094	1.26831	2.40879	1836	gamma-glutamyltranspeptidase 1-like
BB_Contig_2681	5550	2954	2284	2216	5.76295e-50	4.29225e-51	50.3673	0.609607	1.52584	1203	calponin transgelin
BB_Contig_35465	4	1270	101	721	5.55638e-50	4.13728e-51	50.3833	1.01165	2.01622	492	isoform cra_a
BB_Contig_16489	289	1412	590	839	5.31159e-50	3.95288e-51	50.4031	0.945893	1.92638	1182	serine threonine-protein kinase wnk
BB_Contig_4324	1178	3161	2329	2408	4.39666e-50	3.26752e-51	50.4858	0.587441	1.50258	3760	serine threonine-protein phosphatase 1 regulatory subunit 10
BB_Contig_4096	418	681	1069	260	3.93087e-50	2.91903e-51	50.5348	1.58404	2.99808	1394	ring finger protein 145
BB_Contig_5859	279	759	719	317	3.14039e-50	2.32825e-51	50.633	1.45451	2.74064	1410	uncharacterized protein kiaa0240
BB_Contig_7900	26	724	45	291	3.0448e-50	2.25677e-51	50.6465	1.50987	2.84784	292	lysosomal alpha-mannosidase
BB_Contig_6197	323	628	380	221	2.94803e-50	2.18445e-51	50.6607	1.70161	3.25265	1708	wd repeat and fyve domain-containing protein 3
BB_Contig_11582	5564	27696	14086	27894	2.71622e-50	2.01159e-51	50.6965	0.184618	1.13652	7582	large proline-rich protein bat2
BB_Contig_274	1327	846	888	382	2.54722e-50	1.88439e-51	50.7248	1.34198	2.53499	1649	blood vessel epicardial substance
BB_Contig_26743	2513	4003	3109	3204	2.50254e-50	1.85083e-51	50.7326	0.516103	1.43009	3803	actin binding
BB_Contig_9263	942	1361	1521	794	2.44975e-50	1.8113e-51	50.742	0.972351	1.96204	2110	major facilitator superfamily domain-containing protein 1
BB_Contig_2468	652	1262	807	712	2.40323e-50	1.77593e-51	50.7506	1.02066	2.02884	1323	hypothetical protein EAI_00441 [Harpegnathos saltator]
BB_Contig_683	2966	1056	1290	545	2.11365e-50	1.56067e-51	50.8067	1.14918	2.21787	2803	isoform a
BB_Contig_225	754	2248	1640	1565	2.06302e-50	1.52287e-51	50.8173	0.717375	1.64419	2114	ubiquitin conjugating enzyme 7 interacting protein
BB_Contig_7910	138	583	525	188	2.04932e-50	1.51234e-51	50.8203	1.82766	3.5496	1427	inositol -trisphosphate receptor
BB_Contig_50448	5474	2882	5232	2144	1.92414e-50	1.4192e-51	50.848	0.621661	1.53865	446	---NA---
BB_Contig_1466	318	907	375	428	1.87877e-50	1.38536e-51	50.8584	1.27839	2.42568	780	PREDICTED: similar to tep3 [Nasonia vitripennis]
BB_Contig_11791	187	817	476	359	1.62272e-50	1.19557e-51	50.9224	1.38125	2.60494	892	fk506 binding protein 36kda
BB_Contig_2798	816	1097	1833	577	1.61558e-50	1.18999e-51	50.9245	1.12182	2.17621	1897	ceramide glucosyltransferase
BB_Contig_16287	864	1989	2506	1333	1.56415e-50	1.15147e-51	50.9387	0.772262	1.70795	1043	PREDICTED: hypothetical protein LOC100162227 [Acyrthosiphon pisum]
BB_Contig_8615	385	981	1182	485	1.52855e-50	1.12496e-51	50.9489	1.21116	2.31524	2392	myotubularin related protein 14
BB_Contig_452	1121	1538	1372	941	1.29888e-50	9.54632e-52	51.0202	0.903684	1.87084	2329	docking protein 2
BB_Contig_2633	503	1498	2564	907	1.2643e-50	9.28706e-52	51.0321	0.918758	1.89049	776	---NA---
BB_Contig_371	5591	3517	4474	2737	1.25149e-50	9.19047e-52	51.0367	0.556645	1.47084	1606	aldehyde dehydrogenase
BB_Contig_14972	78	2828	276	2092	1.24272e-50	9.12354e-52	51.0398	0.629795	1.54734	714	lipase 1
BB_Contig_16561	194	589	341	191	1.0808e-50	7.93264e-52	51.1006	1.81959	3.52981	926	subfamily member 13
BB_Contig_3758	813	7077	3420	6225	9.36367e-51	6.86504e-52	51.1634	0.379959	1.30131	2172	glutamate cysteine ligase
BB_Contig_13912	931	1125	1116	598	9.35088e-51	6.85378e-52	51.1641	1.1066	2.15338	973	glutathione s-transferase
BB_Contig_6083	2402	4299	3358	3483	9.05323e-51	6.6338e-52	51.1782	0.498566	1.41281	3961	protein diaphanous
BB_Contig_3799	1070	1279	887	723	8.51339e-51	6.23652e-52	51.2051	1.01784	2.02489	2570	proprotein convertase subtilisin kexin type furin
BB_Contig_10525	2612	6946	5694	6092	7.64888e-51	5.60015e-52	51.2518	0.384162	1.3051	2491	nucleolar and coiled-body phosphoprotein 1
BB_Contig_4800	3852	3858	3801	3058	6.79306e-51	4.9722e-52	51.3035	0.53016	1.44409	3314	multiple epidermal growth factor-like domains 10
BB_Contig_2917	10497	10006	7064	9198	6.46118e-51	4.72668e-52	51.3254	0.316369	1.24519	911	60s ribosomal protein l7
BB_Contig_1442	173	930	245	443	5.92754e-51	4.33511e-52	51.363	1.26482	2.40297	614	perq amino acid-rich with gyf domain-containing protein 2
BB_Contig_36322	1145	528	151	146	5.42405e-51	3.9647e-52	51.4018	2.04946	4.13952	569	#N/A
BB_Contig_2107	489	1010	1679	505	5.07409e-51	3.70686e-52	51.431	1.1949	2.28928	1030	molybdenum cofactor sulfurase
BB_Contig_3730	1197	125628	35805	135485	4.47006e-51	3.2611e-52	51.4866	0.0859202	1.06136	1637	---NA---
BB_Contig_43864	4	564	55	171	3.70094e-51	2.69777e-52	51.569	1.91659	3.77531	432	---NA---
BB_Contig_2425	7771	5932	6574	5075	3.29911e-51	2.40353e-52	51.6192	0.420006	1.33793	1912	chaperonin containing subunit 6a (zeta 1)
BB_Contig_7439	300	650	427	232	2.7384e-51	1.99338e-52	51.7004	1.68121	3.20697	1168	---NA---
BB_Contig_8792	435	808	1145	348	2.46361e-51	1.79286e-52	51.7465	1.41016	2.65767	2221	protein disabled
BB_Contig_369	2176	1300	1625	736	1.91261e-51	1.39149e-52	51.8565	1.01563	2.02178	2345	rolling pebbles
BB_Contig_11594	66	463	328	95	1.89877e-51	1.38104e-52	51.8598	2.47991	5.57862	979	PREDICTED: hypothetical protein LOC100165697 [Acyrthosiphon pisum]
BB_Contig_12565	699	2533	1669	1813	1.87643e-51	1.36441e-52	51.8651	0.677363	1.59921	1282	---NA---
BB_Contig_12134	1093	2612	1869	1885	1.85071e-51	1.34534e-52	51.8712	0.665486	1.5861	1977	mitochondrial carrier protein
BB_Contig_5081	223	440	216	74	1.83204e-51	1.3314e-52	51.8757	2.7668	6.80597	934	cellulosome anchoring protein cohesin region
BB_Contig_48951	22538	1920	3085	1264	1.64223e-51	1.19247e-52	51.9236	0.798005	1.7387	1290	cuticular protein analogous to peritrophins 3-d2
BB_Contig_35151	4424	2491	4618	1774	1.55072e-51	1.12571e-52	51.9486	0.684614	1.60727	972	calponin transgelin
BB_Contig_14269	1042	1672	2242	1048	1.32013e-51	9.57525e-53	52.0188	0.868831	1.82618	2490	cwf19-like protein 1
BB_Contig_7413	84	459	86	90	9.83367e-52	7.12473e-53	52.1472	2.54539	5.83767	648	#N/A
BB_Contig_18727	2033	2353	2717	1647	9.22647e-52	6.68295e-53	52.175	0.709556	1.6353	3435	structural maintenance of chromosomes protein 1a
BB_Contig_9530	530	1748	1265	1112	8.57332e-52	6.20642e-53	52.2072	0.847444	1.79931	2909	ring finger-containing
BB_Contig_7001	239	1189	639	643	8.07464e-52	5.84379e-53	52.2333	1.08175	2.11661	1447	nedd4-binding protein 2-like 2-like
BB_Contig_438	366	1341	1702	767	7.21402e-52	5.21949e-53	52.2824	1.00091	2.00126	1602	sodium potassium calcium exchanger 5
BB_Contig_2608	2386	2568	3884	1840	5.94813e-52	4.30121e-53	52.3664	0.675835	1.59752	4994	helicase arip4
BB_Contig_2741	1254	1203	1448	653	4.95205e-52	3.57695e-53	52.4465	1.07638	2.10873	1187	sodium potassium-dependent atpase beta-2 subunit
BB_Contig_12566	1683	2723	2834	1980	4.04044e-52	2.91604e-53	52.5352	0.654592	1.57417	1369	acyl- delta desaturase
BB_Contig_9031	1809	3012	1960	2245	2.84138e-52	2.04553e-53	52.6892	0.618902	1.53571	2165	phosphatidate cytidylyltransferase
BB_Contig_3437	103	844	350	370	2.54402e-52	1.83044e-53	52.7374	1.38461	2.61102	671	protein
BB_Contig_26347	1067	1732	1460	1094	2.47442e-52	1.77937e-53	52.7497	0.857721	1.81217	1217	hypothetical conserved protein
BB_Contig_11646	363	776	602	319	2.37788e-52	1.70946e-53	52.7671	1.4774	2.78446	1485	---NA---
BB_Contig_9388	3517	3890	5438	3070	2.21019e-52	1.58847e-53	52.799	0.536427	1.45038	2169	protein phosphatase 2c
BB_Contig_513	2017	1048	593	527	2.18508e-52	1.56954e-53	52.8042	1.18666	2.27625	2577	calcium calmodulin-dependent -cyclic nucleotide phosphodiesterase
BB_Contig_3008	7243	3704	8176	2893	2.13669e-52	1.53393e-53	52.8142	0.551413	1.46552	629	muscular protein 20
BB_Contig_28354	2296	4644	5046	3794	1.93278e-52	1.38715e-53	52.8579	0.486544	1.40108	2034	succinyl- synthetase small
BB_Contig_2122	503	694	636	258	1.59736e-52	1.14546e-53	52.941	1.62246	3.079	2036	tyrosine-protein phosphatase lar
BB_Contig_16688	4117	1742	2457	1101	1.53234e-52	1.09822e-53	52.9593	0.856825	1.81105	1470	beta tubulin
BB_Contig_540	2112	1671	1327	1040	1.51687e-52	1.08683e-53	52.9638	0.879023	1.83913	1835	glycogen phosphorylase
BB_Contig_28803	0	1623	679	999	1.50988e-52	1.08151e-53	52.966	0.895002	1.85961	696	esterase fe4
BB_Contig_5412	327	515	268	129	1.37974e-52	9.87188e-54	53.0056	2.1921	4.56969	1025	ace-paralogous acetylcholinesterase
BB_Contig_2110	251	477	266	100	1.36209e-52	9.74013e-54	53.0114	2.44888	5.45994	912	---NA---
BB_Contig_9391	2128	3287	2019	2496	9.45508e-53	6.75553e-54	53.1703	0.592049	1.50739	2379	isoform b
BB_Contig_14623	2981	4615	11012	3761	8.42908e-53	6.01738e-54	53.2206	0.49011	1.40455	1449	isoform i
BB_Contig_10505	3787	4513	4041	3662	7.87341e-53	5.61912e-54	53.2503	0.49635	1.41064	4786	tata-binding protein-associated factor 172
BB_Contig_3793	2332	2344	2388	1629	7.85511e-53	5.60448e-54	53.2515	0.719881	1.64705	2571	rna-binding protein 35a
BB_Contig_21734	798	1064	561	537	7.77886e-53	5.54852e-54	53.2558	1.1814	2.26797	708	small heat shock protein
BB_Contig_28365	14603	1653	3350	1022	6.81186e-53	4.85604e-54	53.3137	0.888587	1.85136	1315	cuticular protein analogous to peritrophins 3-d2
BB_Contig_13020	2179	2408	4077	1686	6.78834e-53	4.83791e-54	53.3153	0.709126	1.63481	1523	g protein pathway suppressor 2
BB_Contig_751	1369	1002	1097	488	6.62164e-53	4.71778e-54	53.3263	1.23282	2.35027	2966	isoform d
BB_Contig_35271	6	800	93	334	6.48982e-53	4.62256e-54	53.3351	1.45505	2.74166	484	---NA---
BB_Contig_2075	1427	3460	3645	2656	5.93176e-53	4.22387e-54	53.3743	0.576412	1.49114	4184	cyclin g associated kinase
BB_Contig_7932	137	661	492	232	5.61931e-53	3.998e-54	53.3982	1.70542	3.26124	1433	ubiquitin carboxyl-terminal hydrolase 46
BB_Contig_2222	488	704	572	263	5.37048e-53	3.81881e-54	53.4181	1.61541	3.06398	1069	leucine-rich repeat neuronal protein 2
BB_Contig_285	1492	1965	1879	1291	5.17701e-53	3.6802e-54	53.4341	0.800936	1.74223	1582	nonsense-mediated mrna decay protein
BB_Contig_8503	349	681	1762	246	4.56613e-53	3.24502e-54	53.4888	1.66389	3.1687	1532	distal antenna
BB_Contig_2428	643	1369	925	782	4.41019e-53	3.13331e-54	53.504	1.00278	2.00385	1233	fact complex subunit spt16
BB_Contig_1292	4192	10006	7231	9152	4.32749e-53	3.07369e-54	53.5123	0.323602	1.25145	4658	exportin crm1 homolog
BB_Contig_19423	2302	1843	1482	1184	4.32742e-53	3.07277e-54	53.5125	0.833282	1.78173	712	---NA---
BB_Contig_27526	16	824	234	351	4.2946e-53	3.0486e-54	53.5159	1.42607	2.68713	883	heavy chain 2
BB_Contig_322	1071	2349	1969	1631	4.21274e-53	2.98965e-54	53.5244	0.721185	1.64854	2081	pyruvate dehydrogenase
BB_Contig_11211	184	814	471	343	3.38054e-53	2.39499e-54	53.6207	1.44172	2.71644	1267	---NA---
BB_Contig_550	6460	9980	11734	9123	3.32948e-53	2.35814e-54	53.6274	0.324427	1.25217	3359	rna binding motif protein 25
BB_Contig_6352	702	1571	1544	950	3.28513e-53	2.32608e-54	53.6334	0.920579	1.89287	2474	ring finger protein 38
BB_Contig_234	1033	2800	2239	2038	2.28937e-53	1.61963e-54	53.7906	0.653168	1.57262	2264	ring finger protein 103
BB_Contig_1866	509	968	498	459	2.23445e-53	1.58034e-54	53.8013	1.27141	2.41397	1802	stromal interaction molecule-like protein
BB_Contig_277	751	541	454	144	2.04748e-53	1.44728e-54	53.8394	2.10446	4.30035	2217	glutamate-gated chloride channel
BB_Contig_9265	431	1701	1131	1059	1.99095e-53	1.40692e-54	53.8517	0.878576	1.83856	2723	xenotropic and polytropic murine leukemia virus receptor xpr1
BB_Contig_17680	7551	509	439	120	1.6434e-53	1.16033e-54	53.9354	2.27953	4.85519	458	---NA---
BB_Contig_1185	787	1027	1251	504	1.59322e-53	1.12394e-54	53.9493	1.22184	2.33243	1323	calcium release-activated calcium channel protein 1
BB_Contig_13627	136	858	665	374	1.38715e-53	9.78014e-55	54.0097	1.39283	2.62594	1694	synaptic vesicle protein
BB_Contig_668	2351	5690	7982	4797	1.00847e-53	7.10412e-55	54.1485	0.441191	1.35773	2171	amp dependent coa ligase
BB_Contig_1807	47567	54895	56175	57243	9.88275e-54	6.95991e-55	54.1574	0.134471	1.09769	655	---NA---
BB_Contig_1338	1922	2902	2259	2128	9.84492e-54	6.93129e-55	54.1592	0.642445	1.56097	2635	lateral signaling target protein 2 homolog
BB_Contig_2240	769	1012	774	491	9.33728e-54	6.57201e-55	54.1823	1.23831	2.35922	2713	laminin subunit gamma-3
BB_Contig_2779	2024	2647	1580	1894	8.71487e-54	6.13218e-55	54.2124	0.677817	1.59972	1992	vacuolar atp synthase subunit s1
BB_Contig_43	953	1537	1817	917	8.16289e-54	5.74051e-55	54.241	0.940019	1.91855	1648	transforming growth beta receptor i
BB_Contig_4436	193	518	284	125	7.34487e-54	5.16376e-55	54.287	2.24592	4.74339	770	ace-paralogous acetylcholinesterase
BB_Contig_15218	1052	2657	2212	1902	6.71502e-54	4.71961e-55	54.3261	0.677176	1.59901	2292	choline ethanolamine kinase
BB_Contig_5480	351	561	512	156	6.22834e-54	4.37629e-55	54.3589	2.04135	4.11631	1679	adenylate cyclase
BB_Contig_17472	1670	2116	3253	1416	6.0551e-54	4.25335e-55	54.3713	0.774414	1.71049	490	---NA---
BB_Contig_1397	25122	536	2441	25	5.44054e-54	3.81838e-55	54.4181	4.61713	24.5411	3374	isoform a
BB_Contig_686	8563	774	320	309	4.52346e-54	3.17111e-55	54.4988	1.51962	2.86716	2171	isoform a
BB_Contig_19799	3038	1194	1375	633	4.39534e-54	3.08041e-55	54.5114	1.11042	2.15909	413	ribosomal protein l35
BB_Contig_12722	15363	7805	10572	6897	4.17078e-54	2.9222e-55	54.5343	0.373325	1.29533	2281	transketolase-like protein 2
BB_Contig_8954	640	2726	1671	1962	3.40171e-54	2.38199e-55	54.6231	0.669356	1.59036	2161	sphingosine kinase b
BB_Contig_8608	2329	3604	4334	2777	3.26843e-54	2.28735e-55	54.6407	0.570967	1.48552	2277	peptidyl-prolyl cis-trans isomerase g
BB_Contig_7343	840	1091	832	550	2.9317e-54	2.04993e-55	54.6883	1.18304	2.27055	1501	PREDICTED: CD2-associated protein-like [Acyrthosiphon pisum]
BB_Contig_18930	13810	13583	13983	12817	2.78587e-54	1.94684e-55	54.7107	0.278639	1.21305	1110	atp synthase lipid-binding mitochondrial precursor
BB_Contig_29059	735	887	1900	392	2.48443e-54	1.73569e-55	54.7605	1.37298	2.59004	330	ensangg00000015204 protein
BB_Contig_14248	1347	1333	1650	744	2.35711e-54	1.64579e-55	54.7836	1.0362	2.05082	2031	daughterless
BB_Contig_1736	318	724	749	271	2.30392e-54	1.60773e-55	54.7938	1.61259	3.05801	2045	dual specificity protein phosphatase cdc14a
BB_Contig_14168	539	874	1110	382	2.28613e-54	1.59486e-55	54.7973	1.38896	2.61889	1854	septin 7
BB_Contig_37893	1988	2185	5118	1473	2.05573e-54	1.4333e-55	54.8437	0.763771	1.69792	346	heat shock protein 70
BB_Contig_10235	967	3002	1920	2213	2.00065e-54	1.39449e-55	54.8556	0.634816	1.55274	2357	ganglioside induced differentiation associated protein
BB_Contig_17446	233	686	850	243	1.80752e-54	1.25915e-55	54.8999	1.69215	3.23137	1120	gualynate kinase-1
BB_Contig_2452	257	639	472	209	1.58031e-54	1.09897e-55	54.959	1.80721	3.49964	1187	g-protein coupled receptor mth2
BB_Contig_7442	78	455	227	62	1.5622e-54	1.08606e-55	54.9641	3.07042	8.40019	821	-like protein subfamily c member 13
BB_Contig_130	2811	3217	2904	2411	1.54559e-54	1.07421e-55	54.9689	0.61098	1.5273	2026	succinyl- synthetase small
BB_Contig_9429	1495	3154	2883	2352	1.39525e-54	9.69438e-56	55.0135	0.61819	1.53495	2956	isoleucyl-trna mitochondrial-like
BB_Contig_123	1399	1472	1052	857	1.283e-54	8.91187e-56	55.05	0.975306	1.96606	2327	myosin heavy chain
BB_Contig_14220	2031	1728	1303	1073	1.2444e-54	8.63625e-56	55.0637	0.882348	1.84337	1935	rab gdp gtp exchange
BB_Contig_10741	3583	5067	4631	4173	1.01942e-54	7.07081e-56	55.1505	0.474942	1.38986	4467	microtubule-associated protein
BB_Contig_26327	809	826	322	344	9.00564e-55	6.24457e-56	55.2045	1.45863	2.74847	418	conserved hypothetical protein [Culex quinquefasciatus]
BB_Contig_2287	854	2254	1271	1531	8.73937e-55	6.05819e-56	55.2177	0.752908	1.68519	2548	oxysterol binding protein
BB_Contig_36914	299	539	311	136	8.70124e-55	6.03001e-56	55.2197	2.18157	4.53648	135	---NA---
BB_Contig_3507	2783	3767	4653	2924	8.54354e-55	5.91901e-56	55.2278	0.560368	1.47465	2186	alpha- -mannosyltransferase alg9
BB_Contig_22820	2770	1684	2832	1034	7.91242e-55	5.477e-56	55.2615	0.898551	1.86419	485	epididymal secretory protein e1
BB_Contig_8836	2544	10055	9965	9166	7.89168e-55	5.46106e-56	55.2627	0.328444	1.25566	2442	myosin i
BB_Contig_15697	1017	1034	509	502	7.61605e-55	5.26879e-56	55.2783	1.23737	2.35769	630	---NA---
BB_Contig_838	297	1070	642	530	7.28343e-55	5.03576e-56	55.2979	1.20844	2.31088	1540	PREDICTED: similar to conserved hypothetical protein [Tribolium castaneum]
BB_Contig_2282	359	766	454	299	6.50445e-55	4.49456e-56	55.3473	1.55209	2.93242	1664	protein tyrosine phosphatse
BB_Contig_8382	1271	2562	1890	1806	6.43551e-55	4.44434e-56	55.3522	0.699368	1.62379	1999	cell cycle control protein
BB_Contig_15032	111	580	119	165	6.31606e-55	4.36058e-56	55.3605	2.00848	4.02359	697	hemolectin cg7002-pa
BB_Contig_17504	18059	17769	15922	17179	6.06299e-55	4.18464e-56	55.3783	0.243612	1.18395	799	nucleoside diphosphate kinase
BB_Contig_43939	1	494	13	100	4.57854e-55	3.15549e-56	55.5009	2.49941	5.65453	164	apolipoprotein li-ii precursor
BB_Contig_4806	4579	1083	789	539	4.51264e-55	3.10917e-56	55.5074	1.20157	2.2999	4032	cg10936 cg10936-pa
BB_Contig_5523	1439	1105	944	556	4.00926e-55	2.75912e-56	55.5592	1.18578	2.27487	2365	isoform c
BB_Contig_9160	1698	4428	4886	3549	3.42304e-55	2.35089e-56	55.6288	0.514138	1.42814	1984	probable serine carboxypeptidase cpvl
BB_Contig_1117	703	1839	1514	1163	2.54546e-55	1.7446e-56	55.7583	0.855966	1.80997	2922	neutral sphingomyelinase (n-smase) activation associated factor
BB_Contig_13180	461	1846	1501	1169	2.52088e-55	1.72724e-56	55.7626	0.854023	1.80753	1484	isoform b
BB_Contig_2615	2944	3538	2749	2702	2.45648e-55	1.68213e-56	55.7741	0.583802	1.49879	1017	death-associated protein
BB_Contig_16178	254	743	484	280	2.28048e-55	1.56116e-56	55.8066	1.60283	3.03739	941	e1a binding protein p400
BB_Contig_26954	17	488	186	93	2.21829e-55	1.51814e-56	55.8187	2.58647	6.00629	493	---NA---
BB_Contig_28217	950	787	668	312	2.08852e-55	1.42891e-56	55.845	1.52971	2.88728	1325	fasciclin isoform c
BB_Contig_11904	310	2431	2388	1683	1.8501e-55	1.26467e-56	55.898	0.72541	1.65337	1031	GK20626 [Drosophila willistoni]
BB_Contig_9414	2151	3927	4689	3067	1.66679e-55	1.13904e-56	55.9435	0.551495	1.4656	3139	inositol polyphosphate 5-phosphatase ocrl-1
BB_Contig_42472	3567	5652	9235	4732	1.44173e-55	9.84366e-57	56.0068	0.451207	1.36718	1681	d-3-phosphoglycerate dehydrogenase
BB_Contig_3451	766	813	812	330	1.21044e-55	8.25235e-57	56.0834	1.49568	2.81998	1912	probable g-protein coupled receptor mth-like 1-like
BB_Contig_12231	294	1683	551	1027	1.16483e-55	7.93439e-57	56.1005	0.907494	1.87578	1193	neutral alpha-glucosidase ab
BB_Contig_9020	513	1062	1163	519	1.07047e-55	7.28301e-57	56.1377	1.22787	2.34221	2046	mau2 chromatid cohesion factor homolog
BB_Contig_16524	1946	858	1110	363	9.91907e-56	6.74653e-57	56.1709	1.4359	2.70552	1452	glial cell differentiation regulator-like
BB_Contig_3771	3550	3572	3337	2729	9.10621e-56	6.19183e-57	56.2082	0.583255	1.49823	2863	wd-repeat protein
BB_Contig_3607	2549	2700	3208	1921	5.75332e-56	3.90161e-57	56.4088	0.685997	1.60881	1916	pdz domain-containing
BB_Contig_8960	3443	3541	3402	2697	5.01789e-56	3.40087e-57	56.4684	0.587697	1.50285	2120	maltase 1
BB_Contig_16156	2162	4515	3743	3621	4.41494e-56	2.99133e-57	56.5241	0.513233	1.42725	1165	dhdps-like protein
BB_Contig_8824	2597	3915	3843	3048	3.854e-56	2.60895e-57	56.5835	0.556045	1.47023	3167	sodium-coupled neutral amino acid transporter 10
BB_Contig_14197	754	1411	1908	796	3.50622e-56	2.37e-57	56.6253	1.02077	2.02901	2508	de-etiolated homolog 1
BB_Contig_9	1891	3723	6305	2866	3.37259e-56	2.27764e-57	56.6425	0.572322	1.48692	3851	axin-related protein
BB_Contig_16686	480	1346	1780	742	2.63682e-56	1.77969e-57	56.7497	1.05408	2.0764	1394	septin isoform a
BB_Contig_8618	1474	3342	4493	2508	2.60337e-56	1.75659e-57	56.7553	0.60907	1.52528	2864	sarcomere length isoform d
BB_Contig_2715	1219	672	519	224	2.2027e-56	1.48536e-57	56.8282	1.77986	3.43392	1683	ken and barbie
BB_Contig_4084	194	647	509	206	2.0684e-56	1.39438e-57	56.8556	1.84602	3.59506	1093	---NA---
BB_Contig_10045	4515	6829	7114	5881	2.06141e-56	1.38925e-57	56.8572	0.410508	1.32915	1609	visgun cg16707-pc
BB_Contig_23682	1062	1799	1394	1120	1.89639e-56	1.27766e-57	56.8936	0.878592	1.83858	321	translationally controlled tumor protein
BB_Contig_3868	961	1211	1080	632	1.74543e-56	1.1756e-57	56.9297	1.1331	2.19329	1911	pro-phenol oxidase subunit 2
BB_Contig_9149	3073	8646	5631	7700	1.4581e-56	9.81782e-58	57.008	0.36207	1.28527	3089	transmembrane gtpase marf
BB_Contig_640	1703	3642	2318	2785	1.27788e-56	8.59666e-58	57.0657	0.581949	1.49687	3612	isoform d
BB_Contig_9478	1461	2582	2951	1808	1.26228e-56	8.48669e-58	57.0713	0.70899	1.63466	2531	a chain protein tyrosine phosphatase 1b with sulfamic acid inhibitors
BB_Contig_48887	1007	1070	1248	520	1.26167e-56	8.48e-58	57.0716	1.23592	2.35532	683	#N/A
BB_Contig_39511	4	674	530	224	1.0826e-56	7.26773e-58	57.1386	1.78415	3.44414	194	---NA---
BB_Contig_18585	35012	32379	35419	32683	1.04994e-56	7.04638e-58	57.152	0.181413	1.13399	571	hypothetical protein [Thermobia domestica]
BB_Contig_8575	1453	2363	1549	1611	1.04228e-56	6.99289e-58	57.1553	0.747558	1.67895	1624	pantothenate kinase
BB_Contig_9612	2677	3250	2554	2418	9.82574e-57	6.59034e-58	57.1811	0.621521	1.5385	2813	monocarboxylate transporter
BB_Contig_451	2243	1922	1865	1223	8.25786e-57	5.53541e-58	57.2568	0.847079	1.79886	4816	cd109 antigen
BB_Contig_24001	756	802	635	316	7.67297e-57	5.14027e-58	57.289	1.53857	2.90507	515	phosphatidylinositol-binding clathrin assembly protein
BB_Contig_14083	3791	7970	8895	7013	6.8142e-57	4.56085e-58	57.341	0.379443	1.30084	2368	atp-dependent transporter
BB_Contig_9035	788	835	719	340	6.60721e-57	4.41966e-58	57.3546	1.49114	2.8111	1614	synaptic ras gtpase activating syngap
BB_Contig_4353	805	1531	1127	890	5.80688e-57	3.88198e-58	57.4109	0.977492	1.96904	2127	juxtaposed with another zinc finger protein 1
BB_Contig_1165	463	725	201	259	4.82059e-57	3.22069e-58	57.4921	1.67992	3.20411	947	---NA---
BB_Contig_9562	1361	2610	3294	1829	4.43786e-57	2.96321e-58	57.5282	0.70789	1.63341	3930	death-inducer obliterator 1
BB_Contig_4802	2372	3882	3046	3005	3.89694e-57	2.60047e-58	57.5849	0.56433	1.4787	2381	tropomodulin
BB_Contig_489	4472	12373	8243	11494	2.93598e-57	1.95626e-58	57.7086	0.30121	1.23218	3439	protein extra bases
BB_Contig_133	1317	878	1310	370	2.70033e-57	1.7987e-58	57.745	1.44159	2.7162	2181	arylsulfatase b
BB_Contig_21659	1183	2220	1742	1479	2.55415e-57	1.70031e-58	57.7695	0.780833	1.71812	1600	lola protein isoform a
BB_Contig_4826	2503	3749	7656	2877	2.29813e-57	1.52803e-58	57.8159	0.576836	1.49157	3295	protein spire-like
BB_Contig_6889	734	2500	1252	1727	2.02853e-57	1.34795e-58	57.8703	0.728555	1.65698	2214	pantothenate kinase 4
BB_Contig_33786	3281	7898	6793	6931	1.91287e-57	1.27033e-58	57.8961	0.383319	1.30434	2356	protein tyrosine phosphatase prl
BB_Contig_353	1102	1185	1512	605	1.51258e-57	1.00328e-58	57.9986	1.16478	2.24198	2153	interferon regulatory factor 2-binding protein 2-a
BB_Contig_2679	524	709	323	245	1.42624e-57	9.45729e-59	58.0242	1.7279	3.31245	1828	isoform d
BB_Contig_80	888	631	901	189	1.28107e-57	8.49213e-59	58.071	1.93415	3.82153	1437	single stranded dna binding protein
BB_Contig_8565	1483	1752	1645	1071	1.20865e-57	8.00718e-59	58.0965	0.90494	1.87247	2368	eukaryotic translation elongation factor 1 gamma
BB_Contig_3784	2266	2170	2660	1432	1.11854e-57	7.40346e-59	58.1306	0.794559	1.73455	5901	glutamate ionotropic kainate 2
BB_Contig_28512	1400	4454	6370	3542	1.10246e-57	7.29483e-59	58.137	0.525433	1.43937	474	---NA---
BB_Contig_4782	1294	1735	2668	1056	1.00983e-57	6.67991e-59	58.1752	0.911221	1.88064	2955	protein arginine n-methyltransferase
BB_Contig_9619	1415	2580	2308	1796	1.00526e-57	6.64766e-59	58.1773	0.717479	1.64431	1409	glutathione peroxidase
BB_Contig_8508	1068	2443	2775	1673	9.34171e-58	6.17379e-59	58.2094	0.741112	1.67146	2189	amino acids transporter
BB_Contig_8810	738	1561	1095	908	5.60409e-58	3.69578e-59	58.4323	0.976602	1.96782	1657	serine protease snake
BB_Contig_3076	232	611	209	173	5.52911e-58	3.64412e-59	58.4384	2.0153	4.04263	1289	isoform c
BB_Contig_36956	2932	1304	3525	697	4.74979e-58	3.12953e-59	58.5045	1.09861	2.14148	401	myosin heavy nonmuscle or smooth muscle
BB_Contig_5990	290	489	129	73	4.3694e-58	2.87802e-59	58.5409	2.93876	7.66753	800	glucose dehydrogenase
BB_Contig_1872	144	630	248	186	4.10257e-58	2.70145e-59	58.5684	1.95494	3.87701	837	cysteine desulfurase
BB_Contig_4779	3415	20648	12151	20122	3.845e-58	2.53029e-59	58.5968	0.232124	1.17456	3589	spermatogenesis-associated protein 20
BB_Contig_17786	2145	3880	4201	2991	3.59167e-58	2.36287e-59	58.6266	0.570324	1.48486	1779	proton-coupled amino acid transporter 4
BB_Contig_43315	5	785	77	297	3.37579e-58	2.21949e-59	58.6537	1.59712	3.0254	367	isoform cra_a
BB_Contig_3679	2039	2528	3159	1745	3.36694e-58	2.21299e-59	58.655	0.729665	1.65825	1921	sorting nexin-
BB_Contig_43047	0	523	169	106	3.23594e-58	2.12624e-59	58.6724	2.49764	5.64762	185	---NA---
BB_Contig_28425	92	2664	7814	1867	3.18953e-58	2.0951e-59	58.6788	0.707767	1.63327	507	---NA---
BB_Contig_3798	995	2286	1727	1529	2.76112e-58	1.81203e-59	58.7418	0.775132	1.71135	2802	mixed lineage protein kinase
BB_Contig_13641	657	1390	2091	765	2.61023e-58	1.71248e-59	58.7664	1.05645	2.07981	936	cdc42 small effector 2-like protein
BB_Contig_10347	2040	2317	2330	1556	2.48128e-58	1.62738e-59	58.7885	0.769311	1.70446	3074	tyrosine-protein kinase src64b
BB_Contig_1525	344	1037	889	485	2.4539e-58	1.60894e-59	58.7935	1.29125	2.44741	1962	open rectifier k
BB_Contig_5773	288	900	505	381	2.30236e-58	1.50865e-59	58.8214	1.43503	2.70388	1402	lipase 3
BB_Contig_538	3264	1366	3427	745	2.1841e-58	1.43072e-59	58.8444	1.06954	2.09876	2769	frizzled homolog 7b
BB_Contig_5236	210	678	415	219	2.17621e-58	1.42512e-59	58.8461	1.82525	3.54368	1290	integral membrane protein gpr155
BB_Contig_6523	353	586	212	153	2.11072e-58	1.38181e-59	58.8596	2.13226	4.38405	1248	hypothetical protein TcasGA2_TC011220 [Tribolium castaneum]
BB_Contig_49100	54	689	194	226	1.41572e-58	9.25112e-60	59.0338	1.80308	3.48964	741	#N/A
BB_Contig_11223	613	993	647	450	1.38602e-58	9.05427e-60	59.0431	1.33676	2.52584	818	camp-responsive element-binding 2
BB_Contig_3748	2422	11682	5697	10753	1.30395e-58	8.51292e-60	59.0699	0.314443	1.24353	1854	protein kinase shaggy
BB_Contig_6633	550	1034	667	481	1.19679e-58	7.80853e-60	59.1074	1.29902	2.46062	1380	serine protease
BB_Contig_11137	2686	18344	14808	17680	1.16134e-58	7.57253e-60	59.1208	0.248085	1.18763	4472	pyruvate mitochondrial
BB_Contig_28263	812	948	886	415	9.30647e-59	6.06457e-60	59.2172	1.38667	2.61475	1198	protein takeout-like
BB_Contig_12655	1069	1097	1769	529	9.16637e-59	5.97143e-60	59.2239	1.24712	2.37367	1323	ph-interacting protein
BB_Contig_8613	386	1317	795	703	9.01567e-59	5.87144e-60	59.2313	1.10055	2.14437	1906	isoform a
BB_Contig_2303	1840	763	445	278	7.83326e-59	5.09511e-60	59.2928	1.65149	3.14159	729	cklf-like marvel transmembrane domain-containing protein 4
BB_Contig_10374	1155	894	1799	374	7.30183e-59	4.74651e-60	59.3236	1.45213	2.73612	2894	groucho protein
BB_Contig_9725	340	1531	821	877	7.07214e-59	4.59579e-60	59.3376	0.998721	1.99823	1779	protein fam117b-like
BB_Contig_5784	2092	2114	2408	1373	6.78953e-59	4.40941e-60	59.3556	0.817539	1.7624	3509	uncharacterized protein kiaa1688
BB_Contig_8497	425	830	641	326	5.30845e-59	3.43794e-60	59.4637	1.54313	2.91427	2158	histone demethylase jarid1a
BB_Contig_435	2555	1992	2938	1265	3.62893e-59	2.34877e-60	59.6292	0.849976	1.80247	2874	autophagy-related protein 9a
BB_Contig_1366	1778	1774	1407	1078	3.10425e-59	2.00668e-60	59.6975	0.913544	1.88367	2709	isoform b
BB_Contig_1405	9555	14777	11305	13934	2.32749e-59	1.50363e-60	59.8229	0.279639	1.21389	2803	integral membrane protein 2c
BB_Contig_9618	422	1104	782	531	2.22429e-59	1.43606e-60	59.8428	1.25085	2.37982	1631	growth inhibition and differentiation-related protein 88-like protein
BB_Contig_9704	2803	4476	6092	3541	1.95444e-59	1.26106e-60	59.8993	0.532948	1.44688	1941	atp-dependent rna helicase dbp9
BB_Contig_16451	392	958	505	419	1.93584e-59	1.24867e-60	59.9036	1.38797	2.6171	1024	rac serine threonine kinase
BB_Contig_5715	838	1701	2176	1014	1.44126e-59	9.28495e-61	60.0322	0.941221	1.92015	2994	isoform b
BB_Contig_9264	1414	2497	2104	1705	1.43442e-59	9.23796e-61	60.0344	0.745319	1.67635	3585	rho-associated protein kinase 2
BB_Contig_1044	309	559	332	127	1.30002e-59	8.3646e-61	60.0776	2.33292	5.03822	1134	kinesin motor
BB_Contig_36343	68	554	249	123	1.21717e-59	7.82904e-61	60.1063	2.36612	5.15554	976	PREDICTED: similar to BMKETTIN [Tribolium castaneum]
BB_Contig_26915	855	3696	4322	2801	1.09275e-59	7.02659e-61	60.1533	0.594918	1.51039	1748	atp-binding sub-family a member 2
BB_Contig_12000	778	1733	1524	1040	1.06637e-59	6.85483e-61	60.164	0.931583	1.90737	1591	sodium-dependent phosphate transporter
BB_Contig_667	1471	1352	1243	725	9.01299e-60	5.79189e-61	60.2372	1.09394	2.13456	2339	ptprf interacting protein binding protein 1 isoform 2
BB_Contig_21755	341	499	192	56	8.12994e-60	5.21301e-61	60.2829	3.35044	10.1996	749	#NAME?
BB_Contig_687	1994	1495	1493	841	7.88853e-60	5.05663e-61	60.2961	1.02486	2.03477	2721	atp-sensitive inward rectifier potassium channel 12
BB_Contig_12331	125	3455	2314	2575	7.87806e-60	5.04833e-61	60.2969	0.619009	1.53582	2401	aminopeptidase n
BB_Contig_10552	1030	2299	2850	1526	5.46605e-60	3.49721e-61	60.4563	0.786147	1.72446	4408	nucleolar pre-ribosomal-associated protein 1
BB_Contig_2363	6561	5846	7890	4857	5.36293e-60	3.43015e-61	60.4647	0.46228	1.37772	2345	glycyl-trna synthetase
BB_Contig_1358	2285	4251	3904	3320	5.26655e-60	3.36745e-61	60.4727	0.551514	1.46562	3725	leucyl-trna synthetase
BB_Contig_17771	60945	48905	59777	50410	4.97609e-60	3.18073e-61	60.4975	0.151167	1.11047	615	hypothetical protein [Thermobia domestica]
BB_Contig_13061	1334	2013	2669	1276	4.4398e-60	2.83526e-61	60.5474	0.852614	1.80577	2691	lipoma preferred partner lpp
BB_Contig_6329	487	960	471	417	4.06855e-60	2.59655e-61	60.5856	1.39788	2.63514	1670	udp- c:betagal beta- -n-acetylglucosaminyltransferase 5
BB_Contig_5963	1929	2400	2744	1614	4.01769e-60	2.56328e-61	60.5912	0.767289	1.70207	3753	adenylate cyclase
BB_Contig_5241	656	1269	1316	656	3.46987e-60	2.21029e-61	60.6556	1.14682	2.21425	1631	dual specificity mitogen-activated protein kinase kinase mapkk
BB_Contig_4000	430	1031	2524	470	2.89034e-60	1.83881e-61	60.7355	1.32821	2.5109	2049	zinc finger transcription factor
BB_Contig_16335	441	1069	591	499	2.78017e-60	1.76816e-61	60.7525	1.29405	2.45215	930	rac serine threonine kinase
BB_Contig_8977	2543	50439	49287	52065	2.76505e-60	1.75799e-61	60.755	0.149121	1.10889	609	#N/A
BB_Contig_63	2639	3508	4449	2619	2.59366e-60	1.64851e-61	60.7829	0.616528	1.53318	2323	phospholipase b-like lamina ancestor
BB_Contig_49102	5984	1282	1137	665	2.067e-60	1.3121e-61	60.882	1.14187	2.20666	630	#N/A
BB_Contig_424	17880	18809	15957	18120	2.02983e-60	1.2881e-61	60.89	0.248735	1.18817	3586	ebna2 binding protein p100
BB_Contig_8748	3715	6172	5944	5169	1.77882e-60	1.12846e-61	60.9475	0.450748	1.36675	1981	cg10206
BB_Contig_9048	367	791	833	290	1.4165e-60	8.97467e-62	61.047	1.64252	3.12211	2300	phospholipase c
BB_Contig_3650	318	1151	557	560	1.00785e-60	6.37748e-62	61.1954	1.23428	2.35265	1278	ae014849_11 asparagine-rich
BB_Contig_2885	1016	1504	1102	842	8.37795e-61	5.2913e-62	61.2764	1.03181	2.04458	2088	fh2 domain-containing protein 1
BB_Contig_1343	1625	743	396	254	7.13181e-61	4.50141e-62	61.3467	1.74343	3.3483	3070	epidermal cell surface receptor
BB_Contig_12381	1518	1754	2532	1049	6.50521e-61	4.10461e-62	61.3867	0.936529	1.91392	1307	retrograde golgi transport protein rgp1 homolog
BB_Contig_512	3531	1361	1382	725	6.0883e-61	3.8391e-62	61.4158	1.10351	2.14877	2319	g-protein coupled receptor mth2
BB_Contig_8325	1959	2914	3055	2067	5.66199e-61	3.56915e-62	61.4474	0.690358	1.61368	1411	eukaryotic translation initiation factor 6
BB_Contig_11790	159	1148	744	556	5.09519e-61	3.20981e-62	61.4935	1.24086	2.3634	1570	microtubule binding
BB_Contig_2457	1961	2872	1698	2028	4.49177e-61	2.82787e-62	61.5485	0.696893	1.62101	3663	heparan sulfate n-deacetylase n-sulfotransferase
BB_Contig_1556	523	1331	608	700	4.28684e-61	2.69799e-62	61.569	1.12198	2.17645	2369	proteasome ( macropain) activator subunit 4
BB_Contig_12304	2344	2838	3443	1997	4.21762e-61	2.65273e-62	61.5763	0.701936	1.62669	1932	guanine nucleotide-binding protein subunit beta 1
BB_Contig_13276	7274	3459	14108	2565	4.06554e-61	2.55463e-62	61.5927	0.626291	1.54359	411	heat shock protein 70
BB_Contig_16447	880	1020	1307	457	3.87347e-61	2.43239e-62	61.614	1.3532	2.55478	1441	amnionless protein
BB_Contig_36337	17	1109	124	525	3.68219e-61	2.31154e-62	61.6361	1.27377	2.41792	493	---NA---
BB_Contig_12279	1300	2303	1993	1519	3.04755e-61	1.9113e-62	61.7187	0.795288	1.73542	1322	---NA---
BB_Contig_9546	478	1510	1493	844	2.9974e-61	1.87924e-62	61.726	1.03413	2.04788	2480	rho gtpase activating protein 11a
BB_Contig_413	1509	1158	276	562	2.46089e-61	1.5409e-62	61.8122	1.23789	2.35853	2052	cationic amino acid transporter
BB_Contig_8650	2461	3129	3415	2259	2.35024e-61	1.47114e-62	61.8323	0.664913	1.58547	1817	golgi phosphoprotein 3 (coat-protein gpp34)
BB_Contig_25478	877	1424	1597	773	2.13101e-61	1.33306e-62	61.8752	1.0763	2.10863	1863	wd repeat domain phosphoinositide-interacting protein 2
BB_Contig_631	2804	1345	1697	709	1.86094e-61	1.16337e-62	61.9343	1.11864	2.17143	1729	bmp and activin membrane-bound inhibitor homolog
BB_Contig_10388	830	1716	1356	1013	1.71143e-61	1.06956e-62	61.9708	0.955311	1.939	2086	dipeptidase 1
BB_Contig_8997	1174	2682	2449	1852	1.32116e-61	8.24861e-63	62.0836	0.72912	1.65763	2446	glycosyltransferase
BB_Contig_4790	2625	1963	1767	1221	1.19816e-61	7.47349e-63	62.1265	0.879892	1.84024	3335	knockout cg10573-pa
BB_Contig_12397	3013	3461	3284	2561	1.13432e-61	7.073e-63	62.1504	0.629377	1.5469	1563	phospholipid scramblase
BB_Contig_4565	400	775	699	273	9.95474e-62	6.20123e-63	62.2075	1.70019	3.24944	1998	ski oncogene
BB_Contig_17697	30926	15703	20286	14838	9.32511e-62	5.80713e-63	62.236	0.276639	1.21137	1572	activating transcription factor
BB_Contig_10349	824	1558	1228	880	9.09917e-62	5.6646e-63	62.2468	1.01902	2.02653	2066	sorting nexin-24
BB_Contig_8407	250	781	449	277	8.49894e-62	5.28923e-63	62.2766	1.69033	3.22731	1572	amino acid transporter
BB_Contig_16050	293	795	734	287	8.08088e-62	5.02743e-63	62.2987	1.6648	3.1707	1014	isoform a
BB_Contig_49199	54	549	20	39	6.17074e-62	3.83162e-63	62.4166	4.01016	16.113	714	#N/A
BB_Contig_2605	32217	517	632	58	6.17036e-62	3.83015e-63	62.4168	3.35093	10.2031	3022	laccase-like multicopper oxidase 1
BB_Contig_2897	2049	2890	3261	2036	6.02967e-62	3.73677e-63	62.4275	0.700227	1.62476	2587	creb-binding protein
BB_Contig_16899	6674	3431	5555	2530	5.52546e-62	3.42096e-63	62.4659	0.634387	1.55228	533	translationally controlled tumor protein
BB_Contig_1334	2468	2154	1985	1382	4.19916e-62	2.59729e-63	62.5855	0.835156	1.78405	3280	epidermal growth factor receptor kinase substrate 8
BB_Contig_36942	2744	1156	5845	556	3.95662e-62	2.44647e-63	62.6115	1.25088	2.37987	213	adp atp translocase
BB_Contig_27856	1616	1587	2195	901	3.3561e-62	2.07314e-63	62.6834	1.0116	2.01614	784	mitochondrial import inner membrane translocase subunit tim17
BB_Contig_14064	323	647	679	179	3.07882e-62	1.9e-63	62.7212	2.0487	4.13733	1549	potassium chloride
BB_Contig_35793	2464	2835	3915	1983	2.63866e-62	1.62678e-63	62.7887	0.710559	1.63644	1927	amp-activated protein gamma regulatory subunit
BB_Contig_8493	1290	1056	990	478	2.43758e-62	1.50233e-63	62.8232	1.33842	2.52875	1640	yorkie homolog
BB_Contig_1409	4930	733	445	240	2.4164e-62	1.48855e-63	62.8272	1.80567	3.49592	4413	cuticular protein analogous to peritrophins 1-j
BB_Contig_6438	2913	2904	9368	2043	1.51827e-62	9.33906e-64	63.0297	0.702247	1.62704	1388	isoform c
BB_Contig_9660	88	528	231	51	1.42459e-62	8.75713e-64	63.0576	3.56686	11.8504	1133	cubilin
BB_Contig_8916	772	2059	2443	1296	1.30758e-62	8.03257e-64	63.0951	0.862773	1.81853	2416	kiaa0020 protein
BB_Contig_10504	2461	6028	3754	4997	1.30615e-62	8.0212e-64	63.0958	0.465512	1.38081	2304	tumor suppressor p53-binding protein 1
BB_Contig_1337	1184	2355	1448	1553	1.22667e-62	7.53063e-64	63.1232	0.795564	1.73576	2303	dynamin
BB_Contig_11326	75	542	223	95	1.20226e-62	7.37833e-64	63.132	2.70719	6.53048	1020	Titin [Camponotus floridanus]
BB_Contig_21845	978	550	1399	41	1.17486e-62	7.20782e-64	63.1422	3.94063	15.3549	112	---NA---
BB_Contig_1348	3280	2514	3359	1693	1.16793e-62	7.16298e-64	63.1449	0.765298	1.69972	3633	sodium-driven chloride bicarbonate exchanger
BB_Contig_18682	1554	2584	1883	1755	1.13271e-62	6.94471e-64	63.1583	0.75303	1.68533	2067	sugar transporter
BB_Contig_9480	226	1011	892	442	1.05006e-62	6.43378e-64	63.1915	1.38856	2.61817	1435	g-protein coupled receptor mth2
BB_Contig_9335	1065	1381	1223	730	9.64038e-63	5.90476e-64	63.2288	1.11464	2.16541	2984	segmentation protein cap n collar
BB_Contig_9184	994	1763	3194	1043	7.93112e-63	4.84988e-64	63.3143	0.952189	1.93481	2071	arginine serine-rich coiled-coil protein 2
BB_Contig_9197	160	992	1349	427	7.63622e-63	4.66801e-64	63.3309	1.411	2.65921	2501	protein-tyrosine phosphatase
BB_Contig_2759	8865	8430	6869	7369	6.68636e-63	4.08602e-64	63.3887	0.388959	1.30945	1376	cd63 antigen
BB_Contig_5438	437	978	1118	416	6.06252e-63	3.69992e-64	63.4318	1.42815	2.69101	1426	iq motif and sec7 domain-containing protein 1
BB_Contig_12332	7021	28427	16002	28228	5.8795e-63	3.58705e-64	63.4453	0.20503	1.15271	9057	#N/A
BB_Contig_11290	792	2011	2296	1252	5.60566e-63	3.4166e-64	63.4664	0.878574	1.83856	1518	dimethylaniline monooxygenase
BB_Contig_10001	347	1412	2602	753	4.73692e-63	2.88521e-64	63.5398	1.10191	2.14639	510	---NA---
BB_Contig_12026	124	629	347	162	4.44757e-63	2.70808e-64	63.5673	2.15196	4.44432	1140	ubiquitin protein ligase e3 component n-recognin 4
BB_Contig_5529	1296	1334	2160	690	3.77664e-63	2.2988e-64	63.6385	1.14599	2.21297	2713	tay bridge
BB_Contig_9583	2516	1285	1932	651	3.54486e-63	2.15701e-64	63.6661	1.17593	2.25939	2657	myocardin-related transcription isoform c
BB_Contig_27643	3282	5978	4672	4939	2.93764e-63	1.78575e-64	63.7482	0.470339	1.38544	3808	cd109 antigen
BB_Contig_3747	1769	1141	1452	538	2.75639e-63	1.67391e-64	63.7763	1.27952	2.42758	2151	leucine-rich transmembrane protein
BB_Contig_3	4223	1966	2863	1211	2.54873e-63	1.54678e-64	63.8106	0.89396	1.85827	2849	cobl-like 1
BB_Contig_992	302	755	523	251	2.29795e-63	1.39412e-64	63.8557	1.78368	3.44304	1177	snf1-like kinase 2
BB_Contig_10289	2993	3094	3310	2207	2.12749e-63	1.28985e-64	63.8895	0.682282	1.60468	3521	sodium bicarbonate cotransporter
BB_Contig_3801	1285	1239	1244	613	1.71513e-63	1.03882e-64	63.9835	1.21011	2.31356	2572	bestrophin isoform a
BB_Contig_473	3141	1743	1510	1021	1.39003e-63	8.41075e-65	64.0752	0.966485	1.95407	2045	isoform a
BB_Contig_49482	33421	32092	33004	32121	1.31726e-63	7.96514e-65	64.0988	0.193592	1.14361	377	hypothetical protein [Thermobia domestica]
BB_Contig_49181	6627	6821	9951	5758	1.05093e-63	6.34837e-65	64.1973	0.439311	1.35596	2038	hypothetical protein EAG_06497 [Camponotus floridanus]
BB_Contig_6069	308	867	342	330	9.27639e-64	5.59987e-65	64.2518	1.58846	3.00728	1341	leucine-rich repeat-containing protein 4b
BB_Contig_410	2403	1670	1199	959	8.91025e-64	5.37706e-65	64.2695	0.995141	1.99327	2680	transferrin 2
BB_Contig_3485	825	1709	1935	991	7.90899e-64	4.77124e-65	64.3214	0.981091	1.97396	3200	eukaryotic translation initiation factor 2 alpha kinase pek
BB_Contig_2164	17609	13853	12568	12871	6.85058e-64	4.13136e-65	64.3839	0.30097	1.23197	2392	transport protein sec61 subunit alpha 2
BB_Contig_7317	556	1371	1828	715	6.76427e-64	4.07795e-65	64.3896	1.13411	2.19483	2417	rho gtpase-activating protein 26
BB_Contig_49063	670	1573	479	877	4.20753e-64	2.52898e-65	64.5971	1.03777	2.05304	487	---NA---
BB_Contig_725	3010	3664	5461	2723	4.08877e-64	2.45678e-65	64.6096	0.623118	1.5402	3111	daz associated protein 2
BB_Contig_10406	1596	3006	2696	2120	3.75812e-64	2.25735e-65	64.6464	0.698676	1.62301	2483	cdc42-interacting protein 4-like
BB_Contig_19791	2463	820	890	294	3.69318e-64	2.21686e-65	64.6543	1.6747	3.19254	456	tropomyosin 1 isoform b
BB_Contig_8528	2282	3464	4840	2537	3.04146e-64	1.82383e-65	64.739	0.644211	1.56288	2465	rna-binding protein 15b
BB_Contig_2631	1219	3747	913	2798	2.67331e-64	1.60199e-65	64.7953	0.616235	1.53287	1775	ser thr protein phosphatase
BB_Contig_20229	14577	2073	1731	1295	2.61148e-64	1.56441e-65	64.8056	0.873663	1.83231	1144	apolipoprotein d
BB_Contig_4182	212	617	388	147	2.43345e-64	1.45679e-65	64.8366	2.26435	4.80438	1201	cg14521 cg14521-pa
BB_Contig_3400	1591	2861	2528	1987	2.11777e-64	1.26653e-65	64.8974	0.720823	1.64812	2868	synovial apoptosis inhibitor synoviolin
BB_Contig_944	918	1760	1278	1029	1.77733e-64	1.06186e-65	64.9739	0.969228	1.95779	2784	isoform a
BB_Contig_971	20930	541	748	75	1.41267e-64	8.42859e-66	65.0742	3.04556	8.25668	1653	cuticle protein
BB_Contig_13169	376	1937	1785	1177	1.36999e-64	8.17123e-66	65.0877	0.913605	1.88375	1658	hepatocyte nuclear factor 4
BB_Contig_12290	2152	2346	1617	1529	1.36269e-64	8.12491e-66	65.0902	0.81251	1.75626	1320	androgen-induced gene 1
BB_Contig_25	5754	5128	4598	4099	1.30142e-64	7.757e-66	65.1103	0.51802	1.43199	5098	endoribonuclease dcr-1
BB_Contig_397	1620	2620	3183	1769	1.00073e-64	5.95671e-66	65.225	0.761528	1.69529	2148	zinc finger
BB_Contig_11125	5556	5477	4235	4433	9.78313e-65	5.82133e-66	65.235	0.499998	1.41421	7220	multidrug resistance-associated protein 1
BB_Contig_9533	987	1455	1608	777	9.09555e-65	5.41036e-66	65.2668	1.09993	2.14344	3197	sh3 and multiple ankyrin repeat domains protein 3
BB_Contig_16396	487	1065	1247	472	8.98929e-65	5.34355e-66	65.2722	1.36889	2.58272	926	ring and yy1 binding protein
BB_Contig_9613	1149	1652	1534	937	7.66213e-65	4.55156e-66	65.3418	1.01299	2.01809	2891	c-myc promoter-binding protein
BB_Contig_8898	5073	4898	11053	3873	4.32372e-65	2.56409e-66	65.5911	0.533637	1.44757	1485	isoform i
BB_Contig_415	3241	6231	4474	5159	4.00973e-65	2.37628e-66	65.6241	0.467268	1.38249	1908	ras-related protein rab-5c
BB_Contig_9187	1739	1942	1589	1177	3.58995e-65	2.12607e-66	65.6724	0.917324	1.88861	1547	graves disease carrier
BB_Contig_24038	633	931	791	370	3.5749e-65	2.11643e-66	65.6744	1.52615	2.88016	1831	sodium-dependent phosphate transporter 1-a
BB_Contig_5149	206	823	591	291	2.95681e-65	1.74754e-66	65.7576	1.69477	3.23725	1070	receptor-type tyrosine-protein phosphatase r
BB_Contig_2870	1970	3004	3098	2107	2.43782e-65	1.43983e-66	65.8417	0.70659	1.63194	1318	cg7381 cg7381-pa
BB_Contig_5787	174	582	121	114	2.40321e-65	1.4189e-66	65.848	2.54688	5.84369	838	isoform g
BB_Contig_29970	0	568	55	101	2.12596e-65	1.25435e-66	65.9016	2.68643	6.43719	249	lipophorin precursor
BB_Contig_8924	1497	2746	3125	1875	2.073e-65	1.22227e-66	65.9128	0.745336	1.67636	2487	ras association domain-containing protein 8
BB_Contig_4308	413	742	622	232	1.8322e-65	1.07919e-66	65.9669	1.87219	3.66088	1502	discs large
BB_Contig_5769	1361	2337	2297	1514	1.79392e-65	1.05592e-66	65.9764	0.821188	1.76686	2612	btb poz domain-containing protein kctd3
BB_Contig_5696	1022	1111	810	503	1.63253e-65	9.60602e-67	66.0175	1.33812	2.52822	1639	ets dna-binding protein pokkuri
BB_Contig_11007	1620	1451	3156	769	1.5194e-65	8.93726e-67	66.0488	1.11089	2.15978	854	hypothetical protein PGUG_01202 [Meyerozyma guilliermondii ATCC 6260]
BB_Contig_6670	1502	662	106	174	1.33733e-65	7.86095e-67	66.1045	2.12264	4.3549	619	#N/A
BB_Contig_3808	307	687	378	192	1.31043e-65	7.70021e-67	66.1135	2.0341	4.09567	1394	snf1-like kinase 2
BB_Contig_13282	1022	1464	2296	779	1.28789e-65	7.56519e-67	66.1212	1.10512	2.15116	1640	parcas cg7761-pa
BB_Contig_1779	1452	4315	3982	3314	1.21683e-65	7.1429e-67	66.1461	0.575682	1.49038	3205	katanin p80 wd40-containing subunit b1
BB_Contig_483	6682	4346	4505	3343	1.17559e-65	6.89841e-67	66.1613	0.57344	1.48807	2535	atp-binding cassette sub-family d member 1
BB_Contig_436	1201	2116	1473	1321	9.80803e-66	5.74557e-67	66.2407	0.874604	1.83351	2941	synaptonemal complex protein
BB_Contig_6431	227	643	69	159	7.91092e-66	4.62789e-67	66.3346	2.21069	4.62896	888	papilin
BB_Contig_39815	13	915	124	355	7.70163e-66	4.50391e-67	66.3464	1.56085	2.95027	524	med26_dicdi ame: full= mediator of rna polymerase ii transcription subunit 26 ame: full= mediator complex subunit 26
BB_Contig_3739	802	1386	1108	715	6.88389e-66	4.02293e-67	66.3955	1.14981	2.21884	1983	divalent metal transporter dmt1b
BB_Contig_6	2158	2449	1114	1608	6.14095e-66	3.58752e-67	66.4452	0.801821	1.7433	2338	a kinase anchor protein
BB_Contig_8347	4961	6586	7763	5493	5.26577e-66	3.07519e-67	66.5121	0.456703	1.3724	3565	malic enzyme
BB_Contig_36560	6189	4291	4194	3287	5.00383e-66	2.92121e-67	66.5344	0.579438	1.49427	957	ribosome-associated membrane protein
BB_Contig_27416	6	2762	310	1883	4.09381e-66	2.38748e-67	66.6221	0.747576	1.67897	826	surface-anchored protein
BB_Contig_17442	3303	682	310	186	4.02039e-66	2.34386e-67	66.6301	2.06936	4.19702	695	---NA---
BB_Contig_425	2080	1587	2296	875	3.50629e-66	2.04203e-67	66.6899	1.05384	2.07605	2927	rho guanine nucleotide exchange factor 10
BB_Contig_3277	1390	2330	1229	1502	3.30651e-66	1.92501e-67	66.7156	0.82834	1.77564	2450	transcription factor cp2
BB_Contig_6571	24981	10291	14274	9182	3.19959e-66	1.86212e-67	66.73	0.359398	1.28289	1458	---NA---
BB_Contig_5008	296	650	409	162	2.84148e-66	1.652e-67	66.782	2.19934	4.5927	1597	camp-specific -cyclic phosphodiesterase
BB_Contig_2114	1109	1239	638	597	2.53347e-66	1.47191e-67	66.8321	1.24827	2.37556	1319	---NA---
BB_Contig_865	496	962	830	387	2.33879e-66	1.35739e-67	66.8673	1.5086	2.84534	1485	isoform b
BB_Contig_19478	356	585	318	110	2.01167e-66	1.16673e-67	66.933	2.60583	6.08741	1269	general transcription factor ii-i repeat domain-containing protein 2a-like
BB_Contig_1895	631	647	641	159	1.96125e-66	1.13709e-67	66.9442	2.21963	4.65775	1458	domain containing protein
BB_Contig_3495	1253	1632	1240	910	1.88547e-66	1.0924e-67	66.9616	1.0376	2.05281	1281	hypothetical conserved protein
BB_Contig_29964	3	603	35	125	1.80321e-66	1.04402e-67	66.9813	2.46513	5.52175	161	---NA---
BB_Contig_5178	1029	1619	1739	899	1.65393e-66	9.56921e-68	67.0191	1.04361	2.06137	3128	dual specificity tyrosine-phosphorylation-regulated kinase
BB_Contig_14764	1866	2280	2423	1456	1.54044e-66	8.90335e-68	67.0504	0.841919	1.79243	2688	isoform a
BB_Contig_14761	2949	2157	3246	1350	1.53191e-66	8.85093e-68	67.053	0.870962	1.82888	1792	protein camp dependent type isoform cra_a
BB_Contig_28503	2468	6570	1917	5469	1.41542e-66	8.16939e-68	67.0878	0.459512	1.37508	314	ubiquitin c
BB_Contig_899	425	681	360	183	1.32262e-66	7.6311e-68	67.1174	2.09071	4.25957	1708	myosin xv
BB_Contig_12320	435	3756	3984	2781	1.12147e-66	6.46828e-68	67.1892	0.628489	1.54594	991	cg14275 cg14275-pa
BB_Contig_13117	564	1129	1474	510	8.96566e-67	5.16751e-68	67.2867	1.34137	2.53392	1612	ecdysone receptor isoform a
BB_Contig_22137	4675	2093	2724	1293	7.72106e-67	4.44551e-68	67.3521	0.889745	1.85285	312	myosin light chain 2
BB_Contig_2820	1722	2772	2467	1885	6.8006e-67	3.91145e-68	67.4077	0.751258	1.68326	3195	exonuclease 3 -5 domain-like-containing protein 1
BB_Contig_193	728	1088	788	478	5.94424e-67	3.41652e-68	67.4664	1.38149	2.60538	2184	stress-activated protein kinase jnk
BB_Contig_23767	719	1058	577	455	4.90579e-67	2.8167e-68	67.5503	1.4123	2.6616	441	juvenile hormone-inducible
BB_Contig_16014	233	595	361	115	4.88995e-67	2.80564e-68	67.552	2.56615	5.92227	628	#NAME?
BB_Contig_9062	1008	1658	1679	927	4.14644e-67	2.37739e-68	67.6239	1.0337	2.04727	1993	heparan-alpha-glucosaminide n-acetyltransferase
BB_Contig_3360	678	2412	2406	1566	4.05636e-67	2.32492e-68	67.6336	0.818041	1.76301	2292	PREDICTED: hypothetical protein LOC100168483 [Acyrthosiphon pisum]
BB_Contig_9759	280	914	463	347	2.41576e-67	1.38024e-68	67.86	1.59215	3.01499	1416	protein jumonji
BB_Contig_8490	3012	7211	7784	6086	2.28435e-67	1.3047e-68	67.8845	0.4396	1.35623	2449	ns1 binding protein
BB_Contig_5810	12394	11037	10730	9915	2.07775e-67	1.18629e-68	67.9258	0.349559	1.27417	3218	---NA---
BB_Contig_9860	13709	12633	13994	11540	1.8121e-67	1.03316e-68	67.9858	0.325449	1.25305	1127	atp synthase lipid-binding mitochondrial precursor
BB_Contig_10280	1269	2788	2398	1894	1.73565e-67	9.88522e-69	68.005	0.752689	1.68493	4135	transcriptional regulator atrx (x-linked helicase ii)
BB_Contig_20446	2990	1516	5526	809	1.56676e-67	8.92019e-69	68.0496	1.10095	2.14496	306	adp atp translocase
BB_Contig_12706	289	1371	2034	693	1.32609e-67	7.5473e-69	68.1222	1.1792	2.26451	1923	zinc finger protein jing-like protein
BB_Contig_10386	3652	17269	11103	16321	1.11512e-67	6.33985e-69	68.1979	0.27635	1.21113	5193	mog interacting and ectopic p-granules protein 1
BB_Contig_199	1463	1680	743	941	1.00296e-67	5.69617e-69	68.2444	1.03109	2.04357	2113	epithelial membrane protein
BB_Contig_578	4790	6164	8500	5057	9.85502e-68	5.59504e-69	68.2522	0.48048	1.39521	2628	u1 small nuclear ribonucleoprotein 70 kda
BB_Contig_6449	695	701	614	192	9.26419e-68	5.25402e-69	68.2795	2.0632	4.17913	1912	zinc finger protein
BB_Contig_5161	639	1081	825	468	7.25974e-68	4.11432e-69	68.3857	1.40268	2.64393	1571	sec14-like 1 ( cerevisiae)
BB_Contig_13948	312	963	897	379	3.89473e-68	2.20335e-69	68.6569	1.54023	2.90842	1662	ubiquitin-conjugating enzyme e2h
BB_Contig_2336	475	588	255	101	3.70701e-68	2.09641e-69	68.6785	2.73636	6.66385	1671	cg14446 cg14446- partial
BB_Contig_12677	244	2293	1116	1453	2.35427e-68	1.32762e-69	68.8769	0.853097	1.80637	1884	lipophorin receptor
BB_Contig_17335	3732	3846	4969	2846	2.09146e-68	1.179e-69	68.9285	0.629318	1.54683	778	troponin i
BB_Contig_19449	466	1168	1053	531	2.07546e-68	1.16956e-69	68.932	1.33215	2.51778	1338	liprin- isoform a
BB_Contig_1216	7947	13321	16371	12224	1.89792e-68	1.06875e-69	68.9711	0.318881	1.24736	4269	splicing factor 3b subunit 3
BB_Contig_32447	502	1446	1084	747	1.60516e-68	9.03248e-70	69.0442	1.14778	2.21573	963	serine threonine-protein kinase mark2
BB_Contig_486	1203	1318	824	646	1.52465e-68	8.57638e-70	69.0667	1.22364	2.33535	2224	rab gdp gtp exchange factor
BB_Contig_8850	262	804	545	262	1.4957e-68	8.41055e-70	69.0752	1.81252	3.51256	1388	lim domain kinase 1
BB_Contig_1050	3664	6381	5246	5256	1.39384e-68	7.83495e-70	69.106	0.474713	1.38964	5363	peroxisome proliferator-activated receptor binding protein
BB_Contig_19	16119	9823	9190	8665	1.1203e-68	6.2906e-70	69.2013	0.375859	1.29761	1186	sparc
BB_Contig_5427	3829	4033	4354	3015	8.25456e-69	4.63006e-70	69.3344	0.614591	1.53112	1288	succinate dehydrogenase
BB_Contig_500	1131	792	490	252	7.34609e-69	4.11754e-70	69.3854	1.84697	3.59744	2299	nuclear hormone receptor ftz-f1 beta
BB_Contig_173	2023	3054	2682	2119	6.73547e-69	3.77393e-70	69.4232	0.722212	1.64971	1992	gtp-binding protein rheb-like protein
BB_Contig_1328	1644	3007	1903	2076	5.42351e-69	3.03447e-70	69.5179	0.729414	1.65797	2962	slingshot dual specificity phosphatase
BB_Contig_22135	9918	1597	7988	865	4.90548e-69	2.74168e-70	69.562	1.07949	2.11329	278	myosin light chain 2
BB_Contig_9362	1146	2046	2422	1236	3.67468e-69	2.05009e-70	69.6882	0.922023	1.89477	2609	metastasis-associated protein mta1
BB_Contig_2816	1125	1333	1078	654	3.37787e-69	1.88383e-70	69.725	1.22221	2.33304	1388	kynurenine 3-monooxygenase
BB_Contig_160	2297	3934	2816	2919	3.34592e-69	1.86534e-70	69.7292	0.625418	1.54266	1429	26s protease regulatory subunit 7
BB_Contig_2978	11436	2295	2712	1448	3.20337e-69	1.78522e-70	69.7483	0.859328	1.81419	1976	fatty acyl- reductase cg5065-like
BB_Contig_6681	29083	17306	25271	16321	3.00525e-69	1.67361e-70	69.7763	0.279438	1.21372	348	cytochrome oxidase subunit 1
BB_Contig_6812	6711	10923	10676	9764	2.89782e-69	1.6132e-70	69.7923	0.35672	1.28051	200	---NA---
BB_Contig_10393	1160	2320	2428	1469	2.73269e-69	1.52072e-70	69.818	0.854186	1.80774	2436	tgf-beta receptor type-1
BB_Contig_2788	1947	5552	4368	4444	2.13593e-69	1.18649e-70	69.9257	0.516044	1.43003	4280	isoform f
BB_Contig_17807	2252	1798	1120	1026	1.48912e-69	8.25994e-71	70.083	1.00426	2.00591	1178	thymosin isoform 2
BB_Contig_4743	696	1146	801	508	1.33266e-69	7.38942e-71	70.1314	1.3686	2.5822	1651	syntaxin 1a
BB_Contig_727	4944	1651	1384	905	1.23154e-69	6.82377e-71	70.166	1.06225	2.08818	2261	---NA---
BB_Contig_36802	85	861	510	297	8.2926e-70	4.5898e-71	70.3382	1.73045	3.3183	594	#N/A
BB_Contig_23560	2583	713	194	31	7.95706e-70	4.40249e-71	70.3563	4.71846	26.3267	345	---NA---
BB_Contig_2879	2419	6586	2830	5437	6.81215e-70	3.76356e-71	70.4244	0.471487	1.38654	2044	cytosolic non-specific dipeptidase
BB_Contig_636	1745	2650	2090	1751	6.1073e-70	3.37047e-71	70.4723	0.792709	1.73232	1785	synapse-associated protein
BB_Contig_11227	2266	1094	1299	467	5.80157e-70	3.19941e-71	70.4949	1.42301	2.68145	1712	cg13698 cg13698-pb
BB_Contig_3797	1918	908	758	330	5.4128e-70	2.98393e-71	70.5252	1.65512	3.1495	2144	major royal jelly protein 4
BB_Contig_9135	205	1207	972	552	4.77702e-70	2.63056e-71	70.58	1.32358	2.50287	1896	ankyrin unc44
BB_Contig_19009	980	695	201	33	4.16758e-70	2.29329e-71	70.6395	4.59137	24.1068	480	isoform a
BB_Contig_12490	2885	3115	2888	2162	3.52075e-70	1.93595e-71	70.7131	0.721761	1.64919	1222	rho family small gtp binding protein cdc42
BB_Contig_27403	45	696	166	176	2.28842e-70	1.25649e-71	70.9008	2.17841	4.52654	791	---NA---
BB_Contig_7855	413	672	1545	158	2.09482e-70	1.14935e-71	70.9395	2.28343	4.86835	2585	integrase core domain protein
BB_Contig_9844	532	819	1319	264	1.95238e-70	1.07042e-71	70.9704	1.82822	3.55099	1098	rna binding region containing protein 1
BB_Contig_3648	5544	3460	2715	2471	1.77922e-70	9.74763e-72	71.0111	0.680572	1.60278	4477	contactin
BB_Contig_36385	6	1287	688	611	1.6955e-70	9.28558e-72	71.0322	1.26966	2.41105	867	---NA---
BB_Contig_6588	3608	3950	2985	2920	1.64785e-70	9.02131e-72	71.0447	0.63078	1.5484	2173	clathrin-associated protein
BB_Contig_1757	4112	7725	6828	6544	1.60959e-70	8.80862e-72	71.0551	0.434257	1.35122	5837	e1a binding protein p400
BB_Contig_8302	812	1717	853	953	1.54729e-70	8.46455e-72	71.0724	1.04424	2.06228	2332	epithelial membrane protein
BB_Contig_26558	119	591	162	64	1.53532e-70	8.39599e-72	71.0759	3.40191	10.57	1252	proteoglycan 4
BB_Contig_14132	1230	2870	2144	1940	1.49815e-70	8.1897e-72	71.0867	0.759889	1.69336	1875	leukocyte receptor cluster member 4 protein
BB_Contig_590	32921	1640	2410	890	1.3545e-70	7.39631e-72	71.131	1.07671	2.10923	943	endocuticle structural glycoprotein bd-
BB_Contig_28437	3523	1510	1160	785	1.10476e-70	6.02371e-72	71.2201	1.13868	2.20179	581	hypothetical conserved protein
BB_Contig_10533	247	1640	1339	889	9.40465e-71	5.11845e-72	71.2909	1.07834	2.1116	1222	---NA---
BB_Contig_7474	3121	4331	4457	3271	8.92673e-71	4.85655e-72	71.3137	0.599864	1.51557	705	#N/A
BB_Contig_9165	324	1058	1094	436	8.68996e-71	4.72599e-72	71.3255	1.47383	2.77759	2343	---NA---
BB_Contig_7272	113	635	137	126	6.28672e-71	3.41395e-72	71.4667	2.52823	5.76863	824	hemolectin cg7002-pa
BB_Contig_1091	709	3001	2745	2053	5.96213e-71	3.23649e-72	71.4899	0.742605	1.67319	2668	isoform a
BB_Contig_648	954	1153	810	506	5.34923e-71	2.90271e-72	71.5372	1.38308	2.60824	2240	ankyrin repeat protein
BB_Contig_1159	1676	1884	1484	1087	4.61659e-71	2.50422e-72	71.6013	0.988342	1.9839	4434	bromo adjacent homology domain containing
BB_Contig_783	689	917	555	331	3.71904e-71	2.01512e-72	71.6957	1.66499	3.17111	2697	fibrillin 3
BB_Contig_26728	141	14957	3651	13846	3.62359e-71	1.96267e-72	71.7072	0.306247	1.23649	4746	viral a-type inclusion protein
BB_Contig_21778	1140	1301	1007	618	3.45477e-71	1.87053e-72	71.728	1.26884	2.40967	915	bcl2 adenovirus e1b 19 kda protein-interacting
BB_Contig_36401	1	7996	6316	6801	3.42718e-71	1.85491e-72	71.7317	0.428427	1.34577	499	---NA---
BB_Contig_6740	364	884	617	307	3.34665e-71	1.80998e-72	71.7423	1.7207	3.29597	1633	atp-binding cassette sub-family g member 1
BB_Contig_13922	9241	5758	3336	4618	3.14201e-71	1.69867e-72	71.7699	0.513195	1.42721	1367	---NA---
BB_Contig_254	2700	1148	669	501	3.09931e-71	1.67497e-72	71.776	1.39114	2.62285	3058	moxd1-like protein 2
BB_Contig_30647	1865	1725	3321	955	3.08271e-71	1.66538e-72	71.7785	1.04792	2.06755	3038	rho gtpase activating protein 20
BB_Contig_11875	393	1730	2321	959	2.99528e-71	1.61754e-72	71.7911	1.04606	2.06489	674	astakine variant 1
BB_Contig_19607	2096	933	608	342	2.81952e-71	1.5215e-72	71.8177	1.64278	3.12266	447	60s ribosomal protein l40
BB_Contig_22815	1449	2797	3141	1869	2.72124e-71	1.46791e-72	71.8333	0.776509	1.71298	522	---NA---
BB_Contig_17707	720	2567	937	1667	2.54975e-71	1.37489e-72	71.8617	0.817724	1.76262	1027	---NA---
BB_Contig_11148	2564	3004	2921	2052	2.30859e-71	1.24439e-72	71.905	0.744749	1.67568	3348	rna-binding protein 35a
BB_Contig_1760	6306	1308	480	622	1.92245e-71	1.03548e-72	71.9849	1.26727	2.40706	3958	conserved hypothetical protein [Culex quinquefasciatus]
BB_Contig_1978	7366	752	297	211	1.53905e-71	8.28042e-73	72.0819	2.02838	4.07948	1420	chitin synthase
BB_Contig_5022	1059	1893	4600	1091	1.42766e-71	7.67825e-73	72.1147	0.989919	1.98607	2483	isoform b
BB_Contig_14236	848	1968	1884	1153	1.25289e-71	6.73332e-73	72.1718	0.966233	1.95373	1712	otu domain containing 5
BB_Contig_22424	1919	651	925	135	1.13747e-71	6.10844e-73	72.2141	2.46459	5.51971	501	cytochrome p450
BB_Contig_11056	1582	1871	2808	1072	1.09395e-71	5.87254e-73	72.2312	0.9984	1.99778	1133	protein fam100b
BB_Contig_10530	1544	1452	2724	733	1.06685e-71	5.72064e-73	72.2426	1.18105	2.26742	4019	brain tumor protein
BB_Contig_5539	1114	1827	2118	1035	8.64054e-72	4.62626e-73	72.3348	1.01474	2.02054	1185	polya-binding protein interacting
BB_Contig_10815	8	2039	170	1210	5.66134e-72	3.02888e-73	72.5187	0.94775	1.92886	832	---NA---
BB_Contig_255	1209	4660	3846	3565	5.04722e-72	2.69931e-73	72.5687	0.581323	1.49622	1698	---NA---
BB_Contig_3944	725	1717	776	943	4.30607e-72	2.30121e-73	72.638	1.05946	2.08414	2501	atp-binding sub-family c (cftr mrp) member 12
BB_Contig_1404	2395	3326	2691	2334	4.14567e-72	2.21465e-73	72.6547	0.705879	1.63114	3231	actin binding
BB_Contig_2602	1171	908	546	320	4.11465e-72	2.19726e-73	72.6581	1.69952	3.24792	2054	isoform d
BB_Contig_15208	4980	16749	10222	15672	3.12037e-72	1.66505e-73	72.7786	0.290781	1.2233	3798	protein extra bases
BB_Contig_1038	2223	2552	3307	1646	2.63431e-72	1.40463e-73	72.8524	0.827559	1.77468	3592	membrane-bound transcription factor site 1
BB_Contig_27637	2029	3778	2860	2743	2.51288e-72	1.33937e-73	72.8731	0.656763	1.57654	2277	tropomodulin
BB_Contig_3655	1581	2694	4031	1769	2.0469e-72	1.08936e-73	72.9628	0.801711	1.74317	1683	PREDICTED: hypothetical protein LOC100576615 [Apis mellifera]
BB_Contig_8656	2545	1582	1338	832	2.01996e-72	1.07462e-73	72.9687	1.12199	2.17647	1863	lachesin
BB_Contig_4119	591	1195	691	530	1.76561e-72	9.3824e-74	73.0277	1.36784	2.58084	2326	isoform c
BB_Contig_32619	554	2582	2306	1670	1.44994e-72	7.69914e-74	73.1136	0.823536	1.76974	777	solute carrier family member 38
BB_Contig_998	2040	895	508	308	1.1159e-72	5.92091e-74	73.2276	1.73385	3.32615	689	heat shock protein
BB_Contig_8097	806	3223	1786	2236	1.10907e-72	5.88245e-74	73.2304	0.722379	1.6499	4154	myosin-rhogap myr
BB_Contig_13893	3814	2484	2691	1584	1.08935e-72	5.77347e-74	73.2386	0.843988	1.79501	1967	isoform a
BB_Contig_8678	229	738	378	195	8.50546e-73	4.50442e-74	73.3464	2.11504	4.33203	1195	alpha-actinin-2-associated lim protein
BB_Contig_11572	3630	7715	6198	6499	8.07255e-73	4.27191e-74	73.3694	0.442344	1.35881	3421	lingerer
BB_Contig_28768	1170	2396	9509	1507	7.81357e-73	4.13329e-74	73.3837	0.863844	1.81988	1181	segmentation protein even-skipped
BB_Contig_33	899	938	898	338	6.94966e-73	3.6735e-74	73.4349	1.66746	3.17655	2561	tight junction protein zo-1
BB_Contig_4266	327	1096	1336	453	5.01695e-73	2.64888e-74	73.5769	1.46956	2.76937	1619	serine protease gd
BB_Contig_5354	443	2221	1421	1356	4.96333e-73	2.61857e-74	73.5819	0.906747	1.87481	2030	mgc85099 protein
BB_Contig_1162	2041	1781	1852	989	4.71083e-73	2.48441e-74	73.6048	1.04354	2.06128	793	hypothetical protein Phum_PHUM407810 [Pediculus humanus corporis]
BB_Contig_37289	4146	5630	6423	4472	4.70109e-73	2.47833e-74	73.6058	0.52711	1.44104	560	#N/A
BB_Contig_4784	3596	8710	5682	7477	3.88505e-73	2.04735e-74	73.6888	0.415108	1.3334	1639	gaba receptor-associated protein
BB_Contig_10446	948	2302	2048	1424	3.69175e-73	1.94475e-74	73.7111	0.887834	1.8504	2924	vacuolar protein sorting protein 18
BB_Contig_7007	236	1180	538	515	3.4707e-73	1.8276e-74	73.7381	1.39104	2.62267	1823	protein split ends
BB_Contig_718	2455	3554	2784	2530	3.35764e-73	1.76672e-74	73.7528	0.685202	1.60793	3447	valyl-trna isoform a
BB_Contig_12612	1554	1587	1518	831	3.0299e-73	1.59366e-74	73.7976	1.12828	2.18598	1375	transcript 48
BB_Contig_1360	5769	846	374	270	2.6233e-73	1.37874e-74	73.8605	1.84259	3.58654	2732	hypothetical protein GIP_L1_00630 [Glyptapanteles indiensis]
BB_Contig_8369	951	1944	2112	1121	2.20235e-73	1.15662e-74	73.9368	0.989137	1.985	1641	cg14275 cg14275-pa
BB_Contig_8466	1358	2150	2470	1293	1.9711e-73	1.03478e-74	73.9852	0.92851	1.90331	3339	serine threonine-protein kinase 3
BB_Contig_2051	88499	6562	8722	5364	1.87438e-73	9.8325e-75	74.0073	0.485722	1.40029	2439	cg3777
BB_Contig_36138	27	1455	167	725	1.73451e-73	9.09526e-75	74.0412	1.19986	2.29718	556	#N/A
BB_Contig_2083	13882	9543	13316	8300	1.62163e-73	8.49686e-75	74.0707	0.396227	1.31606	1695	ras-related protein rab-1a
BB_Contig_37015	670	2254	1772	1379	1.03109e-73	5.38812e-75	74.2686	0.90376	1.87094	1831	isoform a
BB_Contig_33659	5	640	274	52	6.94002e-74	3.62383e-75	74.4408	3.81638	14.0879	244	---NA---
BB_Contig_10342	2554	5571	4684	4404	5.50942e-74	2.8735e-75	74.5416	0.534017	1.44796	3463	importin beta-4
BB_Contig_233	828	1454	846	720	3.18995e-74	1.66055e-75	74.7797	1.20885	2.31154	2050	starch branching enzyme ii
BB_Contig_1354	4314	1238	1796	553	2.6463e-74	1.37649e-75	74.8612	1.35756	2.56251	3127	ecdysone inducible protein 75
BB_Contig_14739	1476	1996	1898	1157	1.94742e-74	1.01062e-75	74.9954	0.981618	1.97468	1814	serine threonine-protein kinase pftaire-1
BB_Contig_5517	947	1589	1289	825	1.6585e-74	8.59682e-76	75.0657	1.14055	2.20465	2056	cationic amino acid transporter
BB_Contig_36913	9411	673	9833	137	1.6309e-74	8.45051e-76	75.0731	2.49133	5.62294	141	---NA---
BB_Contig_694	4022	2397	2113	1495	1.62345e-74	8.40864e-76	75.0753	0.87598	1.83525	3004	dipeptidyl peptidase
BB_Contig_26726	1496	1939	1338	1108	1.06638e-74	5.51903e-76	75.2581	1.00225	2.00312	3349	protein lap4
BB_Contig_13835	1143	2239	2314	1359	1.04558e-74	5.40927e-76	75.2669	0.915204	1.88584	1483	ras-related protein rab-
BB_Contig_11560	1782	2573	2818	1645	1.01478e-74	5.24789e-76	75.28	0.840259	1.79037	2593	serine threonine-protein kinase d3
BB_Contig_6621	1410	2861	1653	1896	9.19371e-75	4.75263e-76	75.3231	0.788456	1.72722	2031	synaptophysin synaptoporin family protein
BB_Contig_4113	276	819	325	244	9.17398e-75	4.74059e-76	75.3242	1.94188	3.84205	1675	hypothetical protein TcasGA2_TC015574 [Tribolium castaneum]
BB_Contig_2015	4511	12093	14825	10843	7.79346e-75	4.02565e-76	75.3952	0.352303	1.2766	2138	purine biosynthesis protein pur6
BB_Contig_9494	2924	3273	4005	2261	7.42524e-75	3.83396e-76	75.4164	0.728548	1.65697	2213	protein tweety
BB_Contig_10538	640	1842	1910	1027	6.92943e-75	3.57656e-76	75.4465	1.03773	2.053	3896	zinc finger protein 546
BB_Contig_8712	247	834	590	254	6.43594e-75	3.31926e-76	75.479	1.91011	3.75839	1421	guanyl-nucleotide exchange factor
BB_Contig_22134	4764	2076	2793	1220	5.72582e-75	2.95073e-76	75.5301	0.961821	1.94777	306	myosin light chain 2
BB_Contig_403	708	1244	1023	554	5.59843e-75	2.88396e-76	75.54	1.36192	2.57028	2123	130 kda phosphatidylinositol -biphosphate-dependent arf1 gtpase-activating protein
BB_Contig_326	6553	9466	11141	8198	5.16123e-75	2.65667e-76	75.5757	0.402378	1.32168	3689	growth factor receptor-bound protein
BB_Contig_2678	475	55255	13527	56625	4.36686e-75	2.24427e-76	75.6489	0.159561	1.11695	2872	isoform c
BB_Contig_3750	1750	2046	1931	1194	4.15756e-75	2.13587e-76	75.6704	0.971899	1.96142	1869	acyl-coa dehydrogenase
BB_Contig_8642	6894	1083	599	433	4.05891e-75	2.08437e-76	75.681	1.51749	2.86292	1821	low-density lipoprotein
BB_Contig_1392	3278	8398	5440	7132	2.02069e-75	1.03647e-76	75.9844	0.430634	1.34783	3600	adiponectin receptor 2
BB_Contig_510	5359	6394	8860	5174	1.70587e-75	8.74646e-77	76.0582	0.500334	1.41454	4991	14-3-3 protein beta alpha
BB_Contig_6307	3859	2292	4615	1398	1.61529e-75	8.27878e-77	76.082	0.908138	1.87662	4865	oxidase peroxidase
BB_Contig_19795	3060	1150	513	20	1.23743e-75	6.33721e-77	76.1981	6.04039	65.8169	303	nadh dehydrogenase subunit 4l
BB_Contig_8970	376	1146	757	477	1.19609e-75	6.12308e-77	76.213	1.45944	2.75002	1732	fragile site-associated protein
BB_Contig_19388	54825	48946	53231	49779	1.073e-75	5.48432e-77	76.2609	0.170549	1.12549	548	cytochrome oxidase subunit i
BB_Contig_26936	0	958	173	339	9.79905e-76	5.00261e-77	76.3008	1.69364	3.23471	963	heavy chain 2
BB_Contig_8744	3119	4301	3537	3189	8.81261e-76	4.49547e-77	76.3472	0.626463	1.54378	2592	zinc transporter foi
BB_Contig_13931	2287	6804	9759	5565	6.78055e-76	3.4548e-77	76.4616	0.484897	1.39949	1625	venom serine protease
BB_Contig_10511	1515	2642	2994	1695	5.91991e-76	3.01272e-77	76.521	0.83524	1.78415	3264	receptor associated protein ric-3
BB_Contig_696	1008	1787	1188	975	5.26793e-76	2.67986e-77	76.5719	1.06896	2.09792	2183	differentially expressed in fdcp 6-like protein
BB_Contig_3741	3090	2304	1820	1404	4.35336e-76	2.21199e-77	76.6552	0.909493	1.87839	3311	probable g-protein coupled receptor 158
BB_Contig_9539	1656	4364	5452	3244	4.27838e-76	2.17217e-77	76.6631	0.622773	1.53983	2909	viral a-type inclusion protein
BB_Contig_453	2319	1635	1963	852	4.08144e-76	2.07136e-77	76.6837	1.13526	2.19658	3184	synaptic ras gtpase activating syngap
BB_Contig_6981	264	757	191	193	4.06752e-76	2.06348e-77	76.6854	2.16659	4.4896	1110	beta chain spectrin
BB_Contig_734	4251	3459	553	2415	2.8341e-76	1.43435e-77	76.8433	0.713227	1.63947	3929	sushi domain containing
BB_Contig_2359	1424	2699	4212	1741	2.17283e-76	1.09837e-77	76.9593	0.827404	1.77449	2012	organic anion transporter
BB_Contig_14774	1281	2536	1703	1600	2.1708e-76	1.09691e-77	76.9598	0.859378	1.81426	2315	ras-related protein rab-2a
BB_Contig_9518	785	3568	3405	2512	2.05634e-76	1.03866e-77	76.9835	0.701174	1.62583	2792	isoform c
BB_Contig_146	1941	3072	2595	2067	1.52115e-76	7.66802e-78	77.1153	0.766535	1.70118	3562	erythroid differentiation-related factor 1
BB_Contig_497	895	1727	952	922	1.00338e-76	5.04996e-78	77.2967	1.10032	2.14403	2600	myosin heavy non-muscle
BB_Contig_19971	3161	3215	4934	2192	9.02184e-77	4.537e-78	77.3432	0.747466	1.67884	342	ensangg00000017398 protein
BB_Contig_15991	4854	1190	755	504	8.5571e-77	4.29985e-78	77.3665	1.43436	2.70262	520	pupal cuticle protein
BB_Contig_2134	317	719	444	161	7.77271e-77	3.90258e-78	77.4086	2.35383	5.11178	1430	short isoform p
BB_Contig_10455	930	2559	2502	1616	7.00673e-77	3.51659e-78	77.4539	0.858048	1.81258	3619	tbc1 domain family member 9
BB_Contig_35944	4	1928	1007	1084	5.99344e-77	3.00442e-78	77.5222	1.02564	2.03586	759	#N/A
BB_Contig_2220	1831	2993	2546	1993	4.89212e-77	2.45038e-78	77.6108	0.781546	1.71897	4782	isoform a
BB_Contig_12408	911	2014	2050	1154	4.43076e-77	2.21841e-78	77.654	0.998316	1.99767	1047	pwwp domain-containing protein 2b
BB_Contig_3348	415	867	295	267	3.33821e-77	1.6687e-78	77.7776	1.89409	3.71687	1414	low-density lipoprotein receptor-related protein 2
BB_Contig_6599	1143	1357	1160	628	2.99765e-77	1.49726e-78	77.8247	1.30648	2.47337	1708	ras-like protein 1
BB_Contig_42745	3740	4473	3154	3332	2.57018e-77	1.28323e-78	77.8917	0.61975	1.53661	609	#N/A
BB_Contig_9797	7723	16380	21651	15174	2.32428e-77	1.16e-78	77.9355	0.305229	1.23561	2239	importin subunit alpha-2
BB_Contig_2045	6170	4382	3941	3247	2.20345e-77	1.0988e-78	77.9591	0.627377	1.54475	929	ribosome-associated membrane protein
BB_Contig_28320	1944	3041	1596	2032	1.98607e-77	9.8881e-79	78.0049	0.776541	1.71302	1412	transmembrane protein c2orf18
BB_Contig_28274	49	5524	3554	4316	1.61818e-77	8.05321e-79	78.094	0.550914	1.46501	2334	chitin binding peritrophin-
BB_Contig_12809	1771	1363	2889	631	1.51803e-77	7.54869e-79	78.1221	1.30597	2.4725	1774	diminutive
BB_Contig_16746	1077	2665	2284	1702	1.38515e-77	6.88514e-79	78.1621	0.8418	1.79228	1959	protein halfway
BB_Contig_485	1960	860	350	260	1.23148e-77	6.11389e-79	78.2137	1.92072	3.78612	4368	high molecular weight glutenin subunit
BB_Contig_18923	412	1115	884	444	1.13308e-77	5.62311e-79	78.25	1.52331	2.87449	800	periplasmic protein
BB_Contig_21751	2700	1923	3137	1074	7.51659e-78	3.72118e-79	78.4293	1.03526	2.04948	1550	camp-dependent protein kinase
BB_Contig_685	2647	2874	2612	1881	6.15602e-78	3.0439e-79	78.5166	0.806455	1.74891	2337	inosine-5 -monophosphate dehydrogenase
BB_Contig_23536	2518	922	732	302	3.96103e-78	1.9538e-79	78.7091	1.80511	3.49457	607	tpa: cuticle protein
BB_Contig_21206	2877	1362	1954	627	3.81857e-78	1.882e-79	78.7254	1.31408	2.48645	340	cuticle protein
BB_Contig_13165	2897	6429	6699	5169	1.99757e-78	9.82906e-80	79.0075	0.509604	1.42366	935	mitochondrial import inner membrane translocase subunit tim23
BB_Contig_13139	312	1450	931	693	1.83897e-78	9.04497e-80	79.0436	1.26002	2.39499	1183	---NA---
BB_Contig_5897	231	1067	118	405	1.82834e-78	8.98902e-80	79.0463	1.59246	3.01563	624	#N/A
BB_Contig_12379	981	1756	1850	934	1.46501e-78	7.19387e-80	79.143	1.10569	2.15202	846	af373879_1peritrophin-like protein 1
BB_Contig_8402	2611	4510	3477	3352	1.17527e-78	5.76404e-80	79.2393	0.623001	1.54007	1697	isoform b
BB_Contig_1700	642	1658	1012	855	1.13393e-78	5.55676e-80	79.2552	1.15034	2.21967	2882	ferm domain-containing protein 4a
BB_Contig_10566	1073	2850	2672	1854	1.12515e-78	5.51145e-80	79.2587	0.815216	1.75956	3724	rna exonuclease 1 homolog
BB_Contig_2795	434	4808	1867	3628	9.39051e-79	4.59421e-80	79.3378	0.601158	1.51693	1733	sulfide quinone reductase
BB_Contig_1272	1204	1789	1015	959	8.19688e-79	4.00859e-80	79.397	1.09445	2.13531	2547	abc transporter g family member 20
BB_Contig_12315	34456	3662	5016	2574	7.65244e-79	3.7408e-80	79.427	0.703515	1.62847	1887	cuticular protein hypothetical 28
BB_Contig_21737	450	1119	1279	441	6.94953e-79	3.3958e-80	79.4691	1.53825	2.90443	947	hypothetical protein EAI_05630 [Harpegnathos saltator]
BB_Contig_16461	1487	2963	5690	1951	6.73639e-79	3.2903e-80	79.4828	0.79774	1.73838	870	---NA---
BB_Contig_48864	61233	53596	58615	54667	6.33604e-79	3.09348e-80	79.5096	0.16635	1.12222	776	#N/A
BB_Contig_11072	3562	7792	8847	6483	5.44294e-79	2.65416e-80	79.5761	0.460227	1.37576	3116	ribosomal rna methyltransferase nop2-like
BB_Contig_20230	697	1719	1223	901	4.15653e-79	2.0252e-80	79.6935	1.12687	2.18384	1641	phosphatidylcholine:ceramide cholinephosphotransferase 1
BB_Contig_14033	236	1099	776	425	3.6823e-79	1.79266e-80	79.7465	1.56555	2.95991	1844	zinc finger protein 341
BB_Contig_139	2751	2360	1130	1429	3.67163e-79	1.78673e-80	79.7479	0.918676	1.89038	2481	sodium-dependent phosphate transporter
BB_Contig_10517	1595	2036	2576	1158	3.39762e-79	1.6527e-80	79.7818	1.009	2.01251	3899	discs large
BB_Contig_14067	765	1372	1367	629	3.39519e-79	1.65084e-80	79.7823	1.32004	2.49674	2087	armadillo repeat protein
BB_Contig_12844	2239	798	1235	208	3.11597e-79	1.51382e-80	79.8199	2.1347	4.39146	531	cuticle protein
BB_Contig_12571	1414	2752	2601	1764	2.8571e-79	1.38748e-80	79.8578	0.836525	1.78574	1282	sodium potassium-transporting atpase subunit beta-2
BB_Contig_48897	346	1298	979	572	2.41059e-79	1.17016e-80	79.9318	1.3771	2.59745	1730	PREDICTED: LOW QUALITY PROTEIN: hypothetical protein LOC551259 [Apis mellifera]
BB_Contig_2521	808	1360	1573	618	1.5314e-79	7.42764e-81	80.1291	1.33282	2.51895	2505	dedicator of cytokinesis protein 1
BB_Contig_26724	1000	1019	872	365	1.48542e-79	7.19867e-81	80.1427	1.67608	3.19559	2272	PREDICTED: similar to AGAP009638-PA [Tribolium castaneum]
BB_Contig_2814	556	2009	5938	1133	1.2982e-79	6.28094e-81	80.202	1.02122	2.02964	1338	PREDICTED: hypothetical protein LOC100160904 [Acyrthosiphon pisum]
BB_Contig_8284	545	2294	3251	1370	1.26755e-79	6.12755e-81	80.2127	0.938585	1.91665	1862	tripartite motif-containing 43 isoform cra_a
BB_Contig_12503	803	1788	2098	953	1.1879e-79	5.74015e-81	80.2411	1.10269	2.14755	1044	ly-6 neurotoxin superfamily member 1
BB_Contig_2941	466	991	243	344	9.88571e-80	4.77496e-81	80.321	1.72137	3.2975	572	hypothetical protein SINV_02557 [Solenopsis invicta]
BB_Contig_7318	427	924	940	296	9.83902e-80	4.75043e-81	80.3233	1.83719	3.57314	2117	protein lin-10
BB_Contig_13943	3582	5048	3519	3841	8.99934e-80	4.34321e-81	80.3622	0.589125	1.50433	1875	rab gdp-dissociation inhibitor
BB_Contig_3704	5376	2929	2984	1914	8.96789e-80	4.32623e-81	80.3639	0.808713	1.75165	2150	sodium solute symporter
BB_Contig_14747	400	1917	1317	1056	7.06212e-80	3.40119e-81	80.4684	1.05514	2.07791	1514	phytanoyl- 2-hydroxylase
BB_Contig_17513	2037	3420	2179	2347	6.82864e-80	3.28738e-81	80.4832	0.738074	1.66795	593	40s ribosomal protein s27
BB_Contig_2744	1180	2118	1903	1221	6.5571e-80	3.15402e-81	80.5011	0.989535	1.98554	2104	serine palmitoyltransferase
BB_Contig_5582	275	719	152	144	6.01355e-80	2.89136e-81	80.5389	2.51482	5.71526	1086	beta chain spectrin
BB_Contig_721	7297	7350	7189	6038	5.39567e-80	2.59211e-81	80.5863	0.478569	1.39336	2798	isoform b
BB_Contig_1574	3093	2848	2582	1841	4.58308e-80	2.20082e-81	80.6574	0.824355	1.77074	2032	lim and senescent cell antigen-like-containing domain protein 2
BB_Contig_177	831	1548	1216	760	4.21179e-80	2.02168e-81	80.6943	1.22123	2.33145	1959	PREDICTED: similar to harmonin [Tribolium castaneum]
BB_Contig_10545	1016	1204	1527	497	3.00433e-80	1.43968e-81	80.8417	1.47141	2.77293	1986	---NA---
BB_Contig_13259	98	1111	341	428	2.36868e-80	1.1346e-81	80.9452	1.57107	2.97125	728	maltase 2
BB_Contig_14207	1022	2367	2520	1426	2.15173e-80	1.03025e-81	80.9871	0.925981	1.89998	4114	sad1 unc-84-like protein 2
BB_Contig_8949	608	1146	976	453	1.7431e-80	8.33545e-82	81.0791	1.53392	2.89571	1675	lim domain binding protein
BB_Contig_599	2471	6852	4149	5549	1.69126e-80	8.08419e-82	81.0924	0.499193	1.41342	2563	3-hydroxy-3-methylglutaryl-coenzyme a reductase
BB_Contig_467	3654	6264	4822	4984	1.67469e-80	8.00163e-82	81.0968	0.524675	1.43861	2931	transmembrane 9 superfamily member 2
BB_Contig_3869	530	1269	984	544	1.5323e-80	7.31818e-82	81.1356	1.41691	2.67013	1301	pleckstrin homology domain family f (with fyve domain) member 2
BB_Contig_10995	1187	1160	733	463	1.51707e-80	7.2424e-82	81.1401	1.51994	2.86778	624	conserved hypothetical protein [Culex quinquefasciatus]
BB_Contig_13174	1060	1434	1269	669	1.38718e-80	6.61954e-82	81.1792	1.29486	2.45354	2055	protein kinase c zeta and iota isoform
BB_Contig_9410	238	1865	1211	1009	1.23868e-80	5.90842e-82	81.2285	1.08114	2.11571	1406	limulus clotting factor c
BB_Contig_2236	1326	2815	2648	1806	7.37808e-81	3.51189e-82	81.4545	0.835232	1.78414	2215	zinc mynd domain containing isoform cra_c
BB_Contig_8536	1329	1696	1978	872	6.89714e-81	3.28158e-82	81.4839	1.15463	2.22627	1910	ras-related protein 2
BB_Contig_18716	1718	1856	2029	1000	6.56376e-81	3.12033e-82	81.5058	1.08709	2.12445	2464	isoform a
BB_Contig_57	2464	1409	748	648	6.34157e-81	3.01343e-82	81.5209	1.3155	2.48889	2933	protease m1 zinc metalloprotease
BB_Contig_27592	1156	1300	1419	565	5.52858e-81	2.62489e-82	81.5809	1.39708	2.63369	628	myosin heavy nonmuscle or smooth muscle
BB_Contig_17810	2436	2142	5533	1233	4.48448e-81	2.12557e-82	81.6725	0.991681	1.9885	1152	hypothetical secreted peptide precursor
BB_Contig_383	3002	2930	4575	1904	4.17813e-81	1.97952e-82	81.7034	0.816762	1.76145	3425	e3 ubiquitin-protein ligase mib2
BB_Contig_28306	155	21992	3165	20905	4.14002e-81	1.96063e-82	81.7076	0.268026	1.20416	3583	---NA---
BB_Contig_9498	219	1375	1806	621	4.00621e-81	1.89646e-82	81.7221	1.34166	2.53443	2274	a chain carbonic anhydrase ii complexed with 4- -n- -benzamide
BB_Contig_4164	2491	5015	3623	3795	4.00581e-81	1.89547e-82	81.7223	0.597045	1.51262	4707	intersectin-1 isoform 1
BB_Contig_25262	15	5251	534	4016	3.98069e-81	1.88278e-82	81.7252	0.581728	1.49664	1663	conserved plasmodium protein
BB_Contig_9489	2915	1395	2356	636	3.62489e-81	1.71304e-82	81.7662	1.32806	2.51065	2951	neuron navigator 2
BB_Contig_10352	1196	2714	2288	1715	2.48793e-81	1.17524e-82	81.9299	0.857107	1.8114	3072	dynamin-1-like protein
BB_Contig_9103	2042	1603	2370	796	2.45865e-81	1.16091e-82	81.9352	1.20483	2.3051	2493	glutamate receptor binding protein
BB_Contig_13850	932	2424	2592	1467	2.20303e-81	1.03933e-82	81.9832	0.919416	1.89135	1734	mitochondrial carrier protein
BB_Contig_9209	1533	2174	2672	1257	1.89501e-81	8.93634e-83	82.0488	0.985263	1.97967	1790	d-amino acid oxidase
BB_Contig_531	2388	2808	2446	1795	1.76191e-81	8.30514e-83	82.0807	0.840454	1.79061	2314	integrin-linked protein kinase
BB_Contig_21368	1267	1833	1532	977	1.25439e-81	5.90527e-83	82.2288	1.10267	2.14752	2009	serine threonine-protein kinase d3
BB_Contig_8706	327	892	422	264	1.02928e-81	4.84346e-83	82.3148	1.9514	3.8675	1339	forkhead box subgroup o
BB_Contig_688	3601	5354	6308	4105	8.32984e-82	3.91642e-83	82.4071	0.57813	1.49291	3200	rna-binding protein 5
BB_Contig_10387	1870	1333	2000	585	6.37335e-82	2.99271e-83	82.5239	1.38306	2.60822	2003	ataxin-2 binding protein isoform f
BB_Contig_4142	4247	2023	2123	1129	5.62472e-82	2.63892e-83	82.5786	1.03635	2.05103	2899	hypothetical protein Phum_PHUM087850 [Pediculus humanus corporis]
BB_Contig_8533	1993	2761	4924	1750	4.8531e-82	2.27593e-83	82.6428	0.852731	1.80592	2249	paramyosin, putative [Pediculus humanus corporis]
BB_Contig_8431	7536	8127	7537	6764	3.47064e-82	1.62342e-83	82.7896	0.459741	1.3753	1232	27 kda hemolymph protein
BB_Contig_2944	1846	688	1102	83	3.32024e-82	1.55174e-83	82.8092	3.24612	9.48811	343	cytochrome c oxidase subunit i
BB_Contig_4733	365	933	669	291	3.31752e-82	1.5498e-83	82.8097	1.87575	3.66993	2070	chromodomain helicase dna binding protein
BB_Contig_419	1192	2460	1433	1491	2.84157e-82	1.32689e-83	82.8772	0.917273	1.88854	2355	ribosomal protein s6 kinase
BB_Contig_10336	1306	1099	1374	410	2.81945e-82	1.31599e-83	82.8807	1.61739	3.0682	2893	-related lipid transfer protein 13
BB_Contig_8453	724	1412	1002	643	2.76248e-82	1.28884e-83	82.8898	1.32974	2.51358	1883	phosphatidylcholine:ceramide cholinephosphotransferase 1
BB_Contig_697	1514	3030	2886	1981	2.28671e-82	1.06596e-83	82.9723	0.807984	1.75076	4218	tbc1 domain family member 1
BB_Contig_706	3095	3839	5040	2700	1.95812e-82	9.11603e-84	83.0402	0.702666	1.62751	3627	myosin light chain
BB_Contig_5941	334	825	311	212	1.62848e-82	7.57158e-84	83.1208	2.15523	4.45438	1658	low-density lipoprotein receptor-related protein 2
BB_Contig_10761	3008	3221	3402	2146	1.09345e-82	5.07299e-84	83.2947	0.780754	1.71803	3155	lamin dm0
BB_Contig_2486	678	1047	1056	370	8.85739e-83	4.10223e-84	83.387	1.69556	3.23902	2362	leucine-rich repeats and immunoglobulin-like domains 3
BB_Contig_11058	2761	4380	4288	3189	8.32926e-83	3.85595e-84	83.4139	0.652722	1.57213	3290	2-hydroxyacid dehydrogenase
BB_Contig_10093	370	1104	846	411	7.94412e-83	3.67606e-84	83.4346	1.62043	3.07466	1793	suppressor of cytokine signaling 7
BB_Contig_14037	18704	2109	3120	1193	5.59419e-83	2.58528e-84	83.5875	1.01686	2.02351	850	cuticular protein 97eb
BB_Contig_10581	2001	4126	4032	2955	5.49796e-83	2.53971e-84	83.5952	0.676481	1.59824	3807	suppressor of cytokine signaling 5
BB_Contig_16438	185	1190	578	473	5.28767e-83	2.44151e-84	83.6123	1.52594	2.87975	873	peritrophin-like protein
BB_Contig_3222	57	702	90	103	4.32775e-83	1.99654e-84	83.6997	2.96372	7.80134	309	---NA---
BB_Contig_1666	1571	2719	2968	1705	3.47211e-83	1.60111e-84	83.7956	0.8682	1.82538	3298	monocarboxylate transporter
BB_Contig_9553	2992	3495	4818	2383	2.34264e-83	1.07886e-84	83.967	0.747409	1.67877	2438	ring finger protein 157
BB_Contig_6196	907	2433	1575	1460	2.08123e-83	9.58057e-85	84.0186	0.931663	1.90747	1236	serine 3-dehydrogenase
BB_Contig_7061	236	758	347	156	1.69984e-83	7.82146e-85	84.1067	2.47555	5.56178	1194	---NA---
BB_Contig_17492	12876	6941	5809	5595	1.69792e-83	7.80922e-85	84.1074	0.505901	1.42001	806	ribosomal protein l13
BB_Contig_17180	9669	10543	9939	9129	1.55228e-83	7.13628e-85	84.1465	0.402652	1.32194	1776	zinc finger protein
BB_Contig_53007	25839	25512	26072	24523	1.40635e-83	6.46259e-85	84.1896	0.251936	1.1908	430	hypothetical protein [Thermobia domestica]
BB_Contig_3690	9164	6267	8726	4947	1.11148e-83	5.10534e-85	84.292	0.536116	1.45006	2680	isoform a
BB_Contig_420	1137	2066	1388	1152	7.5018e-84	3.44277e-85	84.4631	1.03759	2.0528	2640	protein expanded
BB_Contig_3691	22574	2233	1028	1289	6.06753e-84	2.77846e-85	84.5562	0.987626	1.98292	4154	domon domain-containing protein cg14681-like
BB_Contig_219	1518	2104	1956	1180	2.48338e-84	1.1337e-85	84.9455	1.02924	2.04095	2421	dual 3 -cyclic-amp and -gmp phosphodiesterase 11
BB_Contig_2256	5993	3388	4776	2279	2.1915e-84	9.99577e-86	85.0002	0.766928	1.70164	3313	isoform d
BB_Contig_1213	7042	6061	9450	4742	2.01338e-84	9.17927e-86	85.0372	0.548955	1.46303	1503	cytochrome c1
BB_Contig_625	1834	1923	1556	1032	1.87924e-84	8.56397e-86	85.0673	1.09281	2.13289	2169	kinesin light chain 1 and
BB_Contig_2167	1130	1535	1215	725	1.45154e-84	6.60611e-86	85.1801	1.27708	2.42348	2835	regulator of g-protein signaling 12
BB_Contig_10364	3327	4370	4103	3162	1.40834e-84	6.40669e-86	85.1934	0.661691	1.58194	3726	tensin
BB_Contig_9158	393	1098	815	398	1.19699e-84	5.43803e-86	85.2646	1.65893	3.15783	1822	rho gtpase-activating protein 190
BB_Contig_3518	21100	2896	3076	1845	8.50338e-85	3.85291e-86	85.4142	0.845336	1.79668	1019	---NA---
BB_Contig_49646	2980	3635	2262	2495	8.42862e-85	3.81734e-86	85.4182	0.737811	1.66764	351	---NA---
BB_Contig_1888	342	854	223	39	7.98292e-85	3.61388e-86	85.442	4.64759	25.0647	950	PREDICTED: hypothetical protein [Tribolium castaneum]
BB_Contig_622	3121	6254	4989	4919	6.03957e-85	2.72806e-86	85.5641	0.541309	1.45529	2435	coiled-coil domain-containing protein 6
BB_Contig_9399	2935	4688	3399	3450	5.5724e-85	2.51481e-86	85.5995	0.637271	1.55538	2919	vacuolar proton atpases
BB_Contig_8821	4642	13306	8063	11877	4.62344e-85	2.08562e-86	85.6808	0.358802	1.28236	2391	carboxylesterase 3
BB_Contig_1563	639	897	736	252	4.5343e-85	2.04449e-86	85.6894	2.02658	4.07438	1148	translation initiation factor 2 (if-2 gtpase)
BB_Contig_7015	609	3516	1356	2385	3.00466e-85	1.35177e-86	85.8691	0.754841	1.68745	2193	bumetanide-sensitive sodium- -chloride cotransporter
BB_Contig_2568	453	876	160	236	2.93935e-85	1.3218e-86	85.8788	2.08704	4.24875	1016	---NA---
BB_Contig_17702	3984	3834	3766	2669	2.82022e-85	1.26766e-86	85.897	0.717446	1.64427	801	pmp22 peroxisomal membrane
BB_Contig_9044	570	1879	1446	991	2.29418e-85	1.03029e-86	85.987	1.1179	2.17031	2264	p21 protein (cdc42 rac)-activated kinase 3
BB_Contig_25616	2510	3742	3380	2582	9.15368e-86	4.10163e-87	86.387	0.730216	1.65889	2936	calpain
BB_Contig_1504	958	3229	821	2126	6.57434e-86	2.94322e-87	86.5312	0.797841	1.7385	2560	isoform b
BB_Contig_6595	3034	1740	802	877	5.86017e-86	2.62233e-87	86.5813	1.18333	2.27101	1266	tetraspanin isoform a
BB_Contig_3600	489	1534	1049	716	4.52092e-86	2.02212e-87	86.6942	1.29416	2.45235	1130	protein spaetzle
BB_Contig_9213	499	1457	1408	657	4.24382e-86	1.89733e-87	86.7219	1.34393	2.53842	2396	sorting nexin
BB_Contig_10169	4885	6999	7743	5615	3.11666e-86	1.3909e-87	86.8567	0.512758	1.42678	6155	histone acetyltransferase myst4
BB_Contig_12085	4406	4328	4341	3107	2.95981e-86	1.32031e-87	86.8793	0.673074	1.59447	2069	sodium potassium-dependent atpase beta-2 subunit
BB_Contig_16340	3955	8275	10333	6849	2.57973e-86	1.14972e-87	86.9394	0.467761	1.38296	1997	d-3-phosphoglycerate dehydrogenase
BB_Contig_26556	8510	8012	8438	6592	2.20592e-86	9.82239e-88	87.0078	0.476341	1.39121	939	40s ribosomal protein s3a
BB_Contig_2747	795	1932	1051	1027	1.96512e-86	8.74625e-88	87.0582	1.10655	2.15331	2505	dna topoisomerase iv subunit a
BB_Contig_8457	657	2742	2576	1700	1.92789e-86	8.57664e-88	87.0667	0.884589	1.84624	855	zinc finger protein 511
BB_Contig_8527	1214	2163	2093	1214	1.57481e-86	7.00273e-88	87.1547	1.02816	2.03942	1614	cytochrome b5-related
BB_Contig_1346	2624	727	391	80	1.31e-86	5.82259e-88	87.2349	3.37878	10.4019	2788	atp-binding cassette sub-family g member 5
BB_Contig_10282	737	2208	3004	1250	1.1173e-86	4.96157e-88	87.3044	1.01571	2.02189	3415	atp-binding cassette sub-family b member 5-like
BB_Contig_8987	239	842	750	204	9.56074e-87	4.24372e-88	87.3723	2.24015	4.72445	1691	cade_drome ame: full=de-cadherin ame: full=protein shotgun flags: precursor
BB_Contig_3499	2835	3458	2786	2320	8.15022e-87	3.61272e-88	87.4422	0.770708	1.70611	1742	calumenin
BB_Contig_6085	1142	3581	2711	2429	8.09721e-87	3.5876e-88	87.4452	0.754895	1.68751	3015	cyclin t
BB_Contig_3090	1767	1191	1943	454	4.59267e-87	2.02932e-88	87.6926	1.5863	3.00279	1312	cytochrome p450
BB_Contig_12624	2120	4164	4256	2950	4.50096e-87	1.98789e-88	87.7016	0.69215	1.61569	2529	ubx domain-containing protein 1
BB_Contig_10941	6111	8050	8536	6619	4.30576e-87	1.90082e-88	87.7211	0.477271	1.39211	1459	isoform b
BB_Contig_25514	4350	4727	8108	3464	4.21802e-87	1.86124e-88	87.7302	0.643381	1.56199	544	---NA---
BB_Contig_714	3054	1896	1592	994	4.11645e-87	1.8156e-88	87.741	1.12654	2.18334	2606	cg4928
BB_Contig_1903	3709	6222	9444	4861	3.25329e-87	1.43228e-88	87.844	0.551021	1.46512	437	---NA---
BB_Contig_5056	2475	4101	3598	2891	2.79586e-87	1.22921e-88	87.9104	0.699302	1.62372	3534	armadillo segment polarity protein
BB_Contig_8600	520	1905	1910	1000	2.61651e-87	1.14983e-88	87.9394	1.12469	2.18054	2157	protein arginine methyltransferase 3
BB_Contig_145	2469	8503	6169	7057	2.55186e-87	1.12091e-88	87.9504	0.463812	1.37918	4220	camp-specific 3 -cyclic phosphodiesterase
BB_Contig_9231	1855	4900	17817	3621	2.41229e-87	1.05912e-88	87.9751	0.631289	1.54895	1799	spatzle 5
BB_Contig_26317	1307	1820	1754	932	2.31771e-87	1.01713e-88	87.9926	1.16043	2.23524	1193	hypothetical conserved protein
BB_Contig_17743	17273	9631	9917	8163	2.20491e-87	9.66742e-89	88.0147	0.433481	1.35049	941	60s ribosomal protein l7a
BB_Contig_870	126	7994	2391	6556	1.03855e-87	4.54515e-89	88.3425	0.480997	1.39571	580	---NA---
BB_Contig_966	2217	3917	4980	2721	9.93468e-88	4.34587e-89	88.3619	0.720507	1.64776	4375	protein tag-53
BB_Contig_9106	964	2242	1966	1270	6.96598e-88	3.04443e-89	88.5165	1.01485	2.0207	2828	fgd6 protein
BB_Contig_10483	3313	5230	6941	3921	6.69025e-88	2.92259e-89	88.5342	0.610485	1.52677	1377	homocysteine-responsive endoplasmic reticulum-resident ubiquitin-like domain member 2 protein
BB_Contig_2492	394	821	418	182	6.039e-88	2.63688e-89	88.5789	2.36834	5.16346	1466	cadherin 23
BB_Contig_3568	1909	2101	2146	1154	5.66087e-88	2.47064e-89	88.6072	1.05933	2.08396	1746	galactose soluble 8-like
BB_Contig_37346	5238	811	920	50	4.79778e-88	2.09202e-89	88.6794	4.2146	18.5661	382	---NA---
BB_Contig_23594	1097	1027	1374	331	4.46922e-88	1.94786e-89	88.7104	1.82843	3.5515	458	lethal essential for life l2efl
BB_Contig_4984	1134	1097	1043	381	4.15053e-88	1.80813e-89	88.7428	1.7206	3.29573	2914	bromodomain adjacent to zinc finger domain protein 2b
BB_Contig_23780	918	2414	1792	1411	4.14138e-88	1.80331e-89	88.7439	0.969603	1.9583	522	---NA---
BB_Contig_4986	339	844	692	198	2.97624e-88	1.29418e-89	88.888	2.28664	4.87918	1523	sodium hydrogen exchanger 3
BB_Contig_1429	1137	2377	2480	1379	2.77598e-88	1.20542e-89	88.9189	0.980415	1.97303	3446	ribosomal protein s6 kinase alpha-5
BB_Contig_111	2347	3965	3159	2756	1.30119e-88	5.63454e-90	89.2491	0.71964	1.64677	3024	prip interacting pimt
BB_Contig_10727	9552	10103	5071	8607	8.46348e-89	3.65643e-90	89.4369	0.426097	1.34359	603	ribosomal protein s23e
BB_Contig_2785	809	1018	972	321	7.54373e-89	3.25605e-90	89.4873	1.85999	3.63005	2160	zag-1
BB_Contig_1826	360	846	485	195	3.80001e-89	1.63636e-90	89.7861	2.31208	4.96598	1292	hypothetical protein SINV_80414 [Solenopsis invicta]
BB_Contig_209	8323	5636	5590	4286	3.67411e-89	1.5814e-90	89.801	0.589935	1.50518	2903	vacuolar proton atpase
BB_Contig_16476	195	1245	911	483	3.16823e-89	1.36303e-90	89.8655	1.56095	2.95047	1133	PREDICTED: hypothetical protein LOC100163829 isoform 2 [Acyrthosiphon pisum]
BB_Contig_1314	3146	3367	3926	2219	2.79656e-89	1.20201e-90	89.9201	0.796449	1.73682	3943	sterol regulatory element-binding protein cleavage-activating protein
BB_Contig_6794	818	1697	1664	824	2.45926e-89	1.05555e-90	89.9765	1.23717	2.35735	2910	serine threonine-protein kinase
BB_Contig_13926	5525	7252	8260	5817	2.18156e-89	9.35917e-91	90.0288	0.512999	1.42701	1734	gtp-binding protein sar1b
BB_Contig_9502	1376	3609	4996	2431	1.94331e-89	8.32927e-91	90.0794	0.764944	1.6993	2135	isoform a
BB_Contig_12435	224	911	489	241	1.45613e-89	6.22945e-91	90.2056	2.11331	4.32684	1236	u5 small nuclear ribonucleoprotein 200 kda helicase
BB_Contig_5483	621	1176	1359	431	1.36005e-89	5.81566e-91	90.2354	1.64302	3.1232	1744	protein bric-a-brac 1
BB_Contig_32280	8	762	123	72	1.2169e-89	5.20113e-91	90.2839	3.59862	12.1141	512	---NA---
BB_Contig_1329	2684	5700	4883	4340	1.09199e-89	4.66068e-91	90.3316	0.588162	1.50333	4885	fragile site-associated protein
BB_Contig_392	1877	1346	735	555	1.02028e-89	4.35257e-91	90.3613	1.47301	2.77601	2504	solute carrier organic anion transporter family member 3a1
BB_Contig_12619	3049	5376	4458	4037	1.00435e-89	4.2826e-91	90.3683	0.608145	1.5243	1416	fumarylacetoacetate hydrolase
BB_Contig_12917	227	1137	414	402	9.09966e-90	3.87464e-91	90.4118	1.69486	3.23745	1080	pre-mrna-processing-splicing factor 8
BB_Contig_21617	378	1663	906	795	8.42322e-90	3.58154e-91	90.4459	1.25966	2.39439	1079	eh domain-binding protein 1
BB_Contig_14263	601	903	1036	234	8.22496e-90	3.49559e-91	90.4565	2.14311	4.41714	1595	poly -binding protein 3
BB_Contig_866	2543	3414	3621	2255	6.59741e-90	2.79859e-91	90.5531	0.793231	1.73295	1784	tar-binding protein
BB_Contig_49058	62	775	147	130	6.49157e-90	2.75239e-91	90.5603	2.77058	6.82382	490	---NA---
BB_Contig_7063	3417	812	105	164	6.42569e-90	2.72317e-91	90.5649	2.50268	5.66737	804	chitin deacetylase-like isoform d
BB_Contig_515	1025	1549	925	706	4.68732e-90	1.98457e-91	90.7023	1.32849	2.5114	2048	neuronal pas domain-containing protein 2
BB_Contig_49211	5901	1386	2340	583	4.58827e-90	1.94171e-91	90.7118	1.44425	2.72122	506	prolixicin antimicrobial peptide
BB_Contig_19043	15208	3774	3050	2572	4.55288e-90	1.92583e-91	90.7154	0.748099	1.67958	1248	af373882_1mucin-like protein 1
BB_Contig_17721	171	1146	202	407	4.41012e-90	1.86455e-91	90.7294	1.6884	3.22299	536	---NA---
BB_Contig_17617	296	774	206	127	3.78788e-90	1.60072e-91	90.7957	2.8024	6.976	469	ly-6 neurotoxin-related protein
BB_Contig_169	1526	2229	1538	1243	2.28076e-90	9.62906e-92	91.0164	1.03747	2.05262	3262	carboxypeptidase d
BB_Contig_6672	808	4368	10296	3103	2.10264e-90	8.87286e-92	91.0519	0.688204	1.61128	331	---NA---
BB_Contig_3759	5417	1150	675	408	1.75107e-90	7.38224e-92	91.1318	1.68989	3.22632	1797	ccaat enhancer binding protein
BB_Contig_554	2738	2694	3010	1628	1.14535e-90	4.81941e-92	91.317	0.921544	1.89414	2903	feline sarcoma oncogene
BB_Contig_14094	723	1585	1317	730	1.04102e-90	4.37623e-92	91.3589	1.31341	2.48528	1800	flotillin-1
BB_Contig_16350	4150	5454	7035	4098	8.67437e-91	3.64305e-92	91.4385	0.60729	1.52339	1628	dna-j hsp40
BB_Contig_16768	832	2261	1664	1265	5.15809e-91	2.16318e-92	91.6649	1.03272	2.04588	1387	syntaxin 1a
BB_Contig_2014	4088	8585	6717	7083	4.25503e-91	1.7819e-92	91.7491	0.472353	1.38737	3360	mapmodulin-like protein
BB_Contig_2901	927	4147	4446	2896	3.5877e-91	1.501e-92	91.8236	0.712902	1.6391	1107	folate receptor beta precursor (fr-beta) (folate receptor 2) (folate fetal placental) (placental folate-binding protein)
BB_Contig_11104	1661	3889	2564	2664	2.98731e-91	1.24861e-92	91.9036	0.7407	1.67099	2840	nuclear transcription x-box binding-like 1
BB_Contig_417	1154	1985	1612	1040	2.9227e-91	1.22102e-92	91.9133	1.12745	2.18472	2177	myosin light chain kinase
[truncated: 1,133 more rows]

## Sheet: Down_in_res_Fisher_test_112911
GO-ID	Term	Category	FDR	P-Value	#Test	#Ref	#notAnnotTest	#notAnnotRef	Test	Reference	Over/Under	TestSeqs	RefSeqs
[truncated: 86 more rows]

[truncated: 1 more sheets: Karlupinres112911]
