# Supplementary material for: RNA-Seq and molecular docking reveal multi-level pesticide resistance in the bed bug
Source: BMC Genomics. 2012 Jan 6;13:6. doi: 10.1186/1471-2164-13-6 (PMC3273426; doi:10.1186/1471-2164-13-6)
Supplement: Additional file 8 — Major clades of cytochrome P450 found in Cimex lectularius transcriptome. Classification of various cytochrome P450s in top 5,000 differentially expressed ESTs of Cimex lectularius according to their clades. [file 1471-2164-13-6-S8.XLS]

## Sheet: Sheet1
Additional file 8: Major clades of cytochrome P450 found in Cimex lectularius transcriptome.
Contig	PR1	PR2	PS1	PS2	RS.QVAL	RS.PVAL	RS.NLP	RS.ALFCA	RS.FCA	Seq.Len	CYPCLAN	UP/DOWN REGULATED
BB_Contig_38540	113	349	37	49	5.52554e-42	4.78321e-43	42.3203	3.02727	8.15265	380	CYP3	UP-REGULATED
BB_Contig_51026	191	387	125	74	4.32995e-44	3.5909e-45	44.4448	2.58163	5.98616	446	CYP3	UP-REGULATED
BB_Contig_22424	1919	651	925	135	1.13747e-71	6.10844e-73	72.2141	2.46459	5.51971	501	CYP3	UP-REGULATED
BB_Contig_3090	1767	1191	1943	454	4.59267e-87	2.02932e-88	87.6926	1.5863	3.00279	1312	CYP3	UP-REGULATED
BB_Contig_37991	293	1837	1920	875	1.14614e-99	4.35566e-101	100.361	1.26489	2.40309	822	CYP3	UP-REGULATED
BB_Contig_26074	1393	1344	915	437	4.0138e-114	1.29974e-115	114.886	1.81572	3.52036	744	CYP3	UP-REGULATED
BB_Contig_9340	4421	7008	6164	5074	1.0346e-134	2.75619e-136	135.56	0.660775	1.58093	2710	CYP3	UP-REGULATED
BB_Contig_10534	909	6542	2499	4418	5.2022e-160	1.09554e-161	160.96	0.761234	1.69494	1892	CYP3	UP-REGULATED
BB_Contig_13918	1354	4396	2966	2432	2.75506e-180	5.07737e-182	181.294	1.04894	2.06901	1688	CYP3	UP-REGULATED
BB_Contig_1771	2557	2717	1968	960	2.51413e-213	3.80562e-215	214.42	1.6958	3.23957	1841	CYP3	UP-REGULATED
BB_Contig_27564	3170	2923	1601	374	0	0	347.4	3.16123	8.94595	941	CYP3	UP-REGULATED
BB_Contig_11359	517	5948	3092	2043	0	0	480.233	1.73661	3.33251	1588	CYP3	UP-REGULATED
BB_Contig_103	780	4288	318	530	0	0	509.225	3.21114	9.26079	1618	CYP3	UP-REGULATED
BB_Contig_22172	3219	4519	769	351	0	0	513.693	3.88136	14.7368	1274	CYP3	UP-REGULATED
BB_Contig_22399	3680	5468	842	557	0	0	644.259	3.49016	11.2368	1517	CYP3	UP-REGULATED
BB_Contig_48874	1551	5963	1187	1197	0	0	657.864	2.51151	5.70217	1687	CYP3	UP-REGULATED
BB_Contig_19601	4399	10459	1284	815	0	0	1187.46	3.8767	14.6893	1436	CYP3	UP-REGULATED
BB_Contig_1066	4852	10899	1241	717	0	0	1193.91	4.12097	17.3995	1381	CYP3	UP-REGULATED
BB_Contig_9537	6156	15503	2842	1509	0	0	1816	3.55578	11.7597	1508	CYP3	UP-REGULATED
BB_Contig_8518	108	4376	2717	7858	1.97154e-124	5.75884e-126	-125.24	0.649654	0.637433	1852	Mitochondrial	DOWN-REGULATED
BB_Contig_17514	2548	4083	11767	7337	1.50102e-116	4.70386e-118	-117.328	0.650665	0.636986	2018	CYP4	DOWN-REGULATED
BB_Contig_21833	2648	3892	11695	6870	5.98658e-102	2.22099e-103	-102.653	0.624903	0.648463	2018	CYP4	DOWN-REGULATED
BB_Contig_1170	611	2384	1725	4383	4.30852e-76	2.18834e-77	-76.6599	0.683639	0.622593	1606	CYP3	DOWN-REGULATED
BB_Contig_4894	125	2438	2280	4415	1.38622e-72	7.35801e-74	-73.1332	0.66182	0.63208	845	Mitochondrial	DOWN-REGULATED
BB_Contig_13321	626	346	1799	1140	2.91634e-65	1.72304e-66	-65.7637	1.52529	0.347409	1567	CYP3	DOWN-REGULATED
BB_Contig_27722	134	211	623	868	3.66216e-61	2.29823e-62	-61.6386	1.84556	0.278248	809	CYP3	DOWN-REGULATED
BB_Contig_12573	20	38	789	695	6.23174e-61	3.9308e-62	-61.4055	3.99805	0.0625847	1627	CYP3	DOWN-REGULATED
BB_Contig_33988	205	463	528	1287	4.66533e-59	3.0205e-60	-59.5199	1.28003	0.411786	1115	CYP3	DOWN-REGULATED
BB_Contig_29958	39	174	274	656	2.50169e-43	2.10081e-44	-43.6776	1.71971	0.303609	779	CYP3	DOWN-REGULATED
