# Supplementary material for: RNA-Seq and molecular docking reveal multi-level pesticide resistance in the bed bug
Source: BMC Genomics. 2012 Jan 6;13:6. doi: 10.1186/1471-2164-13-6 (PMC3273426; doi:10.1186/1471-2164-13-6)
Supplement: Additional file 9 — Uniquely expressed ESTs. List of uniquely expressed ESTs among pesticide-resistant and pesticide-exposed strains of Cimex lectularius. [file 1471-2164-13-6-S9.XLS]

## Sheet: EDT_NormCounts_120111
ID	Res2	Res6	Sus3	Sus7
BB_Contig_1	1137	144	341	118
BB_Contig_2	4104	1552	811	896
BB_Contig_3	3038	3545	3139	2677
BB_Contig_4	2514	662	546	367
BB_Contig_5	1200	370	368	246
BB_Contig_6	3250	1668	618	944
BB_Contig_7	2749	2342	1993	2350
BB_Contig_8	10750	11908	29826	11617
BB_Contig_9	2851	2650	5132	1728
BB_Contig_10	1174	709	1054	682
BB_Contig_11	1309	1065	754	762
BB_Contig_12	1399	830	962	926
BB_Contig_13	3887	1006	1408	779
BB_Contig_14	701	448	290	282
BB_Contig_15	4575	16	70	78
BB_Contig_17	1172	12	258	64
BB_Contig_18	1296	976	664	862
BB_Contig_19	20080	6352	7234	4986
BB_Contig_20	3158	230	333	178
BB_Contig_21	3214	2640	3784	3404
BB_Contig_22	1410	516	427	377
BB_Contig_23	12007	5226	2910	2635
BB_Contig_24	4155	312	194	228
BB_Contig_25	10360	3847	3909	2558
BB_Contig_27	2518	3108	2360	3039
BB_Contig_28	1286	660	382	435
BB_Contig_29	2234	1179	844	1000
BB_Contig_31	1008	2175	1571	2386
BB_Contig_33	1272	657	532	256
BB_Contig_34	23066	51540	45212	20085
BB_Contig_35	1866	3949	2883	4466
BB_Contig_36	3398	739	922	615
BB_Contig_37	1222	1003	1471	1066
BB_Contig_38	2682	2036	2018	1342
BB_Contig_39	7836	3246	3346	3114
BB_Contig_40	1601	6415	2548	6560
BB_Contig_42	1316	60	32	23
BB_Contig_43	1416	990	1096	562
BB_Contig_44	3942	961	931	666
BB_Contig_45	9811	2656	3974	3526
BB_Contig_46	1000	9504	11902	11732
BB_Contig_47	4616	6438	6717	6042
BB_Contig_48	3332	3972	3822	5144
BB_Contig_50	30942	15684	20085	15372
BB_Contig_51	1916	5433	2941	5192
BB_Contig_52	2517	1641	1528	1090
BB_Contig_53	433	896	313	562
BB_Contig_54	1192	692	658	464
BB_Contig_55	1804	800	1288	960
BB_Contig_56	2474	1190	962	946
BB_Contig_57	3066	966	432	444
BB_Contig_58	1954	10268	7902	10908
BB_Contig_59	716	812	494	518
BB_Contig_60	954	594	640	270
BB_Contig_61	9075	16184	6646	5010
BB_Contig_62	800	256	410	300
BB_Contig_63	3694	2275	2910	1597
BB_Contig_64	1288	852	804	779
BB_Contig_65	750	158	248	130
BB_Contig_66	1044	11732	19288	15678
BB_Contig_67	2489	9896	7463	11454
BB_Contig_68	5172	3466	3437	2826
BB_Contig_69	948	374	235	256
BB_Contig_70	954	350	140	237
BB_Contig_71	1695	134	139	80
BB_Contig_72	14809	618	10578	2852
BB_Contig_73	934	314	194	194
BB_Contig_74	1064	1003	772	1292
BB_Contig_75	1446	1118	1220	852
BB_Contig_76	2734	1463	1874	1020
BB_Contig_77	1262	612	28	136
BB_Contig_78	654	2488	1210	2274
BB_Contig_79	992	424	350	288
BB_Contig_80	1054	1826	1224	975
BB_Contig_81	3796	2403	1730	2118
BB_Contig_82	5939	340	384	245
BB_Contig_83	3960	162	156	73
BB_Contig_84	3124	1962	2496	1386
BB_Contig_86	2020	1050	760	1024
BB_Contig_87	13174	8242	6381	6106
BB_Contig_88	1238	4261	4436	9508
BB_Contig_89	1428	693	422	456
BB_Contig_90	580	312	154	196
BB_Contig_91	1782	998	990	653
BB_Contig_92	654	50	72	31
BB_Contig_93	2156	2496	2756	952
BB_Contig_94	2142	2168	1318	1610
BB_Contig_95	3138	1625	1290	1552
BB_Contig_96	1723	4678	3378	4261
BB_Contig_97	724	84	183	128
BB_Contig_98	296	374	314	378
BB_Contig_99	3164	3795	1744	1082
BB_Contig_100	6820	7196	7154	8812
BB_Contig_101	6536	101	56	61
BB_Contig_102	786	890	558	886
BB_Contig_103	1400	3152	171	297
BB_Contig_104	1410	901	997	788
BB_Contig_105	1230	3996	2060	3858
BB_Contig_106	5208	3300	2566	1644
BB_Contig_107	4630	4600	2892	3758
BB_Contig_108	858	816	530	692
BB_Contig_109	2603	1800	1860	1122
BB_Contig_110	2302	246	209	206
BB_Contig_111	3256	2514	2034	1687
BB_Contig_112	847	501	606	402
BB_Contig_113	6367	1070	1132	863
BB_Contig_114	1176	264	366	604
BB_Contig_115	4672	2728	2792	1200
BB_Contig_116	841	397	295	258
BB_Contig_117	1093	506	466	552
BB_Contig_118	1046	1708	840	1022
BB_Contig_119	14166	230	545	264
BB_Contig_120	6680	19661	17481	19661
BB_Contig_121	6577	11184	15366	12390
BB_Contig_122	4340	196	64	64
BB_Contig_123	2496	968	616	483
BB_Contig_124	948	1954	1196	1582
BB_Contig_125	1674	6294	3092	5821
BB_Contig_126	3076	1340	799	1136
BB_Contig_127	2727	2254	2556	2182
BB_Contig_128	1948	230	262	330
BB_Contig_129	1167	1532	1446	1328
BB_Contig_130	5153	2328	2198	1549
BB_Contig_131	2391	601	784	583
BB_Contig_132	1460	3466	2424	3785
BB_Contig_133	1355	2204	1666	1446
BB_Contig_134	2107	727	530	572
BB_Contig_135	2184	3362	4358	3857
BB_Contig_136	8062	6786	6324	7448
BB_Contig_138	2512	3956	2846	3193
BB_Contig_139	7108	2791	1316	1608
BB_Contig_140	3333	1632	2188	1458
BB_Contig_141	808	2094	980	1688
BB_Contig_142	579	348	491	266
BB_Contig_143	1954	1362	1356	974
BB_Contig_144	9584	12528	26868	9758
BB_Contig_145	3078	6192	4536	3915
BB_Contig_146	3390	2238	1919	1296
BB_Contig_147	20620	22	172	12
BB_Contig_148	6717	6116	6751	4726
BB_Contig_149	917	2050	1276	2118
BB_Contig_150	2465	2142	1362	1746
BB_Contig_151	3138	179	142	122
BB_Contig_152	3147	4908	1608	1856
BB_Contig_153	45206	1117	214	135
BB_Contig_154	11188	412	306	183
BB_Contig_155	8424	4194	8368	3720
BB_Contig_156	9248	4996	6415	5652
BB_Contig_157	2417	2506	2008	2142
BB_Contig_158	8890	5711	7790	4261
BB_Contig_159	1270	1234	1128	1395
BB_Contig_160	3222	2502	1815	1760
BB_Contig_161	666	1226	340	856
BB_Contig_162	14748	486	361	246
BB_Contig_163	9350	3873	2846	1740
BB_Contig_164	2553	2636	2067	1432
BB_Contig_165	12650	12846	10747	14913
BB_Contig_166	925	176	119	124
BB_Contig_167	5608	594	297	392
BB_Contig_168	1627	746	917	469
BB_Contig_169	4166	2652	1841	1398
BB_Contig_170	1808	742	594	926
BB_Contig_171	3658	76	211	69
BB_Contig_172	608	574	456	578
BB_Contig_173	3515	2232	2000	1322
BB_Contig_174	3377	2057	2197	1402
BB_Contig_175	577	450	230	206
BB_Contig_176	3464	7043	6367	6730
BB_Contig_177	1224	996	672	432
BB_Contig_178	3919	968	634	740
BB_Contig_179	3909	2150	1693	2004
BB_Contig_180	3810	2142	1546	1912
BB_Contig_181	1670	436	452	702
BB_Contig_182	20080	5410	5488	2366
BB_Contig_183	9176	6820	8194	5209
BB_Contig_184	7728	5515	7847	6544
BB_Contig_185	697	509	426	210
BB_Contig_187	7533	20	21	19
BB_Contig_189	2182	1774	1702	894
BB_Contig_190	2833	2995	3252	2975
BB_Contig_193	1070	1090	625	570
BB_Contig_194	3126	1611	1300	706
BB_Contig_195	1610	946	792	755
BB_Contig_196	495	433	165	303
BB_Contig_197	8332	43468	29876	48720
BB_Contig_198	1738	1919	1086	1296
BB_Contig_199	1956	1158	424	638
BB_Contig_200	1855	1966	1695	1731
BB_Contig_201	2354	2182	2859	1734
BB_Contig_202	3886	782	432	466
BB_Contig_203	914	23100	22543	33682
BB_Contig_204	941	340	170	345
BB_Contig_205	1546	319	428	358
BB_Contig_206	2310	2071	2059	1839
BB_Contig_207	3581	504	740	410
BB_Contig_208	1172	1104	963	828
BB_Contig_209	11424	3806	4491	2646
BB_Contig_210	2572	1264	914	780
BB_Contig_211	2312	1080	1443	746
BB_Contig_212	2363	1356	1074	568
BB_Contig_213	1908	374	261	385
BB_Contig_214	51540	40262	38210	18936
BB_Contig_215	1012	739	774	479
BB_Contig_216	2408	1268	718	807
BB_Contig_217	2734	844	995	816
BB_Contig_218	8620	4661	7847	2584
BB_Contig_219	2294	1400	1275	700
BB_Contig_220	1309	836	502	423
BB_Contig_221	793	601	294	505
BB_Contig_222	852	1680	638	1396
BB_Contig_224	888	950	666	1210
BB_Contig_225	1106	2060	1267	1440
BB_Contig_226	2603	2316	2444	2107
BB_Contig_227	5636	2930	3172	1535
BB_Contig_228	14776	8368	10980	3826
BB_Contig_229	4088	3942	5348	4938
BB_Contig_230	9222	4024	1770	2078
BB_Contig_231	1834	1514	924	660
BB_Contig_232	7786	12129	13572	10978
BB_Contig_233	1206	940	442	413
BB_Contig_234	1561	1834	1390	1249
BB_Contig_236	10096	10832	16606	7444
BB_Contig_237	1326	3526	3082	4090
BB_Contig_238	28601	38	570	198
BB_Contig_239	19290	2492	2994	1071
BB_Contig_240	1607	1892	1806	2677
BB_Contig_241	2852	1643	1725	1448
BB_Contig_242	6590	5700	6335	4736
BB_Contig_244	1732	1274	1738	1529
BB_Contig_245	4006	6270	3728	2700
BB_Contig_246	1446	223	992	248
BB_Contig_247	572	1001	386	773
BB_Contig_248	1624	1118	1066	1227
BB_Contig_249	12510	5638	4078	2290
BB_Contig_250	11058	3180	3933	1471
BB_Contig_251	4166	3659	7902	4364
BB_Contig_252	2816	2602	2647	3214
BB_Contig_253	3106	1796	2464	1192
BB_Contig_254	3805	746	358	324
BB_Contig_255	3314	5692	4954	3728
BB_Contig_256	1808	1812	1712	1305
BB_Contig_257	1263	354	187	137
BB_Contig_258	1654	6930	5172	8488
BB_Contig_260	910	234	175	132
BB_Contig_261	1577	2417	2402	2453
BB_Contig_262	1974	1270	887	1680
BB_Contig_263	1224	1581	782	1646
BB_Contig_264	4261	3358	1908	997
BB_Contig_265	12260	8	24	2
BB_Contig_266	2590	2890	2439	2488
BB_Contig_267	5896	3686	3290	3414
BB_Contig_268	2449	2449	2156	3720
BB_Contig_269	1201	1026	666	1290
BB_Contig_270	5576	2610	1226	1836
BB_Contig_271	2030	548	602	679
BB_Contig_272	9636	5535	4005	3412
BB_Contig_273	1090	2480	1510	2444
BB_Contig_274	1838	879	693	476
BB_Contig_275	29784	32239	55626	20060
BB_Contig_276	8315	5192	4064	4436
BB_Contig_277	1632	380	310	102
BB_Contig_278	2434	1076	912	1046
BB_Contig_279	2394	491	418	242
BB_Contig_280	5126	3373	3597	3108
BB_Contig_281	2816	2004	1580	1851
BB_Contig_282	28572	56	60	152
BB_Contig_283	1901	1085	1250	814
BB_Contig_284	3191	1486	1535	1066
BB_Contig_285	2658	1313	1302	766
BB_Contig_286	1377	972	1038	912
BB_Contig_287	2904	71612	51536	100272
BB_Contig_288	22467	8474	8047	6192
BB_Contig_289	4576	2083	1810	1796
BB_Contig_290	660	365	377	460
BB_Contig_291	1068	374	180	175
BB_Contig_292	6203	5348	8060	3362
BB_Contig_293	19293	23066	21322	10750
BB_Contig_294	1096	1588	1512	2298
BB_Contig_295	563	514	321	274
BB_Contig_296	2973	12004	6010	10175
BB_Contig_297	4954	3922	4166	3092
BB_Contig_298	1205	1181	691	849
BB_Contig_299	994	492	528	277
BB_Contig_300	9570	10096	11424	10832
BB_Contig_301	2112	2500	2608	2428
BB_Contig_302	3720	3076	2114	2328
BB_Contig_304	577	545	296	551
BB_Contig_305	1130	490	328	231
BB_Contig_306	2804	2106	1356	1573
BB_Contig_307	55626	45182	100232	132304
BB_Contig_308	732	602	484	250
BB_Contig_309	1690	1110	1029	966
BB_Contig_310	2118	2952	2496	3476
BB_Contig_311	7902	1856	4177	3736
BB_Contig_312	16179	6894	5537	5711
BB_Contig_313	1277	350	571	218
BB_Contig_314	13729	2785	1448	1987
BB_Contig_315	4492	522	282	327
BB_Contig_316	2614	458	204	343
BB_Contig_317	1640	130	224	176
BB_Contig_319	1760	1030	674	774
BB_Contig_320	2438	2428	1046	819
BB_Contig_321	2439	111	217	63
BB_Contig_322	2930	2782	2474	1824
BB_Contig_323	836	226	282	131
BB_Contig_324	8825	3643	4112	3590
BB_Contig_325	13198	3032	1980	1420
BB_Contig_326	6202	6268	7152	4868
BB_Contig_327	2116	1817	1933	1455
BB_Contig_328	3237	550	540	310
BB_Contig_329	4586	2090	1076	758
BB_Contig_330	1641	701	549	597
BB_Contig_331	1577	444	334	464
BB_Contig_332	7590	3710	2444	1880
BB_Contig_333	2021	3101	13366	3865
BB_Contig_334	2479	3224	2690	2792
BB_Contig_335	14913	268	282	150
BB_Contig_336	4078	2008	2552	1816
BB_Contig_337	1311	748	343	479
BB_Contig_338	726	658	507	692
BB_Contig_339	3358	1498	1262	870
BB_Contig_340	2039	2933	2242	2744
BB_Contig_341	1898	1033	3988	930
BB_Contig_342	1712	1594	1452	832
BB_Contig_343	1318	6438	4363	7402
BB_Contig_344	1303	1449	1000	1296
BB_Contig_345	4000	532	625	413
BB_Contig_347	1038	14770	15960	20080
BB_Contig_348	1226	1034	558	830
BB_Contig_349	43382	34	78	185
BB_Contig_350	932	268	255	118
BB_Contig_351	2483	4509	4388	5006
BB_Contig_352	12154	1416	1070	533
BB_Contig_353	1205	2596	1880	1874
BB_Contig_354	3453	1439	2000	1621
BB_Contig_355	1012	556	422	352
BB_Contig_356	13575	23064	10019	21318
BB_Contig_358	1757	1613	1331	776
BB_Contig_359	1986	1561	982	1263
BB_Contig_361	1214	646	561	638
BB_Contig_362	20060	3724	2251	1151
BB_Contig_363	4538	2745	3985	1780
BB_Contig_364	2705	1608	1418	961
BB_Contig_365	3326	4011	3134	2620
BB_Contig_366	1908	923	1544	1294
BB_Contig_367	2585	20626	9814	9640
BB_Contig_368	1326	774	632	753
BB_Contig_369	2738	886	998	506
BB_Contig_370	1334	802	392	262
BB_Contig_371	5583	3000	3268	2320
BB_Contig_372	3342	350	232	176
BB_Contig_373	849	2356	1732	1816
BB_Contig_374	814	654	297	416
BB_Contig_375	7279	3976	4761	3182
BB_Contig_376	1511	892	1000	768
BB_Contig_377	1722	1638	1884	1278
BB_Contig_378	1348	587	952	852
BB_Contig_379	5755	518	710	290
BB_Contig_380	4742	3314	4362	2488
BB_Contig_381	1462	1786	1470	1406
BB_Contig_382	6026	310	158	182
BB_Contig_383	3495	2584	3362	1718
BB_Contig_384	982	1901	1020	1928
BB_Contig_385	2450	509	677	347
BB_Contig_386	1782	4402	2889	2898
BB_Contig_387	3908	374	281	560
BB_Contig_388	4244	2750	3390	2498
BB_Contig_390	2296	1388	1268	994
BB_Contig_391	532	2007	1393	2670
BB_Contig_392	2360	1372	591	626
BB_Contig_393	1753	1292	794	1173
BB_Contig_394	2002	2072	1944	1903
BB_Contig_395	4376	1164	1432	744
BB_Contig_396	1104	436	343	234
BB_Contig_397	2094	2308	2360	1598
BB_Contig_398	1085	757	684	626
BB_Contig_399	1832	0	937	31
BB_Contig_400	3064	1342	1594	822
BB_Contig_401	12129	4062	6715	7678
BB_Contig_402	8356	7186	40220	5755
BB_Contig_403	1002	854	585	388
BB_Contig_404	5038	8754	20596	12498
BB_Contig_405	6147	8194	4870	3132
BB_Contig_406	7637	6041	4955	3279
BB_Contig_407	5403	6658	5546	5681
BB_Contig_408	1768	1075	1338	685
BB_Contig_409	10922	1022	1040	736
BB_Contig_410	3644	1061	659	549
BB_Contig_411	963	963	606	835
BB_Contig_413	2219	756	146	364
BB_Contig_414	4824	3026	2712	2424
BB_Contig_415	8254	7448	5798	4972
BB_Contig_417	2014	1326	1066	600
BB_Contig_418	2350	6241	5172	7680
BB_Contig_419	2094	1688	923	917
BB_Contig_420	1726	1368	802	692
BB_Contig_421	2672	1538	572	1460
BB_Contig_422	9504	236	228	154
BB_Contig_423	2859	14166	12390	15960
BB_Contig_424	22494	12129	16367	10357
BB_Contig_425	2608	1582	1750	905
BB_Contig_426	2480	113	98	92
BB_Contig_427	1601	3322	2760	2251
BB_Contig_428	7022	344	368	256
BB_Contig_429	3582	2749	3453	2162
BB_Contig_430	956	689	446	749
BB_Contig_431	5190	4140	3436	3652
BB_Contig_432	1914	1010	742	621
BB_Contig_434	6788	5494	4746	3528
BB_Contig_435	3024	1890	2150	1217
BB_Contig_436	1798	1404	842	769
BB_Contig_437	10357	796	480	454
BB_Contig_438	572	864	1044	438
BB_Contig_439	1848	1396	1412	432
BB_Contig_440	3835	4115	5666	1744
BB_Contig_441	688	368	176	306
BB_Contig_442	3172	1456	1068	1064
BB_Contig_443	5980	3625	3935	2899
BB_Contig_444	2566	978	732	564
BB_Contig_445	3785	98	208	59
BB_Contig_446	1818	1625	1912	1910
BB_Contig_447	1996	1000	862	758
BB_Contig_448	11309	132304	132304	132304
BB_Contig_449	6998	3258	4078	1595
BB_Contig_450	6998	2066	2066	1632
BB_Contig_451	5711	2274	2336	1374
BB_Contig_452	1967	1028	869	539
BB_Contig_453	4018	1096	1376	480
BB_Contig_454	2434	4920	4048	4340
BB_Contig_455	1962	1404	1049	1796
BB_Contig_456	825	2305	724	1746
BB_Contig_457	1882	1622	876	331
BB_Contig_458	3825	598	775	482
BB_Contig_459	2312	3164	2646	3205
BB_Contig_460	4030	5096	4125	1466
BB_Contig_461	1610	272	290	252
BB_Contig_462	2524	1896	1668	863
BB_Contig_463	1480	2007	858	1498
BB_Contig_464	2746	1300	1242	1306
BB_Contig_465	2251	3938	2828	2128
BB_Contig_466	794	259	512	177
BB_Contig_467	6682	4762	4052	3038
BB_Contig_468	61546	79584	79584	79584
BB_Contig_469	4018	13000	13198	11060
BB_Contig_470	4044	3372	2356	1919
BB_Contig_471	3314	0	98	0
BB_Contig_472	43382	378	622	278
BB_Contig_473	3624	1695	1170	1009
BB_Contig_474	23855	8	211	0
BB_Contig_475	4328	4552	3326	2060
BB_Contig_476	1280	1202	1515	1898
BB_Contig_477	2329	1696	2185	1394
BB_Contig_478	1887	162	102	154
BB_Contig_479	6396	2974	3032	1600
BB_Contig_480	1001	508	408	266
BB_Contig_481	6850	1282	1011	1094
BB_Contig_482	14488	33638	27779	28601
BB_Contig_483	9347	2967	3404	2040
BB_Contig_484	2756	1906	1402	990
BB_Contig_485	1772	2183	599	1164
BB_Contig_486	1697	1336	651	708
BB_Contig_487	4112	2310	3694	2164
BB_Contig_488	7277	354	324	297
BB_Contig_489	10450	13928	10750	10908
BB_Contig_490	4400	4830	4586	4575
BB_Contig_491	3394	3033	3610	2609
BB_Contig_492	3934	1879	612	527
BB_Contig_493	2749	1228	1572	830
BB_Contig_494	8129	4678	4142	2918
BB_Contig_495	920	558	602	428
BB_Contig_496	2289	1231	1496	866
BB_Contig_497	1257	1684	754	936
BB_Contig_498	2183	1246	1543	1016
BB_Contig_499	4786	858	600	591
BB_Contig_500	1602	538	278	205
BB_Contig_501	6931	10268	8315	5374
BB_Contig_502	17485	15965	14916	9350
BB_Contig_503	3076	2961	2322	2488
BB_Contig_504	3412	3111	2103	3257
BB_Contig_505	872	148	118	59
BB_Contig_506	3651	7152	4706	7326
BB_Contig_507	6546	3736	3592	2974
BB_Contig_508	2072	1863	1695	1232
BB_Contig_509	3806	3370	3350	2082
BB_Contig_510	13198	7638	12133	4988
BB_Contig_511	3147	4261	5350	3836
BB_Contig_512	3996	1393	1081	782
BB_Contig_513	3057	650	306	314
BB_Contig_514	2528	276	636	162
BB_Contig_515	1424	1078	544	479
BB_Contig_516	7532	4630	5950	3695
BB_Contig_517	1294	1740	1654	1890
BB_Contig_518	1359	968	842	624
BB_Contig_519	2331	4724	6322	5822
BB_Contig_520	1028	892	512	598
BB_Contig_521	1878	788	683	444
BB_Contig_522	4521	1287	694	908
BB_Contig_524	2922	209	178	311
BB_Contig_525	3118	854	877	514
BB_Contig_526	2738	1128	1220	1223
BB_Contig_527	2700	294	264	235
BB_Contig_528	1748	1958	1890	2178
BB_Contig_529	1385	1136	390	752
BB_Contig_530	6546	3445	2188	2368
BB_Contig_531	4970	2302	2223	1313
BB_Contig_532	1596	421	323	222
BB_Contig_533	79598	79598	79598	79598
BB_Contig_534	6962	4794	5306	4018
BB_Contig_535	3008	781	558	772
BB_Contig_536	12528	6942	12283	3949
BB_Contig_537	3119	1400	3406	648
BB_Contig_538	3709	1397	2552	803
BB_Contig_539	2658	254	374	734
BB_Contig_540	5328	2008	1586	1170
BB_Contig_541	962	476	492	432
BB_Contig_542	1178	3191	2316	3625
BB_Contig_543	2238	594	468	424
BB_Contig_544	13572	60	224	40
BB_Contig_545	3082	3568	2171	3486
BB_Contig_546	2767	1678	688	618
BB_Contig_547	6436	3437	3323	1781
BB_Contig_548	2628	2619	1167	653
BB_Contig_549	1230	2408	1845	2098
BB_Contig_550	9122	6641	9636	5170
BB_Contig_551	4860	5474	3486	4208
BB_Contig_552	5340	10824	4638	4802
BB_Contig_553	962	606	400	542
BB_Contig_554	3316	1874	1918	1050
BB_Contig_555	1597	2042	1270	1356
BB_Contig_556	2102	6996	5044	5666
BB_Contig_557	2346	428	482	266
BB_Contig_558	10906	4509	5665	4954
BB_Contig_559	2534	1674	1452	1604
BB_Contig_560	6644	11617	8964	11188
BB_Contig_561	3486	271	79	166
BB_Contig_562	4735	4593	6344	4161
BB_Contig_563	7208	2068	3157	1514
BB_Contig_564	2195	2749	2192	1731
BB_Contig_565	3736	3785	3099	3616
BB_Contig_566	1416	94	80	69
BB_Contig_567	1584	1001	862	941
BB_Contig_568	1225	1450	966	1731
BB_Contig_569	2989	1466	1092	582
BB_Contig_570	2018	1520	670	1552
BB_Contig_571	2512	972	1282	938
BB_Contig_572	51504	2102	1057	800
BB_Contig_573	4248	2470	2493	2658
BB_Contig_574	2946	2590	2332	2316
BB_Contig_575	1578	666	418	336
BB_Contig_576	10824	2947	2518	1670
BB_Contig_577	5535	1279	648	442
BB_Contig_578	9881	5304	9416	3666
BB_Contig_579	3190	2944	3604	1848
BB_Contig_580	1826	586	346	352
BB_Contig_581	5583	3896	3535	2449
BB_Contig_582	1073	522	260	214
BB_Contig_583	1980	1508	874	496
BB_Contig_584	2614	722	473	224
BB_Contig_585	1228	3032	1716	1904
BB_Contig_586	10554	6012	4706	6294
BB_Contig_587	9232	4724	2578	2056
BB_Contig_588	3164	2622	3871	2208
BB_Contig_589	5412	3826	2108	2994
BB_Contig_590	11528	3106	2608	2290
BB_Contig_591	1252	934	748	807
BB_Contig_592	1272	681	583	595
BB_Contig_593	7534	2274	3414	836
BB_Contig_594	1196	1562	571	947
BB_Contig_595	1077	1023	591	935
BB_Contig_596	3676	501	704	580
BB_Contig_598	9951	3092	2566	1515
BB_Contig_599	3444	4269	2652	3065
BB_Contig_600	1253	2128	1406	2289
BB_Contig_601	2882	2940	3634	2822
BB_Contig_602	1782	1280	1114	572
BB_Contig_603	3154	1506	1442	1076
BB_Contig_604	2428	6681	3806	6962
BB_Contig_605	5394	3986	3658	3157
BB_Contig_606	1274	5261	4742	7194
BB_Contig_608	1138	1469	959	1136
BB_Contig_609	2238	1729	1679	1600
BB_Contig_610	2556	2098	2151	2118
BB_Contig_611	4934	2616	1990	1718
BB_Contig_612	794	323	452	224
BB_Contig_613	693	474	358	556
BB_Contig_614	1782	290	203	126
BB_Contig_615	3536	12654	8812	6608
BB_Contig_616	5242	6294	5894	3962
BB_Contig_617	15112	6508	9350	3922
BB_Contig_618	1684	942	682	682
BB_Contig_619	1828	361	411	394
BB_Contig_620	1850	1871	2090	1970
BB_Contig_621	2197	1411	1476	978
BB_Contig_622	5711	4744	4306	2982
BB_Contig_623	527	969	1217	1094
BB_Contig_624	1284	1292	716	535
BB_Contig_625	2404	1320	950	691
BB_Contig_626	1396	184	518	592
BB_Contig_627	1914	188	152	135
BB_Contig_628	13226	70	186	61
BB_Contig_629	2214	1172	1612	1137
BB_Contig_630	3526	1202	1082	294
BB_Contig_631	3373	914	1048	482
BB_Contig_632	5868	5734	5488	3486
BB_Contig_633	7365	1138	1080	1552
BB_Contig_634	79584	43382	33629	25471
BB_Contig_635	1108	344	377	170
BB_Contig_636	1646	4418	2346	3250
BB_Contig_637	1498	928	1102	544
BB_Contig_638	3362	4559	2951	3000
BB_Contig_639	1080	1040	588	822
BB_Contig_640	2584	2602	1552	1682
BB_Contig_641	2102	1812	1906	662
BB_Contig_642	4416	4318	3474	1983
BB_Contig_643	840	2542	1658	2412
BB_Contig_644	3986	4888	3920	3105
BB_Contig_645	1094	2974	874	2474
BB_Contig_646	5318	1920	1734	894
BB_Contig_647	2900	52	142	38
BB_Contig_648	1359	1154	643	589
BB_Contig_649	3728	1018	2230	854
BB_Contig_650	1492	4972	2960	5822
BB_Contig_651	1588	804	1020	932
BB_Contig_653	2214	48	139	40
BB_Contig_654	11526	5028	2298	1890
BB_Contig_655	2460	1649	1912	1310
BB_Contig_656	4608	752	860	573
BB_Contig_657	2860	130	156	116
BB_Contig_658	6996	3362	2781	1518
BB_Contig_659	1305	1370	830	457
BB_Contig_661	132304	100266	100266	100266
BB_Contig_662	2832	2082	2488	2018
BB_Contig_663	1992	920	830	901
BB_Contig_664	20085	1080	700	224
BB_Contig_665	3446	969	518	1331
BB_Contig_666	1058	894	700	754
BB_Contig_667	1966	920	724	496
BB_Contig_668	2954	3752	5860	2862
BB_Contig_669	5328	6717	5226	5064
BB_Contig_670	3728	3066	2826	2762
BB_Contig_671	2187	2792	1436	1359
BB_Contig_672	2556	18239	7294	17268
BB_Contig_673	4542	458	718	233
BB_Contig_674	3604	3070	1130	1712
BB_Contig_675	1118	662	662	768
BB_Contig_676	29876	19320	33682	9830
BB_Contig_677	2399	2034	1690	2012
BB_Contig_678	16162	10436	18601	11048
BB_Contig_679	2618	1428	1172	520
BB_Contig_680	5860	4096	6314	2648
BB_Contig_682	2724	1534	1132	686
BB_Contig_683	4050	686	716	356
BB_Contig_684	2366	2628	1697	1648
BB_Contig_685	4726	2070	1945	1160
BB_Contig_686	8312	800	268	394
BB_Contig_687	2568	1044	896	575
BB_Contig_688	6546	3996	5412	2562
BB_Contig_689	1428	665	745	520
BB_Contig_690	4470	3214	1486	4273
BB_Contig_692	1911	1518	663	560
BB_Contig_694	5272	1572	1296	860
BB_Contig_695	2012	110	170	142
BB_Contig_696	1800	1212	699	558
BB_Contig_697	2277	2107	2030	1147
BB_Contig_698	18200	71619	55670	55670
BB_Contig_699	1422	667	472	320
BB_Contig_700	2284	72	100	118
BB_Contig_701	3898	8622	7680	5638
BB_Contig_703	8672	3824	2075	1983
BB_Contig_704	2755	1851	1835	1976
BB_Contig_706	4208	2435	3544	1648
BB_Contig_707	18196	12392	43388	6436
BB_Contig_708	5724	1302	651	630
BB_Contig_709	3662	222	228	135
BB_Contig_710	2717	403	512	626
BB_Contig_711	5045	2398	2768	1934
BB_Contig_712	6842	681	768	547
BB_Contig_713	1451	1488	1378	1988
BB_Contig_714	3544	1815	1237	984
BB_Contig_715	4006	2299	2231	1589
BB_Contig_716	4868	5868	5765	5326
BB_Contig_717	48652	48652	36115	36115
BB_Contig_718	4388	2609	2094	1614
BB_Contig_719	3710	2214	1486	2042
BB_Contig_720	2737	1340	1614	846
BB_Contig_721	8302	4980	5406	3353
BB_Contig_722	5234	2642	2153	1970
BB_Contig_724	1242	1300	746	846
BB_Contig_725	8624	10271	11913	7904
BB_Contig_726	13577	30942	2255	944
BB_Contig_727	11528	1988	1646	1020
BB_Contig_729	4064	5896	9640	2568
BB_Contig_730	22543	4640	3941	2451
BB_Contig_731	10908	44	866	72
BB_Contig_732	10645	11906	8963	7195
BB_Contig_733	1014	1600	495	646
BB_Contig_734	3044	5396	842	4291
BB_Contig_735	1836	2043	1172	2195
BB_Contig_736	1061	3406	1942	2923
BB_Contig_737	6238	2716	2326	1395
BB_Contig_738	8191	8962	20080	6606
BB_Contig_739	9562	5836	7358	2235
BB_Contig_740	24588	256	686	72
BB_Contig_741	1547	2238	2000	2354
BB_Contig_742	1148	49	484	46
BB_Contig_743	3674	2821	3590	2385
BB_Contig_744	3947	118	246	75
BB_Contig_745	14776	3166	1420	1068
BB_Contig_746	4926	3652	1628	1438
BB_Contig_747	8814	9512	7734	7366
BB_Contig_748	2444	2458	3070	1912
BB_Contig_749	14172	1712	1199	989
BB_Contig_750	6064	3222	1972	2270
BB_Contig_751	2010	654	606	314
BB_Contig_752	3504	1456	2397	1376
BB_Contig_753	4037	2558	2278	1008
BB_Contig_754	974	1385	4948	2059
BB_Contig_755	618	325	256	193
BB_Contig_756	3404	263	326	224
BB_Contig_757	453	24	120	20
BB_Contig_758	563	328	269	306
BB_Contig_759	558	450	482	423
BB_Contig_760	319	78	63	28
BB_Contig_761	132304	362	1444	500
BB_Contig_762	180	0	64	0
BB_Contig_763	230	41	28	28
BB_Contig_764	542	325	438	104
BB_Contig_765	1872	0	1360	0
BB_Contig_766	492	146	284	128
BB_Contig_767	293	140	96	190
BB_Contig_768	238	162	112	482
BB_Contig_769	1976	716	702	480
BB_Contig_770	628	628	412	516
BB_Contig_771	1042	981	737	1081
BB_Contig_772	502	389	408	388
BB_Contig_773	552	15656	9222	16590
BB_Contig_774	20085	15112	21837	16371
BB_Contig_775	2066	516	612	18
BB_Contig_776	622	393	452	523
BB_Contig_777	12654	1800	2356	1049
BB_Contig_778	2214	230	168	173
BB_Contig_779	438	392	219	244
BB_Contig_780	149	86	23	38
BB_Contig_781	1005	0	302	0
BB_Contig_782	136	464	140	427
BB_Contig_783	890	2279	850	1352
BB_Contig_784	3031	1180	1771	1244
BB_Contig_785	961	358	336	354
BB_Contig_786	1225	358	300	244
BB_Contig_787	1770	358	410	238
BB_Contig_788	2635	623	1356	760
BB_Contig_789	9530	3624	8690	2508
BB_Contig_790	1005	40	43	75
BB_Contig_791	1014	614	485	576
BB_Contig_792	10450	14	579	31
BB_Contig_793	672	3	23	2
BB_Contig_794	412	312	204	216
BB_Contig_795	40220	1802	3762	2418
BB_Contig_796	479	1290	1168	1668
BB_Contig_797	965	374	270	131
BB_Contig_798	2096	406	410	310
BB_Contig_799	350	16	96	22
BB_Contig_800	96	9	18	6
BB_Contig_801	1131	1156	1150	1050
BB_Contig_802	490	456	360	460
BB_Contig_803	16367	9	12260	81
BB_Contig_805	632	212	208	170
BB_Contig_806	644	103	262	137
BB_Contig_807	3728	1222	1813	1194
BB_Contig_808	168	117	133	50
BB_Contig_809	276	165	68	67
BB_Contig_810	11756	6524	5596	6306
BB_Contig_811	512	8	40	6
BB_Contig_812	246	6	46	19
BB_Contig_813	122	24	38	30
BB_Contig_814	238	292	15	216
BB_Contig_816	1053	2332	6324	2930
BB_Contig_817	212	144	64	76
BB_Contig_818	234	256	87	162
BB_Contig_819	1812	1581	952	3269
BB_Contig_820	524	9	15	2
BB_Contig_821	600	218	278	196
BB_Contig_822	1201	601	382	190
BB_Contig_823	2622	2417	2360	1828
BB_Contig_824	259	111	102	69
BB_Contig_825	246	58	197	198
BB_Contig_826	1218	3214	2409	3398
BB_Contig_827	324	80	70	77
BB_Contig_828	2188	2323	1866	1606
BB_Contig_829	1202	1348	1170	1800
BB_Contig_830	3862	3560	3936	2975
BB_Contig_831	203	38	20	40
BB_Contig_832	1021	1206	628	930
BB_Contig_833	461	572	94	100
BB_Contig_834	442	248	277	189
BB_Contig_835	106	354	59	94
BB_Contig_836	352	80	89	183
BB_Contig_837	692	236	392	182
BB_Contig_838	506	694	346	344
BB_Contig_839	1120	132	180	180
BB_Contig_840	869	1886	748	1690
BB_Contig_841	422	482	798	453
BB_Contig_842	1178	208	344	55
BB_Contig_843	894	4544	3758	6064
BB_Contig_844	1701	614	468	344
BB_Contig_845	438	366	238	394
BB_Contig_846	138	390	125	114
BB_Contig_847	573	124	199	116
BB_Contig_848	180	662	372	779
BB_Contig_849	879	0	128	0
BB_Contig_850	1460	2478	1882	2418
BB_Contig_851	620	536	318	476
BB_Contig_852	604	44	508	183
BB_Contig_853	381	526	674	922
BB_Contig_854	5208	2684	788	1571
BB_Contig_855	671	23910	16200	28636
BB_Contig_856	1000	64	4	6
BB_Contig_857	816	199	354	174
BB_Contig_858	586	1002	238	755
BB_Contig_859	1020	1218	1006	2768
BB_Contig_860	200	156	124	56
BB_Contig_861	378	516	436	337
BB_Contig_862	217	0	43	0
BB_Contig_863	1158	400	484	448
BB_Contig_864	352	315	24	68
BB_Contig_865	745	674	495	286
BB_Contig_866	2103	5328	3898	4006
BB_Contig_867	106	24	40	6
BB_Contig_868	352	14	29	46
BB_Contig_869	118	24	13	8
BB_Contig_870	224	5183	1504	3544
BB_Contig_871	414	407	253	196
BB_Contig_872	545	266	285	208
BB_Contig_873	38210	229	338	72
BB_Contig_874	374	82	139	129
BB_Contig_875	934	1061	768	891
BB_Contig_876	1230	1621	1180	703
BB_Contig_877	111	32	89	122
BB_Contig_878	583	40	104	98
BB_Contig_879	1006	9	0	4
BB_Contig_880	79584	450	203	1001
BB_Contig_881	575	224	184	162
BB_Contig_882	3676	18	1246	0
BB_Contig_883	566	86	136	55
BB_Contig_884	879	562	610	730
BB_Contig_885	464	306	204	210
BB_Contig_886	1422	43334	33600	45182
BB_Contig_887	324	132	46	63
BB_Contig_888	2372	2628	2363	3070
BB_Contig_889	319	108	66	81
BB_Contig_890	1206	707	579	275
BB_Contig_891	488	308	233	286
BB_Contig_892	1466	1484	816	980
BB_Contig_893	1711	142	73	59
BB_Contig_894	344	49	108	26
BB_Contig_895	297	18	43	38
BB_Contig_896	780	366	354	292
BB_Contig_897	458	96	14	72
BB_Contig_898	4938	6715	5868	4810
BB_Contig_899	650	416	190	116
BB_Contig_900	3390	319	3000	202
BB_Contig_901	316	56	16	33
BB_Contig_902	363	312	306	522
BB_Contig_903	672	136	132	134
BB_Contig_904	1382	58	779	258
BB_Contig_905	6930	4233	3377	2540
BB_Contig_906	392	117	88	98
BB_Contig_907	888	1454	1322	1484
BB_Contig_908	766	84	68	40
BB_Contig_909	568	452	254	258
BB_Contig_910	5845	240	3952	270
BB_Contig_911	408	134	86	44
BB_Contig_912	516	285	162	137
BB_Contig_913	3282	1269	1798	1232
BB_Contig_914	230	586	168	558
BB_Contig_915	3092	2284	3615	1174
BB_Contig_916	331	257	90	226
BB_Contig_917	11184	9022	16606	10018
BB_Contig_918	756	1063	416	704
BB_Contig_919	2502	5028	1060	9124
BB_Contig_920	869	229	198	189
BB_Contig_921	122	39	41	18
BB_Contig_922	319	6202	5080	6818
BB_Contig_923	5144	2244	2195	2652
BB_Contig_924	2298	5	2	34
BB_Contig_925	798	172	210	154
BB_Contig_926	745	672	562	512
BB_Contig_927	834	633	448	500
BB_Contig_928	288	108	96	23
BB_Contig_929	208	158	93	16
BB_Contig_930	1303	698	840	221
BB_Contig_931	254	86	91	55
BB_Contig_932	982	3269	2652	4376
BB_Contig_933	312	170	87	173
BB_Contig_934	1256	294	354	697
BB_Contig_935	420	264	96	60
BB_Contig_936	192	116	72	70
BB_Contig_937	847	1004	599	584
BB_Contig_938	2302	2008	1972	1758
BB_Contig_939	1205	412	762	733
BB_Contig_940	1176	555	308	332
BB_Contig_941	1411	1488	1140	1360
BB_Contig_942	4180	2244	2344	1904
BB_Contig_943	1886	44	66	26
BB_Contig_944	1661	1196	780	594
BB_Contig_945	500	1270	742	478
BB_Contig_946	1273	1150	1608	918
BB_Contig_947	294	72	78	30
BB_Contig_948	2304	1194	652	816
BB_Contig_949	356	96	135	110
BB_Contig_950	160	488	170	250
BB_Contig_951	71555	123	217	54
BB_Contig_952	2198	1302	1232	1228
BB_Contig_953	374	0	64	0
BB_Contig_954	281	134	70	60
BB_Contig_955	892	3952	1597	2804
BB_Contig_956	552	561	130	254
BB_Contig_957	8761	5558	6171	2208
BB_Contig_959	2152	1470	1481	1338
BB_Contig_960	2414	2502	2924	2042
BB_Contig_961	356	444	228	293
BB_Contig_962	11528	8062	5172	8964
BB_Contig_963	226	66	54	31
BB_Contig_964	1070	43	148	48
BB_Contig_965	1126	497	94	468
BB_Contig_966	3872	2827	4291	1727
BB_Contig_967	586	1088	456	652
BB_Contig_968	590	419	286	376
BB_Contig_969	520	405	328	440
BB_Contig_970	1390	1308	1444	1294
BB_Contig_971	8762	1682	1058	476
BB_Contig_972	11736	14	380	0
BB_Contig_973	664	107	394	66
BB_Contig_974	1088	930	886	542
BB_Contig_975	3798	4833	3119	4293
BB_Contig_976	132	36	66	28
BB_Contig_977	461	743	364	140
BB_Contig_978	712	342	443	441
BB_Contig_979	762	30	60	33
BB_Contig_980	5328	10646	5192	7534
BB_Contig_981	394	8	168	4
BB_Contig_982	912	455	452	393
BB_Contig_983	170	558	93	220
BB_Contig_984	2597	200	140	342
BB_Contig_985	1818	1306	1586	1450
BB_Contig_986	760	2883	2745	4972
BB_Contig_987	368	76	66	30
BB_Contig_988	3544	2596	1866	1164
BB_Contig_989	7170	1334	2876	1440
BB_Contig_990	2162	1558	1300	1100
BB_Contig_991	803	16844	11290	17481
BB_Contig_992	482	458	276	155
BB_Contig_993	500	912	268	498
BB_Contig_994	291	130	38	82
BB_Contig_995	96	78	44	35
BB_Contig_996	118	39	33	28
BB_Contig_997	6268	1694	1703	911
BB_Contig_998	4233	688	348	208
BB_Contig_999	71605	29	262	4
BB_Contig_1000	2117	928	1178	1075
BB_Contig_1001	14770	10906	12996	5796
BB_Contig_1002	420	62	32	54
BB_Contig_1003	360	552	284	374
BB_Contig_1004	88	124	36	31
BB_Contig_1005	1208	487	2126	840
BB_Contig_1006	5282	2168	1684	2138
BB_Contig_1007	190	38	107	53
BB_Contig_1008	1422	890	860	913
BB_Contig_1009	564	64	213	216
BB_Contig_1010	103	28	20	28
BB_Contig_1011	5924	6171	5765	3633
BB_Contig_1012	1340	824	868	514
BB_Contig_1013	188	104	105	94
BB_Contig_1014	508	208	269	293
BB_Contig_1015	664	195	199	299
BB_Contig_1016	217	184	102	172
BB_Contig_1017	21322	143	1428	65
BB_Contig_1018	478	126	477	422
BB_Contig_1019	9432	5506	6158	1944
BB_Contig_1020	461	60	200	112
BB_Contig_1021	350	29	26	34
BB_Contig_1022	1859	3515	1544	3625
BB_Contig_1023	1578	1905	630	1032
BB_Contig_1024	324	50	28	40
BB_Contig_1025	1088	1053	866	994
BB_Contig_1026	288	1094	460	698
BB_Contig_1027	214	304	427	298
BB_Contig_1028	2557	2269	2493	2004
BB_Contig_1029	400	30	34	12
BB_Contig_1030	454	50	66	59
BB_Contig_1031	11530	13582	10364	10560
BB_Contig_1032	200	27	138	28
BB_Contig_1033	650	858	693	911
BB_Contig_1034	108	117	66	40
BB_Contig_1035	319	128	120	44
BB_Contig_1036	564	32	48	4
BB_Contig_1037	828	672	458	728
BB_Contig_1038	3370	1760	2340	965
BB_Contig_1039	73	16	186	273
BB_Contig_1040	203	118	114	53
BB_Contig_1041	990	738	685	636
BB_Contig_1042	1160	228	660	180
BB_Contig_1043	234	32	24	35
BB_Contig_1044	536	381	194	109
BB_Contig_1045	660	724	1440	1050
BB_Contig_1046	281	238	265	140
BB_Contig_1047	5352	7682	6685	7000
BB_Contig_1048	70	58	18	104
BB_Contig_1049	1385	284	194	299
BB_Contig_1050	5558	4436	4233	3214
BB_Contig_1051	16200	7463	8080	4112
BB_Contig_1052	3157	2590	3198	1235
BB_Contig_1054	27771	11525	16844	11184
BB_Contig_1055	2453	656	1174	609
BB_Contig_1056	1714	634	408	289
BB_Contig_1057	3770	875	419	26
BB_Contig_1058	3390	1328	1567	2470
BB_Contig_1059	1478	144	189	51
BB_Contig_1060	1101	619	388	716
BB_Contig_1061	3070	3271	3252	3730
BB_Contig_1062	2068	2308	2103	884
BB_Contig_1063	2904	1908	1648	962
BB_Contig_1064	23864	510	15684	5870
BB_Contig_1065	770	167	204	65
BB_Contig_1066	5080	7194	976	772
BB_Contig_1067	2050	896	940	718
BB_Contig_1068	1307	1136	590	377
BB_Contig_1069	6880	5684	7056	4297
BB_Contig_1070	869	455	261	273
BB_Contig_1071	1158	242	300	502
BB_Contig_1072	10908	4334	3922	3476
BB_Contig_1073	1796	701	1414	589
BB_Contig_1074	466	210	257	250
BB_Contig_1075	620	138	452	152
BB_Contig_1076	410	270	94	244
BB_Contig_1077	1514	217	428	170
BB_Contig_1078	219	142	102	64
BB_Contig_1079	13954	458	11756	532
BB_Contig_1080	24582	5430	11902	4586
BB_Contig_1081	1644	1326	1246	1014
BB_Contig_1083	2878	1972	1296	1034
BB_Contig_1084	288	25	64	42
BB_Contig_1085	2027	1356	1463	858
BB_Contig_1086	1592	1748	1378	1859
BB_Contig_1087	1186	471	502	440
BB_Contig_1088	2988	2762	1050	1380
BB_Contig_1089	958	326	352	309
BB_Contig_1090	555	428	102	290
BB_Contig_1091	1079	1986	1773	1268
BB_Contig_1092	2561	694	2373	887
BB_Contig_1093	100266	71605	132304	40254
BB_Contig_1094	2318	74	150	81
BB_Contig_1095	4849	2312	1727	3001
BB_Contig_1096	1012	3026	1589	1856
BB_Contig_1097	1772	1144	503	644
BB_Contig_1098	1685	820	1130	230
BB_Contig_1099	466	259	213	172
BB_Contig_1101	7195	2738	7236	1876
BB_Contig_1102	864	27771	14770	32270
BB_Contig_1103	618	364	152	189
BB_Contig_1104	230	281	72	210
BB_Contig_1105	1926	1314	739	736
BB_Contig_1106	5006	1578	2652	1608
BB_Contig_1107	3738	3072	3128	2770
BB_Contig_1108	672	98	105	404
BB_Contig_1109	520	211	434	333
BB_Contig_1110	1302	944	1230	1008
BB_Contig_1111	1756	3193	2178	3261
BB_Contig_1112	524	836	253	592
BB_Contig_1113	1072	350	183	187
BB_Contig_1114	1882	2145	1130	893
BB_Contig_1115	1331	836	486	945
BB_Contig_1116	188	44	40	44
BB_Contig_1117	1028	1187	884	690
BB_Contig_1118	1484	388	448	1024
BB_Contig_1119	898	1212	688	1137
BB_Contig_1120	548	347	336	364
BB_Contig_1121	200	446	114	259
BB_Contig_1122	416	417	194	140
BB_Contig_1123	296	174	110	112
BB_Contig_1124	920	140	445	207
BB_Contig_1125	1236	1142	1305	1242
BB_Contig_1126	1718	2854	1124	1857
BB_Contig_1127	2635	266	2087	2434
BB_Contig_1128	783	430	418	418
BB_Contig_1129	3400	3166	4376	3748
BB_Contig_1130	756	612	798	628
BB_Contig_1131	212	209	34	51
BB_Contig_1132	429	32	228	75
BB_Contig_1133	620	148	255	116
BB_Contig_1134	611	52	11	21
BB_Contig_1135	666	92	162	114
BB_Contig_1136	226	1062	347	686
BB_Contig_1137	1502	876	418	575
BB_Contig_1138	410	146	185	144
BB_Contig_1139	226	258	128	88
BB_Contig_1140	916	1105	604	916
BB_Contig_1141	114	122	38	79
BB_Contig_1142	1231	1076	828	1052
BB_Contig_1143	2120	2603	2242	1738
BB_Contig_1144	4283	4964	5626	5126
BB_Contig_1145	4888	5433	4194	5045
BB_Contig_1146	396	119	126	133
BB_Contig_1147	7478	5915	6599	5037
BB_Contig_1148	632	286	180	174
BB_Contig_1149	1260	1088	969	952
BB_Contig_1150	482	356	468	262
BB_Contig_1151	6381	0	40	0
BB_Contig_1152	96	3	26	12
BB_Contig_1153	952	405	195	299
BB_Contig_1155	272	344	364	314
BB_Contig_1156	2690	5282	2934	6438
BB_Contig_1157	832	462	550	384
BB_Contig_1158	1044	1559	411	602
BB_Contig_1159	2498	1238	847	650
BB_Contig_1160	454	666	438	597
BB_Contig_1161	266	168	112	67
BB_Contig_1162	2946	1178	1128	598
BB_Contig_1163	310	188	336	56
BB_Contig_1164	1462	1097	954	898
BB_Contig_1165	744	481	108	170
BB_Contig_1166	2994	450	1138	1557
BB_Contig_1167	1216	9880	15108	12004
BB_Contig_1168	573	86	403	122
BB_Contig_1169	350	230	188	230
BB_Contig_1170	961	2138	1332	3152
BB_Contig_1171	832	806	1450	858
BB_Contig_1172	251	14	10	0
BB_Contig_1173	1440	394	130	645
BB_Contig_1174	6268	3535	2646	3350
BB_Contig_1175	9285	368	378	198
BB_Contig_1176	378	452	160	309
BB_Contig_1177	5338	6158	7010	3614
BB_Contig_1178	96	76	21	26
BB_Contig_1179	664	3	102	10
BB_Contig_1180	393	143	102	42
BB_Contig_1181	1028	1656	709	986
BB_Contig_1182	1832	1354	987	955
BB_Contig_1183	259	70	232	46
BB_Contig_1184	4166	3036	2767	1582
BB_Contig_1185	1411	649	754	282
BB_Contig_1186	111	9	92	50
BB_Contig_1187	862	186	289	228
BB_Contig_1188	54	0	45	26
BB_Contig_1189	604	94	193	66
BB_Contig_1190	628	312	221	183
BB_Contig_1191	319	32	102	34
BB_Contig_1192	822	266	133	35
BB_Contig_1193	996	3504	2424	4290
BB_Contig_1194	908	376	296	385
BB_Contig_1195	5626	110	84	62
BB_Contig_1196	1377	1227	1144	1018
BB_Contig_1197	512	384	84	54
BB_Contig_1198	834	227	312	832
BB_Contig_1199	4100	2968	7208	1420
BB_Contig_1200	820	376	381	290
BB_Contig_1201	12996	5132	11058	3205
BB_Contig_1202	11060	29	54	19
BB_Contig_1203	234	14	17	18
BB_Contig_1204	969	12880	20665	16390
BB_Contig_1205	246	140	140	176
BB_Contig_1206	1016	503	706	264
BB_Contig_1207	1641	961	1188	734
BB_Contig_1208	281	460	180	213
BB_Contig_1209	825	34	18	15
BB_Contig_1210	1574	1469	728	1060
BB_Contig_1211	665	512	235	392
BB_Contig_1212	2086	748	1841	532
BB_Contig_1213	9732	4176	7364	2910
BB_Contig_1214	1571	992	1131	377
BB_Contig_1215	240	84	124	83
BB_Contig_1216	7635	8252	10906	6469
BB_Contig_1217	611	156	58	136
BB_Contig_1218	140	108	80	83
BB_Contig_1219	686	0	36	0
BB_Contig_1220	2814	1882	3658	1906
BB_Contig_1221	348	92	68	96
BB_Contig_1222	588	804	326	783
BB_Contig_1223	235	546	1148	870
BB_Contig_1224	11429	44	4454	16
BB_Contig_1225	1704	2112	1477	1697
BB_Contig_1226	259	154	62	155
BB_Contig_1227	7065	9025	3058	4870
BB_Contig_1228	1692	2420	2659	2629
BB_Contig_1230	1416	834	584	733
BB_Contig_1231	10450	10450	3424	8129
BB_Contig_1232	534	1294	684	1742
BB_Contig_1233	2923	850	690	817
BB_Contig_1234	1478	1337	1204	1226
BB_Contig_1235	254	124	90	73
BB_Contig_1236	88	2	10	35
BB_Contig_1237	1280	2016	809	1557
BB_Contig_1238	678	184	206	116
BB_Contig_1239	232	353	116	300
BB_Contig_1240	4152	4002	4286	2750
BB_Contig_1241	322	18	148	16
BB_Contig_1242	217	1006	260	576
BB_Contig_1243	1835	3085	2310	3148
BB_Contig_1244	416	620	476	636
BB_Contig_1245	412	282	194	164
BB_Contig_1246	789	485	243	202
BB_Contig_1247	374	2032	434	1390
BB_Contig_1248	2722	2859	3278	2556
BB_Contig_1249	3106	126	124	110
BB_Contig_1250	9176	74	5133	80
BB_Contig_1251	2187	3814	5080	3934
BB_Contig_1252	2717	4390	3238	4908
BB_Contig_1253	640	211	66	500
BB_Contig_1254	6608	2619	1597	1558
BB_Contig_1255	22501	55	774	114
BB_Contig_1256	440	22	21	12
BB_Contig_1257	869	1958	370	1036
BB_Contig_1258	192	132	70	106
BB_Contig_1259	444	261	737	411
BB_Contig_1260	54	24	28	80
BB_Contig_1261	1040	246	452	170
BB_Contig_1263	268	368	108	268
BB_Contig_1264	3342	5062	5458	4586
BB_Contig_1266	2597	2336	828	1738
BB_Contig_1267	9347	4273	5113	2875
BB_Contig_1268	2561	756	684	500
BB_Contig_1269	3046	100232	71555	71555
BB_Contig_1270	2695	4058	3293	4119
BB_Contig_1271	2870	714	594	584
BB_Contig_1272	2120	1212	601	549
BB_Contig_1273	17732	18601	6058	8712
BB_Contig_1274	2363	6962	5224	6850
BB_Contig_1275	21837	9882	14776	4726
BB_Contig_1276	2106	1508	1744	700
BB_Contig_1277	16610	5226	3476	3963
BB_Contig_1278	4119	3261	2460	3175
BB_Contig_1279	5765	276	280	250
BB_Contig_1280	1815	1514	1118	1525
BB_Contig_1281	3652	2423	1992	1030
BB_Contig_1282	2304	1309	1046	1014
BB_Contig_1283	877	7487	4615	8964
BB_Contig_1284	1860	1260	967	1104
BB_Contig_1285	8676	2079	1393	1896
BB_Contig_1286	1953	2328	3938	2052
BB_Contig_1287	6000	6078	9114	3394
BB_Contig_1288	3714	2718	2530	1962
BB_Contig_1289	5666	5516	3814	4646
BB_Contig_1290	1340	396	1342	400
BB_Contig_1291	5797	1608	1184	388
BB_Contig_1292	8888	9348	7729	6508
BB_Contig_1293	2804	2832	2187	1818
BB_Contig_1294	3288	1979	1181	1246
BB_Contig_1295	1040	6116	4044	6682
BB_Contig_1296	2360	1555	931	716
BB_Contig_1297	3720	782	3138	726
BB_Contig_1299	20665	130	144	37
BB_Contig_1300	25475	4260	45209	8810
BB_Contig_1301	4920	5338	3805	3985
BB_Contig_1302	4630	757	856	562
BB_Contig_1303	2326	3250	2888	3268
BB_Contig_1304	2098	5665	2650	5096
BB_Contig_1305	1600	554	800	524
BB_Contig_1306	2859	1457	812	523
BB_Contig_1307	4502	3200	4267	2734
BB_Contig_1308	6270	5008	3770	3001
BB_Contig_1309	2234	800	384	514
BB_Contig_1310	6682	2284	2079	2142
BB_Contig_1311	6930	5242	3357	4416
BB_Contig_1312	6396	3583	6508	2750
BB_Contig_1313	8722	2439	3076	1146
BB_Contig_1314	2483	5262	4194	3976
BB_Contig_1315	5691	1774	1432	1316
BB_Contig_1316	3748	4908	5063	4320
BB_Contig_1317	3362	678	792	516
BB_Contig_1318	2018	1202	1111	896
BB_Contig_1319	6052	3044	2096	1494
BB_Contig_1320	1538	700	485	391
BB_Contig_1321	1098	1576	809	1186
BB_Contig_1322	2635	1397	483	866
BB_Contig_1323	45206	1788	579	592
BB_Contig_1324	15112	26802	40262	10360
BB_Contig_1325	4016	8000	7063	5458
BB_Contig_1327	4980	5886	6138	4754
BB_Contig_1328	1588	4812	2224	3806
BB_Contig_1329	4176	3858	3835	2682
BB_Contig_1330	2892	39	234	74
BB_Contig_1331	8911	8825	7551	6696
BB_Contig_1332	3938	3731	2470	1687
BB_Contig_1333	3935	2169	1950	2082
BB_Contig_1334	4401	1449	1388	832
BB_Contig_1335	9234	7448	7730	4334
BB_Contig_1336	3220	1948	1322	1068
BB_Contig_1337	1679	2124	1132	1430
BB_Contig_1338	2474	2018	1379	1318
BB_Contig_1339	8242	495	251	280
BB_Contig_1340	2428	153	237	94
BB_Contig_1341	5980	2930	4006	1690
BB_Contig_1342	5412	450	4126	444
BB_Contig_1343	2474	452	209	156
BB_Contig_1345	3604	2710	2496	1627
BB_Contig_1346	2169	1988	658	496
BB_Contig_1347	6942	7868	8982	5038
BB_Contig_1348	4386	1665	2212	998
BB_Contig_1349	23100	4136	5810	2811
BB_Contig_1350	10556	13386	10360	8722
BB_Contig_1351	2018	325	219	213
BB_Contig_1352	15684	1641	963	826
BB_Contig_1353	3257	8676	5896	9025
BB_Contig_1354	4614	1267	1396	624
BB_Contig_1355	14166	10447	9570	7728
BB_Contig_1356	5488	4376	2335	4213
BB_Contig_1357	4811	6750	6642	3770
BB_Contig_1358	3943	3100	3198	2108
BB_Contig_1359	2774	2438	1705	930
BB_Contig_1360	7607	552	194	176
BB_Contig_1361	3357	1412	1448	1024
BB_Contig_1362	938	1492	1204	1655
BB_Contig_1363	2512	1684	2022	1154
BB_Contig_1364	10754	19298	11739	12856
BB_Contig_1365	5062	9072	5978	7277
BB_Contig_1366	2699	1137	812	624
BB_Contig_1367	4882	7435	6776	2816
BB_Contig_1369	5294	6367	3250	2786
BB_Contig_1370	3670	714	502	384
BB_Contig_1371	10019	6818	4030	5584
BB_Contig_1372	8488	5283	5152	4017
BB_Contig_1373	12394	3583	5096	4334
BB_Contig_1374	6138	5219	4717	3892
BB_Contig_1375	5350	217	292	189
BB_Contig_1376	3454	2934	2822	2738
BB_Contig_1377	18601	11996	12828	9940
BB_Contig_1378	28598	6962	26796	5951
BB_Contig_1379	2060	699	1829	930
BB_Contig_1380	3549	4297	3128	2806
BB_Contig_1381	7730	2883	3092	1482
BB_Contig_1382	25479	26802	71619	13577
BB_Contig_1383	2496	2930	2717	2648
BB_Contig_1384	3224	4409	2635	2304
BB_Contig_1385	2314	1668	2519	1316
BB_Contig_1386	40254	18624	11614	6606
BB_Contig_1387	4776	395	326	483
BB_Contig_1388	10286	5993	9366	3664
BB_Contig_1389	2710	2737	2308	2676
BB_Contig_1390	9734	287	350	242
BB_Contig_1391	43395	100277	79592	71619
BB_Contig_1392	8368	9640	6998	6546
BB_Contig_1394	4684	2994	3734	2876
BB_Contig_1395	3844	3314	4076	2238
BB_Contig_1396	3400	2284	2408	1922
BB_Contig_1397	9952	1652	2652	142
BB_Contig_1398	1744	2138	1528	2659
BB_Contig_1400	11427	146	206	250
BB_Contig_1401	4559	3835	2960	3300
BB_Contig_1402	3008	1502	1058	948
BB_Contig_1403	40254	178	266	154
BB_Contig_1404	3624	2350	1850	1370
BB_Contig_1405	18936	11617	11528	9508
BB_Contig_1407	15110	5114	3846	2056
BB_Contig_1408	10771	894	2020	3555
BB_Contig_1409	5208	760	359	324
BB_Contig_1410	9124	5064	4726	2454
BB_Contig_1411	4600	4616	5226	6354
BB_Contig_1412	7294	21369	12880	14527
BB_Contig_1413	4610	5055	4164	4882
BB_Contig_1414	564	0	44	0
BB_Contig_1415	682	410	330	275
BB_Contig_1416	532	1030	406	1296
BB_Contig_1417	672	1432	1018	1988
BB_Contig_1418	3545	1098	894	1232
BB_Contig_1419	1874	1832	1065	1772
BB_Contig_1420	326	2178	355	1222
BB_Contig_1421	1307	32	51	160
BB_Contig_1422	2232	924	282	858
BB_Contig_1423	111	14	12	0
BB_Contig_1424	420	124	115	80
BB_Contig_1425	506	262	162	100
BB_Contig_1426	386	364	374	308
BB_Contig_1427	2728	3301	1514	2458
BB_Contig_1428	858	1523	1300	1098
BB_Contig_1429	1617	1654	1550	912
BB_Contig_1430	14488	2728	7032	3083
BB_Contig_1431	257	66	89	28
BB_Contig_1432	672	771	598	755
BB_Contig_1433	1912	11884	7094	11719
BB_Contig_1434	1412	9882	8762	12264
BB_Contig_1435	71605	8	15	4
BB_Contig_1436	243	18	53	28
BB_Contig_1437	1450	984	1702	1131
BB_Contig_1438	1298	526	2251	406
BB_Contig_1439	562	174	146	154
BB_Contig_1440	1098	898	640	338
BB_Contig_1441	1118	776	592	952
BB_Contig_1442	308	2312	420	1616
BB_Contig_1444	3132	1484	1898	964
BB_Contig_1445	394	478	250	333
BB_Contig_1446	5668	4364	4064	5537
BB_Contig_1447	2750	4088	3464	3814
BB_Contig_1448	2326	2072	2470	860
BB_Contig_1449	17483	5666	4140	2304
BB_Contig_1450	2122	2699	1920	2044
BB_Contig_1451	474	121	118	77
BB_Contig_1452	1380	10098	2904	3044
BB_Contig_1453	1230	778	626	780
BB_Contig_1454	3515	22	520	12
BB_Contig_1455	294	22	15	24
BB_Contig_1456	6850	4388	8886	5394
BB_Contig_1457	506	29	38	61
BB_Contig_1458	1428	296	200	228
BB_Contig_1459	3244	0	372	0
BB_Contig_1460	2296	2762	2244	1926
BB_Contig_1461	2179	278	209	194
BB_Contig_1462	331	1	33	2
BB_Contig_1463	368	362	221	363
BB_Contig_1464	618	115	105	72
BB_Contig_1465	232	90	102	106
BB_Contig_1466	596	564	203	239
BB_Contig_1467	3009	9064	6988	21810
BB_Contig_1468	1326	3604	1000	531
BB_Contig_1469	2179	1366	1416	1540
BB_Contig_1470	11292	12654	7680	13386
BB_Contig_1471	1395	68	120	69
BB_Contig_1472	328	26	80	50
BB_Contig_1473	550	13928	10646	16610
BB_Contig_1474	940	746	1010	794
BB_Contig_1475	862	132	162	120
BB_Contig_1476	692	727	142	262
BB_Contig_1477	1627	1232	602	896
BB_Contig_1478	739	26796	14170	32274
BB_Contig_1479	618	344	504	423
BB_Contig_1480	1688	58	42	12
BB_Contig_1481	2335	877	436	564
BB_Contig_1482	336	20	68	20
BB_Contig_1483	1458	1526	450	180
BB_Contig_1484	2995	3538	3033	2739
BB_Contig_1485	739	1190	542	1496
BB_Contig_1486	3836	2677	3976	1934
BB_Contig_1487	697	3290	2827	4576
BB_Contig_1488	1626	2183	1387	2373
BB_Contig_1489	1439	722	298	247
BB_Contig_1490	693	338	38	78
BB_Contig_1491	611	898	466	736
BB_Contig_1492	288	2492	4986	2506
BB_Contig_1493	546	1230	498	843
BB_Contig_1494	1966	1316	3624	1206
BB_Contig_1495	608	462	256	378
BB_Contig_1496	5350	2888	1988	2142
BB_Contig_1497	3962	0	122	0
BB_Contig_1498	642	364	194	222
BB_Contig_1499	243	143	47	30
BB_Contig_1500	4390	10	18	44
BB_Contig_1501	1040	724	659	562
BB_Contig_1502	442	172	92	171
BB_Contig_1503	753	481	1460	586
BB_Contig_1504	2094	2706	618	1538
BB_Contig_1505	724	584	1547	809
BB_Contig_1506	1876	1159	1246	758
BB_Contig_1507	1156	1832	1120	1990
BB_Contig_1508	1044	279	120	97
BB_Contig_1509	2316	64	46	30
BB_Contig_1510	350	761	326	809
BB_Contig_1511	495	319	368	425
BB_Contig_1512	4409	3902	2962	1477
BB_Contig_1513	461	169	188	259
BB_Contig_1514	1219	6644	5460	8812
BB_Contig_1515	2592	2083	1746	1786
BB_Contig_1516	454	323	328	423
BB_Contig_1517	611	1824	88	124
BB_Contig_1518	2107	2822	1868	1402
BB_Contig_1519	2889	2827	2910	4306
BB_Contig_1520	294	162	135	58
BB_Contig_1521	8761	0	250	6
BB_Contig_1522	1006	7056	8356	10345
BB_Contig_1523	2112	3728	3198	3988
BB_Contig_1524	536	761	167	420
BB_Contig_1525	572	674	490	311
BB_Contig_1526	918	12394	12264	13198
BB_Contig_1527	968	208	479	252
BB_Contig_1528	966	813	566	520
BB_Contig_1529	3698	1007	191	66
BB_Contig_1530	1356	2727	1394	3146
BB_Contig_1531	672	27	70	23
BB_Contig_1532	660	378	370	252
BB_Contig_1533	1160	400	422	400
BB_Contig_1534	200	148	74	108
BB_Contig_1535	9022	726	798	680
BB_Contig_1536	630	442	290	284
BB_Contig_1537	874	2010	26	2432
BB_Contig_1538	1041	6	22	6
BB_Contig_1539	322	6	115	4
BB_Contig_1540	774	548	430	458
BB_Contig_1541	138	120	36	63
BB_Contig_1542	666	416	546	422
BB_Contig_1543	1614	407	683	493
BB_Contig_1544	1476	1919	3438	1940
BB_Contig_1545	632	530	552	478
BB_Contig_1546	5080	2973	3644	3487
BB_Contig_1547	146	140	94	88
BB_Contig_1548	522	2	88	0
BB_Contig_1549	726	209	24	31
BB_Contig_1550	1139	448	664	370
BB_Contig_1551	893	90	148	342
BB_Contig_1552	506	431	438	463
BB_Contig_1553	1772	156	804	734
BB_Contig_1554	28608	27787	24596	29835
BB_Contig_1555	11734	13926	27775	15110
BB_Contig_1556	1600	1682	706	822
BB_Contig_1557	1116	554	577	760
BB_Contig_1558	1400	2782	2418	2811
BB_Contig_1559	224	169	91	286
BB_Contig_1560	4204	549	788	398
BB_Contig_1561	402	458	172	358
BB_Contig_1562	304	126	114	85
BB_Contig_1563	920	627	422	205
BB_Contig_1564	1192	2546	500	832
BB_Contig_1565	1578	1130	640	1148
BB_Contig_1567	312	208	90	116
BB_Contig_1568	224	621	152	750
BB_Contig_1569	500	261	45	80
BB_Contig_1570	1687	706	906	1137
BB_Contig_1571	1526	1220	1492	1523
BB_Contig_1572	4177	8194	5537	6296
BB_Contig_1573	410	338	214	222
BB_Contig_1574	6322	2331	2378	1340
BB_Contig_1575	3869	1828	1940	1848
BB_Contig_1576	226	234	86	129
BB_Contig_1577	2540	1142	442	792
BB_Contig_1578	688	252	343	240
BB_Contig_1579	350	1076	410	359
BB_Contig_1580	1742	1130	744	1056
BB_Contig_1581	568	592	362	504
BB_Contig_1582	832	665	164	224
BB_Contig_1583	492	500	241	342
BB_Contig_1584	2098	274	685	423
BB_Contig_1585	1322	912	824	736
BB_Contig_1587	1252	1908	3922	1390
BB_Contig_1588	1945	1732	1420	1655
BB_Contig_1589	386	46	60	19
BB_Contig_1590	154	217	34	63
BB_Contig_1591	2806	4168	2455	3033
BB_Contig_1592	1228	730	618	537
BB_Contig_1593	8672	29816	18624	21831
BB_Contig_1594	3392	3838	2800	3026
BB_Contig_1595	232	576	220	326
BB_Contig_1596	1746	2232	1070	2011
BB_Contig_1597	2172	879	1044	920
BB_Contig_1598	324	2076	2428	2893
BB_Contig_1599	934	13577	23066	20626
BB_Contig_1600	2277	546	232	313
BB_Contig_1601	2346	2988	1658	3250
BB_Contig_1602	960	276	478	262
BB_Contig_1603	1379	11296	10650	13582
BB_Contig_1604	482	5304	5924	6322
BB_Contig_1605	1557	3486	6086	1750
BB_Contig_1606	5459	12	75	12
BB_Contig_1607	4724	2264	3242	2120
BB_Contig_1609	714	296	286	267
BB_Contig_1610	197	838	77	814
BB_Contig_1611	759	478	185	174
BB_Contig_1612	1056	646	2008	836
BB_Contig_1613	24628	15402	16871	14203
BB_Contig_1614	530	148	166	155
BB_Contig_1615	514	257	584	337
BB_Contig_1616	3152	2952	2264	3222
BB_Contig_1617	905	1132	1086	1246
BB_Contig_1618	418	594	238	222
BB_Contig_1619	232	90	28	21
BB_Contig_1620	1548	283	678	256
BB_Contig_1621	794	1362	474	526
BB_Contig_1622	422	169	66	78
BB_Contig_1623	532	370	518	490
BB_Contig_1624	1448	1050	1138	882
BB_Contig_1625	1346	254	98	100
BB_Contig_1626	328	1300	2392	2242
BB_Contig_1627	669	130	234	87
BB_Contig_1628	564	112	168	52
BB_Contig_1629	138	62	26	23
BB_Contig_1630	365	198	284	344
BB_Contig_1631	2142	812	935	602
BB_Contig_1633	10264	5394	8125	3404
BB_Contig_1634	3710	1826	1835	2210
BB_Contig_1635	1424	1068	672	952
BB_Contig_1636	5768	5560	4261	8890
BB_Contig_1637	2785	3064	988	1625
BB_Contig_1638	2775	2114	1735	728
BB_Contig_1639	2036	2494	710	1917
BB_Contig_1640	338	142	122	142
BB_Contig_1641	1962	1890	2224	2860
BB_Contig_1642	930	704	344	554
BB_Contig_1643	3935	2010	3785	3230
BB_Contig_1644	2169	3147	3280	4032
BB_Contig_1646	548	286	144	210
BB_Contig_1647	2846	2756	2804	3873
BB_Contig_1648	1516	88	108	42
BB_Contig_1649	270	48	59	24
BB_Contig_1650	344	96	140	108
BB_Contig_1651	462	98	108	42
BB_Contig_1652	2700	1874	2974	2174
BB_Contig_1653	261	6	55	4
BB_Contig_1654	2010	1362	1695	1386
BB_Contig_1655	188	318	125	260
BB_Contig_1656	524	0	68	0
BB_Contig_1657	1648	646	934	396
BB_Contig_1658	2728	1146	1774	1196
BB_Contig_1659	4576	4156	2712	3935
BB_Contig_1660	527	245	198	132
BB_Contig_1661	4872	2685	6044	2792
BB_Contig_1662	2336	2236	1951	1653
BB_Contig_1663	1143	536	13	712
BB_Contig_1664	425	56	114	48
BB_Contig_1665	1791	3076	1948	3131
BB_Contig_1666	2323	1786	1911	1006
BB_Contig_1667	3026	699	755	386
BB_Contig_1668	224	55	24	26
BB_Contig_1670	291	8	8	6
BB_Contig_1671	1260	148	102	118
BB_Contig_1672	620	1784	598	1652
BB_Contig_1673	596	642	326	300
BB_Contig_1674	3770	992	1154	1286
BB_Contig_1675	2444	4110	2204	3648
BB_Contig_1676	408	334	209	276
BB_Contig_1677	1714	728	950	460
BB_Contig_1678	648	140	259	245
BB_Contig_1679	308	128	48	36
BB_Contig_1680	272	136	52	40
BB_Contig_1681	928	732	110	183
BB_Contig_1682	1200	0	377	12
BB_Contig_1683	469	169	294	612
BB_Contig_1684	3120	2200	3009	2028
BB_Contig_1685	790	726	338	464
BB_Contig_1686	222	39	118	28
BB_Contig_1687	314	132	110	57
BB_Contig_1688	458	150	193	164
BB_Contig_1689	3268	0	2	0
BB_Contig_1690	483	143	181	81
BB_Contig_1691	1196	400	594	298
BB_Contig_1692	890	563	508	409
BB_Contig_1693	566	128	98	86
BB_Contig_1694	614	38	58	97
BB_Contig_1695	1357	3007	4275	2904
BB_Contig_1696	2428	1974	2614	1712
BB_Contig_1697	579	520	218	338
BB_Contig_1698	1970	1357	1402	1502
BB_Contig_1699	849	508	678	605
BB_Contig_1700	1848	1997	1177	976
BB_Contig_1701	264	209	49	100
BB_Contig_1702	422	246	184	122
BB_Contig_1703	710	266	753	202
BB_Contig_1704	796	376	436	304
BB_Contig_1705	370	158	106	102
BB_Contig_1706	1065	2032	1382	628
BB_Contig_1707	1419	804	866	378
BB_Contig_1708	3205	2098	3214	3198
BB_Contig_1709	3279	3886	7952	5133
BB_Contig_1710	297	2	2	6
BB_Contig_1711	378	3942	3205	4614
BB_Contig_1712	1440	1802	975	1412
BB_Contig_1713	206	602	104	516
BB_Contig_1714	257	4376	3943	5412
BB_Contig_1715	1715	2346	1352	2332
BB_Contig_1716	197	1150	310	1364
BB_Contig_1717	683	534	570	918
BB_Contig_1718	1578	17732	11048	8474
BB_Contig_1719	1163	1	6	6
BB_Contig_1720	1584	401	476	320
BB_Contig_1721	18936	26	2484	0
BB_Contig_1722	864	18932	11525	19661
BB_Contig_1723	612	220	186	135
BB_Contig_1724	514	180	286	97
BB_Contig_1725	4526	2474	3126	1668
BB_Contig_1726	352	0	54	0
BB_Contig_1727	200	6	35	16
BB_Contig_1728	3496	5306	3015	3515
BB_Contig_1729	212	2556	2218	2774
BB_Contig_1730	492	654	158	656
BB_Contig_1731	240	138	62	152
BB_Contig_1732	3556	1822	3466	2014
BB_Contig_1733	3512	225	212	89
BB_Contig_1734	212	62	60	28
BB_Contig_1735	1662	962	826	1192
BB_Contig_1736	700	534	556	187
BB_Contig_1737	4066	2975	2406	2834
BB_Contig_1738	308	136	149	177
BB_Contig_1739	634	932	638	607
BB_Contig_1740	3205	1541	992	1217
BB_Contig_1741	5652	5	52	7
BB_Contig_1742	100232	5	42	8
BB_Contig_1743	15994	2126	871	744
BB_Contig_1744	4948	2159	1110	1276
BB_Contig_1745	3470	6314	4058	5090
BB_Contig_1746	1753	10378	8825	8636
BB_Contig_1748	3124	2754	2875	1802
BB_Contig_1749	4830	2464	1786	2120
BB_Contig_1750	9732	18192	15960	11058
BB_Contig_1751	6606	3544	1748	1718
BB_Contig_1752	4213	3288	4114	1850
BB_Contig_1753	3006	4586	3377	3099
BB_Contig_1754	8486	6114	6352	3633
BB_Contig_1756	4646	8722	7236	8676
BB_Contig_1757	5360	4934	5234	3535
BB_Contig_1758	4624	2429	3746	2659
BB_Contig_1759	132304	132304	100287	100287
BB_Contig_1760	12652	1084	328	418
BB_Contig_1761	71619	12007	28601	7790
BB_Contig_1762	12283	1065	200	222
BB_Contig_1763	4030	5535	4166	4400
BB_Contig_1764	55724	88	49	184
BB_Contig_1765	4772	3268	2275	1936
BB_Contig_1766	61558	4812	1346	1253
BB_Contig_1767	6335	3674	3404	3643
BB_Contig_1768	9950	48646	32270	48646
BB_Contig_1769	7063	2094	1466	967
BB_Contig_1770	20626	11429	17232	5097
BB_Contig_1771	3845	1890	1280	551
BB_Contig_1772	21810	13556	10898	6536
BB_Contig_1773	3675	5021	4486	4772
BB_Contig_1774	3058	3322	1726	1862
BB_Contig_1775	1088	452	532	432
BB_Contig_1776	5064	13386	5328	6241
BB_Contig_1777	1488	1764	1496	1345
BB_Contig_1778	254	128	105	44
BB_Contig_1779	2580	3191	3302	2086
BB_Contig_1780	2079	3258	8676	4778
BB_Contig_1781	1879	3322	6010	4630
BB_Contig_1782	747	582	434	294
BB_Contig_1783	2235	850	520	563
BB_Contig_1784	278	68	86	35
BB_Contig_1785	701	246	278	138
BB_Contig_1786	1360	892	647	935
BB_Contig_1787	1834	2146	998	1597
BB_Contig_1788	753	1970	2316	2124
BB_Contig_1789	2049	2252	2052	1895
BB_Contig_1790	243	232	172	189
BB_Contig_1791	793	565	505	568
BB_Contig_1792	3496	7326	321	7786
BB_Contig_1793	1705	0	550	0
BB_Contig_1794	745	522	326	941
BB_Contig_1795	360	44	36	118
BB_Contig_1796	654	683	379	452
BB_Contig_1797	1509	916	914	774
BB_Contig_1798	542	0	112	0
BB_Contig_1799	4698	6460	5836	2828
BB_Contig_1800	2671	1945	537	1800
BB_Contig_1801	912	16	24	48
BB_Contig_1802	158	50	29	31
BB_Contig_1803	324	50	112	83
BB_Contig_1804	430	782	304	344
BB_Contig_1805	668	408	328	173
BB_Contig_1806	1948	146	180	70
BB_Contig_1807	71619	100277	79592	100277
BB_Contig_1808	185	281	122	116
BB_Contig_1809	2562	2107	2512	1912
BB_Contig_1810	886	0	662	0
BB_Contig_1811	2892	2717	3390	2308
BB_Contig_1812	12846	12004	13924	7485
BB_Contig_1813	10034	162	110	96
BB_Contig_1814	4552	55724	401	2300
BB_Contig_1815	378	1	94	201
BB_Contig_1816	11184	320	392	266
BB_Contig_1817	3896	2183	1958	2432
BB_Contig_1818	1101	1232	1006	1545
BB_Contig_1819	1431	1707	1114	608
BB_Contig_1820	1548	1100	1077	1486
BB_Contig_1821	1025	376	370	250
BB_Contig_1822	381	119	46	91
BB_Contig_1823	5736	6644	5396	7196
BB_Contig_1824	3785	6471	5768	5798
BB_Contig_1825	988	420	546	385
BB_Contig_1826	672	528	266	106
BB_Contig_1827	414	292	172	230
BB_Contig_1828	1364	244	108	152
BB_Contig_1829	4044	2239	918	930
BB_Contig_1830	328	74	108	122
BB_Contig_1831	1586	410	180	221
BB_Contig_1832	1522	2893	1292	2652
BB_Contig_1833	2542	954	1041	792
BB_Contig_1834	3962	3084	3324	3358
BB_Contig_1835	982	1883	3222	1682
BB_Contig_1836	648	5	47	14
BB_Contig_1837	2656	2197	1614	949
BB_Contig_1838	226	20	34	28
BB_Contig_1839	2969	1126	2152	943
BB_Contig_1840	2994	3785	3132	2838
BB_Contig_1841	662	472	546	476
BB_Contig_1842	932	540	582	620
BB_Contig_1843	300	696	176	588
BB_Contig_1844	590	320	208	162
BB_Contig_1845	348	66	112	46
BB_Contig_1846	642	11058	9347	13192
BB_Contig_1847	1100	1344	612	690
BB_Contig_1848	6508	10980	7448	5262
BB_Contig_1849	294	195	26	200
BB_Contig_1850	442	365	108	190
BB_Contig_1851	176	136	62	100
BB_Contig_1852	9237	13004	12397	8065
BB_Contig_1853	896	636	422	408
BB_Contig_1854	7592	9127	8567	7282
BB_Contig_1855	2800	62	74	44
BB_Contig_1856	2082	1857	1830	2151
BB_Contig_1857	1925	2396	2117	2155
BB_Contig_1859	2488	702	1046	972
BB_Contig_1860	703	652	585	432
BB_Contig_1861	886	540	318	316
BB_Contig_1862	2814	768	1093	753
BB_Contig_1863	1429	1081	1278	934
BB_Contig_1864	2035	969	1134	750
BB_Contig_1865	1242	510	378	268
BB_Contig_1866	768	678	283	328
BB_Contig_1867	197	296	86	178
BB_Contig_1868	1455	471	324	337
BB_Contig_1869	642	959	1326	1444
BB_Contig_1870	828	454	728	469
BB_Contig_1871	1416	2930	2648	2665
BB_Contig_1872	270	421	144	154
BB_Contig_1873	938	1424	1320	1805
BB_Contig_1874	1003	838	687	476
BB_Contig_1875	579	746	530	566
BB_Contig_1876	440	72	55	15
BB_Contig_1877	520	2000	546	1666
BB_Contig_1878	1716	1126	636	930
BB_Contig_1879	482	80	86	79
BB_Contig_1880	720	282	293	275
BB_Contig_1881	736	602	390	364
BB_Contig_1882	410	184	178	208
BB_Contig_1883	1194	759	538	692
BB_Contig_1884	1186	6644	1618	2000
BB_Contig_1885	844	996	777	648
BB_Contig_1886	363	390	163	685
BB_Contig_1887	1096	2024	1476	1416
BB_Contig_1888	555	2169	382	237
BB_Contig_1889	262	2312	5517	4560
BB_Contig_1890	278	96	102	128
BB_Contig_1891	5952	8062	2408	2342
BB_Contig_1892	7399	2826	2640	2892
BB_Contig_1893	612	804	342	366
BB_Contig_1894	13195	4452	2933	2439
BB_Contig_1895	980	686	510	222
BB_Contig_1896	1887	1409	1539	1092
BB_Contig_1897	1934	575	1050	404
BB_Contig_1898	3025	9814	17485	16179
BB_Contig_1899	2256	4402	3015	3583
BB_Contig_1900	965	602	818	826
BB_Contig_1901	1238	904	687	624
BB_Contig_1902	132304	79588	100272	45209
BB_Contig_1903	9124	7402	13000	4744
BB_Contig_1905	4053	3583	2941	3172
BB_Contig_1906	1080	1640	1454	2298
BB_Contig_1907	138	24	66	20
BB_Contig_1908	1111	1255	694	714
BB_Contig_1909	1773	30	79	28
BB_Contig_1910	2728	5736	4216	4940
BB_Contig_1911	1789	618	1424	586
BB_Contig_1912	4347	3324	3406	3943
BB_Contig_1913	469	152	165	230
BB_Contig_1914	4463	20	12	23
BB_Contig_1915	684	72	46	46
BB_Contig_1916	458	0	21	0
BB_Contig_1917	469	907	186	522
BB_Contig_1918	506	92	293	91
BB_Contig_1919	10556	10980	6546	14172
BB_Contig_1920	5209	3172	4812	2974
BB_Contig_1921	2052	784	1226	910
BB_Contig_1922	5374	92	122	102
BB_Contig_1923	756	330	104	212
BB_Contig_1924	483	90	674	26
BB_Contig_1925	1500	782	864	1072
BB_Contig_1926	370	434	194	487
BB_Contig_1928	1478	3139	1200	1400
BB_Contig_1929	5246	2481	2502	2729
BB_Contig_1930	2278	2460	1452	1362
BB_Contig_1931	6062	986	1103	1780
BB_Contig_1932	820	274	423	396
BB_Contig_1933	1708	1652	1296	1784
BB_Contig_1934	11617	4	72	26
BB_Contig_1935	304	183	46	40
BB_Contig_1936	448	162	226	110
BB_Contig_1937	863	340	150	147
BB_Contig_1938	1208	1092	951	584
BB_Contig_1939	3964	1935	1762	1596
BB_Contig_1940	1488	1052	924	692
BB_Contig_1941	1476	814	575	456
BB_Contig_1942	342	2846	1120	2968
BB_Contig_1943	1802	462	1021	614
BB_Contig_1944	298	18	160	77
BB_Contig_1945	300	156	126	164
BB_Contig_1946	3111	33629	45206	36108
BB_Contig_1947	132304	2	24	0
BB_Contig_1948	1555	29816	29816	30934
BB_Contig_1949	1504	981	892	893
BB_Contig_1950	1340	636	662	642
BB_Contig_1952	10836	9285	9640	4812
BB_Contig_1953	4870	1912	2530	2534
BB_Contig_1954	3066	3166	2757	2854
BB_Contig_1955	1555	217	242	170
BB_Contig_1956	1764	1376	1598	856
BB_Contig_1957	2274	1834	1120	1812
BB_Contig_1958	7635	2790	4906	2107
BB_Contig_1959	418	508	224	423
BB_Contig_1961	745	740	319	268
BB_Contig_1962	3873	3720	988	888
BB_Contig_1964	940	484	321	356
BB_Contig_1965	336	279	344	300
BB_Contig_1967	458	26	36	20
BB_Contig_1968	905	431	822	410
BB_Contig_1969	4322	2942	2751	2624
BB_Contig_1970	7854	7904	7239	7067
BB_Contig_1971	5460	3873	4454	3363
BB_Contig_1972	1070	1338	1148	626
BB_Contig_1973	778	2224	1138	1832
BB_Contig_1974	2391	2540	1768	2512
BB_Contig_1975	893	878	707	860
BB_Contig_1976	2259	2518	7365	4248
BB_Contig_1977	1238	2254	1060	1782
BB_Contig_1978	16371	936	377	290
BB_Contig_1979	425	604	258	270
BB_Contig_1980	238	40	31	32
BB_Contig_1982	3119	11429	8368	5711
BB_Contig_1983	344	82	165	91
BB_Contig_1984	3222	3736	3770	3333
BB_Contig_1985	308	17232	4870	21322
BB_Contig_1986	1160	395	290	488
BB_Contig_1987	2426	1305	798	1109
BB_Contig_1988	7194	4	11	10
BB_Contig_1989	2029	1782	1906	2029
BB_Contig_1990	3239	3506	2648	3252
BB_Contig_1991	8194	270	91	44
BB_Contig_1992	863	28636	15718	29876
BB_Contig_1993	6894	6820	3816	6324
BB_Contig_1994	3390	2484	2540	1700
BB_Contig_1995	6012	859	328	864
BB_Contig_1996	6171	2522	2428	2242
BB_Contig_1997	3712	2642	2592	2847
BB_Contig_1998	828	406	470	318
BB_Contig_1999	1532	335	180	139
BB_Contig_2000	2142	1589	750	1754
BB_Contig_2001	1046	1655	1652	1708
BB_Contig_2002	4304	3404	3444	1773
BB_Contig_2004	502	236	150	116
BB_Contig_2005	546	869	464	798
BB_Contig_2006	2429	8	68	7
BB_Contig_2007	664	376	290	222
BB_Contig_2008	11292	7954	9418	7329
BB_Contig_2009	812	2328	982	1008
BB_Contig_2010	14170	10748	17228	8422
BB_Contig_2011	4376	5980	3625	7154
BB_Contig_2012	176	369	406	849
BB_Contig_2013	1100	704	732	592
BB_Contig_2014	7365	6607	5845	4436
BB_Contig_2015	6891	8125	14770	6062
BB_Contig_2016	4528	674	2573	1980
BB_Contig_2017	669	366	386	540
BB_Contig_2018	7065	5537	4630	4291
BB_Contig_2019	1818	945	1190	645
BB_Contig_2020	3910	2838	3886	2356
BB_Contig_2021	1896	1480	1280	1538
BB_Contig_2022	3644	532	628	538
BB_Contig_2023	82	47	31	40
BB_Contig_2024	430	328	221	306
BB_Contig_2025	3072	1215	1410	1084
BB_Contig_2026	524	276	336	139
BB_Contig_2027	701	599	438	415
BB_Contig_2028	418	524	414	548
BB_Contig_2029	1374	1504	916	684
BB_Contig_2030	2628	3099	2922	1799
BB_Contig_2031	1395	1212	896	1028
BB_Contig_2032	922	678	604	920
BB_Contig_2033	524	546	266	365
BB_Contig_2034	9736	11908	9025	10908
BB_Contig_2035	726	494	328	324
BB_Contig_2036	703	568	600	635
BB_Contig_2037	2143	906	273	480
BB_Contig_2038	500	163	108	118
BB_Contig_2039	1962	1213	1376	890
BB_Contig_2040	504	98	110	48
BB_Contig_2041	439	298	116	147
BB_Contig_2042	268	169	31	26
BB_Contig_2043	1730	1086	1150	1087
BB_Contig_2044	768	460	360	445
BB_Contig_2045	12392	3909	3768	2278
BB_Contig_2046	3570	2528	2534	2656
BB_Contig_2047	920	530	432	516
BB_Contig_2048	360	47	88	36
BB_Contig_2049	324	420	298	537
BB_Contig_2050	9124	7196	7448	7196
BB_Contig_2051	26802	9572	8622	7638
BB_Contig_2052	3684	2814	1944	1535
BB_Contig_2053	5022	3830	4428	1500
BB_Contig_2054	6012	48658	26802	45212
BB_Contig_2055	18239	1320	806	520
BB_Contig_2056	5704	2460	2672	1290
BB_Contig_2057	5152	3735	3152	3190
BB_Contig_2059	5765	15960	8761	9950
BB_Contig_2060	2940	1438	1482	977
BB_Contig_2061	3724	3840	4484	4184
BB_Contig_2062	1176	287	154	311
BB_Contig_2063	980	2460	3994	3822
BB_Contig_2064	362	436	309	337
BB_Contig_2065	278	268	238	291
BB_Contig_2066	6087	2252	1573	595
BB_Contig_2067	856	476	422	518
BB_Contig_2068	4193	798	574	462
BB_Contig_2069	568	56	74	126
BB_Contig_2070	952	762	436	358
BB_Contig_2071	304	114	190	150
BB_Contig_2073	5283	2408	3025	1730
[truncated: 40,790 more rows]

## Sheet: Unique_in_res
ID	Res2	Res6	Sus3	Sus7	Seq. Description	#Hits	min. eValue	mean Similarity	#GOs	GOs	Enzyme Codes
BB_Contig_19845	175	170	0	2	---NA---	0	?		0	-
BB_Contig_20885	189	100	8	0	---NA---	0	?		0	-
BB_Contig_20888	484	198	0	0	---NA---	0	?		0	-
BB_Contig_21325	256	232	2	10	---NA---	0	?		0	-
BB_Contig_21787	374	398	3	10	cathepsin d	20	2.04652e-28	0.5365	1	F:hydrolase activity	-
BB_Contig_22946	110	3192	2	0	---NA---	0	?		0	-
BB_Contig_24185	142	104	8	5	---NA---	0	?		0	-

## Sheet: EDT_NormCounts_120111_Unique_se
Additional file 9: Uniquely expressed ESTs.
ID	PR1	PR2	PS1	PS2	Seq. Description	#Hits	min. eValue	mean Similarity	#GOs	GOs	Enzyme Codes
BB_Contig_13261	9	0	29826	2126	---NA---	0	?		0	-
BB_Contig_13262	0	10	17232	1434	---NA---	0	?		0	-
BB_Contig_13263	0	0	13577	1486	---NA---	0	?		0	-
BB_Contig_16797	5	0	28601	701	---NA---	0	?		0	-
BB_Contig_16807	0	0	45212	150	merozoite surface protein 1	20	2.38391e-10	0.524	1	C:membrane
BB_Contig_25584	0	1	10539	384	---NA---	0	?		0	-
BB_Contig_25697	0	6	1324	1106	pftaire-interacting factor 2	20	1.69145e-08	0.4535	1	F:protein binding	-
BB_Contig_25824	0	6	454	1076	---NA---	0	?		0	-
BB_Contig_25831	6	6	14488	3476	keratin associated protein	19	8.63757e-46	0.426316	10	P:auxin biosynthetic process; C:integral to membrane; F:DNA binding; F:nucleotide binding; P:cell division; F:nucleoside-triphosphatase activity; F:ATP binding; P:chromosome segregation; P:cell cycle; C:keratin filament
BB_Contig_25859	9	6	792	2314	---NA---	0	?		0	-
BB_Contig_26012	0	6	12851	2745	---NA---	0	?		0	-
BB_Contig_26194	0	6	1990	1074	RP45 [Rhodnius prolixus]	2	1.92988e-27	0.74	0	-
BB_Contig_27179	0	2	142	412	uncharacterized transposase-like protein	20	2.26805e-10	0.596	0	-
BB_Contig_27525	0	6	103	166	---NA---	0	?		0	-
BB_Contig_27652	0	2	438	847	---NA---	0	?		0	-
BB_Contig_27669	0	0	704	445	pugilistdominant	11	8.65807e-05	0.419091	0	-
BB_Contig_27736	5	6	51540	4630	200 kda antigen p200	3	9.11957e-25	0.51	0	-
BB_Contig_27777	6	0	206	588	---NA---	0	?		0	-
BB_Contig_27804	0	6	146	128	---NA---	0	?		0	-
BB_Contig_27815	10	0	253	110	---NA---	0	?		0	-
BB_Contig_27816	0	4	1244	2000	---NA---	0	?		0	-
BB_Contig_27855	3	2	12247	496	---NA---	0	?		0	-
BB_Contig_27876	0	2	152	1026	---NA---	0	?		0	-
BB_Contig_27883	10	4	181	402	---NA---	0	?		0	-
BB_Contig_27935	5	3	132	238	---NA---	0	?		0	-
BB_Contig_27941	0	8	18200	23066	keratin associated protein 5-1	20	1.28125e-08	0.3525	5	C:keratin filament; F:molecular_function; C:intermediate filament; P:biological_process; C:cellular_component
BB_Contig_28058	0	2	716	668	---NA---	0	?		0	-
BB_Contig_28140	3	8	158	172	non-ltr retrotransposon r1bmks orf2 protein	20	1.39029e-26	0.5525	3	F:RNA binding; P:RNA-dependent DNA replication; F:RNA-directed DNA polymerase activity
BB_Contig_28307	5	2	668	180	---NA---	0	?		0	-
BB_Contig_28397	0	8	8890	378	---NA---	0	?		0	-
BB_Contig_28398	0	8	21322	2428	---NA---	0	?		0	-
BB_Contig_28402	5	8	20626	12654	---NA---	0	?		0	-
BB_Contig_28416	5	8	15112	11429	---NA---	0	?		0	-
BB_Contig_28417	0	8	3873	2628	rhs element vgr protein	19	9.29293e-07	0.553684	6	C:nucleus; F:zinc ion binding; F:protein binding; F:histone-lysine N-methyltransferase activity; P:protein amino acid methylation; P:lysine catabolic process	EC:2.1.1.43
BB_Contig_28420	0	8	6012	1226	RP45 [Rhodnius prolixus]	1	4.24099e-07	0.49	0	-
BB_Contig_28421	5	8	13732	9952	RP45 [Rhodnius prolixus]	1	7.85422e-06	0.77	0	-
BB_Contig_28450	0	8	11292	942	---NA---	0	?		0	-
BB_Contig_28596	5	8	6087	14916	keratin-associated protein 9-1	20	6.36345e-08	0.3725	6	C:keratin filament; F:chitin binding; P:chitin metabolic process; C:extracellular region; F:transferase activity; C:intermediate filament
BB_Contig_28676	0	8	162	130	---NA---	0	?		0	-
BB_Contig_28822	6	10	318	1312	---NA---	0	?		0	-
BB_Contig_28838	6	6	164	255	---NA---	0	?		0	-
BB_Contig_29055	0	2	5430	112	---NA---	0	?		0	-
BB_Contig_29100	0	0	838	5815	---NA---	0	?		0	-
BB_Contig_29183	0	2	906	177	spicule matrix protein sm29	3	0.000409303	0.433333	1	P:cellular process	-
BB_Contig_29691	0	8	1308	1922	---NA---	0	?		0	-
BB_Contig_30646	6	8	3358	488	hypothetical protein Phum_PHUM561010 [Pediculus humanus corporis]	1	5.87615e-16	0.46	0	-
BB_Contig_31061	0	8	16179	284	RP45 [Rhodnius prolixus]	1	0.000115898	0.73	0	-
BB_Contig_31540	0	8	340	1265	---NA---	0	?		0	-
BB_Contig_33529	0	8	10750	806	---NA---	0	?		0	-
BB_Contig_34169	10	8	183	186	---NA---	0	?		0	-
BB_Contig_34444	1	0	122	263	---NA---	0	?		0	-
BB_Contig_34733	1	10	1110	103	---NA---	0	?		0	-
BB_Contig_34851	10	3	124	134	---NA---	0	?		0	-
BB_Contig_35127	1	0	814	431	---NA---	0	?		0	-
BB_Contig_35346	1	6	1612	5670	---NA---	0	?		0	-
BB_Contig_35828	1	2	325	463	---NA---	0	?		0	-
BB_Contig_36311	2	6	1760	476	RP45 [Rhodnius prolixus]	2	8.7869e-29	0.8	0	-
BB_Contig_36473	8	0	3964	1006	---NA---	0	?		0	-
BB_Contig_36618	2	8	13000	292	---NA---	0	?		0	-
BB_Contig_36681	2	8	10556	2299	RP45 [Rhodnius prolixus]	2	1.27927e-11	0.835	0	-
BB_Contig_36683	2	2	4586	110	---NA---	0	?		0	-
BB_Contig_36803	2	0	1532	238	---NA---	0	?		0	-
BB_Contig_36804	8	2	2664	1958	---NA---	0	?		0	-
BB_Contig_36929	2	8	7402	211	---NA---	0	?		0	-
BB_Contig_36940	2	8	4235	513	---NA---	0	?		0	-
BB_Contig_36943	2	8	2968	938	---NA---	0	?		0	-
BB_Contig_36967	2	8	3290	174	---NA---	0	?		0	-
BB_Contig_37230	2	2	6577	184	---NA---	0	?		0	-
BB_Contig_37258	2	10	758	204	---NA---	0	?		0	-
BB_Contig_37860	2	10	8563	1316	---NA---	0	?		0	-
BB_Contig_39364	4	0	664	421	---NA---	0	?		0	-
BB_Contig_39429	2	10	258	229	---NA---	0	?		0	-
BB_Contig_39441	2	10	916	1192	---NA---	0	?		0	-
BB_Contig_40799	2	2	116	188	orf	14	4.94018e-06	0.494286	3	F:nucleic acid binding; P:macromolecule metabolic process; P:primary metabolic process	-
BB_Contig_43203	4	10	1368	1723	RP45 [Rhodnius prolixus]	1	1.34304e-05	0.76	0	-
BB_Contig_43452	8	7	163	124	---NA---	0	?		0	-
BB_Contig_43651	4	10	1647	1685	---NA---	0	?		0	-
