# Supplementary material for: RNA-Seq and molecular docking reveal multi-level pesticide resistance in the bed bug
Source: BMC Genomics. 2012 Jan 6;13:6. doi: 10.1186/1471-2164-13-6 (PMC3273426; doi:10.1186/1471-2164-13-6)
Supplement: Additional file 16 — Top 30,000 differentials among pesticide-resistant and pesticide-susceptible Cimex lectularius. The utility of GLMseq for analysing differential expression among pesticide-resistant and pesticide-susceptible Cimex lectularius is better explained. The Contig_18664 clearly suggests a large interaction effect. In this case the GLMseq estimate of the main Resistant/Susceptible fold-change was 1.14, with a two-sided p-value of 0.85, indicating the absence of a significant resistance effect, whereas the Contig_27586 clearly suggests a positive resistance effect. [file 1471-2164-13-6-S16.XLS]

## Sheet: Sheet1
Additional file 16. Top 30,000 differentials among pesticide-resistant and pesticide-susceptible Cimex lectularius.
Contig	PR1	PR2	PS1	PS2	RS.QVAL	RS.PVAL	RS.NLP	RS.ALFCA	RS.FCA	Seq.Len	Seq. Description
BB_Contig_10851	221	19210	373	224	0	0	1013.41	6.61711	98.1632	872	nuclease harbi1-like
BB_Contig_50328	572	4552	291	120	0	0	362.728	5.44029	43.4201	272	---NA---
BB_Contig_32457	111	143	5561	7040	0	0	-432.336	5.42659	0.0232505	304	---NA---
BB_Contig_12120	55840	6042	3148	183	0	0	510.6	5.24001	37.7919	1004	---NA---
BB_Contig_726	5541	24567	1813	811	0	0	2145.69	5.11577	34.6737	4778	reverse ribonuclease integrase
BB_Contig_6648	2250	10320	695	430	0	0	985.88	4.77986	27.4714	1115	---NA---
BB_Contig_9956	35768	9515	3433	482	0	0	970.266	4.49799	22.596	1234	ribonuclease e
BB_Contig_1814	3396	76145	741	3982	0	0	7827.56	4.45208	21.8882	1073	cathepsin l
BB_Contig_42773	2561	4563	1397	253	0	0	478.847	4.36767	20.6443	304	cathepsin l
BB_Contig_17478	17991	91617	14522	5241	0	0	9666.25	4.3226	20.0093	1111	cathepsin l
BB_Contig_1066	4852	10899	1241	717	0	0	1193.91	4.12097	17.3995	1381	cytochrome p450 9e2
BB_Contig_18759	11849	15905	3899	1115	0	0	1766.89	4.02926	16.3278	201	cytochrome oxidase subunit i
BB_Contig_22172	3219	4519	769	351	0	0	513.693	3.88136	14.7368	1274	cytochrome p450
BB_Contig_19601	4399	10459	1284	815	0	0	1187.46	3.8767	14.6893	1436	cytochrome p450
BB_Contig_1064	11318	378	11030	6050	0	0	-539.345	3.80558	0.0715164	226	cytochrome c oxidase subunit i
BB_Contig_29301	25	3686	305	307	0	0	424.344	3.78064	13.7431	513	dead deah box helicase family protein
BB_Contig_5850	58	6147	1057	517	0	0	707.699	3.76654	13.6095	763	#N/A
BB_Contig_12142	33467	17534	5281	1682	0	0	2050.6	3.5768	11.9323	559	endocuticle structural glycoprotein bd-
BB_Contig_28113	5	22574	3632	2167	0	0	2639.68	3.57579	11.9239	353	---NA---
BB_Contig_9537	6156	15503	2842	1509	0	0	1816	3.55578	11.7597	1508	cytochrome p450 9e2
BB_Contig_22399	3680	5468	842	557	0	0	644.259	3.49016	11.2368	1517	cytochrome p450
BB_Contig_9647	17	3026	685	321	0	0	358.266	3.43166	10.7903	350	---NA---
BB_Contig_12376	7341	27894	4387	2970	0	0	3289.76	3.42632	10.7504	1261	cathepsin d (lysosomal aspartyl protease)
BB_Contig_25579	616	3454	1176	422	0	0	410.509	3.22785	9.3687	1231	cuticle protein
BB_Contig_16827	65	3318	713	408	0	0	394.394	3.21857	9.30862	364	---NA---
BB_Contig_103	780	4288	318	530	0	0	509.225	3.21114	9.26079	1618	cytochrome p450
BB_Contig_21879	218	3239	643	409	0	0	384.911	3.18027	9.06477	102	---NA---
BB_Contig_11199	1703	2738	3367	349	0	0	325.537	3.16672	8.98002	917	rhodnius prolixus mip like protein
BB_Contig_27564	3170	2923	1601	374	0	0	347.4	3.16123	8.94595	941	cytochrome p450
BB_Contig_26312	6	6051	2195	826	0	0	715.503	3.06786	8.38526	295	---NA---
BB_Contig_9289	63809	4044	6977	553	0	0	478.662	3.06533	8.37058	1126	---NA---
BB_Contig_2367	5872	4299	1431	589	0	0	508.686	3.06256	8.35452	1424	leucine-rich repeat-containing protein 20
BB_Contig_3153	394	3016	621	431	0	0	356.214	3.00177	8.00983	1140	tyrosine hydroxylase
BB_Contig_23738	4417	3230	1246	466	0	0	381.061	2.98803	7.93389	674	sparc
BB_Contig_10998	2446	6245	3300	923	0	0	733.549	2.95319	7.74462	2053	serine arginine repetitive matrix protein 2-like
BB_Contig_21798	1477	1998	1487	17498	0	0	-1614.37	2.93567	0.1307	705	---NA---
BB_Contig_1884	1080	4411	1257	680	0	0	516.022	2.89239	7.42502	1283	cuticle protein
BB_Contig_27339	37311	2568	34912	21553	0	0	-1979.82	2.87428	0.136382	508	cytochrome oxidase subunit i
BB_Contig_43160	5	14465	1003	2324	0	0	1678.38	2.83278	7.12445	398	---NA---
BB_Contig_28522	31	18899	5744	3050	0	0	2190.73	2.82632	7.09265	362	PREDICTED: hypothetical protein LOC100576916 [Apis mellifera]
BB_Contig_20904	19013	1003	16541	8081	0	0	-739.681	2.81532	0.142071	336	cytochrome b
BB_Contig_16188	65	895	5835	7151	0	0	-653.992	2.80329	0.14326	684	---NA---
BB_Contig_9605	69	33257	9544	5515	0	0	3836	2.78712	6.90251	1072	---NA---
BB_Contig_31361	899	619	2676	4838	0	0	-441.535	2.7715	0.146452	340	---NA---
BB_Contig_1891	12322	5656	2206	952	0	0	652.077	2.76564	6.80051	608	ribosomal protein s16
BB_Contig_11197	481	1224	634	9489	0	0	-863.363	2.75976	0.147649	573	---NA---
BB_Contig_51495	11492	25769	17165	4393	0	0	2957.46	2.74725	6.71438	560	#N/A
BB_Contig_17441	753	3094	1820	531	0	0	356.067	2.73758	6.66953	796	---NA---
BB_Contig_27113	42	11564	5115	2024	0	0	1321.06	2.70925	6.53984	406	---NA---
BB_Contig_21786	1530	4820	1444	870	0	0	547.81	2.66484	6.34157	725	---NA---
BB_Contig_9913	6096	60820	10847	11212	0	0	6856.79	2.6344	6.20916	1624	cathepsin d
BB_Contig_39548	8	5844	977	1081	0	0	659.895	2.62948	6.18805	527	---NA---
BB_Contig_13054	636	3238	3516	610	0	0	364.591	2.60312	6.07598	1995	sugar transporter
BB_Contig_5198	134	33745	6987	6369	0	0	3782.12	2.60043	6.06467	726	---NA---
BB_Contig_29114	6	6282	1017	1190	0	0	704.83	2.59516	6.04255	271	---NA---
BB_Contig_1468	603	4099	1270	779	0	0	460.046	2.59047	6.02296	2138	conserved hypothetical protein [Pediculus humanus corporis]
BB_Contig_26587	12	9547	4874	1839	0	0	1065.34	2.57102	5.9423	528	---NA---
BB_Contig_33029	9	4172	704	810	0	0	465.411	2.55964	5.89561	553	---NA---
BB_Contig_29796	1	5416	1530	1061	0	0	602.136	2.5467	5.84296	380	---NA---
BB_Contig_48874	1551	5963	1187	1197	0	0	657.864	2.51151	5.70217	1687	cytochrome p450 9e2
BB_Contig_35761	24	4433	246	892	0	0	489.106	2.50806	5.68856	837	lipophorin precursor
BB_Contig_34295	0	4732	2131	978	0	0	517.429	2.46944	5.53828	366	---NA---
BB_Contig_4792	3173	3748	1641	776	0	0	409.907	2.46689	5.5285	2943	---NA---
BB_Contig_3698	2033	2963	1686	617	0	0	323.731	2.45861	5.49687	1565	glucosyl glucuronosyl transferases
BB_Contig_61	3246	6635	2356	1402	0	0	719.307	2.43751	5.41704	2301	alpha-tubulin n-acetyltransferase-like
BB_Contig_26309	27	12921	6931	2774	0	0	1391.08	2.41457	5.33162	505	---NA---
BB_Contig_35981	21	4295	307	938	0	0	460.512	2.38989	5.24119	796	lipophorin precursor
BB_Contig_36693	8050	1364	7581	8030	0	0	-680.873	2.36266	0.194432	122	---NA---
BB_Contig_20444	2814	3783	1185	858	0	0	399.682	2.33538	5.04683	1345	juvenile hormone esterase
BB_Contig_3010	19778	27893	29438	6527	0	0	2896.77	2.29031	4.8916	875	adp atp translocase
BB_Contig_11434	260	8920	5288	2162	0	0	912.531	2.23957	4.72257	792	---NA---
BB_Contig_72	13231	949	12366	5122	0	0	-419.871	2.23733	0.212078	1783	interleukin-1 receptor-associated kinase 4
BB_Contig_11459	83	3468	15726	18681	0	0	-1525.69	2.2345	0.212495	969	nhl repeat-containing protein 2-like
BB_Contig_19200	41320	69806	53347	17523	0	0	7004.61	2.189	4.55988	1624	adp atp translocase
BB_Contig_12993	456	1023	1901	5327	0	0	-429.446	2.18562	0.219817	1713	inositol-3-phosphate synthase 1-a
BB_Contig_22190	1884	9265	2750	2370	0	0	922.072	2.1618	4.47473	482	hypothetical protein EAG_06497 [Camponotus floridanus]
BB_Contig_36519	72	842	2875	4256	0	0	-338.396	2.14271	0.226454	1136	---NA---
BB_Contig_10216	5281	5600	5495	1457	0	0	552.827	2.13732	4.39944	3482	---NA---
BB_Contig_10402	1074	3827	3098	1011	0	0	375.055	2.11533	4.33288	3731	histone deacetylase
BB_Contig_49165	1515	3335	8714	16073	0	0	-1241.43	2.07399	0.237503	434	---NA---
BB_Contig_27215	426	3615	14485	17292	0	0	-1329.77	2.06314	0.239294	819	---NA---
BB_Contig_1408	8278	1375	3145	6563	0	0	-505.103	2.06003	0.239811	4040	brain chitinase and chia
BB_Contig_10616	497	952	2371	4541	0	0	-349.823	2.05908	0.239969	1935	acyl- delta-9 desaturase
BB_Contig_17763	6597	4512	2003	1247	0	0	430.182	2.0502	4.14164	493	tpa: cuticle protein
BB_Contig_21643	3453	5727	1437	1592	0	0	543.629	2.04183	4.11769	1522	juvenile hormone esterase
BB_Contig_34385	2	21664	6510	6171	0	0	2019.7	2.00662	4.01839	323	---NA---
BB_Contig_29646	179	1185	7298	5382	0	0	-402.312	1.98836	0.252025	1184	---NA---
BB_Contig_37884	343	1827	4081	8283	0	0	-617.63	1.98578	0.252476	710	#N/A
BB_Contig_9115	1740	3873	1805	1172	0	0	347.51	1.91937	3.78259	2018	myostatin
BB_Contig_14768	1588	3684	3108	1118	0	0	329.93	1.91525	3.77179	2897	elegans protein confirmed by transcript evidence
BB_Contig_36625	0	6685	3851	27994	0	0	-1973.39	1.87122	0.273342	553	vitellogenin
BB_Contig_35698	36063	6662	44319	27641	0	0	-1935.24	1.85789	0.27588	1508	nadh dehydrogenase subunit 4
BB_Contig_1766	18818	6352	1934	2023	0	0	547.062	1.84561	3.59405	4677	chitin deacetylase-like isoform d
BB_Contig_16427	5959	4313	2823	1375	0	0	371.647	1.84416	3.59043	1717	synaptic vesicle protein
BB_Contig_36690	8	9296	6466	2966	0	0	798.692	1.84299	3.58752	414	---NA---
BB_Contig_8485	2056	5943	5258	1907	0	0	508.844	1.83478	3.56717	6549	cubilin
BB_Contig_13376	48	1241	13544	5066	0	0	-351.672	1.83445	0.280399	826	---NA---
BB_Contig_11603	275	9920	413	3231	0	0	837.903	1.81325	3.51434	1185	pancreatic triacylglycerol lipase
BB_Contig_21996	20583	12184	7062	3969	0	0	1028.62	1.81304	3.51381	389	myosin light chain 2
BB_Contig_362	17995	5569	3394	1822	0	0	469.331	1.80679	3.49863	3764	isoform a
BB_Contig_99	2114	5634	2572	1846	0	0	474.199	1.80465	3.49345	1938	proton-coupled amino acid transporter 4
BB_Contig_17427	13839	6297	20614	25172	0	0	-1712.6	1.80419	0.286342	1121	---NA---
BB_Contig_19389	9881	15169	7627	4983	0	0	1271.18	1.80093	3.48446	401	nadh dehydrogenase 1
BB_Contig_28580	0	1550	3186	6181	0	0	-420.951	1.80068	0.28704	291	vitellogenin [Homalodisca vitripennis]
BB_Contig_49830	3348	9259	10046	3106	0	0	762.658	1.77069	3.41218	444	---NA---
BB_Contig_2904	211751	172947	163795	58522	0	0	14104.1	1.75817	3.3827	6571	myosin heavy isoform f
BB_Contig_460	1964	5940	4326	2024	0	0	483.084	1.74815	3.35927	2985	carnitine o-acyltransferase
BB_Contig_13002	14653	6631	5224	2267	0	0	537.475	1.74334	3.34809	744	prolixicin antimicrobial peptide
BB_Contig_11359	517	5948	3092	2043	0	0	480.233	1.73661	3.33251	1588	cytochrome p450
BB_Contig_26076	0	10760	19624	39926	0	0	-2547.93	1.69676	0.308479	462	vitellogenin
BB_Contig_49115	872	2554	3058	9396	0	0	-596.23	1.68439	0.311134	1057	accessory gland protein
BB_Contig_49282	8486	4589	8939	1638	0	0	357.637	1.68114	3.20681	328	---NA---
BB_Contig_18046	5	15098	2819	5407	0	0	1169.18	1.67635	3.19619	470	---NA---
BB_Contig_264	2416	4501	2577	1621	0	0	347.742	1.66826	3.1783	1855	dimethylaniline monooxygenase
BB_Contig_19362	23477	11672	10245	4223	0	0	895.144	1.66161	3.16369	1006	tropomyosin invertebrate
BB_Contig_28460	6	4941	1331	1823	0	0	372.378	1.63338	3.1024	365	---NA---
BB_Contig_36794	0	2344	9064	8289	0	0	-506.629	1.62733	0.323687	215	vitellogenin
BB_Contig_182	24523	7604	8437	2820	0	0	569.196	1.62596	3.08647	707	prolixicin antimicrobial peptide
BB_Contig_3584	2206	4645	3692	1724	0	0	348.009	1.62481	3.08402	6006	protein tet2
BB_Contig_12642	2997	6138	5132	2280	0	0	458.987	1.62363	3.08149	1761	cuticle protein 6
BB_Contig_19778	4378	4497	4612	1675	0	0	335.721	1.6197	3.0731	703	lethal essential for life l2efl
BB_Contig_8988	537	2576	3265	9034	0	0	-547.462	1.61534	0.326389	2107	sulfhydryl oxidase 1
BB_Contig_307	52689	60374	136249	210592	0	0	-12653.2	1.60756	0.328154	2281	hexamerin 2 beta
BB_Contig_1776	9700	10720	5072	4032	0	0	789.943	1.60563	3.04329	1778	juvenile hormone esterase
BB_Contig_22152	7633	7524	3979	2836	0	0	553.646	1.60254	3.03677	541	nucleoside diphosphate kinase
BB_Contig_9064	939	4606	1839	1745	0	0	337.665	1.59518	3.02133	2973	ubiquitin protein ligase e3 component n-recognin 4
BB_Contig_9354	1157	4637	3073	1761	0	0	339.04	1.59169	3.01403	2183	limulus clotting factor c
BB_Contig_36780	1230	3348	13875	11464	0	0	-677.447	1.58084	0.334286	258	---NA---
BB_Contig_9465	2759	5913	4500	2265	0	0	427.882	1.57927	2.9882	4197	lupus la ribonucleoprotein
BB_Contig_25612	9	5357	2404	2063	0	0	385.512	1.57158	2.97229	508	---NA---
BB_Contig_2258	46120	6930	7143	2709	0	0	489.947	1.54999	2.92815	13303	#N/A
BB_Contig_1848	14421	8217	7514	3225	0	0	577.99	1.54421	2.91644	599	cuticle protein
BB_Contig_2193	803	2491	2206	8287	0	0	-475.186	1.53923	0.344069	2079	dna-directed rna polymerase i subunit rpa49
BB_Contig_11574	104822	16516	18256	6523	0	0	1151.69	1.53515	2.89819	1884	outer membrane autotransporter barrel
BB_Contig_13875	3073	2427	4177	8049	0	0	-459.999	1.53474	0.345141	1888	alkaline tissue-nonspecific isozyme
BB_Contig_1019	7417	8380	7980	3341	0	0	578.766	1.52157	2.87102	7833	PREDICTED: talin-1-like [Apis mellifera]
BB_Contig_6264	1589	6518	21027	2600	0	0	450.238	1.52081	2.86953	437	---NA---
BB_Contig_15858	7078	7304	10204	2914	0	0	504.249	1.52058	2.86907	1026	mitochondrial phosphate carrier protein
BB_Contig_17502	2822	35317	7846	14172	0	0	2415.02	1.51221	2.85248	905	---NA---
BB_Contig_9067	1653	6704	7006	2705	0	0	456.774	1.50429	2.83685	2863	protein bicaudal c
BB_Contig_5390	51602	56129	50458	22670	0	0	3807.26	1.50286	2.83403	948	cytochrome c oxidase subunit iii
BB_Contig_3731	3111	5012	4743	2040	0	0	338.286	1.49171	2.81223	5338	protein crumbs
BB_Contig_2255	3332	4585	1823	1873	6.52221e-307	0	308.218	1.48647	2.80202	4201	papilin
BB_Contig_1275	68647	6842	13437	2807	0	0	456.787	1.48028	2.79004	1146	---NA---
BB_Contig_32241	1940	6062	3509	2488	0	0	404.685	1.4797	2.78891	112	---NA---
BB_Contig_1512	3763	5847	4355	2403	0	0	389.735	1.47776	2.78515	6744	reverse ribonuclease integrase
BB_Contig_1982	4470	8605	8572	3583	0	0	563.529	1.4589	2.74899	504	ejaculatory bulb-specific protein 3
BB_Contig_12236	282	8764	23812	27417	0	0	-1459.79	1.45051	0.365891	1069	---NA---
BB_Contig_9503	2231	8944	6773	3747	0	0	581.118	1.45008	2.73223	4114	endothelin-converting enzyme
BB_Contig_22374	27121	39395	38345	16564	0	0	2541.88	1.44486	2.72236	3313	myosin heavy isoform p
BB_Contig_10423	1589	60605	12517	25529	0	0	3900.04	1.4422	2.71734	6182	apolipophorins
BB_Contig_11965	9598	23748	22205	10036	0	0	1522.95	1.43752	2.70854	11750	#N/A
BB_Contig_5594	20717	36496	52681	15457	0	0	2332.83	1.43437	2.70265	21222	#N/A
BB_Contig_2053	4129	5741	6091	2447	0	0	365.282	1.42518	2.68549	5400	uncoordinated family member (unc-89)
BB_Contig_1467	2396	12703	9264	38968	0	0	-2023.75	1.42223	0.373136	799	protein takeout
BB_Contig_17432	223	6952	3076	2972	0	0	440.279	1.42089	2.6775	1622	CG11878 [Drosophila melanogaster]
BB_Contig_13227	27588	49986	49383	21390	0	0	3151.18	1.41948	2.6749	5261	calcium-transporting atpase sarcoplasmic endoplasmic reticulum type (calcium pump)
BB_Contig_957	6146	8393	7721	3598	0	0	529.262	1.41689	2.67009	7515	chromodomain helicase dna binding protein
BB_Contig_405	2467	7014	3680	3007	0	0	442.525	1.41681	2.66994	2733	fimbrin plastin
BB_Contig_2786	1184	8775	1615	3782	0	0	549.318	1.40915	2.6558	3289	glutamyl aminopeptidase
BB_Contig_16548	1083	10409	9443	31391	0	0	-1595.06	1.39762	0.379554	930	50 kda midgut protein
BB_Contig_3661	1965	5459	5923	2377	0	0	337.602	1.39439	2.62877	1782	amidotransferase subunit
BB_Contig_2501	11576	14057	18730	6121	0	0	866.831	1.39434	2.62869	1460	mitochondrial phosphate carrier protein
BB_Contig_1902	91700	95268	80946	41901	0	0	5783.5	1.3799	2.60251	1321	cytochrome oxidase subunit i
BB_Contig_615	5449	10017	8908	4446	0	0	601.945	1.36677	2.57892	1873	map kinase-interacting serine threonine-protein kinase 1
BB_Contig_401	14557	5294	10437	15617	0	0	-771.324	1.36579	0.388021	1426	af373882_1mucin-like protein 1
BB_Contig_17488	3362	5833	4824	2598	0	0	349.429	1.36173	2.56994	1064	mitochondrial import inner membrane translocase subunit tim17
BB_Contig_9198	350	3177	5744	9332	0	0	-458.862	1.35963	0.389683	2539	dentin sialophosphoprotein
BB_Contig_14522	822	5105	3386	14924	0	0	-728.077	1.35276	0.391543	628	AT18312p [Drosophila melanogaster]
BB_Contig_17778	1736	20696	7473	60482	0	0	-2943.87	1.35226	0.391678	1230	lysosomal aspartic protease
BB_Contig_739	8558	8212	9439	3686	0	0	485.913	1.35057	2.55013	6860	novel protein vertebrate myeloid lymphoid or mixed-lineage leukemia (trithorax drosophila) translocated 4
BB_Contig_6673	51938	47594	58039	21441	0	0	2793.24	1.3453	2.54084	1803	nadh dehydrogenase subunit 5
BB_Contig_15597	8858	12373	15251	5584	0	0	725.566	1.34272	2.53629	2216	cg6465 cg6465-pa
BB_Contig_10471	2081	6950	6385	3140	0	0	407.597	1.34114	2.53352	2997	mucin-like protein
BB_Contig_1386	29429	25326	13165	11472	0	0	1475.37	1.3374	2.52695	2935	gelsolin precursor
BB_Contig_19798	6936	9162	4044	4158	0	0	533.316	1.33467	2.52217	1118	elongation factor-2
BB_Contig_17613	2179	6354	3237	2923	0	0	362.951	1.31511	2.48821	1561	n-myc downstream regulated
BB_Contig_1367	4019	10178	9013	4688	0	0	579.364	1.3133	2.4851	5429	trinucleotide repeat-containing gene 6a protein
BB_Contig_2507	3822	9265	11233	4309	0	0	519.824	1.29933	2.46115	1392	eukaryotic translation initiation factor 4e binding protein
BB_Contig_28449	1868	5944	16210	16737	0	0	-773.624	1.29864	0.406509	327	---NA---
BB_Contig_43009	4066	5873	2055	2736	0	0	329.223	1.29692	2.45705	1415	juvenile hormone esterase
BB_Contig_654	5617	5784	2512	2696	0	0	323.986	1.29614	2.45571	3957	beta-amyloid-like protein
BB_Contig_8632	5482	7647	6283	3577	0	0	425.529	1.29104	2.44704	2387	camp-response element binding
BB_Contig_30518	3279	9013	4963	4222	0	0	500.156	1.28898	2.44355	1916	proton-coupled amino acid transporter 4
BB_Contig_21812	2361	8882	6527	4170	0	0	491.188	1.28573	2.43806	1121	---NA---
BB_Contig_9506	9487	19712	12085	9259	0	0	1087.3	1.28504	2.43689	5843	clathrin heavy chain
BB_Contig_28455	0	3829	9894	10657	0	0	-484.678	1.28187	0.411263	788	astakine variant 1
BB_Contig_88	388	3635	3363	10093	0	0	-457.458	1.27843	0.412243	1500	domain-containing protein
BB_Contig_587	6524	7076	3619	3352	0	0	386.156	1.27281	2.41631	4179	calsyntenin-1
BB_Contig_27313	488	13434	16603	37087	0	0	-1661.84	1.27013	0.414623	749	cg17377 cg17377-pa
BB_Contig_12471	5721	13669	21689	37666	0	0	-1682.96	1.26746	0.41539	1729	fatty acid
BB_Contig_2462	13644	23281	26180	11101	0	0	1253.65	1.26336	2.40054	10825	#N/A
BB_Contig_25570	56	3444	4329	9424	0	0	-417.757	1.25736	0.418309	1907	---NA---
BB_Contig_16418	878	12080	4173	5794	0	0	645.168	1.25488	2.38648	997	---NA---
BB_Contig_11963	12633	29924	25467	14395	0	0	1588.04	1.25063	2.37945	13963	#N/A
BB_Contig_22783	34612	47974	33552	23086	0	0	2543.37	1.25013	2.37863	2221	long form
BB_Contig_28138	4152	6678	6582	3216	0	0	355.01	1.24904	2.37684	1437	map kinase-interacting serine threonine-protein kinase 1
BB_Contig_9623	65928	163967	203709	79011	0	0	8668.69	1.24818	2.37541	5261	---NA---
BB_Contig_8375	44	13078	7422	6302	0	0	693.057	1.24816	2.37538	1599	juvenile hormone-inducible
BB_Contig_15740	648	6475	839	3121	0	0	343.767	1.24777	2.37474	699	50 kda midgut protein
BB_Contig_17421	15734	17876	26684	8636	0	0	942.775	1.24448	2.36934	488	ejaculatory bulb-specific protein 3
BB_Contig_12197	7583	10364	7501	5027	0	0	543.687	1.23871	2.35987	2279	organic anion transporter
BB_Contig_3481	6605	6979	8067	3395	0	0	364.852	1.2345	2.353	1452	myosin heavy chain
BB_Contig_27467	528	4172	4339	11187	0	0	-479.937	1.22812	0.426874	559	peritrophic matrix protein 9
BB_Contig_1407	7236	5956	4070	2919	1.94216e-306	0	307.743	1.22376	2.33555	4940	tyrosine-protein phosphatase non-receptor
BB_Contig_48963	21083	33808	47000	16585	0	0	1736.58	1.22238	2.33331	3517	calcium-transporting atpase sarcoplasmic endoplasmic reticulum type (calcium pump)
BB_Contig_17450	365	4925	3305	13152	0	0	-560.216	1.22219	0.428631	422	predicted protein [Nematostella vectensis]
BB_Contig_2906	2961	21361	5303	10553	0	0	1084.84	1.21222	2.31694	490	---NA---
BB_Contig_9622	6358	11151	8458	5513	0	0	566.392	1.21116	2.31524	2957	nadph cytochrome p450
BB_Contig_1324	6085	22009	20186	10883	0	0	1115.96	1.21091	2.31484	6238	vitellogenin receptor
BB_Contig_29682	128	3118	5275	8252	0	0	-346.919	1.20923	0.4325	732	plectin isoform 1hij
BB_Contig_7048	6814	5186	34523	13707	0	0	-573.981	1.20732	0.433071	1381	eukaryotic initiation factor 4b protein
BB_Contig_26403	4508	10996	8713	5480	0	0	550.911	1.19963	2.2968	1853	subfamily member 1
BB_Contig_2259	28051	12036	10497	6000	0	0	602.569	1.19922	2.29615	12238	#N/A
BB_Contig_475	3670	6789	4946	3388	0	0	339.917	1.19766	2.29367	6232	ankyrin unc44
BB_Contig_28612	7385	7757	4123	3897	0	0	383.673	1.18803	2.27841	1691	juvenile hormone esterase
BB_Contig_13060	14511	8278	6977	4166	0	0	408.088	1.18551	2.27445	1697	oxidative stress protein
BB_Contig_33812	118	4578	5686	11867	0	0	-481.079	1.17927	0.441575	1012	PREDICTED: hypothetical protein LOC100576779 [Apis mellifera]
BB_Contig_19499	2763	8097	3876	4141	0	0	387.88	1.1623	2.23815	431	mdl1
BB_Contig_11119	7531	16621	16877	8533	0	0	789.026	1.15678	2.22959	6287	sortilin-related receptor
BB_Contig_17485	7007	18563	7983	9532	0	0	880.682	1.15647	2.22912	672	mdl1
BB_Contig_1369	4042	9617	4752	4944	0	0	456.064	1.1548	2.22654	2177	heat shock protein 70
BB_Contig_3865	4408	7687	5255	3963	0	0	362.954	1.15072	2.22025	6543	cation-transporting atpase
BB_Contig_11109	5570	10032	15627	5184	0	0	471.186	1.14737	2.21509	4941	adenomatous polyposis coli protein
BB_Contig_13945	25432	22434	34186	11596	0	0	1051.12	1.14695	2.21446	504	chemosensory protein
BB_Contig_1300	11535	4923	25363	12475	0	0	-485.89	1.14653	0.451709	7485	retroelement polyprotein
BB_Contig_17476	13232	12095	6455	6261	0	0	565.92	1.14484	2.21122	847	---NA---
BB_Contig_4795	4096	16340	24615	8468	0	0	762.369	1.14321	2.20872	4324	limkain b1
BB_Contig_9333	5097	8236	9320	4269	0	0	384.909	1.14294	2.20831	4022	sluggish isoform a
BB_Contig_26920	165	4638	14120	11707	0	0	-452.878	1.1409	0.453476	679	---NA---
BB_Contig_17500	14459	31328	17621	16393	0	0	1433.8	1.12927	2.18748	1094	ferritin
BB_Contig_26745	289	3643	5549	9112	0	0	-347.018	1.12775	0.45763	1394	---NA---
BB_Contig_245	2318	8270	4430	4365	0	0	373.482	1.1168	2.16866	3070	lysosomal alpha-mannosidase (mannosidase alpha class 2b member 1)
BB_Contig_729	2350	7767	10137	4107	0	0	349.627	1.11417	2.1647	2690	tyrosine transporter
BB_Contig_5393	10797	11423	14473	6041	0	0	513.352	1.11398	2.16442	2646	isoform j
BB_Contig_14461	439	4155	5937	10266	0	0	-381.974	1.11006	0.463275	818	glutaredoxin 2
BB_Contig_30667	17849	8207	7571	4370	0	0	364.39	1.10412	2.14967	982	---NA---
BB_Contig_11133	338	8318	3212	4432	0	0	368.827	1.10317	2.14827	3283	juvenile hormone-inducible protein
BB_Contig_7466	17885	10134	12975	5418	0	0	446.031	1.09827	2.14097	886	myosin light chain
BB_Contig_17512	10645	16457	23064	8800	0	0	723.096	1.09802	2.14061	994	protein takeout
BB_Contig_3720	4611	9719	8275	5204	0	0	426.553	1.09608	2.13773	2051	subfamily member 1
BB_Contig_2666	30996	12590	16182	6766	0	0	548.105	1.0908	2.12992	1660	tubulin alpha-1 chain
BB_Contig_17481	10225	7877	12226	4235	0	0	343.204	1.09018	2.12901	799	troponin c
BB_Contig_11960	12468	8521	13902	4584	0	0	370.697	1.08931	2.12772	1123	myofilin isoform b
BB_Contig_1799	3900	8774	7929	4757	0	0	375.746	1.07808	2.11122	9762	#N/A
BB_Contig_13228	8109	23206	20604	12604	0	0	987.615	1.07551	2.10747	11711	#N/A
BB_Contig_1001	17987	18589	18490	10148	0	0	783.259	1.06815	2.09674	11883	#N/A
BB_Contig_1770	10084	14688	15851	8033	0	0	616.921	1.06552	2.09293	9030	#N/A
BB_Contig_15219	10910	27111	27451	14926	0	0	1121.77	1.05595	2.07908	2589	glutamate semialdehyde dehydrogenase
BB_Contig_49099	197658	10382	46771	24690	0	0	-850.504	1.05495	0.481315	2345	ac1147-like protein
BB_Contig_23706	7888	16499	16266	9090	0	0	682.324	1.05492	2.07761	641	heat shock protein 70
BB_Contig_11570	28773	17353	23352	9573	0	0	715.602	1.05304	2.07489	922	myosin light chain
BB_Contig_12569	8537	14025	19063	7755	0	0	575.873	1.0497	2.0701	2031	s-adenosylmethionine synthetase
BB_Contig_11554	5541	8248	7425	4575	0	0	337.065	1.04517	2.06361	4832	map microtubule affinity-regulating kinase
BB_Contig_1718	1110	25136	13317	13982	0	0	1017.86	1.04108	2.05777	964	---NA---
BB_Contig_9200	7973	12714	9203	7074	0	0	515.373	1.04072	2.05725	2779	tumor endothelial marker 7
BB_Contig_1273	15803	25511	8184	14229	0	0	1027.09	1.03718	2.05221	7122	type iv collagen
BB_Contig_2478	3014	13827	16358	7724	0	0	555.608	1.03496	2.04906	3443	aminopeptidase n
BB_Contig_1754	8728	9219	9600	5195	0	0	364.049	1.02238	2.03127	5253	isoform c
BB_Contig_552	4346	15309	6345	8639	0	0	601.659	1.02034	2.0284	4630	probable multidrug resistance-associated protein lethal 03659-like
BB_Contig_8724	11535	8635	16580	19955	0	0	-647.827	1.01359	0.495313	614	#N/A
BB_Contig_19464	166658	4508	23573	10385	0	0	-335.607	1.00905	0.496875	4194	ac1147-like protein
BB_Contig_1772	19026	20089	12997	11474	0	0	768.251	1.00293	2.00407	7874	spectrin beta chain
BB_Contig_5318	2299	8701	6608	4970	0	0	333.574	1.00283	2.00393	2778	microsomal triglyceride transfer protein large subunit
BB_Contig_13182	132	4564	6432	10415	0	0	-329.723	0.995397	0.501598	737	---NA---
BB_Contig_12395	182	4576	5363	10440	0	0	-330.345	0.995068	0.501712	1669	hypothetical protein TcasGA2_TC000191 [Tribolium castaneum]
BB_Contig_228	7913	10592	10923	6120	0	0	395.364	0.986267	1.98105	2462	lethal isoform a
BB_Contig_14379	4526	12680	13960	28699	0	0	-889.478	0.98355	0.505734	566	---NA---
BB_Contig_4804	10853	11110	8029	6456	0	0	409.232	0.978042	1.96979	2808	moesin ezrin radixin
BB_Contig_11538	163	5203	9546	11709	0	0	-359.199	0.975307	0.508632	792	---NA---
BB_Contig_9455	199	9810	7505	22036	0	0	-671.817	0.972642	0.509572	881	calmodulin 4
BB_Contig_7483	221676	9313	44420	20914	0	0	-637.306	0.972256	0.509708	5416	ac1147-like protein
BB_Contig_51254	28616	17371	28126	10137	0	0	632.735	0.971945	1.96148	582	#N/A
BB_Contig_17800	7133	9050	27843	5286	0	0	329.682	0.970637	1.95971	577	ejaculatory bulb-specific protein 3
BB_Contig_4100	4266	9198	15310	5377	0	0	334.388	0.969414	1.95805	2235	cerebellar degeneration-related protein 2-like
BB_Contig_13974	171	5904	7849	13224	0	0	-401.163	0.968499	0.511038	1340	protofilament ribbon protein
BB_Contig_10946	2441	11879	10816	6962	0	0	428.847	0.965735	1.95306	572	---NA---
BB_Contig_10334	15192	21049	13798	12341	0	0	757.995	0.965188	1.95232	5647	sodium potassium-transporting atpase alpha-1
BB_Contig_14590	8014	20189	12778	11861	0	0	723.597	0.962239	1.94833	1704	isoform b
BB_Contig_9229	312	10855	17744	24138	0	0	-718.88	0.958051	0.514752	1696	---NA---
BB_Contig_10474	11487	16907	22449	9973	0	0	600.454	0.956416	1.94048	3432	isoform b
BB_Contig_4776	14521	17933	8618	10589	0	0	635.249	0.954946	1.93851	5578	collagen alpha-1 chain
BB_Contig_14195	1944	9868	12928	5840	0	0	348.367	0.951685	1.93413	2925	g2 mitotic-specific cyclin-b3
BB_Contig_34	11316	46643	22717	27836	0	0	1607.7	0.939604	1.918	2084	lipoyltransferase mitochondrial
BB_Contig_367	937	17107	7724	10230	0	0	587.793	0.936676	1.91411	1906	aplp_locmi ame: full=apolipophorins contains: ame: full=apolipophorin-2 ame: full=apolipophorin ii ame: full=apolp-2 contains: ame: full=apolipophorin-1 ame: full=apolipophorin i ame: full=apolp-1 flags: precursor
BB_Contig_676	26032	32079	36305	19195	0	0	1099.13	0.935794	1.91294	4154	alpha isoform a
BB_Contig_35808	1097	9861	1927	21563	0	0	-617.475	0.933857	0.523457	742	#N/A
BB_Contig_2667	8699	16092	12027	9665	0	0	547.127	0.930397	1.9058	1963	probable atp-dependent rna helicase ddx17
BB_Contig_13226	83578	168798	144041	101972	0	0	5640.42	0.92202	1.89477	2755	heat shock protein 70
BB_Contig_11315	271	6113	11711	13246	0	0	-371.633	0.920709	0.528249	1827	protein kinase domain containing protein
BB_Contig_6460	874	12968	15429	28086	0	0	-785.285	0.92	0.528509	1675	coiled-coil domain containing 19
BB_Contig_29069	6	61378	6569	132820	0	0	-3699.33	0.918784	0.528955	1695	vitellogenin
BB_Contig_8646	29187	13904	13772	8426	0	0	462.513	0.917475	1.88881	12118	#N/A
BB_Contig_4197	252	9932	12708	21442	0	0	-595.217	0.915388	0.530201	1562	---NA---
BB_Contig_1093	94798	94942	106817	57774	0	0	3115.65	0.911521	1.88103	2571	tropomyosin 1
BB_Contig_2460	480	14120	14053	30207	0	0	-819.09	0.902248	0.535053	586	hypothetical protein Phum_PHUM310980 [Pediculus humanus corporis]
BB_Contig_21796	8405	11498	8589	7085	0	0	366.785	0.893438	1.8576	822	elongation factor 1 beta
BB_Contig_25311	205	8200	10010	17395	0	0	-462.387	0.890082	0.539584	1018	---NA---
BB_Contig_9531	118	15034	8699	9327	0	0	470.661	0.883639	1.84502	2410	cuticular protein 73d
BB_Contig_17482	16533	30397	25031	18908	0	0	943.341	0.879827	1.84016	1966	ornithine decarboxylase
BB_Contig_17664	20793	20644	25079	12861	0	0	638.587	0.877615	1.83734	699	muscle protein 20-like protein
BB_Contig_11147	16095	12515	18302	7802	0	0	387.044	0.876638	1.83609	5821	procollagen- -oxoglutarate 5-dioxygenase 3
BB_Contig_27329	5	14246	4323	29826	0	0	-765.153	0.871118	0.546723	3411	vitellogenin
BB_Contig_9833	209	7454	11683	15604	0	0	-400.92	0.870934	0.546793	948	tctex1 domain-containing protein 1
BB_Contig_26741	23381	10644	15540	6664	0	0	325.66	0.870475	1.82827	4162	PREDICTED: similar to AGAP009638-PA [Tribolium castaneum]
BB_Contig_18647	3217	11579	24906	7283	0	0	349.739	0.863801	1.81983	1529	rab32
BB_Contig_10577	1016	14666	27023	30530	0	0	-771.395	0.862857	0.549863	967	---NA---
BB_Contig_10500	3972	14954	9764	9430	0	0	448.093	0.860097	1.81516	4500	xanthine dehydrogenase
BB_Contig_11110	5083	24492	15894	15464	0	0	730.378	0.858292	1.81289	3553	long-chain-fatty-acid-- ligase 3
BB_Contig_5265	323	9640	11856	19997	0	0	-501.086	0.857783	0.5518	946	---NA---
BB_Contig_2930	9548	23452	27918	14830	0	0	696.504	0.856088	1.81012	2515	glutamate semialdehyde dehydrogenase
BB_Contig_11130	16514	26475	16335	16800	0	0	778.549	0.851065	1.80383	1261	translationally controlled tumor protein
BB_Contig_9604	5535	14391	9233	9146	0	0	422.117	0.848849	1.80106	1761	salivary protein mys2 precursor
BB_Contig_9944	58	11027	2990	7011	0	0	323.416	0.848243	1.80031	349	---NA---
BB_Contig_4801	19421	62169	102632	39535	0	0	1814.96	0.84796	1.79995	2352	---NA---
BB_Contig_707	8525	14356	24519	9132	0	0	420.038	0.847546	1.79944	3628	sarcalumenin
BB_Contig_10499	6483	16969	14745	10845	0	0	489.728	0.840767	1.791	5705	uncoordinated family member (unc-89)
BB_Contig_9590	324	16397	21172	33367	0	0	-792.242	0.830095	0.562492	910	leukocyte surface antigen cd53
BB_Contig_25602	2880	7223	5068	14611	0	0	-342.005	0.82149	0.565857	2083	male sterility domain-containing
BB_Contig_14784	970	23632	28987	47746	0	0	-1110.19	0.819743	0.566543	1425	endocuticle structural glycoprotein bd-2
BB_Contig_10550	1132	26982	44640	54444	0	0	-1261.04	0.817881	0.567275	2132	tubulin beta-2c chain
BB_Contig_293	9743	25679	17406	16680	0	0	706.654	0.817365	1.76218	1216	cathepsin l
BB_Contig_4916	248	10862	8410	21907	0	0	-507.722	0.817207	0.56754	1938	conserved plasmodium protein
BB_Contig_2639	80951	95418	162338	62090	0	0	2607.4	0.814796	1.75905	5898	---NA---
BB_Contig_11037	8	21753	21234	43755	0	0	-1004.7	0.813338	0.569064	618	astakine
BB_Contig_11556	14816	26549	21665	17309	0	0	722.669	0.81203	1.75568	2664	dead box polypeptide 5
BB_Contig_13620	334	10066	6965	20220	0	0	-463.365	0.811397	0.56983	838	nudix (nucleoside diphosphate linked moiety x)-type motif 1
BB_Contig_2330	449	9829	14459	19742	0	0	-452.32	0.811256	0.569885	940	---NA---
BB_Contig_9101	871	23281	36285	46660	0	0	-1060.2	0.808138	0.571118	1529	hypothetical protein SINV_12200 [Solenopsis invicta]
BB_Contig_501	3843	12956	9010	8474	0	0	350.135	0.807401	1.75006	2526	dead box atp-dependent rna helicase
BB_Contig_13859	227	7713	9669	15355	0	0	-343.175	0.798449	0.574967	1200	protein
BB_Contig_26719	233	9409	12397	18709	0	0	-416.34	0.796724	0.575655	940	calcyphosin-like protein
BB_Contig_26742	27293	33379	25066	22010	0	0	877.991	0.795677	1.73589	7769	spectrin alpha chain
BB_Contig_2361	522	16219	12809	10714	0	0	425.126	0.793083	1.73277	1832	itg-containing peptide
BB_Contig_5609	332	16923	19821	33562	0	0	-739.866	0.792948	0.577163	2020	glutamate dehydrogenase
BB_Contig_8559	120	10462	5197	20688	0	0	-452.728	0.78874	0.578849	2079	sluggish isoform a
BB_Contig_36694	560	7519	4307	14865	0	0	-325.501	0.788412	0.578981	852	cullin 3 isoform 2
BB_Contig_11099	7137	13005	11808	8627	0	0	336.86	0.787031	1.72552	6368	domain-containing histone demethylation protein
BB_Contig_10290	264	9857	13573	19446	0	0	-422.665	0.785358	0.580208	1375	cg6332-pa
BB_Contig_12810	499	14556	16837	28675	0	0	-619.834	0.783284	0.581043	1475	---NA---
BB_Contig_12584	2701	7725	6113	15178	0	0	-326.201	0.77948	0.582577	1758	aldehyde dehydrogenase 7 member a1
BB_Contig_6464	670	13731	21229	26598	0	0	-546.058	0.758986	0.590912	1688	bt [Drosophila grimshawi]
BB_Contig_12995	17942	21588	27070	14624	0	0	522.717	0.756787	1.68972	2472	atp-binding cassette sub-family f member 2
BB_Contig_2089	6302	13513	11890	9158	0	0	327.291	0.756139	1.68896	8770	#N/A
BB_Contig_502	8232	14730	10936	9993	0	0	355.464	0.754663	1.68724	3071	failed axon connections protein
BB_Contig_10565	10950	14869	9958	10092	0	0	358.267	0.753991	1.68645	6592	myosin heavy non-muscle
BB_Contig_11083	262	25238	15843	48667	0	0	-983.623	0.752451	0.593594	919	protein
BB_Contig_9508	9034	15100	19118	10286	0	0	359.574	0.748762	1.68035	5197	sec-23 interacting protein p125
BB_Contig_17429	52484	47636	55456	32499	0	0	1125.29	0.746552	1.67778	884	myosin light chain 2
BB_Contig_26721	442	36375	22998	69445	0	0	-1358.52	0.738028	0.599558	1794	---NA---
BB_Contig_14102	162	9453	10195	18010	0	0	-351.151	0.735059	0.600794	1870	heat shock protein 60
BB_Contig_28404	644	22764	26170	43316	0	0	-838.914	0.733251	0.601547	1393	beta-2 tubulin
BB_Contig_11088	10439	22901	24215	43055	0	0	-801.169	0.715875	0.608836	7395	fatty acid synthase
BB_Contig_8468	260	11080	11950	20704	0	0	-378.16	0.707056	0.612569	2138	heat shock protein 70
BB_Contig_6467	21285	33155	23118	23250	0	0	714.323	0.706891	1.63228	1401	eukaryotic translation elongation factor 1 gamma
BB_Contig_5167	308	11020	13540	20568	0	0	-374.198	0.705382	0.61328	1194	high mobility group protein b4
BB_Contig_9321	223	9590	11600	17890	0	0	-325.108	0.704655	0.613589	1744	leucine aminopeptidase
BB_Contig_11806	534	14198	16248	26420	0	0	-475.291	0.701048	0.615125	1190	hypothetical protein TcasGA2_TC002369 [Tribolium castaneum]
BB_Contig_214	17893	38149	21843	26947	0	0	800.945	0.696416	1.62047	3073	proactivator polypeptide
BB_Contig_12772	317	10332	9921	19153	0	0	-340.452	0.695556	0.617471	1482	isoform a
BB_Contig_2777	1603	58006	77276	107343	0	0	-1889.15	0.693059	0.618541	1810	alpha 1a
BB_Contig_16381	335	13349	12770	24701	0	0	-435.867	0.692943	0.618591	1962	cg14609 cg14609-pa
BB_Contig_404	4155	12097	22078	22272	0	0	-386.249	0.685687	0.62171	2070	bifunctional purine biosynthesis protein purh
BB_Contig_9548	274	10808	6974	19836	0	0	-340.316	0.681126	0.623678	2970	coiled-coil domain-containing protein 39
BB_Contig_6647	14631	18207	21273	13007	0	0	367.826	0.6801	1.60225	726	#N/A
BB_Contig_1812	8941	18584	14347	13292	0	0	373.799	0.678398	1.60036	7630	multiple ankyrin repeats single kh domain
BB_Contig_12079	122	25682	3809	46961	0	0	-792.971	0.67581	0.625981	1380	cathepsin b
BB_Contig_2967	349	11566	15387	21149	0	0	-357.971	0.675804	0.625983	1178	nucleosome assembly protein
BB_Contig_1898	1727	12108	16109	22119	0	0	-373.035	0.67443	0.62658	1110	---NA---
BB_Contig_26584	644	25162	22853	45928	0	0	-770.559	0.673232	0.6271	1714	beta 2c
BB_Contig_10543	4370	24760	41835	17834	0	0	484.795	0.668276	1.58917	1637	phenylalanine hydroxylase
BB_Contig_33808	647	18424	19499	33508	0	0	-555.262	0.668024	0.629368	1323	nucleosome assembly protein 1-like 1
BB_Contig_8834	8491	17018	22638	12277	0	0	331.724	0.665999	1.58667	1773	lysosome-associated membrane glycoprotein 1
BB_Contig_2461	341436	32541	194493	58870	0	0	-955.413	0.660379	0.632712	4162	cg41536 cg41536- partial
BB_Contig_8820	65983	17281	15856	12552	0	0	328.287	0.656165	1.57589	1066	cg31997 cg31997-pa
BB_Contig_1382	11682	27992	31173	20342	0	0	529.819	0.655448	1.57511	2607	muscle lim protein
BB_Contig_3761	13285	17562	10106	12795	0	0	329.747	0.651772	1.5711	2678	leucine-rich transmembrane protein
BB_Contig_17423	40571	31668	42639	23100	0	0	590.625	0.650028	1.5692	1722	troponin t
BB_Contig_25373	12878	29216	31236	21355	0	0	540.735	0.64708	1.566	2700	muscle lim protein
BB_Contig_13245	69	18123	1361	13279	0	0	332.848	0.643571	1.56219	566	---NA---
BB_Contig_1391	123661	85900	128484	63159	0	0	1550.43	0.638565	1.55678	1395	muscle actin
BB_Contig_2860	261	12317	11021	21927	0	0	-335.737	0.637162	0.642976	1317	---NA---
BB_Contig_634	73660	60082	36455	44227	0	0	1080.05	0.636901	1.55499	2910	midline isoform c
BB_Contig_8859	269	16655	15809	29536	0	0	-445.016	0.631624	0.64545	2781	kinesin-like protein klp10a
BB_Contig_8595	129	17361	6153	30739	0	0	-460.192	0.629325	0.646479	1897	dynein heavy chain axonemal-like
BB_Contig_5991	548	15584	14184	27546	0	0	-409.805	0.626882	0.647574	1073	calcyphosin-like protein
BB_Contig_11576	1610	21862	17002	38606	0	0	-571.559	0.625504	0.648193	2637	kynurenine aminotransferase
BB_Contig_14112	4156	18855	21403	14000	0	0	328.505	0.624416	1.54159	1131	pacifastin light chain
BB_Contig_48907	33732	25102	19396	18699	0	0	431.146	0.619736	1.53659	1689	gelsolin precursor
BB_Contig_10409	2855	20408	13620	35884	0	0	-522.356	0.619311	0.650982	3055	aconitate mitochondrial
BB_Contig_11120	780	40448	28442	71051	0	0	-1028.59	0.617891	0.651623	3433	viral a-type inclusion protein
BB_Contig_27638	9	143266	13172	250817	0	0	-3577.41	0.613044	0.653816	2895	vitellogenin
BB_Contig_66	702	19452	25755	33951	0	0	-479.714	0.60864	0.655814	1800	leucine aminopeptidase
BB_Contig_48870	33964	20144	32339	15237	0	0	324.979	0.597667	1.51327	1268	tropomyosin invertebrate
BB_Contig_17696	55877	74475	52514	56441	0	0	1187.51	0.594908	1.51038	3710	elongation factor 2
BB_Contig_26703	485	17053	12862	29366	0	0	-392.494	0.589226	0.664699	1828	heterogeneous nuclear ribonucleoprotein l
BB_Contig_12575	375	16964	14661	29211	0	0	-390.331	0.58914	0.664739	2518	glutamine-rich protein 2
BB_Contig_25455	605	26158	18162	44932	0	0	-593.313	0.585596	0.666374	1056	---NA---
BB_Contig_17494	521	27352	1055	46720	0	0	-602.087	0.577499	0.670125	735	apolipoprotein d-like
BB_Contig_4227	3331	17289	27681	29443	0	0	-375.067	0.573175	0.672136	2818	myeloid leukemia
BB_Contig_13065	492	23391	20239	39768	0	0	-502.342	0.570759	0.673262	2633	enolase-phosphatase e-1
BB_Contig_10547	357	15900	11009	27000	0	0	-339.752	0.569037	0.674066	2689	viral a-type inclusion protein
BB_Contig_11108	496	30142	18766	50932	0	0	-625.573	0.561902	0.677409	3367	viral a-type inclusion protein
BB_Contig_27317	1292	76769	40989	129503	0	0	-1576.09	0.559495	0.67854	2539	rab family gtpase
BB_Contig_26733	1092	22943	39957	38656	0	0	-469.034	0.557743	0.679364	604	---NA---
BB_Contig_11580	68061	72093	63470	56264	0	0	1008.49	0.552542	1.46667	1825	actin
BB_Contig_3611	69776	81735	99693	63991	0	0	1126.37	0.54798	1.46204	3391	long form
BB_Contig_717	17106	44288	21906	34725	0	0	606.827	0.545836	1.45987	4763	high density lipoprotien binding protein vigilin
BB_Contig_13201	945	16101	9464	26817	1.1019e-307	0	-308.991	0.541102	0.687246	1703	mitochondrial processing peptidase beta subunit
BB_Contig_9403	1427	18798	8010	31103	0	0	-347.118	0.531579	0.691797	1305	cathepsin d
BB_Contig_10510	1365	17906	12068	29549	0	0	-325.693	0.527771	0.693626	4409	ubiquitin-conjugating enzyme e2-230k
BB_Contig_10444	589	25926	19066	42658	0	0	-462.854	0.523521	0.695672	1379	---NA---
BB_Contig_4785	950	28157	18489	45771	0	0	-467.512	0.506045	0.70415	1768	heterogeneous nuclear ribonucleoprotein l
BB_Contig_18139	30933	40116	35839	32923	0	0	436.368	0.479977	1.39472	543	---NA---
BB_Contig_8460	362	24221	13611	38630	0	0	-357.416	0.478568	0.71769	1406	---NA---
BB_Contig_10558	599	22839	14948	36253	0	0	-326.953	0.471706	0.721112	3009	membrane protein
BB_Contig_25929	8283	27264	30124	43262	0	0	-389.14	0.471208	0.72136	1777	lipoyltransferase mitochondrial
BB_Contig_1412	5594	34729	15608	28713	0	0	362.919	0.469332	1.38447	4083	2-oxoglutarate dehydrogenase
BB_Contig_10549	377	30321	13193	47942	0	0	-422.686	0.466078	0.72393	960	hypothetical protein AND_20055 [Anopheles darlingi]
BB_Contig_17425	153923	133597	156779	111069	0	0	1348.59	0.461327	1.37681	1675	muscle actin
BB_Contig_12670	1076	58126	33714	91554	0	0	-788.618	0.460544	0.726712	5166	viral a-type inclusion protein repeat containing protein
BB_Contig_6243	1284	43416	25288	36186	0	0	433.083	0.45769	1.37334	750	#N/A
BB_Contig_203	576	38717	26323	60437	0	0	-494.974	0.44757	0.733277	1301	phosphatidylinositol 4-kinase type 2-beta
BB_Contig_8400	1519	66423	47853	103093	0	0	-815.197	0.439296	0.737494	3348	hypothetical protein SINV_07717 [Solenopsis invicta]
BB_Contig_661	96859	109366	91133	92372	0	0	1006.65	0.438532	1.35522	1970	elongation factor 1-alpha
BB_Contig_10177	653	30843	20447	47675	0	0	-368.699	0.433395	0.740517	7014	viral a-type inclusion protein
BB_Contig_11127	442	58876	11185	50153	0	0	515.124	0.426239	1.34373	4160	formin homology 2 domain containing protein
BB_Contig_698	57830	68760	78442	59044	0	0	571.692	0.414674	1.333	918	apolipophorin-iii precursor
BB_Contig_11062	491	34690	16994	52114	0	0	-336.013	0.392256	0.761937	2084	---NA---
BB_Contig_5944	556	40353	18105	60433	0	0	-381.291	0.387765	0.764313	4719	viral a-type inclusion protein
BB_Contig_26310	4	139979	25177	203908	0	0	-1049.5	0.347813	0.785775	2113	vitellogenin
BB_Contig_1759	86822	93031	83479	84088	0	0	536.683	0.340707	1.26638	1591	cytochrome b
BB_Contig_1269	2456	142778	46970	129437	0	0	803.511	0.336419	1.26262	4045	rab family gtpase
BB_Contig_17428	93787	64413	100469	58689	0	0	348.818	0.329157	1.25628	3351	nadh dehydrogenase subunit 5
BB_Contig_468	55006	100283	71603	91544	0	0	533.835	0.326435	1.25391	3183	polyadenylate-binding protein 1
BB_Contig_9794	45308	97474	82596	137313	0	0	-535.224	0.299484	0.812543	2812	heat shock protein 90
BB_Contig_3552	1518	88568	48186	124437	0	0	-473.651	0.295663	0.814698	1858	cytosol aminopeptidase
BB_Contig_3629	1272	94282	44864	127376	0	0	-324.949	0.239144	0.847248	1797	leucine aminopeptidase
BB_Contig_25374	14	107051	113597	144022	0	0	-349.792	0.233096	0.850807	1355	vitellogenin
BB_Contig_17754	665	3865	1483	1354	1.33623e-305	1.2447e-307	306.905	1.70814	3.26738	1152	arylalkylamine n-acetyltransferase
BB_Contig_19021	2985	3581	1819	1153	4.72646e-305	4.4122e-307	306.355	1.82987	3.55504	2875	nucleolar protein c7b
BB_Contig_10397	170	9177	10150	17057	7.48195e-305	6.9995e-307	-306.155	0.699374	0.615839	1574	viral a-type inclusion protein
BB_Contig_2752	32153	49284	42885	44154	6.07189e-304	5.69255e-306	305.245	0.35347	1.27763	19368	#N/A
BB_Contig_18796	14953	20518	12843	15815	1.26432e-303	1.18787e-305	304.925	0.570492	1.48503	967	elongation factor 1 alpha
BB_Contig_1517	372	2777	166	181	2.14049e-303	2.01536e-305	304.696	4.13436	17.5617	1249	lysosomal aspartic protease
BB_Contig_17424	42258	5233	7444	2382	1.27382e-302	1.20191e-304	303.92	1.33036	2.51465	1523	---NA---
BB_Contig_10829	238	11446	11663	20265	1.54621e-302	1.46203e-304	-303.835	0.629251	0.646512	1441	---NA---
BB_Contig_25680	390	719	1484	3757	1.60304e-302	1.51899e-304	-303.818	2.19062	0.219057	313	cyanoprotein alpha subunit precursor
BB_Contig_11558	5410	8374	7073	4912	7.56246e-301	7.18109e-303	302.144	0.964502	1.95139	3935	nuclear factor of activated t-cells 5
BB_Contig_17715	2451	5491	4329	2591	1.50205e-300	1.42931e-302	301.845	1.27846	2.42579	2021	---NA---
BB_Contig_10213	10855	9000	13975	5445	7.10412e-300	6.77439e-302	301.169	0.919888	1.89197	1890	transposase
BB_Contig_13927	189	10072	7851	18277	8.98469e-300	8.58571e-302	-301.066	0.664784	0.630783	1171	transcription factor adf-1
BB_Contig_11124	1710	4071	3770	1536	1.21705e-298	1.16545e-300	299.934	1.6011	3.03375	4872	run and sh3 domain containing 2
BB_Contig_2520	1913	4191	8098	9530	3.40729e-298	3.26966e-300	-299.485	0.990286	0.503378	1745	isocitrate dehydrogenase
BB_Contig_28136	3237	5225	4747	2400	4.14094e-298	3.98199e-300	299.4	1.31729	2.49198	2575	amino acid transporter
BB_Contig_14086	83	4185	3802	9516	9.84379e-298	9.48571e-300	-299.023	0.990232	0.503397	1257	uncharacterized wd repeat-containing protein alr2800
BB_Contig_2059	5821	26549	14139	21660	2.264e-297	2.18618e-299	298.66	0.48852	1.403	7915	e3 ubiquitin-protein ligase hectd1
BB_Contig_11961	1224	63453	29597	88027	2.52367e-296	2.442e-298	-297.612	0.277362	0.825098	4164	outer dense fiber protein 2
BB_Contig_6517	695	23830	17163	37060	2.99065e-296	2.89987e-298	-297.538	0.442189	0.736017	1290	nucleic-acid-binding protein from transposon x-element
BB_Contig_8310	100	7233	7515	14116	4.96345e-296	4.82275e-298	-297.317	0.76977	0.586511	2088	viral a-type inclusion protein
BB_Contig_13268	0	3540	2862	8470	4.29003e-295	4.17704e-297	-296.379	1.06372	0.478398	195	---NA---
BB_Contig_3653	999	12907	186	8894	7.47257e-295	7.29075e-297	296.137	0.732145	1.66111	1826	acetylcholinesterase 1
BB_Contig_11150	5395	6260	4784	3226	8.69868e-295	8.50449e-297	296.07	1.15131	2.22116	1405	isoform d
BB_Contig_2138	424	4774	1569	10400	1.26011e-294	1.23451e-296	-295.909	0.928418	0.525434	384	---NA---
BB_Contig_12699	301	11384	13054	20069	1.41608e-294	1.39015e-296	-295.857	0.623066	0.64929	2222	ef-hand domain-containing protein 1
BB_Contig_6215	314	5794	12621	11948	5.68041e-294	5.58781e-296	-295.253	0.849242	0.555076	573	#N/A
BB_Contig_9010	2827	7000	4164	3828	1.38935e-293	1.36949e-295	294.863	1.06566	2.09313	1772	laminin-like protein epi-1
BB_Contig_43076	95	6511	4213	13016	2.14854e-293	2.12215e-295	-294.673	0.80444	0.572584	542	---NA---
BB_Contig_5385	2868	4179	2365	1641	3.00967e-293	2.97873e-295	294.526	1.54348	2.91496	3130	cysteine rich transmembrane bmp regulator 1 (chordin-like)
BB_Contig_5290	586	10917	6160	19387	6.42798e-293	6.37481e-295	-294.196	0.633618	0.644558	1857	tubulin-specific chaperone e
BB_Contig_275	29677	43537	42894	38553	6.91916e-293	6.87582e-295	294.163	0.370294	1.29262	1661	arginine kinase
BB_Contig_3594	10838	12465	14502	8517	7.13316e-293	7.1028e-295	294.149	0.744361	1.67523	1789	45 kda immunophilin fkbp45
BB_Contig_18646	19813	32203	38141	48013	8.21379e-293	8.19532e-295	-294.086	0.381335	0.767727	612	odorant-binding protein 13
BB_Contig_38103	13	2498	743	243	1.18449e-292	1.1842e-294	293.927	3.55664	11.7667	305	---NA---
BB_Contig_27785	48	1786	2400	5545	1.85369e-292	1.85696e-294	-293.731	1.43956	0.36868	724	adp-ribosylation factor-like 3
BB_Contig_8385	166	7410	6788	14327	7.71075e-292	7.73985e-294	-293.111	0.756296	0.592014	1966	viral a-type inclusion
BB_Contig_18636	33656	17676	18997	13285	7.79603e-292	7.84111e-294	293.106	0.606889	1.52297	2219	imaginal disc growth factor
BB_Contig_11879	963	3599	2868	8521	1.28288e-290	1.29288e-292	-291.888	1.04853	0.48346	666	salivary secreted protein
BB_Contig_46	651	15704	17457	26007	1.84081e-290	1.85885e-292	-291.731	0.532873	0.691177	1409	nucleosome assembly protein 1-like 1
BB_Contig_11078	2226	6381	5323	3351	4.89042e-290	4.94815e-292	291.306	1.12409	2.17963	5423	activating molecule in becn1-regulated autophagy protein 1
BB_Contig_12220	515	5202	7783	11005	9.18903e-290	9.31595e-292	-291.031	0.886126	0.541065	975	---NA---
BB_Contig_642	2826	6217	4555	3223	1.4699e-289	1.49315e-291	290.826	1.14271	2.20795	6173	ubiquitin ligase e3 alpha
BB_Contig_27555	35	5483	831	2649	5.90985e-289	6.01521e-291	290.221	1.24441	2.36922	2171	fibrous sheath interacting protein 2
BB_Contig_9133	4969	11160	12397	7401	2.90897e-288	2.96667e-290	289.528	0.78744	1.72601	796	lethal essential for life l2efl
BB_Contig_10464	10714	13669	15588	9642	4.17964e-288	4.27093e-290	289.369	0.698399	1.6227	1234	nucleoplasmin-like protein
BB_Contig_2487	471	18653	14208	29965	3.57587e-287	3.66115e-289	-288.436	0.488975	0.712531	1273	isoform a
BB_Contig_6828	172	6552	7035	12997	2.20596e-286	2.263e-288	-287.645	0.793276	0.577032	573	#N/A
BB_Contig_12751	1184	2726	2083	7069	4.20367e-286	4.32081e-288	-287.364	1.17983	0.441405	3186	sphingomyelin phosphodiesterase
BB_Contig_1332	3332	5599	3696	2757	7.80563e-286	8.0388e-288	287.095	1.21697	2.32457	4088	u2 small nuclear
BB_Contig_4047	1260	3498	1819	1183	9.33751e-286	9.63518e-288	287.016	1.75898	3.38458	3923	insulin receptor substrate 1
BB_Contig_3942	10928	14254	12793	23930	5.99553e-285	6.1987e-287	-286.208	0.552558	0.68181	5586	transformation transcription domain-associated protein
BB_Contig_27910	603	3203	7215	7828	2.2193e-284	2.29896e-286	-285.638	1.09432	0.468355	1005	---NA---
BB_Contig_16708	127	4857	5068	10420	2.66148e-284	2.76236e-286	-285.559	0.906323	0.533543	797	stretchin- isoform q
BB_Contig_9021	1299	6159	5313	3215	3.48232e-283	3.6213e-285	284.441	1.13277	2.1928	2198	amidophosphoribosyltransferase
BB_Contig_26106	20	2464	146	419	4.03713e-283	4.20635e-285	284.376	2.75088	6.73125	517	lipophorin precursor
BB_Contig_49123	312	654	3248	3479	1.5133e-282	1.57977e-284	-283.801	2.21641	0.215175	704	#N/A
BB_Contig_49073	12847	17116	14076	12866	1.94299e-282	2.03224e-284	283.692	0.606677	1.52275	650	#N/A
BB_Contig_2238	820	71834	28502	98127	5.96157e-282	6.24737e-284	-283.204	0.255088	0.837936	2712	---NA---
BB_Contig_29681	1150	1840	3629	5544	2.04252e-281	2.14454e-283	-282.669	1.39633	0.379895	1153	fatty acid
BB_Contig_37934	520	6375	802	12676	2.67074e-281	2.8095e-283	-282.551	0.796707	0.575662	388	---NA---
BB_Contig_152	1156	4164	1341	1689	3.15432e-281	3.32454e-283	282.478	1.4967	2.82196	3027	envelope protein
BB_Contig_1750	10173	28951	21802	24238	1.16608e-280	1.23134e-282	281.91	0.451238	1.36721	9158	#N/A
BB_Contig_3162	120	3549	5373	8342	2.54087e-280	2.68819e-282	-281.571	1.03809	0.486973	1111	radial spoke head 1 homolog
BB_Contig_730	18830	7394	5504	4240	5.78369e-280	6.13063e-282	281.212	0.997186	1.9961	5618	low-density lipoprotein
BB_Contig_5535	3186	5032	4556	2351	8.70968e-280	9.24962e-282	281.034	1.29275	2.44995	4305	plasma membrane calcium-transporting atpase 3
BB_Contig_19226	13715	6061	4600	3158	1.15265e-279	1.22642e-281	280.911	1.13544	2.19686	2725	procollagen- -oxoglutarate 5-dioxygenase 3
BB_Contig_8717	1250	6098	1885	3192	6.35395e-279	6.77337e-281	280.169	1.12877	2.18672	1389	deoxyribonuclease i
BB_Contig_2644	10931	12220	8987	8439	3.60925e-277	3.85473e-279	278.414	0.728996	1.65748	1130	---NA---
BB_Contig_35376	166	16608	8592	27018	2.12227e-276	2.27088e-278	-277.644	0.507147	0.703612	799	---NA---
BB_Contig_1952	4563	8223	7570	4958	2.14189e-276	2.29617e-278	277.639	0.924802	1.89842	1788	seryl-trna mitochondrial
BB_Contig_11101	2085	5658	4677	2866	5.84919e-275	6.28225e-277	276.202	1.17615	2.25973	4183	alternative splicing type 3
BB_Contig_2306	309	10060	11703	17932	5.93249e-275	6.38363e-277	-276.195	0.639011	0.642153	1870	heat shock protein 60
BB_Contig_9818	163	19511	4981	30910	9.15174e-275	9.86607e-277	-276.006	0.468891	0.72252	1471	isoform cra_a
BB_Contig_10441	3995	13031	8393	9197	3.71145e-274	4.0086e-276	275.397	0.697608	1.62181	5893	nucleoporin 98-96
BB_Contig_48865	7696	11043	15853	7420	6.90315e-274	7.46968e-276	275.127	0.768536	1.70354	1222	myofilin isoform b
BB_Contig_11564	6827	8317	12022	5059	1.96141e-273	2.12632e-275	274.672	0.912106	1.88179	3066	lim domain-binding protein 3
BB_Contig_2183	276	2328	938	344	3.5723e-273	3.87982e-275	274.411	2.95351	7.74629	1570	rho-related btb domain-containing protein 1
BB_Contig_27424	7033	3876	1820	1517	4.51825e-273	4.91627e-275	274.308	1.54824	2.92461	387	60s acidic ribosomal protein p2
BB_Contig_10331	3354	8303	8052	5051	6.62084e-273	7.21737e-275	274.142	0.911959	1.8816	9776	#N/A
BB_Contig_11426	1560	4715	2689	2148	2.08599e-272	2.27812e-274	273.642	1.32916	2.51256	1912	leucine-rich repeat-containing protein 58
BB_Contig_8502	1412	5027	2815	2389	3.89738e-272	4.26417e-274	273.37	1.26819	2.40859	2435	viral a-type inclusion protein
BB_Contig_2311	1946	25844	7543	21326	4.05838e-272	4.44847e-274	273.352	0.472111	1.38714	731	---NA---
BB_Contig_16672	174	8691	6765	15929	5.16601e-271	5.67295e-273	-272.246	0.679166	0.624526	1762	subfamily member 1
BB_Contig_14754	439	22232	12427	34464	2.36191e-270	2.59843e-272	-271.585	0.437557	0.738384	1417	camp-dependent protein kinase type ii regulatory chain
BB_Contig_703	8903	4874	2805	2282	3.8989e-270	4.29714e-272	271.367	1.2897	2.44478	6297	isoform a
BB_Contig_12513	88	2189	4487	6036	4.62732e-270	5.10927e-272	-271.292	1.26843	0.415113	1169	iq motif containing k
BB_Contig_1410	21915	3196	4501	1041	9.47123e-270	1.04767e-271	270.98	1.81319	3.51419	898	pupal cuticle protein
BB_Contig_23819	905	2387	1472	441	2.77178e-269	3.07159e-271	270.513	2.63124	6.1956	621	fructose-bisphosphate aldolase
BB_Contig_14167	271	10902	8734	19040	3.83642e-269	4.2591e-271	-270.371	0.609545	0.655403	957	lim domain transcription factor
BB_Contig_13972	446	22277	18202	34496	7.69799e-269	8.56157e-271	-270.067	0.435979	0.739192	1207	---NA---
BB_Contig_25657	131	13860	7033	23135	2.8473e-268	3.17243e-270	-269.499	0.544255	0.685746	4288	atp-binding cassette sub-family a member
BB_Contig_249	5198	4633	3167	2108	3.52099e-268	3.93012e-270	269.406	1.33097	2.51571	6179	cell adhesion molecule
BB_Contig_6635	19619	25371	23750	38558	2.03807e-267	2.27898e-269	-268.642	0.408955	0.753169	2619	heat shock 70 kda protein cognate 3
BB_Contig_18976	9328	2574	674	138	6.45074e-267	7.2262e-269	268.141	4.41617	21.35	518	---NA---
BB_Contig_9936	544	16214	17530	26325	1.20416e-266	1.35133e-268	-267.869	0.504298	0.705003	2435	isoform b
BB_Contig_457	1257	2445	1525	508	2.27276e-266	2.5551e-268	267.593	2.46183	5.50915	2099	glucosyl glucuronosyl transferases
BB_Contig_13181	143	13307	7659	22342	3.4456e-266	3.88056e-268	-267.411	0.552678	0.681754	923	conserved hypothetical protein [Pediculus humanus corporis]
BB_Contig_10449	5980	14922	8196	11005	3.50299e-266	3.95222e-268	267.403	0.634177	1.55205	2889	cathepsin f-like cysteine protease
BB_Contig_37251	2	1939	4127	5579	6.90033e-266	7.7991e-268	-267.108	1.3298	0.397824	367	astakine variant 1
BB_Contig_6116	8595	12653	34683	8934	7.87512e-266	8.91666e-268	267.05	0.696997	1.62113	1752	nf-kappa-b inhibitor
BB_Contig_11121	336	9279	11603	16689	7.16708e-265	8.12936e-267	-266.09	0.651961	0.636415	1384	bruno-3 transcript variant 4
BB_Contig_12264	272	15901	14129	25869	9.71932e-265	1.10438e-266	-265.957	0.507212	0.703581	987	cytochrome c oxidase subunit via polypeptide 1
BB_Contig_2781	38330	34040	20956	29529	2.3084e-264	2.62761e-266	265.58	0.399994	1.3195	1194	acypi000079
BB_Contig_25401	11	4961	546	2384	8.21489e-264	9.36733e-266	265.028	1.25214	2.38195	1806	jacob 6
BB_Contig_25629	105	6131	4117	12105	4.45049e-263	5.08378e-265	-264.294	0.786514	0.579743	2171	---NA---
BB_Contig_4357	202	4598	9406	9800	4.55127e-263	5.20803e-265	-264.283	0.89688	0.537047	1443	---NA---
BB_Contig_14237	190	6086	7566	12033	1.28763e-262	1.47602e-264	-263.831	0.788535	0.578932	2049	axonemal dynein light chain p33
BB_Contig_746	2738	4825	2218	2288	3.86201e-262	4.43482e-264	263.353	1.27134	2.41385	3444	integrin alpha-ps1
BB_Contig_1483	815	2241	782	342	5.07105e-262	5.83336e-264	263.234	2.90697	7.50041	2599	general transcription factor ii-i repeat domain-containing protein 2-like
BB_Contig_1605	1097	4388	9162	1959	3.90412e-261	4.49884e-263	262.347	1.35834	2.5639	705	---NA---
BB_Contig_6781	2692	9138	3760	5857	4.61721e-261	5.32983e-263	262.273	0.836612	1.78585	2790	seryl-trna synthetase
BB_Contig_11566	10672	24686	22363	20362	1.48011e-260	1.71152e-262	261.767	0.472709	1.38771	8637	#N/A
BB_Contig_22392	3829	2390	1604	501	1.35819e-259	1.57326e-261	260.803	2.44902	5.46046	319	ribosomal protein l32
BB_Contig_1011	3853	9323	7136	6033	3.84819e-259	4.46529e-261	260.35	0.822814	1.76885	5950	molecule interacting with isoform b
BB_Contig_10378	6732	3466	2889	1285	3.91377e-259	4.54925e-261	260.342	1.6264	3.08741	1928	---NA---
BB_Contig_14218	247	6993	8992	13317	1.98744e-258	2.31413e-260	-259.636	0.73439	0.601072	1148	---NA---
BB_Contig_23	34394	3328	2657	1189	2.54807e-258	2.97203e-260	259.527	1.6798	3.20384	1344	probable protein
BB_Contig_2888	1910	4187	2128	1823	4.28087e-258	5.00174e-260	259.301	1.3945	2.62897	2679	double-stranded rna-binding protein staufen-like protein 2
BB_Contig_10417	4783	4104	3616	1762	7.8332e-258	9.16799e-260	259.038	1.41471	2.66607	2575	excitatory amino acid transporter 3
BB_Contig_1051	14205	11421	9723	7899	8.46212e-258	9.92106e-260	259.003	0.726842	1.65501	8902	#N/A
BB_Contig_2903	3779	7125	4011	4168	9.81413e-258	1.15259e-259	258.938	0.96843	1.95671	3376	hemolectin cg7002-pa
BB_Contig_4013	329	954	2686	3797	1.48148e-257	1.74285e-259	-258.759	1.7979	0.287592	1033	androgen-induced gene 1 protein
BB_Contig_2865	3987	3703	2882	1466	1.7079e-257	2.01264e-259	258.696	1.5317	2.89127	4402	cadherin 23
BB_Contig_1522	711	9905	10589	17475	2.20798e-257	2.60638e-259	-258.584	0.624168	0.648794	2190	sulfatase modifying factor 1
BB_Contig_27822	86	2639	2798	6663	2.59729e-257	3.07115e-259	-258.513	1.14129	0.453356	1415	26s proteasome non-atpase regulatory subunit 13
BB_Contig_10808	484	6199	3311	3408	3.02089e-257	3.57811e-259	258.446	1.05801	2.08205	637	---NA---
BB_Contig_9372	1107	5323	4810	2706	4.49316e-257	5.33096e-259	258.273	1.17097	2.25163	2672	zinc metalloprotease
BB_Contig_10090	156	3517	5978	8063	5.53676e-257	6.58026e-259	-258.182	1.00208	0.499281	946	---NA---
BB_Contig_320	1943	2736	1325	772	7.87784e-257	9.37838e-259	258.028	2.02029	4.05666	4333	PREDICTED: similar to AGAP009638-PA [Tribolium castaneum]
BB_Contig_3516	2482	5854	3640	3135	3.13851e-256	3.74262e-258	257.427	1.09585	2.13739	2097	nucleolar and coiled-body phosphoprotein 1
BB_Contig_15217	671	52866	18461	73579	8.97006e-256	1.07147e-257	-256.97	0.282059	0.822417	2297	PREDICTED: hypothetical protein LOC100574148 [Acyrthosiphon pisum]
BB_Contig_36542	1169	10749	4490	7318	1.17624e-255	1.40737e-257	256.852	0.749576	1.6813	1459	glutathione peroxidase 3
BB_Contig_15994	183	3492	4893	8005	4.30783e-255	5.16296e-257	-256.287	1.00195	0.499324	1223	succinate dehydrogenase
BB_Contig_12341	3368	5948	1667	3221	1.3118e-254	1.57484e-256	255.803	1.07979	2.11373	1818	arrestin 2
BB_Contig_14333	5505	9774	5859	6465	1.44272e-254	1.7349e-256	255.761	0.791194	1.73051	1983	reticulon nogo
BB_Contig_11079	251	9424	9270	16753	2.97338e-254	3.58152e-256	-255.446	0.635113	0.64389	2432	centrosomal protein 78kda
BB_Contig_1167	851	16336	21244	26280	7.83595e-254	9.45436e-256	-255.024	0.491015	0.711524	2053	leucine aminopeptidase
BB_Contig_5570	2944	2790	3136	825	9.83139e-254	1.18817e-255	254.925	1.95269	3.87097	3452	isoform a
BB_Contig_25943	11	2223	1994	5945	1.88504e-253	2.28194e-255	-254.642	1.22427	0.428013	453	---NA---
BB_Contig_11577	2766	3448	2962	1300	2.93013e-253	3.55296e-255	254.449	1.60214	3.03594	4994	isoform b
BB_Contig_14795	1060	80102	34141	107511	4.53718e-253	5.51071e-255	-254.259	0.229679	0.852825	2213	npip-like protein loc613037-like
BB_Contig_9085	255	9044	8730	16193	1.17338e-252	1.4275e-254	-253.845	0.645442	0.639297	2800	wd repeat-containing protein 16-like
BB_Contig_18609	460	5225	13493	10636	1.32372e-252	1.61307e-254	-253.792	0.830557	0.562312	735	---NA---
BB_Contig_2975	23523	57276	28268	53425	6.13295e-252	7.48581e-254	253.126	0.295311	1.22715	2630	polyadenylate-binding protein 1
BB_Contig_22794	6146	3781	3452	1552	9.73832e-252	1.1906e-253	252.924	1.47953	2.78859	423	unknown [Lygus lineolaris]
BB_Contig_10325	674	38289	22431	54955	2.63549e-251	3.22743e-253	-252.491	0.326426	0.79751	1953	---NA---
BB_Contig_9482	169	5713	5780	11348	3.78029e-251	4.63695e-253	-252.334	0.795222	0.576254	1885	sperm associated antigen 6
BB_Contig_28583	6037	17953	4784	14018	1.5508e-250	1.90534e-252	251.72	0.55184	1.46595	516	ubiquitin c
BB_Contig_32878	0	2104	3691	5721	1.68768e-250	2.0769e-252	-251.683	1.24824	0.420962	442	PREDICTED: astakine-like [Apis mellifera]
BB_Contig_5629	171	7025	9796	13252	2.86531e-249	3.53188e-251	-250.452	0.720745	0.606784	1023	trypsin 1
BB_Contig_10215	100	3266	7182	7588	6.54229e-249	8.07739e-251	-250.093	1.0213	0.492672	982	---NA---
BB_Contig_9715	2786	6314	4945	3558	1.30874e-248	1.61846e-250	249.791	1.02238	2.03127	3745	sodium chloride cotransporter isoform a
BB_Contig_8499	121	6714	5604	12790	1.64651e-248	2.03946e-250	-249.69	0.734877	0.600869	1939	mitochondrial sodium hydrogen exchanger nha2
BB_Contig_93	1617	3603	4119	1442	2.20619e-247	2.73714e-249	248.563	1.51602	2.86002	5562	rho guanine nucleotide exchange factor 17
BB_Contig_25339	4081	4959	5175	2476	2.77459e-247	3.44791e-249	248.462	1.19693	2.29252	711	protein takeout
BB_Contig_10080	19801	27284	37766	40658	3.48707e-247	4.34028e-249	-248.362	0.380589	0.768124	2258	calreticulin
BB_Contig_9560	126	7390	4627	13747	1.48475e-246	1.85101e-248	-247.733	0.700575	0.615327	2023	---NA---
BB_Contig_42339	2820	7300	4209	4400	1.1551e-245	1.44237e-247	246.841	0.925288	1.89906	827	isoform b
BB_Contig_3276	1258	3826	1082	1620	7.25827e-245	9.07794e-247	246.042	1.43474	2.70333	2580	peroxidase
BB_Contig_9587	303	20148	11531	31221	2.0897e-244	2.61779e-246	-245.582	0.436985	0.738677	2490	tbc1 domain family member 19
BB_Contig_8965	216	5828	3252	11433	9.72751e-244	1.22053e-245	-244.913	0.777236	0.583484	2138	---NA---
BB_Contig_9218	1188	12109	11784	20344	3.49545e-243	4.39281e-245	-244.357	0.553628	0.681304	1976	serine-threonine kinase receptor-associated protein
BB_Contig_27312	114	7587	7087	13984	7.82536e-243	9.85004e-245	-244.007	0.68728	0.621023	4801	dynein heavy chain
BB_Contig_1564	812	3535	946	1418	4.53074e-242	5.71208e-244	243.243	1.51275	2.85353	2946	hemolectin cg7002-pa
BB_Contig_11094	1600	2831	2414	909	7.25342e-242	9.15924e-244	243.038	1.83385	3.56488	3796	homeodomain-interacting protein kinase 2
BB_Contig_1384	2656	6572	3966	3817	8.64571e-242	1.09347e-243	242.961	0.978789	1.97081	3088	la-related protein 4-like
BB_Contig_8994	202	6694	7389	12679	9.23603e-242	1.16999e-243	-242.932	0.726605	0.604324	904	isoform cra_a
BB_Contig_15661	128	4098	4829	8809	1.21297e-241	1.53899e-243	-242.813	0.909163	0.532494	1763	---NA---
BB_Contig_29715	13	589	2621	3023	1.86415e-241	2.36892e-243	-242.625	2.16475	0.223021	631	hypothetical protein TcasGA2_TC006976 [Tribolium castaneum]
BB_Contig_11112	296	18954	7728	29576	2.79325e-241	3.55521e-243	-242.449	0.447029	0.733552	1766	voltage-gated ion channel
BB_Contig_9541	882	8014	5154	14569	1.02069e-240	1.30116e-242	-241.886	0.667412	0.629635	2701	cg5690 cg5690-pa
BB_Contig_13940	228	9607	10757	16826	1.06891e-240	1.36478e-242	-241.865	0.613639	0.653546	1010	---NA---
BB_Contig_11076	2803	4641	5108	2265	1.23109e-240	1.57433e-242	241.803	1.22982	2.34538	4489	partitioning defective par-3
BB_Contig_3779	4268	4154	3483	1890	1.52571e-240	1.95416e-242	241.709	1.33101	2.51579	2419	glutamate transporter
BB_Contig_21342	129	3358	4348	7649	2.09382e-240	2.686e-242	-241.571	0.992774	0.502511	437	---NA---
BB_Contig_19671	5709	3252	22281	1219	2.17945e-240	2.80023e-242	241.553	1.61052	3.05363	825	ejaculatory bulb-specific protein 3
BB_Contig_9526	219	19247	9548	29938	1.00655e-239	1.29527e-241	-240.888	0.442449	0.735884	2825	tubulin polyglutamylase ttll6
BB_Contig_27310	163	6541	6911	12429	1.5798e-239	2.03612e-241	-240.691	0.731232	0.602389	1378	amino acid transporter
BB_Contig_25985	14	2056	115	325	2.5919e-239	3.34577e-241	240.476	2.85622	7.24118	587	lipophorin precursor
BB_Contig_16429	274	9442	10682	16572	4.12859e-239	5.33769e-241	-240.273	0.616688	0.652166	1213	transferase mitochondrial
BB_Contig_11925	11870	16761	22340	13026	4.4605e-239	5.77576e-241	240.238	0.558609	1.47285	2254	glutamate dehydrogenase
BB_Contig_6609	5112	5755	10302	11259	4.73515e-238	6.1409e-240	-239.212	0.773296	0.585079	1961	eukaryotic translation initiation factor 3 subunit d
BB_Contig_5516	1978	2780	1810	893	1.9178e-237	2.491e-239	238.604	1.83325	3.56338	2852	unc-112-related protein
BB_Contig_36626	100	7866	7034	14313	2.70622e-237	3.5205e-239	-238.453	0.668729	0.629061	983	ubiquitin carboxyl-terminal hydrolase 2
BB_Contig_12284	5117	10896	9386	7620	7.71043e-237	1.00459e-238	237.998	0.710831	1.63675	1535	acyl-coa dehydrogenase
BB_Contig_12483	1450	2956	1575	1022	8.28725e-237	1.08141e-238	237.966	1.72715	3.31072	1437	nimrod isoform a
BB_Contig_18553	4185	10514	3271	7277	8.33139e-237	1.08884e-238	237.963	0.725791	1.65381	437	---NA---
BB_Contig_20241	15382	6420	12067	3725	9.19402e-237	1.20342e-238	237.92	0.980228	1.97278	929	myosin light chain
BB_Contig_33791	7992	5958	5377	3345	1.59898e-236	2.09614e-238	237.679	1.02772	2.0388	3393	integrin beta-ps
BB_Contig_347	707	22464	15849	34132	1.87745e-236	2.46497e-238	-237.608	0.408615	0.753346	2385	origin recognition complex subunit 3
BB_Contig_2136	368	9992	15018	17298	7.37391e-236	9.69628e-238	-237.013	0.596865	0.661189	1208	beta-2 tubulin
BB_Contig_27635	87	4889	5434	9945	8.97634e-236	1.18214e-237	-236.927	0.829537	0.56271	2253	growth arrest-specific 8
BB_Contig_6141	3187	4599	8307	2263	3.36633e-235	4.44005e-237	236.353	1.21798	2.32621	4619	apoptosis stimulating of
BB_Contig_18680	35417	19651	37298	15835	4.74035e-235	6.26184e-237	236.203	0.506381	1.42048	1629	troponin t
BB_Contig_2232	428	29877	18618	43756	1.27451e-234	1.68615e-236	-235.773	0.35555	0.781571	881	gamma-glutamyl cyclotransferase-like venom protein isoform 2
BB_Contig_8669	754	2395	1327	631	1.8261e-234	2.41955e-236	235.616	2.11921	4.34456	1545	isoform a
BB_Contig_9350	176	13649	5536	22319	1.92877e-234	2.55946e-236	-235.592	0.514582	0.699996	2399	hypothetical protein Phum_PHUM167490 [Pediculus humanus corporis]
BB_Contig_8361	2206	4415	2896	2124	1.94915e-234	2.59041e-236	235.587	1.25052	2.37928	1888	6-phosphofructo-2-kinase fructose- -bisphosphatase short form
BB_Contig_4825	3207	4893	3570	2499	2.13987e-234	2.84818e-236	235.545	1.16426	2.24119	5500	cytokine receptor
BB_Contig_19026	1555	4432	2062	2139	4.09905e-234	5.46408e-236	235.262	1.24592	2.37169	3970	myotonin-protein kinase
BB_Contig_10337	476	3148	3105	1174	5.48722e-234	7.32555e-236	235.135	1.6179	3.06928	3471	probable cation-transporting atpase 13a3
BB_Contig_5187	3115	3974	4428	1788	5.99551e-234	8.01617e-236	235.096	1.34714	2.54407	5164	adenylate cyclase
BB_Contig_536	10282	10753	14371	7521	1.22656e-233	1.64241e-235	234.785	0.710638	1.63653	2852	armadillo segment polarity protein
BB_Contig_7056	2148	5348	5974	2868	1.65448e-233	2.21873e-235	234.654	1.09385	2.13443	1174	---NA---
BB_Contig_8372	116	7401	3767	13592	4.82627e-233	6.48193e-235	-234.188	0.68207	0.62327	1011	secreted trypsin-like serine protease
BB_Contig_11878	197	16665	8046	26367	8.07089e-233	1.08558e-234	-233.964	0.467017	0.723459	757	eukaryotic translation initiation factor 4e
BB_Contig_8819	572	9643	10770	16766	8.96773e-233	1.20801e-234	-233.918	0.603089	0.658343	1827	uncharacterized protein kiaa0423
BB_Contig_23852	523	2367	457	107	1.25697e-232	1.69574e-234	233.771	4.66227	25.3212	272	cathepsin l
BB_Contig_11117	4358	5250	6162	2795	1.48753e-232	2.00978e-234	233.697	1.10436	2.15004	4703	l 01289 long form
BB_Contig_230	8297	6008	2829	3414	2.66271e-232	3.60288e-234	233.443	1.01032	2.01435	2054	angiotensin-converting enzyme
BB_Contig_12298	1515	4245	5307	2005	3.53965e-232	4.79656e-234	233.319	1.27706	2.42344	2428	chromaffin granule amine
BB_Contig_36508	108	6645	5729	12490	3.71123e-232	5.03652e-234	-233.298	0.715537	0.608978	1835	atp-dependent rna helicase vasa
BB_Contig_8691	7052	5230	5230	2782	4.69286e-232	6.37811e-234	233.195	1.10558	2.15186	2443	fibroblast growth factor receptor 2
BB_Contig_17597	56185	65496	68064	62458	6.52099e-232	8.87583e-234	233.052	0.263416	1.20032	696	apolipophorin-iii precursor
BB_Contig_19487	2144	2761	1878	910	7.78322e-231	1.06095e-232	231.974	1.79615	3.47292	1331	acyl- -binding domain-containing protein 5
BB_Contig_753	3404	3642	3439	1554	8.62829e-231	1.17788e-232	231.929	1.42364	2.68261	5397	lian-aa1 retrotransposon protein
BB_Contig_42524	49	2234	502	118	9.55654e-231	1.30651e-232	231.884	4.43767	21.6706	440	uncharacterized protein c20orf72-like
BB_Contig_2081	1801	3289	2982	1297	7.70856e-230	1.05542e-231	230.977	1.53737	2.90264	1957	camp-dependent protein kinase catalytic subunit
BB_Contig_9348	2101	7315	15192	4532	1.9117e-229	2.62124e-231	230.581	0.885605	1.84754	1690	rab32
BB_Contig_29686	0	1508	2155	4532	2.05084e-229	2.81614e-231	-230.55	1.39262	0.380873	174	---NA---
BB_Contig_11129	59100	36455	58631	52085	2.25118e-229	3.09576e-231	-230.509	0.319856	0.80115	856	cytochrome c oxidase subunit iii
BB_Contig_6324	291	8868	9805	15628	3.03338e-229	4.1775e-231	-230.379	0.622557	0.649519	846	---NA---
BB_Contig_658	4596	4883	3807	2522	3.54794e-229	4.89327e-231	230.31	1.14809	2.21621	5012	cytoplasmic fmr1-interacting protein
BB_Contig_1201	15895	7266	16599	4496	1.14633e-228	1.5833e-230	229.8	0.887415	1.84986	638	actin
BB_Contig_43220	50	2545	3759	6243	1.40805e-228	1.94762e-230	-229.71	1.09968	0.46662	2208	centrosomal protein 78kda
BB_Contig_8531	706	6333	5780	11990	2.41373e-228	3.34351e-230	-229.476	0.725975	0.604588	1342	elongin b
BB_Contig_2169	858	7297	1054	4531	1.56197e-227	2.16679e-229	228.664	0.882369	1.8434	2081	maltase 1
BB_Contig_25446	121	4687	4868	9545	4.76194e-227	6.6154e-229	-228.179	0.831185	0.562067	1510	possible sd repeat-containing cell surface protein precursor
BB_Contig_632	3831	8645	6894	5704	5.87458e-227	8.1729e-229	228.088	0.794787	1.73482	3773	importin beta-3
BB_Contig_10425	1632	3019	2078	1114	6.26003e-227	8.72172e-229	228.059	1.63322	3.10204	4518	adam metalloprotease
BB_Contig_3954	3947	8350	20475	5446	6.326e-227	8.82633e-229	228.054	0.811474	1.755	575	Hypothetical protein CBG24243 [Caenorhabditis briggsae]
BB_Contig_31773	74	360	4041	2538	9.71562e-227	1.35752e-228	-227.867	2.62273	0.16236	332	---NA---
BB_Contig_163	5443	5138	3579	2741	1.06827e-226	1.49479e-228	227.825	1.1014	2.14563	4854	laminin subunit beta-1
BB_Contig_28582	115	6616	4948	12380	1.1624e-226	1.62884e-228	-227.788	0.709085	0.611708	1027	---NA---
BB_Contig_732	5073	13676	8076	10279	6.11043e-226	8.57462e-228	227.067	0.606842	1.52292	5170	niemann-pick c1
BB_Contig_9568	203	9017	7322	15792	6.34987e-226	8.92337e-228	-227.049	0.613579	0.653573	3428	---NA---
BB_Contig_4564	5561	7757	5159	4939	6.69047e-226	9.41544e-228	227.026	0.846175	1.79773	3706	protein hu-li tai shao
BB_Contig_6163	872	50774	27139	70121	6.76927e-226	9.53993e-228	-227.02	0.270861	0.828825	1114	isoform a
BB_Contig_11089	831	11699	6968	19516	8.55345e-226	1.20715e-227	-226.918	0.543377	0.686163	4855	coiled-coil domain-containing protein 12
BB_Contig_1889	127	3178	6393	7219	1.46647e-225	2.07259e-227	-226.683	0.988785	0.503902	708	---NA---
BB_Contig_26720	292	33279	11718	47928	1.76501e-225	2.49806e-227	-226.602	0.331361	0.794786	1517	---NA---
BB_Contig_1852	3339	5181	5971	2787	7.23036e-225	1.02478e-226	225.989	1.08941	2.12787	2801	nucleosome assembly protein 1-like 1
BB_Contig_21513	149	2198	4979	5644	1.00274e-224	1.42323e-226	-225.847	1.16563	0.445769	493	---NA---
BB_Contig_31037	4253	655	5519	2998	1.03473e-224	1.4707e-226	-225.832	1.99954	0.25008	337	nadh dehydrogenase subunit 2
BB_Contig_2637	1633	3728	1179	1652	2.42999e-224	3.45873e-226	225.461	1.36908	2.58306	1850	hemocyanin subunit type 1 precursor
BB_Contig_2791	551	1984	960	365	3.38418e-224	4.82367e-226	225.317	2.63734	6.22183	1614	rna-binding protein nova-1
BB_Contig_10926	2472	28795	18056	42127	3.81753e-224	5.44901e-226	-225.264	0.354032	0.782395	3544	hypothetical conserved secreted protein
BB_Contig_10232	664	37512	23238	53297	8.39102e-224	1.19939e-225	-224.921	0.311807	0.805632	3598	uncoordinated family member (unc-89)
BB_Contig_218	6028	6878	10052	4202	9.0456e-224	1.29477e-225	224.888	0.905808	1.87359	3757	argonaute 2
BB_Contig_616	3444	9555	7328	6537	9.38932e-224	1.34585e-225	224.871	0.742522	1.6731	3794	protein fam13a1
BB_Contig_16640	280	7586	7736	13732	2.16324e-223	3.10511e-225	-224.508	0.661235	0.632337	1909	coiled-coil domain-containing protein 63
BB_Contig_25309	3841	25498	16937	37827	6.39154e-223	9.18722e-225	-224.037	0.374137	0.771567	3410	lim domain and actin-binding protein 1
BB_Contig_10501	201	9902	7237	16983	1.33845e-222	1.92658e-224	-223.715	0.583404	0.667387	3169	coiled-coil domain containing 147
BB_Contig_9178	356	2395	865	687	1.65489e-222	2.38539e-224	223.622	1.99654	3.99042	2206	ubiquitin protein ligase e3 component n-recognin 4
BB_Contig_5280	914	598	2987	2879	2.28943e-222	3.30462e-224	-223.481	2.07246	0.237755	1545	peroxiredoxin 4
BB_Contig_4772	5458	6366	3882	3782	4.6118e-222	6.66606e-224	223.176	0.946133	1.9267	4107	protease m1 zinc metalloprotease
BB_Contig_1199	3009	4590	9087	2332	5.05652e-222	7.31901e-224	223.136	1.17182	2.25296	5311	histone h3 methyltransferase
BB_Contig_36221	303	6422	16515	12041	5.57547e-222	8.08136e-224	-223.093	0.711965	0.610488	274	---NA---
BB_Contig_3456	153	1726	3445	4835	1.00421e-221	1.45757e-223	-222.836	1.29119	0.408614	2642	---NA---
BB_Contig_12526	7070	5815	8941	3328	2.51994e-221	3.66265e-223	222.436	1.00002	2.00003	1974	rna-binding protein lark
BB_Contig_1743	13979	3194	1519	1269	2.69712e-221	3.92558e-223	222.406	1.52657	2.881	8060	#N/A
BB_Contig_25622	10077	8887	10051	5968	5.75869e-221	8.39317e-223	222.076	0.769344	1.70449	879	elongation factor 1 beta
BB_Contig_8163	94	3467	2931	7614	3.91878e-220	5.71941e-222	-221.243	0.940071	0.521207	1450	---NA---
BB_Contig_43221	54	3098	3773	7037	7.09344e-220	1.0367e-221	-220.984	0.988728	0.503922	2139	centrosomal protein 78kda
BB_Contig_7411	1056	3489	2334	1496	1.0497e-219	1.53624e-221	220.814	1.4166	2.66955	2866	epithelial membrane protein
BB_Contig_492	2590	2702	1107	920	1.40017e-219	2.05196e-221	220.688	1.74922	3.36176	3425	aminopeptidase n
BB_Contig_11779	17593	18444	31202	14881	2.95171e-219	4.33169e-221	220.363	0.504575	1.41871	324	unknown [Lygus lineolaris]
BB_Contig_1633	10956	7599	13104	4855	3.30725e-219	4.86009e-221	220.313	0.841234	1.79158	4340	nhl repeat-containing
BB_Contig_13207	162	13236	6045	21512	3.46079e-219	5.09266e-221	-220.293	0.505779	0.70428	1653	---NA---
BB_Contig_19482	206	8654	4662	15177	2.30801e-218	3.40095e-220	-219.468	0.615552	0.65268	1097	---NA---
BB_Contig_31391	78	3649	4703	7874	3.78505e-218	5.58502e-220	-219.253	0.9147	0.530454	1965	iq motif containing k
BB_Contig_25520	24	4953	3130	2646	5.72926e-218	8.4653e-220	219.072	1.09938	2.14263	2219	endothelin-converting enzyme 1
BB_Contig_3553	347	32490	11357	46740	5.9829e-218	8.85207e-220	-219.053	0.329767	0.795665	1096	---NA---
BB_Contig_22750	18478	14440	20125	11086	9.65269e-218	1.43011e-219	218.845	0.576227	1.49095	750	nadh dehydrogenase subunit i
BB_Contig_27324	192	28129	4789	24419	1.50235e-217	2.22886e-219	218.652	0.398949	1.31855	5146	---NA---
BB_Contig_13191	416	5439	5805	10548	4.02352e-217	5.97728e-219	-218.223	0.760661	0.590226	1500	cg10014 cg10014-pa
BB_Contig_9153	237	7570	8103	13623	7.90692e-217	1.17623e-218	-217.93	0.652784	0.636052	1655	tektin 3
BB_Contig_1751	4381	5198	2576	2853	1.41823e-216	2.11259e-218	217.675	1.06037	2.08547	6599	beta chain spectrin
BB_Contig_5304	2215	11946	10703	19712	1.48467e-216	2.21455e-218	-217.655	0.527651	0.693683	2529	fragile x mental retardation syndrome-related protein
BB_Contig_3820	194	8705	5640	15221	2.29643e-216	3.42998e-218	-217.465	0.611252	0.654628	1484	s-antigen protein
BB_Contig_13023	167	2412	2612	729	4.71524e-216	7.05223e-218	217.152	1.92113	3.78721	1641	threonine dehydratase deaminase
BB_Contig_12928	199	5386	6409	10454	9.27348e-216	1.38883e-217	-216.857	0.761874	0.58973	584	---NA---
BB_Contig_1319	4714	4695	3251	2455	2.28988e-215	3.43399e-217	216.464	1.1303	2.18904	3993	neurexin isoform b
BB_Contig_10863	227	4955	8996	9809	5.01896e-215	7.53671e-217	-216.123	0.790326	0.578214	893	uncharacterized protein c1orf194
BB_Contig_15212	1157	2495	1663	793	5.04616e-215	7.58768e-217	216.12	1.84854	3.60136	3405	mgc89333 protein
BB_Contig_10583	400	16393	8719	25673	5.22093e-214	7.86095e-216	-215.105	0.452277	0.730889	3730	upf0418 protein fam164a
BB_Contig_26600	115	4173	5988	8623	1.42288e-213	2.14523e-215	-214.669	0.85221	0.553936	749	heat shock protein 70
BB_Contig_25404	290	2047	4390	476	1.58955e-213	2.39971e-215	214.62	2.29937	4.92244	689	defensin 2
BB_Contig_5829	236	10961	13147	18312	2.21493e-213	3.34828e-215	-214.475	0.545515	0.685147	837	circumsporozoite protein
BB_Contig_1771	2557	2717	1968	960	2.51413e-213	3.80562e-215	214.42	1.6958	3.23957	1841	cytochrome p450
BB_Contig_572	46954	3071	1710	1218	3.08146e-213	4.67057e-215	214.331	1.52909	2.88604	3752	brain chitinase and chia
BB_Contig_9823	115	3080	3979	6939	6.86767e-213	1.04231e-214	-213.982	0.976902	0.50807	787	#N/A
BB_Contig_10490	3794	8102	10474	5346	1.00684e-212	1.53011e-214	213.815	0.794713	1.73473	4515	viral a-type inclusion protein
BB_Contig_272	6965	8378	5020	5592	2.36942e-212	3.60559e-214	213.443	0.778137	1.71491	2854	abc transporter
BB_Contig_17164	1138	2163	3027	570	8.25141e-212	1.25729e-213	212.901	2.1189	4.34361	759	sarco endoplasmic reticulum calcium atpase
BB_Contig_465	1702	5902	4203	3469	2.89828e-211	4.42202e-213	212.354	0.961579	1.94744	3281	f-spondin
BB_Contig_30563	63	63	3250	3772	3.34605e-211	5.11191e-213	-212.291	5.70894	0.0191178	1373	protein yellow
BB_Contig_16632	214	11450	9392	18946	5.83815e-211	8.93093e-213	-212.049	0.53165	0.691763	1242	receptor for egg jelly 4-like
BB_Contig_15707	33	1304	1632	4024	7.58077e-211	1.16119e-212	-211.935	1.43079	0.370927	830	atpase h+ transporting lysosomal 31 kda v1 subunit e
BB_Contig_14226	130	5483	6222	10536	1.13812e-210	1.74561e-212	-211.758	0.747395	0.595678	2001	chromosome segregation protein
BB_Contig_440	1850	4649	5552	2448	1.90212e-210	2.92122e-212	211.534	1.12021	2.17379	3174	eh domain-binding protein 1
BB_Contig_9130	189	10372	10802	17456	1.92755e-210	2.96415e-212	-211.528	0.556134	0.680122	2822	cre-dig-1 protein
BB_Contig_9276	13647	15795	20062	12456	1.98197e-210	3.05182e-212	211.515	0.537522	1.45148	1829	transcription factor btf3
BB_Contig_19375	15681	4136	3103	2042	2.07211e-210	3.19477e-212	211.496	1.21315	2.31843	880	---NA---
BB_Contig_3757	5973	4754	4108	2533	2.50096e-210	3.861e-212	211.413	1.10319	2.14829	3314	prominin protein
BB_Contig_1761	25391	15040	19611	11741	3.17185e-210	4.90308e-212	211.31	0.552145	1.46626	3550	translation elongation factor 2
BB_Contig_31654	5	1773	628	228	3.60723e-210	5.58335e-212	211.253	3.15398	8.90109	154	nucleolar rna-binding protein
BB_Contig_17431	1688	1918	2907	393	4.05481e-210	6.28426e-212	211.202	2.4819	5.58631	929	rhodnius prolixus mip like protein
BB_Contig_9305	2652	3982	3829	1926	1.10412e-209	1.71341e-211	210.766	1.24278	2.36654	3280	udp-n-acetylglucosamine--peptide n-acetylglucosaminyltransferase 110 kda subunit
BB_Contig_8509	2759	5960	3231	3532	3.35587e-209	5.2145e-211	210.283	0.949722	1.9315	1634	f-box only protein 9
BB_Contig_115	3893	3941	4142	1897	3.56317e-209	5.54376e-211	210.256	1.24974	2.37798	5505	bitesize isoform
BB_Contig_15010	3662	3773	4697	1769	7.61653e-209	1.18655e-210	209.926	1.28767	2.44134	1056	---NA---
BB_Contig_14153	364	4994	3647	2738	1.39067e-208	2.16926e-210	209.664	1.06197	2.08778	2300	isoform b
BB_Contig_10398	857	3180	2349	1322	1.6232e-208	2.53523e-210	209.596	1.4612	2.75337	2436	seminal fluid protein hacp060
BB_Contig_42314	4162	4735	3813	2530	2.45314e-208	3.83641e-210	209.416	1.09912	2.14224	426	ferritin middle subunit
BB_Contig_9879	2366	11853	16585	19446	1.01306e-207	1.58634e-209	-208.8	0.519326	0.697698	2314	protein btg3
BB_Contig_13205	165	4293	3241	8738	1.28237e-207	2.01062e-209	-208.697	0.830422	0.562365	1292	viral a-type inclusion
BB_Contig_14271	250	8814	7751	15246	2.92675e-207	4.59472e-209	-208.338	0.595667	0.661739	2134	PREDICTED: hypothetical protein [Nasonia vitripennis]
BB_Contig_15998	16277	4277	1963	2176	2.02731e-206	3.18675e-208	207.497	1.16982	2.24983	619	endocuticle structural glycoprotein bd-
BB_Contig_13807	137	5004	4287	9779	3.55034e-206	5.58794e-208	-207.253	0.77171	0.585723	839	---NA---
BB_Contig_2351	1123	4046	1973	1998	9.02774e-206	1.4227e-207	206.847	1.21283	2.31793	2197	fasciclin-1 precursor (fasciclin i) (fas i)
BB_Contig_13229	90	3179	5554	7020	1.13467e-205	1.79043e-207	-206.747	0.948003	0.51835	1632	chymotrypsin-like proteinase 6c precursor
BB_Contig_5392	7163	4966	7316	2736	2.52968e-205	3.99674e-207	206.398	1.05491	2.07759	1018	troponin i
BB_Contig_9227	1372	4141	3732	2077	5.36806e-205	8.49199e-207	206.071	1.19037	2.28212	2331	lymphoid-restricted membrane protein
BB_Contig_14775	47	2086	2310	5280	5.37884e-205	8.51985e-207	-206.07	1.1449	0.45222	1171	gametocyte-specific factor 1
BB_Contig_9575	2612	5520	9597	3194	5.56095e-205	8.81946e-207	206.055	0.984199	1.97821	4216	sulfatase- sulf-
BB_Contig_701	6317	5886	7835	3502	1.20163e-204	1.90815e-206	205.719	0.944004	1.92386	6325	trithorax group protein osa
BB_Contig_7626	1102	2836	2969	1090	3.88056e-204	6.17e-206	205.21	1.57442	2.97817	5166	adenylate cyclase type 9
BB_Contig_8779	156	4012	1747	8276	4.69548e-204	7.47514e-206	-205.126	0.849717	0.554894	1377	btb poz domain-containing protein 2
BB_Contig_2270	837	54941	30871	74693	5.8601e-204	9.34096e-206	-205.03	0.248195	0.841949	1348	ADL337Wp [Ashbya gossypii ATCC 10895]
BB_Contig_13096	163	6361	6087	11727	6.0588e-204	9.66985e-206	-205.015	0.687613	0.62088	2363	hypothetical protein [Trichomonas vaginalis G3]
BB_Contig_9466	229	21178	5733	31793	1.64759e-203	2.63286e-205	-204.58	0.391248	0.76247	1654	targeting protein for xklp2
BB_Contig_16283	79	5724	5434	10798	2.83092e-203	4.52952e-205	-204.344	0.720773	0.606772	936	leukocyte surface antigen cd53
BB_Contig_11181	199	6094	5061	11333	3.29441e-203	5.27772e-205	-204.278	0.700173	0.615498	2082	coiled-coil domain containing 13
BB_Contig_25652	13163	6830	15501	4316	3.30363e-203	5.29913e-205	204.276	0.857086	1.81138	1357	troponin c
BB_Contig_26538	236	1726	774	253	6.5106e-203	1.04563e-204	203.981	2.96512	7.8089	364	---NA---
BB_Contig_1350	5926	16350	10729	13082	7.34993e-203	1.1819e-204	203.927	0.516603	1.43058	3479	cold shock domain-containing protein e1
BB_Contig_10410	518	11195	9274	18467	1.27611e-202	2.0546e-204	-203.687	0.5272	0.6939	2558	centrosomal protein of 120 kda
BB_Contig_11011	24033	7936	21425	5286	1.74155e-202	2.80749e-204	203.552	0.781131	1.71848	337	cytochrome oxidase subunit i
BB_Contig_27160	5646	1807	478	344	1.87635e-202	3.02856e-204	203.519	2.58801	6.01269	341	---NA---
BB_Contig_11417	162	7498	7212	13327	2.67936e-202	4.33005e-204	-203.364	0.634879	0.643995	923	hypothetical protein Bm1_17075 [Brugia malayi]
BB_Contig_10178	128	3970	4138	8191	4.44181e-202	7.18722e-204	-203.143	0.850005	0.554783	693	---NA---
BB_Contig_250	7874	4612	4947	2471	7.37627e-202	1.19502e-203	202.923	1.09519	2.13642	7148	integrin alpha-ps2
BB_Contig_11082	770	3342	1967	1478	9.20764e-202	1.49357e-203	202.826	1.37196	2.58822	4079	trna 2-thiocytidine biosynthesis protein ttca
BB_Contig_42548	54	3419	4294	7349	1.04797e-201	1.70201e-203	-202.769	0.909078	0.532525	713	#N/A
BB_Contig_10495	1561	24354	13206	35883	2.47929e-201	4.03161e-203	-202.395	0.364247	0.776875	3154	tripartite motif-containing 37
BB_Contig_9570	1609	4461	6199	2353	2.57459e-201	4.19175e-203	202.378	1.11776	2.1701	2412	otu domain containing 4
BB_Contig_11962	2291	5028	5192	2818	1.7664e-200	2.87946e-202	201.541	1.03021	2.04232	4373	ste20-like serine threonine-protein kinase
BB_Contig_30617	1624	3403	5587	1535	1.03131e-199	1.68325e-201	200.774	1.34346	2.5376	1785	triacylglycerol pancreatic
BB_Contig_18655	15345	3531	2596	1633	1.17569e-199	1.92124e-201	200.716	1.30745	2.47503	976	outer membrane autotransporter barrel
BB_Contig_16744	239	19177	9675	29092	1.25001e-199	2.04521e-201	-200.689	0.40635	0.75453	1502	serine threonine-protein kinase mrck beta
BB_Contig_26867	0	5693	10747	10707	1.56347e-199	2.56122e-201	-200.592	0.716398	0.608615	1809	esterase b1
BB_Contig_16994	1062	1689	863	236	2.08312e-199	3.41667e-201	200.466	3.03421	8.19194	1123	protein takeout-like
BB_Contig_9450	21675	20589	18920	17248	4.18624e-199	6.87454e-201	200.163	0.45034	1.36636	2941	vacuolar h
BB_Contig_28212	61	3809	3449	7914	5.57193e-199	9.16127e-201	-200.038	0.8601	0.550915	1306	conserved hypothetical protein [Pediculus humanus corporis]
BB_Contig_1204	616	21419	24199	32013	7.71344e-199	1.26978e-200	-199.896	0.384872	0.765847	811	---NA---
BB_Contig_10496	37798	39939	44726	36750	1.37858e-198	2.27217e-200	199.644	0.314949	1.24397	1951	atp synthase subunit mitochondrial
BB_Contig_14175	482	16421	14559	25424	3.61908e-198	5.97223e-200	-199.224	0.435754	0.739307	1767	cytosol aminopeptidase
BB_Contig_1281	3150	2735	2664	1046	5.68758e-198	9.39708e-200	199.027	1.58155	2.99292	3750	tensin
BB_Contig_37668	16	1864	405	108	7.80754e-198	1.29154e-199	198.889	4.30419	19.7557	352	---NA---
BB_Contig_236	7486	16416	16013	13211	8.32331e-198	1.37853e-199	198.861	0.508258	1.42233	2601	glycosyl-phosphatidyl-inositol-anchored protein
BB_Contig_33803	13813	32844	28026	46707	9.11233e-198	1.51104e-199	-198.821	0.313114	0.804903	2627	heat shock protein 60
BB_Contig_3716	2562	8364	8756	5711	3.20497e-197	5.32102e-199	198.274	0.745345	1.67638	4497	organic cation transporter protein
BB_Contig_6429	843	53780	30774	73039	3.39278e-197	5.63964e-199	-198.249	0.246702	0.842821	1172	---NA---
BB_Contig_1102	522	46789	20768	64300	4.41984e-197	7.35574e-199	-198.133	0.263754	0.832918	2515	---NA---
BB_Contig_11063	296	5191	6523	9943	7.87049e-197	1.31143e-198	-197.882	0.742773	0.597589	2065	intermediate chain 2
BB_Contig_10320	2016	3201	2950	1399	1.74088e-196	2.90426e-198	197.537	1.38902	2.61901	3569	alpha gamma epsilon
BB_Contig_1359	1845	3453	2519	1591	2.29565e-196	3.83437e-198	197.416	1.31281	2.48425	2843	rho guanine nucleotide exchange factor 12
BB_Contig_745	49417	1659	1071	225	2.92302e-196	4.88813e-198	197.311	3.07721	8.43982	1823	cuticular protein 49aa cg30045-pb
BB_Contig_11608	463	13776	10411	21858	3.41518e-196	5.71801e-198	-197.243	0.471109	0.72141	366	---NA---
BB_Contig_9277	1227	3475	3457	1609	3.74781e-196	6.28246e-198	197.202	1.30574	2.47211	2936	ceramide glucosyltransferase
BB_Contig_10515	167	10788	8066	17809	3.84848e-196	6.45894e-198	-197.19	0.528284	0.693379	1778	viral a-type inclusion protein
BB_Contig_448	8888	195209	104888	203182	6.99305e-196	1.17506e-197	196.93	0.137142	1.09972	2336	methenyltetrahydrofolate synthetase domain-containing protein
BB_Contig_11436	143	4384	5219	8734	3.53029e-195	5.93909e-197	-196.226	0.799499	0.574548	867	---NA---
BB_Contig_25641	302	16143	14181	24998	4.55306e-195	7.66887e-197	-196.115	0.436009	0.739177	834	---NA---
BB_Contig_29702	3486	4921	5022	2766	5.1635e-195	8.70743e-197	196.06	1.02605	2.03643	1796	alpha isoform b
BB_Contig_49031	266	3599	2235	7552	6.10886e-195	1.03139e-196	-195.987	0.874367	0.545493	405	---NA---
BB_Contig_12956	797	19389	11609	29261	4.52925e-194	7.65605e-196	-195.116	0.398845	0.758465	2239	ankyrin repeat domain 39
BB_Contig_17430	85688	69659	91748	92608	6.4284e-194	1.08792e-195	-194.963	0.215932	0.86099	1339	cytochrome c oxidase subunit iii
BB_Contig_30594	6269	11336	13572	18520	8.34719e-194	1.41432e-195	-194.849	0.513277	0.700629	1759	enolase
BB_Contig_10372	6165	9592	9544	6850	1.15151e-193	1.9534e-195	194.709	0.680623	1.60283	1163	ornithine decarboxylase antizyme
BB_Contig_2141	895	2578	2095	953	1.5412e-193	2.61755e-195	194.582	1.6306	3.09642	3198	de-cadherin
BB_Contig_4597	118523	5919	22694	10959	1.55738e-193	2.64815e-195	-194.577	0.693796	0.618225	1161	protein
BB_Contig_17819	4403	2485	2018	886	1.74874e-193	2.97705e-195	194.526	1.68276	3.21042	1000	---NA---
BB_Contig_28291	63	1250	2559	3783	2.12917e-193	3.62898e-195	-194.44	1.40271	0.378219	994	1 (trypsin 1)
BB_Contig_11876	1777	2763	4887	6244	5.6254e-193	9.59928e-195	-194.018	0.98134	0.506509	660	heat-responsive protein 12
BB_Contig_13204	2762	4924	6255	2782	5.88794e-193	1.00591e-194	193.997	1.0186	2.02596	2030	nucleolar gtp-binding protein 2
BB_Contig_10266	1219	103700	50188	134244	6.08645e-193	1.04105e-194	-193.983	0.177546	0.884205	2886	afg3(atpase family gene 3)-like 1-like
BB_Contig_17755	166	11402	691	18592	1.07557e-192	1.84184e-194	-193.735	0.5105	0.701979	1166	cathepsin b
BB_Contig_25444	131	8543	7665	14658	1.44696e-192	2.48074e-194	-193.605	0.583978	0.667122	3021	---NA---
BB_Contig_8594	7869	11520	9136	8636	1.59442e-192	2.73675e-194	193.563	0.610601	1.52689	3286	plasminogen activator inhibitor 1 rna-binding protein
BB_Contig_2837	3707	3782	3432	1868	2.45814e-192	4.22422e-194	193.374	1.21255	2.31747	1208	j domain-containing
BB_Contig_10465	944	3251	2199	1460	4.74232e-192	8.15902e-194	193.088	1.34981	2.54879	3138	transcription termination factor 2
BB_Contig_3743	6769	34829	18551	31657	5.35779e-192	9.22867e-194	193.035	0.33266	1.25933	6708	glutamate synthase
BB_Contig_9731	7245	2037	14165	5079	6.76771e-192	1.16708e-193	-192.933	1.1232	0.459073	426	cytochrome oxidase subunit i
BB_Contig_3717	1970	3647	4293	1766	9.48839e-192	1.63816e-193	192.786	1.24112	2.36382	5360	pecanex-like protein 2
BB_Contig_33793	1060	2503	5072	5822	1.21995e-191	2.10868e-193	-192.676	1.02296	0.492105	1377	peroxiredoxin 1
BB_Contig_10252	42226	23075	40720	34012	1.97866e-191	3.42408e-193	-192.465	0.364818	0.776567	739	cytochrome b
BB_Contig_14156	191	10164	6541	16875	4.87997e-191	8.45461e-193	-192.073	0.536524	0.68943	2325	mgc81234 partial
BB_Contig_1357	2307	7666	6133	5146	5.88096e-191	1.02006e-192	191.991	0.769918	1.70517	2320	---NA---
BB_Contig_13983	77	5309	3575	10042	8.53925e-191	1.48287e-192	-191.829	0.724639	0.605148	1889	---NA---
BB_Contig_1774	2126	5317	2677	3127	3.84018e-190	6.6763e-192	191.175	0.960728	1.94629	3604	nuclear transcription x-box binding-like 1
BB_Contig_12800	1394	6307	3800	3968	5.58528e-190	9.72143e-192	191.012	0.863437	1.81937	2533	monocarboxylate transporter
BB_Contig_5558	3786	5298	4896	3115	1.38885e-189	2.42014e-191	190.616	0.961111	1.94681	813	myosin heavy nonmuscle or smooth muscle
BB_Contig_8358	2525	3493	3345	1660	2.42938e-189	4.2382e-191	190.373	1.26818	2.40857	3593	udp-n-acetylglucosamine--peptide n-acetylglucosaminyltransferase 110 kda subunit
BB_Contig_13250	92	4464	4596	8783	4.08672e-189	7.13773e-191	-190.146	0.781482	0.581769	547	vacuolar protein sorting-associated protein vta1 homolog
BB_Contig_7458	116	4520	4991	8864	5.8143e-189	1.01667e-190	-189.993	0.77674	0.583684	2214	armadillo repeat-containing protein 4
BB_Contig_25911	15	341	586	2170	7.31679e-189	1.28086e-190	-189.892	2.47496	0.179872	792	---NA---
BB_Contig_34282	126	4668	7692	9081	7.41355e-189	1.29929e-190	-189.886	0.765151	0.588392	1045	sol i 3 antigen
BB_Contig_10721	4825	18563	6636	15417	9.70814e-189	1.70339e-190	189.769	0.462803	1.37822	476	---NA---
BB_Contig_8654	4167	6789	6078	4395	1.03139e-188	1.81174e-190	189.742	0.822231	1.76814	1766	methionine aminopeptidase 2
BB_Contig_53553	83	1657	323	298	2.09942e-188	3.69207e-190	189.433	2.67008	6.36467	202	---NA---
BB_Contig_18756	20030	15741	18151	12685	2.14147e-188	3.77032e-190	189.424	0.506299	1.4204	1299	translationally controlled tumor protein
BB_Contig_12760	143	3976	5967	8048	2.48704e-188	4.38372e-190	-189.358	0.822417	0.565494	1514	beta 2c
BB_Contig_1325	3560	12492	11051	9595	4.38765e-188	7.7426e-190	189.111	0.575545	1.49024	3371	formin-like protein 2
BB_Contig_8920	7208	5170	4470	3020	7.09595e-188	1.2536e-189	188.902	0.970511	1.95953	1945	---NA---
BB_Contig_1638	1566	2919	2372	1232	8.47024e-188	1.49809e-189	188.824	1.43937	2.71202	3115	fch domain only protein 2
BB_Contig_16480	1807	3640	2006	1784	1.38477e-187	2.45196e-189	188.61	1.22372	2.33548	977	kda midgut protein
BB_Contig_593	4267	3128	4097	1392	3.04343e-187	5.39498e-189	188.268	1.36298	2.57215	1775	nicotinic acetylcholine receptor alpha 9 subunit
BB_Contig_1088	2080	4242	1766	2264	3.7854e-187	6.71785e-189	188.173	1.10077	2.14469	4453	isoform a
BB_Contig_8814	713	4128	1524	2176	1.42942e-186	2.53963e-188	187.595	1.11866	2.17145	1918	phospholipase d3
BB_Contig_311	4433	2670	4925	6032	2.51593e-186	4.47505e-188	-187.349	0.980901	0.506663	1947	plasma alpha-l-fucosidase
BB_Contig_1846	353	18658	14986	28145	3.85082e-186	6.85714e-188	-187.164	0.398189	0.75881	1685	polyamine oxidase (exo-n4-amino)
BB_Contig_26811	414	18974	10225	28557	4.90479e-186	8.74378e-188	-187.058	0.394925	0.760529	797	---NA---
BB_Contig_26564	2063	6727	5904	4364	7.27201e-186	1.29784e-187	186.887	0.819207	1.76444	1354	glutamate semialdehyde dehydrogenase
BB_Contig_10557	1960	3156	2636	1421	9.0851e-186	1.62325e-187	186.79	1.34609	2.54221	3011	membrane-associated guanylate kinase
BB_Contig_2002	2742	5031	4536	2919	9.87889e-186	1.76706e-187	186.753	0.980266	1.97283	4206	immunodeficiency virus type i enhancer binding
BB_Contig_13881	165	8068	7965	13897	1.13869e-185	2.03909e-187	-186.691	0.589595	0.664529	895	tetraspanin 29fb
BB_Contig_34900	20	1072	1584	3410	1.4607e-185	2.61865e-187	-186.582	1.47457	0.35984	1094	---NA---
BB_Contig_10805	87	3522	4801	7331	2.8068e-185	5.03749e-187	-186.298	0.86272	0.549915	1087	receptor for egg jelly 4-like
BB_Contig_19457	163	3160	6725	6779	3.19644e-185	5.74323e-187	-186.241	0.906253	0.533569	986	amino acid transporter
BB_Contig_3656	1200	1975	743	560	4.8964e-185	8.80747e-187	186.055	2.01325	4.0369	1787	protein odr-4 homolog
BB_Contig_10649	342	2223	1179	738	7.18358e-185	1.2936e-186	185.888	1.78571	3.44788	1637	sodium potassium calcium exchanger 5
BB_Contig_1335	5367	9634	8459	6980	2.23533e-184	4.02981e-186	185.395	0.659803	1.57987	3400	eukaryotic peptide chain release factor subunit
BB_Contig_1177	4081	9334	8853	6706	2.30124e-184	4.15325e-186	185.382	0.671938	1.59321	5874	rna polymerase ii largest subunit
BB_Contig_9988	5836	10039	6211	7354	3.72903e-184	6.7376e-186	185.171	0.64391	1.56256	2000	er protein reticulon
BB_Contig_8111	3271	7029	4310	4643	4.63267e-184	8.37958e-186	185.077	0.793157	1.73286	3879	PREDICTED: vitellogenin-6-like [Acyrthosiphon pisum]
BB_Contig_5745	357	30674	19360	43590	1.7023e-183	3.08254e-185	-184.511	0.312086	0.805476	1301	---NA---
BB_Contig_11843	219	5565	9003	10322	1.79316e-183	3.25066e-185	-184.488	0.696374	0.617121	775	---NA---
BB_Contig_12494	81	4293	3082	8459	5.59751e-183	1.01585e-184	-183.993	0.783606	0.580913	1256	---NA---
BB_Contig_30670	2380	11129	6776	8382	1.98509e-182	3.60657e-184	183.443	0.603853	1.51977	1606	histidine decarboxylase
BB_Contig_1291	2906	1980	1496	578	6.35876e-182	1.15656e-183	182.937	1.97125	3.92109	3901	atp-binding cassette transporter
BB_Contig_106	3431	4768	3611	2727	6.92962e-182	1.26178e-183	182.899	1.00096	2.00134	2355	peroxisomal multifunctional enzyme type 2
BB_Contig_3620	1107	66941	37221	88827	1.35895e-181	2.47716e-183	-182.606	0.213213	0.862614	1711	membrane associated protein
BB_Contig_16088	173	8261	8423	14104	2.19035e-181	3.99708e-183	-182.398	0.576821	0.67044	1115	tetratricopeptide repeat protein 39c-like
BB_Contig_2806	490	2269	1296	788	3.27426e-181	5.98165e-183	182.223	1.72068	3.29593	1469	---NA---
BB_Contig_5867	1390	2702	1308	1104	3.73201e-181	6.82538e-183	182.166	1.48618	2.80147	4055	ig-like and fibronectin type-iii domain-containing
BB_Contig_630	2536	1811	1804	460	4.34939e-181	7.96323e-183	182.099	2.17198	4.5064	3812	isoform l
BB_Contig_10432	115	2457	3710	5645	5.2838e-181	9.68463e-183	-182.014	1.00518	0.498208	1206	---NA---
BB_Contig_13383	276	1127	1855	3465	7.90526e-181	1.45053e-182	-181.838	1.42547	0.372297	1393	cathepsin d (a01 family)
BB_Contig_27082	0	1872	11219	4708	9.08305e-181	1.66847e-182	-181.778	1.13564	0.455133	307	---NA---
BB_Contig_25474	134	2921	2783	6364	1.18793e-180	2.1845e-182	-181.661	0.928576	0.525377	2448	dynein heavy chain axonemal
BB_Contig_16784	75	2219	3124	5262	2.36301e-180	4.35011e-182	-181.361	1.05081	0.482698	695	nicolin 1
BB_Contig_13918	1354	4396	2966	2432	2.75506e-180	5.07737e-182	181.294	1.04894	2.06901	1688	cytochrome p450
BB_Contig_8794	642	2952	6881	1296	3.84534e-180	7.09441e-182	181.149	1.38252	2.60724	2051	PREDICTED: hypothetical protein LOC100160904 [Acyrthosiphon pisum]
BB_Contig_17452	624	3317	513	1575	4.34452e-180	8.02408e-182	181.096	1.26942	2.41065	1244	cathepsin b
BB_Contig_26072	802	36202	24132	50512	4.38359e-180	8.10505e-182	-181.091	0.285662	0.820365	1276	---NA---
BB_Contig_1323	31279	2589	1063	1026	4.54947e-180	8.42089e-182	181.075	1.53026	2.88838	4644	cuticular protein analogous to peritrophins 1-h
BB_Contig_26712	165	7265	4425	12690	9.14882e-180	1.69525e-181	-180.771	0.609762	0.655305	2581	kif9 protein
BB_Contig_6616	535	1948	1036	566	1.42491e-179	2.64317e-181	180.578	1.97801	3.93951	430	---NA---
BB_Contig_11559	3321	6270	6168	4018	1.75946e-179	3.26728e-181	180.486	0.836883	1.78619	4723	ppp1r12a protein
BB_Contig_6526	287	18468	11854	27763	1.76844e-179	3.28751e-181	-180.483	0.393241	0.761417	811	---NA---
BB_Contig_325	7156	4189	2659	2269	1.80412e-179	3.35747e-181	180.474	1.07944	2.11322	2131	brain chitinase and chia
BB_Contig_13147	271	23288	11217	34022	2.99503e-179	5.57975e-181	-180.253	0.351986	0.783505	2396	---NA---
BB_Contig_15600	237	21965	9035	32311	3.00488e-179	5.60414e-181	-180.251	0.361924	0.778126	2953	PREDICTED: hypothetical protein [Tribolium castaneum]
BB_Contig_1928	1487	1652	877	350	5.133e-179	9.58341e-181	180.018	2.43368	5.40271	470	hypothetical protein DAPPUDRAFT_329602 [Daphnia pulex]
BB_Contig_28408	400	14188	13445	22106	5.51032e-179	1.02989e-180	-179.987	0.444872	0.73465	867	ef-hand calcium-binding domain-containing protein 1
BB_Contig_28155	38	4032	497	2146	6.92576e-179	1.29583e-180	179.887	1.10474	2.1506	1047	uncharacterized protein
BB_Contig_16721	11590	21312	19159	31448	1.75271e-178	3.2829e-180	-179.484	0.366407	0.775712	2904	glycoprotein 93
BB_Contig_12934	767	3245	5421	6837	1.91463e-178	3.59003e-180	-179.445	0.88025	0.543273	1137	small heat shock protein
BB_Contig_2867	2237	3904	1994	2047	2.71408e-178	5.09449e-180	179.293	1.12634	2.18304	2134	probable nucleolar gtp-binding protein 1
BB_Contig_8973	636	1852	669	504	4.32822e-178	8.133e-180	179.09	2.07248	4.2061	1919	amp dependent coa ligase
BB_Contig_10207	169	13389	8694	21019	8.54336e-178	1.60707e-179	-178.794	0.455751	0.729131	1963	cdc42 binding protein kinase beta (dmpk-like)
BB_Contig_6456	149	6530	5538	11626	9.71438e-178	1.8293e-179	-178.738	0.637305	0.642913	906	leucine-rich repeat-containing protein 51
BB_Contig_17795	1153	3889	1901	2039	1.23921e-177	2.33602e-179	178.632	1.12643	2.18318	1172	serine 3-dehydrogenase
BB_Contig_1762	10157	1629	388	341	2.74507e-177	5.18021e-179	178.286	2.45104	5.46809	4316	chitin synthase
BB_Contig_12796	8189	6223	8942	3995	3.0227e-177	5.7102e-179	178.243	0.83431	1.783	1499	cg13189
BB_Contig_8742	2158	5580	15962	3442	3.07113e-177	5.80785e-179	178.236	0.891913	1.85564	6137	viral a-type inclusion protein
BB_Contig_13239	318	28263	12046	40361	3.33191e-177	6.3077e-179	-178.2	0.319152	0.801541	1664	---NA---
BB_Contig_10647	175	10385	9258	16955	6.53856e-177	1.23914e-178	-177.907	0.512314	0.701097	1612	alpha 8 like 2
BB_Contig_12653	567	90470	797	90575	7.44652e-177	1.4127e-178	177.85	0.193222	1.14331	1075	cathepsin l
BB_Contig_14213	12062	16253	12982	13338	1.06637e-176	2.02519e-178	177.694	0.480059	1.3948	2991	eukaryotic translation initiation factor 3 subunit b
BB_Contig_18641	20126	1540	1053	126	1.31392e-176	2.49796e-178	177.602	3.80633	13.9901	433	---NA---
BB_Contig_25449	15193	2090	3247	682	2.03328e-176	3.86965e-178	177.412	1.81055	3.50777	930	pupal cuticle protein
BB_Contig_16499	705	2319	1132	847	2.42948e-176	4.62856e-178	177.335	1.64796	3.13391	1716	hypothetical protein LOC100187734 [Nasonia vitripennis]
BB_Contig_28579	0	1198	8497	3548	2.60364e-176	4.9656e-178	-177.304	1.37148	0.386494	314	---NA---
BB_Contig_329	2524	2893	1620	1273	5.29688e-176	1.01127e-177	176.995	1.37923	2.60129	1703	serpin b6
BB_Contig_16582	190	18389	9220	27582	1.25258e-175	2.39391e-177	-176.621	0.389989	0.763136	1292	dna segregation atpase family protein
BB_Contig_7496	1762	2502	3737	984	1.37921e-175	2.6387e-177	176.579	1.54125	2.91046	743	#N/A
BB_Contig_11734	166	4299	5409	8381	1.62449e-175	3.11123e-177	-176.507	0.768226	0.587139	791	thioredoxin domain-containing protein 9
BB_Contig_9720	61	2551	4156	5734	3.73956e-175	7.16951e-177	-176.145	0.973584	0.50924	1109	iq motif containing k
BB_Contig_449	3869	4430	4839	2495	7.00493e-175	1.3444e-176	175.871	1.02316	2.03237	2249	dihydrolipoamide succinyltransferase component of 2-oxoglutarate dehydrogenase
BB_Contig_2182	455	26540	16726	38100	8.80059e-175	1.69079e-176	-175.772	0.326727	0.797343	2493	collagen-like protein 6
BB_Contig_27651	130	11644	4637	18620	1.80336e-174	3.46828e-176	-175.46	0.482371	0.7158	800	---NA---
BB_Contig_14272	176	5005	5407	9399	2.21673e-174	4.26774e-176	-175.37	0.714242	0.609525	1435	---NA---
BB_Contig_671	1638	4023	2358	2168	3.65626e-174	7.04651e-176	175.152	1.0868	2.12403	2970	mixed lineage kinase
BB_Contig_5433	2001	3777	3270	1977	4.41981e-173	8.52693e-175	174.069	1.12882	2.1868	3716	protein kinase c
BB_Contig_14421	3452	2678	2377	1128	8.24946e-173	1.59319e-174	173.798	1.44228	2.71751	1925	serine threonine-protein kinase grp
BB_Contig_10006	374	19295	16344	28706	8.81268e-173	1.70373e-174	-173.769	0.37823	0.769381	1900	75k gamma secalin
BB_Contig_13981	1407	4891	3662	2892	9.50185e-173	1.83887e-174	173.735	0.952957	1.93584	1703	tubulointerstitial nephritis antigen
BB_Contig_36692	1	2594	1928	1068	2.57531e-172	4.98911e-174	173.302	1.47516	2.78015	190	---NA---
BB_Contig_11452	2452	3711	2780	1931	5.68282e-172	1.10206e-173	172.958	1.13736	2.19977	1857	basigin
BB_Contig_11216	3549	6031	4874	3877	3.88707e-171	7.54597e-173	172.122	0.832352	1.78059	1786	loc398555 protein
BB_Contig_10264	2732	10056	7333	16408	1.03614e-170	2.01354e-172	-171.696	0.511448	0.701518	3103	e3 ubiquitin-protein ligase bre1
BB_Contig_6303	2165	5554	6776	10143	1.20143e-170	2.33717e-172	-171.631	0.67399	0.626771	1412	3-hydroxyisobutyryl- mitochondrial
BB_Contig_28584	3498	11524	3105	8886	1.37661e-170	2.6807e-172	171.572	0.569931	1.48445	581	ubiquitin c
BB_Contig_2687	2494	15210	8452	12412	1.70048e-170	3.3148e-172	171.48	0.48818	1.40267	1510	aldolase
BB_Contig_1267	9932	5816	7745	3701	7.55683e-170	1.47459e-171	170.831	0.847007	1.79877	3827	hypothetical protein TcasGA2_TC006187 [Tribolium castaneum]
BB_Contig_26731	188	7492	7040	12864	1.28599e-169	2.51199e-171	-170.6	0.585021	0.66664	971	upf0709 protein c3orf34-like
BB_Contig_5636	1476	3606	2328	1862	1.57905e-169	3.0876e-171	170.51	1.14844	2.21674	2091	ras opposite
BB_Contig_1752	3757	3943	5839	2133	2.0614e-169	4.0349e-171	170.394	1.0813	2.11595	5253	interleukin-16 precursor
BB_Contig_10044	6349	4434	6439	8507	2.07548e-169	4.06663e-171	-170.391	0.745146	0.596607	957	vacuolar atp synthase subunit g
BB_Contig_28374	102	2221	2799	5154	6.68037e-169	1.31027e-170	-169.883	1.01959	0.493257	1451	sarcolemmal associated protein
BB_Contig_21519	125	1060	1973	3248	7.94578e-169	1.56006e-170	-169.807	1.42059	0.373559	546	adiponectin receptor
BB_Contig_10994	95	3854	3117	7645	8.83275e-169	1.73598e-170	-169.76	0.793265	0.577037	1182	---NA---
BB_Contig_15675	138	5837	6948	10521	1.22041e-168	2.40104e-170	-169.62	0.655078	0.635041	893	---NA---
BB_Contig_2370	2736	4688	5079	8868	1.28014e-168	2.52112e-170	-169.598	0.724741	0.605106	1791	dynactin subunit 2
BB_Contig_9394	110	1474	1309	262	3.94734e-168	7.78184e-170	169.109	2.68699	6.4397	1246	proto-oncogene tyrosine-protein kinase receptor ret
BB_Contig_5843	290	3659	4621	7345	6.49068e-168	1.28088e-169	-168.892	0.810418	0.570217	1614	uncharacterized protein c9orf68-like protein
BB_Contig_2937	11986	12475	20184	9820	8.19848e-168	1.61955e-169	168.791	0.54014	1.45411	1281	troponin i
BB_Contig_37055	54	574	1179	2385	1.51009e-167	2.9861e-169	-168.525	1.85997	0.275482	472	---NA---
BB_Contig_15210	7876	12851	14436	10183	1.91365e-167	3.78795e-169	168.422	0.530613	1.44454	1946	orf 48
BB_Contig_11596	162	3616	4640	7273	3.21143e-167	6.36329e-169	-168.196	0.813261	0.569094	1110	acetylserotonin o-methyltransferase-like
BB_Contig_9170	2989	6508	6234	4329	6.98295e-167	1.38504e-168	167.859	0.783076	1.7208	3367	gtp-binding protein alpha gna
BB_Contig_5511	409	36718	12322	50794	1.30365e-166	2.58834e-168	-167.587	0.273275	0.827439	1557	camp-dependent protein kinase catalytic
BB_Contig_32289	45	3113	2163	6509	1.45049e-166	2.88281e-168	-167.54	0.869235	0.547437	692	dynein heavy chain
BB_Contig_4996	1045	1970	2308	642	1.64572e-166	3.27412e-168	167.485	1.81245	3.51237	3479	sodium- and chloride-dependent neurotransmitter transporter
BB_Contig_8929	230	4304	5654	8282	1.65005e-166	3.28606e-168	-167.483	0.749406	0.594848	2139	probable tubulin polyglutamylase ttll2-like
BB_Contig_8538	7570	5286	5404	3272	2.03194e-166	4.05066e-168	167.392	0.886899	1.8492	1934	farnesoic acid o-methyltransferase
BB_Contig_3643	3794	5056	8213	3077	2.52019e-166	5.02904e-168	167.299	0.911367	1.88083	1738	synaptic vesicle membrane protein vat-1 homolog-like
BB_Contig_12244	3686	5456	5599	3421	5.79819e-166	1.1582e-167	166.936	0.868321	1.82554	2293	---NA---
BB_Contig_28104	30	3885	310	2110	1.34738e-165	2.69412e-167	166.57	1.07557	2.10755	856	lipase 2 (glycerol ester hydrolase 2)
BB_Contig_2932	1824	3439	2406	1753	1.46226e-165	2.92676e-167	166.534	1.16706	2.24553	1447	cral trio domain-containing protein
BB_Contig_4086	650	1783	805	514	2.65725e-165	5.32388e-167	166.274	1.98936	3.97061	2054	neural ectodermal development factor imp-l2
BB_Contig_13123	484	16612	15679	25041	6.34924e-165	1.27337e-166	-165.895	0.397171	0.759346	1035	class a rhodopsin-like g-protein coupled receptor
BB_Contig_641	1410	2624	2749	1128	7.24399e-165	1.45427e-166	165.837	1.4129	2.66271	2865	metastasis suppressor protein 1
BB_Contig_5767	3257	4155	4346	2335	7.56353e-165	1.51993e-166	165.818	1.02632	2.03682	1328	lola protein isoform a
BB_Contig_9524	456	4662	2467	8784	7.62011e-165	1.53283e-166	-165.815	0.719034	0.607504	1170	mortality factor 4-like protein 1
BB_Contig_10494	409	28528	13793	40394	7.8756e-165	1.58581e-166	-165.8	0.306867	0.808395	2381	pyruvate dehydrogenase
BB_Contig_8710	1297	2466	1500	1011	1.03479e-164	2.0857e-166	165.681	1.48129	2.79197	1750	adenosylhomocysteinase 3
BB_Contig_2285	5993	5861	6415	3781	1.13433e-164	2.2886e-166	165.64	0.827274	1.77433	1415	gtpase_rho
BB_Contig_8809	920	4079	3469	2275	1.69194e-164	3.41704e-166	165.466	1.03724	2.0523	3481	biotin--protein ligase
BB_Contig_36317	14	45	433	3184	1.87066e-164	3.78172e-166	-165.422	5.94988	0.0161774	844	---NA---
BB_Contig_406	3625	6714	4989	4532	1.93764e-164	3.92103e-166	165.407	0.76192	1.69575	2872	protein kinase c and casein kinase substrate in neurons protein 2
BB_Contig_10392	234	10298	7465	16632	2.83439e-164	5.74139e-166	-165.241	0.496702	0.708725	2421	---NA---
BB_Contig_14198	198	3116	4526	6487	4.13726e-164	8.38881e-166	-165.076	0.862961	0.549823	1708	sugar transporter
BB_Contig_16651	168	5198	5201	9547	5.55418e-164	1.12729e-165	-164.948	0.682196	0.623216	769	---NA---
BB_Contig_13975	427	19453	17459	28723	7.88261e-164	1.60146e-165	-164.795	0.367319	0.775222	1576	beta 2c
BB_Contig_27350	135	5375	4521	9797	1.07993e-163	2.19619e-165	-164.658	0.67118	0.627993	2157	---NA---
BB_Contig_13306	236	21393	9708	31230	1.15193e-163	2.34494e-165	-164.63	0.350899	0.784096	1526	jacob 6
BB_Contig_2620	5683	11695	11568	18502	1.54349e-163	3.14512e-165	-164.502	0.466894	0.723521	3280	isoform a
BB_Contig_6674	4835	5978	6683	3893	2.01604e-163	4.11205e-165	164.386	0.813676	1.75768	860	muscle lim protein
BB_Contig_36680	15397	9214	10171	6809	2.2935e-163	4.68259e-165	164.33	0.63128	1.54894	348	cytochrome b
BB_Contig_9864	6449	8710	11411	6346	2.97006e-163	6.06987e-165	164.217	0.65172	1.57104	3653	actin-binding lim protein 1-like
BB_Contig_14060	490	2006	1362	4758	3.12419e-163	6.39113e-165	-164.194	1.05114	0.482587	1966	ectonucleotide pyrophosphatase phosphodiesterase
BB_Contig_11100	1365	3526	4117	1837	4.62409e-163	9.46874e-165	164.024	1.13558	2.19706	4724	inositol -trisphosphate receptor
BB_Contig_26718	670	12939	10807	20155	5.06311e-163	1.03779e-164	-163.984	0.444516	0.734831	1450	ornithine aminotransferase precursor
BB_Contig_25566	113	5890	4838	10521	5.76854e-163	1.18354e-164	-163.927	0.642037	0.640808	2957	retinitis pigmentosa gtpase regulator
BB_Contig_1287	5178	8408	11521	6074	8.62491e-163	1.77132e-164	163.752	0.664011	1.58448	3210	acid alpha glucosidase
BB_Contig_9063	2975	9800	15096	7360	1.15151e-162	2.36718e-164	163.626	0.607971	1.52411	2507	hemagglutinin family protein
BB_Contig_18724	2214	4080	2296	2289	1.76976e-162	3.64169e-164	163.439	1.02875	2.04025	3220	uncoordinated family member (unc-89)
BB_Contig_11470	110	4668	6054	8762	2.35217e-162	4.84487e-164	-163.315	0.71356	0.609813	643	PREDICTED: hypothetical protein LOC724580 [Apis mellifera]
BB_Contig_53021	947	1534	1181	346	2.56436e-162	5.28708e-164	163.277	2.34335	5.0748	257	---NA---
BB_Contig_6033	6749	17524	10614	14790	2.74708e-162	5.66932e-164	163.246	0.439605	1.35623	3264	lim domain and actin-binding protein 1
BB_Contig_2482	394	7564	12044	12856	3.51883e-162	7.26908e-164	-163.139	0.570325	0.673465	1307	---NA---
BB_Contig_31402	211	8817	7979	14582	3.5944e-162	7.43241e-164	-163.129	0.530934	0.692107	881	---NA---
BB_Contig_14032	189	3137	4818	6496	5.1245e-162	1.06066e-163	-162.974	0.855271	0.552762	1001	park2 co-regulated
BB_Contig_35899	331	24230	9163	34837	6.89875e-162	1.42928e-163	-162.845	0.328931	0.796126	747	#N/A
BB_Contig_17444	28183	25539	34550	36511	7.39729e-162	1.53405e-163	-162.814	0.320734	0.800662	987	nadh dehydrogenase subunit 2
BB_Contig_664	9834	1616	1189	410	8.92068e-162	1.85176e-163	162.732	2.17363	4.51156	2500	c1q-like venom protein
BB_Contig_9236	4612	9343	8035	6948	1.6502e-161	3.42881e-163	162.465	0.622183	1.5392	3606	probable phospholipid-transporting atpase iib-like
BB_Contig_17510	78	2330	315	927	2.15682e-161	4.48579e-163	162.348	1.52458	2.87704	384	---NA---
BB_Contig_11060	1818	3087	2356	1504	8.52022e-161	1.77376e-162	161.751	1.2323	2.34941	3671	serine threonine-protein kinase mig-15
BB_Contig_3737	1626	2676	1085	1189	1.1765e-160	2.45163e-162	161.611	1.36522	2.57616	3498	isoform a
BB_Contig_859	456	1492	1279	3902	1.36649e-160	2.85029e-162	-161.545	1.19207	0.437674	1397	protein fam50-like protein
BB_Contig_36698	6	70	2564	2163	1.68571e-160	3.51951e-162	-161.454	4.75464	0.0370434	264	keratin associated protein 4-7-like
BB_Contig_14230	204	5681	6145	10190	2.17257e-160	4.54036e-162	-161.343	0.648042	0.638146	2492	bifunctional atp-dependent dihydroxyacetone kinase fad-amp lyase
BB_Contig_28613	151	2769	3577	5919	2.1892e-160	4.57951e-162	-161.339	0.901093	0.535481	1323	viral a-type inclusion protein repeat protein
BB_Contig_8733	1718	2481	1488	5475	2.45515e-160	5.14078e-162	-161.289	0.947042	0.518695	596	#N/A
BB_Contig_8893	117	2556	3879	5590	3.08888e-160	6.47393e-162	-161.189	0.934065	0.523381	1155	ef-hand calcium-binding domain-containing protein 10-like
BB_Contig_28160	54	2416	2316	5373	3.15548e-160	6.62511e-162	-161.179	0.958212	0.514694	896	---NA---
BB_Contig_14246	466	2035	1869	4775	3.15548e-160	6.62618e-162	-161.179	1.03558	0.487821	1889	adp-ribosylation factor-like 13b
BB_Contig_7889	98	6121	4212	10810	3.58535e-160	7.53606e-162	-161.123	0.625632	0.648136	1345	---NA---
BB_Contig_6360	140	8759	4820	14470	4.44622e-160	9.35446e-162	-161.029	0.529332	0.692876	1148	viral a-type inclusion protein
BB_Contig_10534	909	6542	2499	4418	5.2022e-160	1.09554e-161	160.96	0.761234	1.69494	1892	cytochrome p450 cyp6bk17
BB_Contig_9295	243	11627	7429	18349	5.55861e-160	1.17171e-161	-160.931	0.463327	0.725312	2441	conserved hypothetical protein [Pediculus humanus corporis]
BB_Contig_644	2611	7317	4938	5111	5.66551e-160	1.19539e-161	160.922	0.712542	1.63869	2528	amp dependent ligase
BB_Contig_9039	2143	4477	3935	2636	8.43506e-160	1.78143e-161	160.749	0.959077	1.94407	2258	sorting nexin-2
BB_Contig_11069	2707	5243	5680	3286	1.03448e-159	2.18685e-161	160.66	0.868955	1.82634	4881	pre-mrna cleavage complex 2 protein pcf11
BB_Contig_12466	96	4068	1966	7852	1.85796e-159	3.93137e-161	-160.405	0.753845	0.593021	1603	protein disulfide isomerase
BB_Contig_1114	1247	3099	1801	1521	1.89923e-159	4.02249e-161	160.396	1.22168	2.33218	2866	n-acetylglucosaminyltransferase vi
BB_Contig_9459	1715	4989	4776	3071	2.02749e-159	4.29823e-161	160.367	0.894937	1.85953	4604	rb1-inducible coiled-coil protein 1
BB_Contig_35179	42	1792	4430	4378	2.68502e-159	5.69756e-161	-160.244	1.09381	0.468524	648	#N/A
BB_Contig_28328	145	5467	5092	9871	2.70075e-159	5.73636e-161	-160.241	0.657552	0.633953	1928	coiled-coil domain-containing protein 63
BB_Contig_25488	87	5925	3854	10521	2.78419e-159	5.91916e-161	-160.228	0.63349	0.644615	1858	chaperonin subunit 6a zeta
BB_Contig_11061	3387	5034	3475	3111	3.35175e-159	7.13252e-161	160.147	0.889222	1.85218	3960	zinc finger fyve domain-containing protein 9
BB_Contig_12294	102	2932	6851	6154	4.07031e-159	8.6698e-161	-160.062	0.874744	0.545351	950	---NA---
BB_Contig_16345	2775	7828	9530	13172	7.27225e-159	1.55046e-160	-159.81	0.555864	0.68025	2818	pyrroline-5-carboxylate dehydrogenase
BB_Contig_29760	824	4536	4477	8527	7.92892e-159	1.69205e-160	-159.772	0.715722	0.6089	1328	copper amine oxidase n-terminal domain protein
BB_Contig_19294	38273	7742	6196	5508	1.25042e-158	2.67093e-160	159.573	0.686073	1.6089	1045	cg31997 cg31997-pa
BB_Contig_27029	40	1095	1130	3220	1.49833e-158	3.2035e-160	-159.494	1.36123	0.389249	467	hypothetical conserved protein
BB_Contig_6743	1509	5096	3494	3169	1.56257e-158	3.34397e-160	159.476	0.880233	1.84067	2973	beta- -glucan-binding protein
BB_Contig_9807	3549	1337	857	177	1.59474e-158	3.41602e-160	159.466	3.11207	8.64624	530	---NA---
BB_Contig_11055	130	2304	4566	5180	2.14892e-158	4.60742e-160	-159.337	0.973916	0.509122	994	outer dense fiber protein 3
BB_Contig_10458	241	15903	8862	23980	2.55245e-158	5.47774e-160	-159.261	0.397637	0.7591	2637	2-oxoglutarate dehydrogenase e1 component
BB_Contig_26739	3206	7698	6682	5472	3.19841e-158	6.87044e-160	159.163	0.687311	1.61028	3870	importin beta-3
BB_Contig_12762	80	3024	2885	6283	3.8003e-158	8.17096e-160	-159.088	0.8601	0.550914	1374	coiled-coil domain-containing protein 65
BB_Contig_2684	8855	4159	4860	2384	5.65966e-158	1.21801e-159	158.914	0.997748	1.99688	2298	ofd1 protein
BB_Contig_13967	1256	2482	2622	1057	5.97924e-158	1.28799e-159	158.89	1.42642	2.68779	1820	protein tob1
BB_Contig_5415	307	28332	11445	39960	1.58128e-157	3.40942e-159	-158.467	0.301229	0.811561	1956	PREDICTED: hypothetical protein LOC552618 [Apis mellifera]
BB_Contig_13240	80	1828	3391	4419	1.59294e-157	3.43774e-159	-158.464	1.07856	0.473502	430	---NA---
BB_Contig_16822	218	5111	7353	9338	2.01809e-157	4.35933e-159	-158.361	0.674613	0.6265	818	transmembrane protein 69
BB_Contig_439	1044	2079	2006	763	2.08976e-157	4.51834e-159	158.345	1.64103	3.11888	2058	camp-dependent protein kinase type ii regulatory subunit
BB_Contig_16700	170	5903	7257	10462	3.19522e-157	6.91489e-159	-158.16	0.630743	0.645844	1790	protein phosphatase-5
BB_Contig_17934	21054	25733	18789	23094	5.00324e-157	1.08377e-158	157.965	0.350997	1.27544	488	---NA---
BB_Contig_9579	398	2407	2835	5325	6.91342e-157	1.49894e-158	-157.824	0.95065	0.517399	2197	pre-mrna 3 -end-processing factor fip1
BB_Contig_14788	623	3223	3683	6569	7.02126e-157	1.52373e-158	-157.817	0.832374	0.561604	2491	cg9723-pa
BB_Contig_21914	10058	884	6503	2842	9.62854e-157	2.09148e-158	-157.68	1.48989	0.356039	370	---NA---
BB_Contig_27508	63	3865	3477	7519	1.58796e-156	3.4525e-158	-157.462	0.765177	0.588381	1529	hypothetical protein TcasGA2_TC015485 [Tribolium castaneum]
BB_Contig_15041	2002	4217	3124	2442	1.65085e-156	3.59255e-158	157.445	0.983049	1.97664	1112	cd63 antigen
BB_Contig_9027	967	3453	3242	1819	2.13333e-156	4.6468e-158	157.333	1.1196	2.17287	2218	squamous cell carcinoma antigen 2
BB_Contig_3118	734	2747	1212	1266	2.4624e-156	5.36852e-158	157.27	1.31247	2.48367	3301	---NA---
BB_Contig_8882	650	2813	2572	1318	4.39476e-156	9.59027e-158	157.018	1.28865	2.443	1762	female sterile nasrat
BB_Contig_12006	91	2727	3519	5809	4.68013e-156	1.02224e-157	-156.99	0.89608	0.537345	600	cytochrome c oxidase polypeptide viia-liver mitochondrial precursor
BB_Contig_10487	287	6223	5006	10896	5.52728e-156	1.20839e-157	-156.918	0.613221	0.653735	2905	fgfr1 oncogene partner
BB_Contig_164	1716	4109	3222	2357	7.72482e-156	1.69037e-157	156.772	0.996731	1.99547	3892	guanylate cyclase
BB_Contig_19820	232	4315	2913	8169	8.12149e-156	1.7788e-157	-156.75	0.725904	0.604618	515	---NA---
BB_Contig_28508	114	2441	6670	5366	9.55119e-156	2.09385e-157	-156.679	0.94148	0.520699	1003	---NA---
BB_Contig_39379	8733	3049	4299	1503	9.64621e-156	2.11662e-157	156.674	1.21539	2.32203	502	endocuticle structural glycoprotein bd-
BB_Contig_13370	248	5907	6081	10447	1.05484e-155	2.3167e-157	-156.635	0.627696	0.647209	915	endocuticle structural glycoprotein bd-2
BB_Contig_16588	2253	4017	1697	2282	1.08024e-155	2.37466e-157	156.624	1.01071	2.01491	969	thioredoxin-like protein
BB_Contig_3770	1178	2031	1621	737	1.45624e-155	3.20414e-157	156.494	1.65735	3.15436	2183	phosphatase and actin regulator
BB_Contig_25608	124	5605	3683	10017	1.64976e-155	3.63324e-157	-156.44	0.642769	0.640482	2744	tetratricopeptide repeat protein 29-like
BB_Contig_583	1130	2218	1376	874	2.08613e-155	4.59842e-157	156.337	1.53845	2.90482	3155	methyl- -binding domain protein 5
BB_Contig_25406	41	638	1037	2399	2.09282e-155	4.61737e-157	-156.336	1.71591	0.304411	1735	---NA---
BB_Contig_14008	191	2425	532	1029	4.46614e-155	9.86259e-157	156.006	1.43164	2.69753	1443	salivary alpha-amylase
BB_Contig_3487	4302	5455	10865	3508	1.01652e-154	2.24682e-156	155.648	0.831826	1.77994	2084	cerebellar degeneration-related protein 2-like
BB_Contig_36416	377	2793	4554	5894	1.39636e-154	3.08919e-156	-155.51	0.882536	0.542413	1299	iq domain-containing protein g
BB_Contig_2821	5591	3463	4858	1839	1.94293e-154	4.30228e-156	155.366	1.108	2.15546	5645	isoform l
BB_Contig_8839	2964	12488	14698	19399	1.99368e-154	4.41866e-156	-155.355	0.440545	0.736856	2256	subfamily member 11
BB_Contig_21867	368	1322	959	207	2.17194e-154	4.8181e-156	155.317	2.86991	7.31022	214	---NA---
BB_Contig_9536	4450	4831	5570	2974	2.28492e-154	5.07333e-156	155.295	0.894812	1.85937	2272	dihydrolipoamide succinyltransferase component of 2-oxoglutarate dehydrogenase
BB_Contig_23680	1273	1773	326	558	3.05989e-154	6.80018e-156	155.167	1.86275	3.637	244	---NA---
BB_Contig_509	3340	4167	4572	2416	3.1182e-154	6.93602e-156	155.159	0.981284	1.97422	2554	ankyrin repeat domain-containing protein 12
BB_Contig_11096	80	3578	3919	7068	3.39784e-154	7.56485e-156	-155.121	0.787253	0.579446	1257	isoform b
BB_Contig_13253	186	1442	3980	3760	5.24931e-154	1.16974e-155	-154.932	1.18777	0.438982	527	histone h2b
BB_Contig_14200	559	5061	4096	9222	5.53363e-154	1.23421e-155	-154.909	0.670762	0.628175	2386	glutamate cysteine ligase
BB_Contig_5020	188	1462	403	82	5.86396e-154	1.30907e-155	154.883	4.35107	20.4081	596	---NA---
BB_Contig_4282	123	2701	2890	5746	7.35545e-154	1.6435e-155	-154.784	0.894169	0.538057	1496	PREDICTED: hypothetical protein LOC100577749 [Apis mellifera]
BB_Contig_32827	40	3978	77	27	1.0106e-153	2.26012e-155	154.646	7.39784	168.644	332	---NA---
BB_Contig_2016	2494	1066	3261	3129	1.02789e-153	2.30085e-155	-154.638	1.3586	0.389961	866	---NA---
BB_Contig_2052	3252	3267	2567	1687	1.12987e-153	2.53139e-155	154.597	1.1484	2.21668	3074	microtubule-associated protein
BB_Contig_9500	3419	1886	1655	642	1.47448e-153	3.30643e-155	154.481	1.74958	3.36261	1769	isoform d
BB_Contig_25627	58	3351	3058	6723	1.56058e-153	3.50263e-155	-154.456	0.809618	0.570533	2643	family with sequence similarity member a
BB_Contig_4323	1915	2783	2983	1309	1.66043e-153	3.73007e-155	154.428	1.28307	2.43356	3991	uty-prov protein
BB_Contig_27163	109	3656	4255	7174	2.20153e-153	4.95003e-155	-154.305	0.777616	0.58333	1633	neurofilament heavy polypeptide
BB_Contig_4491	1527	3950	2027	2243	2.96661e-153	6.67625e-155	154.175	1.01132	2.01575	3107	rho gtpase activating protein 15
BB_Contig_8895	1054	4182	5122	7944	3.02511e-153	6.81396e-155	-154.167	0.730777	0.602579	1689	endoplasmic reticulum protein erp29
BB_Contig_1388	8191	9155	11005	6863	3.48487e-153	7.85657e-155	154.105	0.610616	1.52691	4912	lethal isoform i
BB_Contig_16483	1324	2087	3003	789	3.51496e-153	7.93146e-155	154.101	1.59823	3.02771	1078	low density lipoprotein receptor adaptor protein 1
BB_Contig_6053	2139	3351	2703	1757	3.59481e-153	8.11885e-155	154.091	1.12637	2.18309	4099	pleckstrin-like proteiny-like domain family b member 2
BB_Contig_28530	42	2088	1495	4789	4.00579e-153	9.05509e-155	-154.043	1.00271	0.499063	616	---NA---
BB_Contig_17723	11733	6573	7490	4507	4.68946e-153	1.06099e-154	153.974	0.73928	1.66934	1485	---NA---
BB_Contig_14279	595	24025	25509	34363	5.25064e-153	1.18902e-154	-153.925	0.321424	0.800279	1826	cytosol aminopeptidase
BB_Contig_16521	105	3435	3655	6841	6.52906e-153	1.47983e-154	-153.83	0.799002	0.574747	841	peptidyl-prolyl cis-trans isomerase
BB_Contig_2535	823	3009	1560	1488	6.88824e-153	1.56262e-154	153.806	1.2108	2.31467	2068	sodium solute symporter
BB_Contig_11136	5639	7886	9253	5696	7.69247e-153	1.7466e-154	153.758	0.66424	1.58473	6943	dynein heavy chain
BB_Contig_32879	32	229	1969	1691	8.14514e-153	1.85102e-154	-153.733	2.68956	0.155011	536	---NA---
BB_Contig_4995	3906	6531	5547	4472	8.87481e-153	2.01862e-154	153.695	0.741279	1.67166	7195	low-density lipoprotein receptor
BB_Contig_13448	203	9821	10349	15796	9.51847e-153	2.16694e-154	-153.664	0.490722	0.711669	801	circumsporozoite protein
BB_Contig_1753	2543	6263	4580	4234	9.99678e-153	2.27783e-154	153.642	0.759728	1.69317	2587	phosphatidylinositol-binding clathrin assembly protein
BB_Contig_4778	2400	2987	2004	1472	1.12174e-152	2.55821e-154	153.592	1.21581	2.32272	1818	neuropeptide-like 1
BB_Contig_18660	3731	2211	3153	4976	1.49909e-152	3.4218e-154	-153.466	0.975392	0.508602	1862	succinyl- :3-ketoacid-coenzyme a transferase mitochondrial
BB_Contig_9282	2139	4022	6372	2312	7.77662e-152	1.77664e-153	152.75	0.993667	1.99124	2400	ctp synthase
BB_Contig_9620	1452	3909	3611	2221	1.76019e-151	4.02485e-153	152.395	1.01049	2.01459	3612	signal transducer and activator of transcription
BB_Contig_26121	37	1846	1266	4389	2.20435e-151	5.0449e-153	-152.297	1.05459	0.481433	504	---NA---
BB_Contig_239	9041	3025	3156	1510	3.06733e-151	7.02607e-153	152.153	1.19728	2.29307	2323	piopio protein
BB_Contig_19684	4113	1284	336	128	3.4976e-151	8.01867e-153	152.096	3.52132	11.4822	351	endocuticle structural glycoprotein bd-
BB_Contig_10484	3613	6995	8470	4903	3.65769e-151	8.39303e-153	152.076	0.707555	1.63303	3252	formin-binding protein 4
BB_Contig_6055	4287	7309	5538	5189	5.96726e-151	1.37046e-152	151.863	0.689113	1.61229	990	---NA---
BB_Contig_6265	2575	3817	3848	2149	6.39225e-151	1.46935e-152	151.833	1.02367	2.03308	4243	aldehyde oxidase
BB_Contig_12812	211	10410	9292	16559	6.61502e-151	1.52188e-152	-151.818	0.47475	0.719591	1327	camp-dependent protein kinase catalytic subunit
BB_Contig_546	1840	2456	1232	1074	7.6358e-151	1.75826e-152	151.755	1.38821	2.61754	3068	elegans protein partially confirmed by transcript evidence
BB_Contig_14071	510	1611	2466	458	7.76511e-151	1.7896e-152	151.747	2.00943	4.02624	1733	calcium calmodulin-dependent protein kinase kinase
BB_Contig_10821	112	3052	4559	6243	1.20909e-150	2.78898e-152	-151.555	0.837589	0.559578	913	---NA---
BB_Contig_8937	2648	1735	2630	4203	1.72559e-150	3.98384e-152	-151.4	1.08159	0.472508	1919	dimethylaniline monooxygenase
BB_Contig_39358	95	5580	4292	9914	1.75792e-150	4.062e-152	-151.391	0.634307	0.64425	463	---NA---
BB_Contig_11085	4576	8076	7746	5894	1.80192e-150	4.1673e-152	151.38	0.649289	1.5684	3680	yth domain protein
BB_Contig_11293	1779	15816	12730	23707	2.09384e-150	4.84662e-152	-151.315	0.389033	0.763641	1911	mitochondrial import receptor subunit tom40
BB_Contig_2362	9985	3422	3276	1832	3.13759e-150	7.26889e-152	151.139	1.09632	2.13808	603	hypothetical conserved protein
BB_Contig_19815	1847	2062	1114	785	3.1824e-150	7.3791e-152	151.132	1.58818	3.00669	487	mitochondrial cytochrome c oxidase subunit 7c
BB_Contig_1837	1770	3149	2414	1614	3.42578e-150	7.9503e-152	151.1	1.15915	2.23326	4148	ankyrin repeat-rich membrane spanning protein
BB_Contig_3565	2793	5316	4900	3424	3.94076e-150	9.15335e-152	151.038	0.829554	1.77714	2190	collagen type iv alpha-3-binding protein
BB_Contig_9611	238	4432	1764	2667	4.31755e-150	1.00372e-151	150.998	0.927635	1.90216	2665	scavenger receptor class b member 1
BB_Contig_25326	73	3391	1321	6741	6.98714e-150	1.62573e-151	-150.789	0.796357	0.575801	1548	protein disulfide-isomerase a3
BB_Contig_14243	61	3161	4834	6397	8.6374e-150	2.01144e-151	-150.696	0.822119	0.56561	1034	ark1_orysj ame: full=armadillo repeat-containing kinesin-like protein 1
BB_Contig_11997	101	1546	3406	3887	2.52563e-149	5.88664e-151	-150.23	1.13522	0.455265	632	---NA---
BB_Contig_16660	202	5145	7001	9281	2.56453e-149	5.98247e-151	-150.223	0.656214	0.634541	1254	cdc37
BB_Contig_2683	6118	3959	5202	2277	2.71709e-149	6.3438e-151	150.198	0.992897	1.99018	2217	innexin inx3
BB_Contig_988	2320	3621	2712	2000	3.62455e-149	8.4698e-151	150.072	1.05128	2.07237	5271	lemur tyrosine kinase 2
BB_Contig_11373	116	13932	9274	21210	4.00964e-149	9.37773e-151	-150.028	0.411447	0.751869	1064	hypothetical protein [Paramecium tetraurelia strain d4-2]
BB_Contig_617	7938	8433	9992	6240	7.89318e-149	1.84764e-150	149.733	0.629395	1.54692	2977	elegans protein confirmed by transcript evidence
BB_Contig_18981	7768	3665	818	27	8.55142e-149	2.00344e-150	149.698	7.27961	155.374	337	myosin heavy nonmuscle or smooth muscle
BB_Contig_25610	67	2382	2424	5203	8.98242e-149	2.10621e-150	-149.676	0.932275	0.524031	2373	---NA---
BB_Contig_738	8499	15001	26939	12517	1.11052e-148	2.60621e-150	149.584	0.456065	1.3718	3896	serine proteinase stubble
BB_Contig_1599	744	10982	19998	17286	1.37927e-148	3.23968e-150	-149.489	0.459568	0.727204	949	---NA---
BB_Contig_33620	71	7941	3879	13170	1.57928e-148	3.71264e-150	-149.43	0.534967	0.690174	522	---NA---
BB_Contig_11146	4862	14715	13575	12241	1.99519e-148	4.69438e-150	149.328	0.460461	1.37598	7647	acetyl-coa carboxylase
BB_Contig_16559	188	10980	6700	17279	2.43007e-148	5.72246e-150	-149.242	0.459246	0.727366	1498	cop9 signalosome complex subunit 2
BB_Contig_2811	2539	2475	1406	1102	3.16082e-148	7.44962e-150	149.128	1.3622	2.57077	2670	ecotropic viral integration site
BB_Contig_10310	903	1920	1612	692	4.09586e-148	9.66159e-150	149.015	1.66716	3.17588	3341	microtubule-associated serine threonine-protein kinase 2
BB_Contig_36575	23	305	901	1757	5.57146e-148	1.31535e-149	-148.881	2.33134	0.1987	907	---NA---
BB_Contig_659	895	2069	1445	801	5.71623e-148	1.35068e-149	148.869	1.56395	2.95663	2322	otud7b protein
BB_Contig_6233	5373	3851	4114	2197	6.6108e-148	1.56338e-149	148.806	1.00459	2.00638	5310	myosin xv
BB_Contig_1184	2677	4409	3801	2664	8.17725e-148	1.93547e-149	148.713	0.921753	1.89442	5357	at-rich interactive domain-containing protein 4b
BB_Contig_28267	121	4492	2193	8326	8.242e-148	1.95245e-149	-148.709	0.69537	0.617551	1591	wd repeat-containing protein 69
BB_Contig_22782	8128	5283	9206	3414	8.41234e-148	1.99449e-149	148.7	0.82479	1.77128	295	actin
BB_Contig_25476	91	2959	4952	6069	1.4861e-147	3.52641e-149	-148.453	0.841454	0.558081	1541	morn repeat-containing protein 5
BB_Contig_11478	173	5351	9158	9550	1.565e-147	3.71677e-149	-148.43	0.640797	0.641359	974	---NA---
BB_Contig_28731	67	1898	5531	4434	1.6708e-147	3.97138e-149	-148.401	1.02923	0.48997	1637	dihydrolipoamide succinyltransferase component of 2-oxoglutarate dehydrogenase
BB_Contig_16570	99	1654	3309	4044	1.92559e-147	4.58088e-149	-148.339	1.09493	0.468159	722	---NA---
BB_Contig_10363	3778	7368	4080	5277	2.08977e-147	4.97564e-149	148.303	0.67645	1.5982	3575	kinesin heavy chain
BB_Contig_4342	105	17070	4929	25277	2.66457e-147	6.34957e-149	-148.197	0.371467	0.772996	749	---NA---
BB_Contig_905	4553	6123	4492	4158	3.3414e-147	7.96913e-149	148.099	0.753244	1.68558	4560	lethal giant
BB_Contig_43095	885	1390	706	314	4.39698e-147	1.04955e-148	147.979	2.34114	5.06704	1085	protein takeout-like
BB_Contig_352	9980	2151	1794	868	1.36468e-146	3.26021e-148	147.487	1.50414	2.83655	5399	tenectin isoform 2
BB_Contig_4034	1227	3099	3323	1596	1.55358e-146	3.71458e-148	147.43	1.15224	2.22258	2089	amino acid transporter
BB_Contig_8357	279	11908	6826	18481	2.28212e-146	5.4611e-148	-147.263	0.439216	0.737535	1603	carbonic anhydrase
BB_Contig_13869	2395	3708	4973	2090	2.80334e-146	6.71401e-148	147.173	1.02203	2.03078	1834	sodium-coupled monocarboxylate transporter 1
BB_Contig_13161	230	6441	8120	11064	2.80348e-146	6.71997e-148	-147.173	0.585621	0.666362	1542	---NA---
BB_Contig_10286	148	8456	4190	13838	3.03648e-146	7.28457e-148	-147.138	0.515693	0.699457	2287	---NA---
BB_Contig_9326	1216	3183	1990	1666	5.07894e-146	1.21947e-147	146.914	1.12889	2.18691	3059	multidrug-resistance like protein isoform m
BB_Contig_12389	552	15633	12097	13178	6.15164e-146	1.47826e-147	146.83	0.441358	1.35788	1766	itg-containing peptide
BB_Contig_11565	2738	8179	5394	6036	6.61469e-146	1.59086e-147	146.798	0.633227	1.55103	6840	cytoskeleton-associated protein 5
BB_Contig_19272	2424	3930	2318	2277	9.47946e-146	2.28175e-147	146.642	0.98229	1.9756	1193	annexin isoform c
BB_Contig_10854	427	13774	7462	20936	1.02625e-145	2.4723e-147	-146.607	0.409143	0.753071	5484	iq and ubiquitin-like domain-containing
BB_Contig_1765	3623	5144	3459	3310	1.0478e-145	2.5263e-147	146.598	0.830955	1.77886	2872	protein hu-li tai shao
BB_Contig_855	415	40103	20149	54408	1.90211e-145	4.58992e-147	-146.338	0.245213	0.843691	1114	---NA---
BB_Contig_11163	4651	2897	1741	1443	2.0217e-145	4.88257e-147	146.311	1.20038	2.29801	640	endocuticle structural glycoprotein bd-
BB_Contig_2184	1643	4642	2845	2880	2.20861e-145	5.3384e-147	146.273	0.883573	1.84494	1513	stromal membrane-associated protein 1
BB_Contig_28228	32	2918	2928	5982	2.93421e-145	7.09815e-147	-146.149	0.840753	0.558352	1129	mini-me cg3231-pa
BB_Contig_10539	1786	5253	7054	3409	3.48464e-145	8.43666e-147	146.074	0.818688	1.7638	5153	PREDICTED: hypothetical protein LOC100165697 [Acyrthosiphon pisum]
BB_Contig_27479	97	8433	6165	13788	4.49007e-145	1.08799e-146	-145.963	0.5144	0.700084	1501	viral a-type inclusion protein
BB_Contig_10381	1047	1884	1889	681	6.16074e-145	1.49405e-146	145.826	1.66297	3.16667	3241	uncoordinated family member (unc-89)
BB_Contig_48918	59	1220	115	155	6.1901e-145	1.50241e-146	145.823	3.17144	9.00943	497	cuticle protein
BB_Contig_3097	3716	4915	10071	3119	8.60746e-145	2.09087e-146	145.68	0.851003	1.80375	534	ejaculatory bulb-specific protein 3
BB_Contig_12696	131	2463	2948	5286	8.85829e-145	2.15358e-146	-145.667	0.906865	0.533343	1764	ropporin-1-like protein
BB_Contig_11033	3612	5975	8071	4048	9.47551e-145	2.30553e-146	145.637	0.756625	1.68953	818	hypothetical viral protein
BB_Contig_35089	5507	4220	5097	7894	1.09909e-144	2.67646e-146	-145.572	0.708618	0.611906	1110	imaginal disc growth factor
BB_Contig_915	2618	2593	5081	1211	1.12326e-144	2.73756e-146	145.563	1.29332	2.45091	7080	zinc finger homeobox protein 3
BB_Contig_8906	3074	3578	3993	1994	1.16384e-144	2.83881e-146	145.547	1.03838	2.05392	4152	guanine nucleotide exchange factor
BB_Contig_3531	4307	5993	4744	4066	1.60485e-144	3.91773e-146	145.407	0.754563	1.68712	4117	nucleolar protein c7b
BB_Contig_4805	1618	4452	3012	2725	1.87542e-144	4.58199e-146	145.339	0.903093	1.87007	2103	choline ethanolamine kinase
BB_Contig_11758	225	10091	8368	16016	3.09484e-144	7.56749e-146	-145.121	0.471549	0.72119	963	eukaryotic translation initiation factor 3 subunit j
BB_Contig_11954	3481	3894	4415	2258	3.75124e-144	9.18004e-146	145.037	0.981103	1.97397	6373	isoform h
BB_Contig_11563	2946	9898	6351	7662	4.13825e-144	1.01354e-145	144.994	0.564311	1.47868	8281	#N/A
BB_Contig_13127	72	4170	3023	7813	5.42118e-144	1.32885e-145	-144.877	0.710934	0.610925	1487	meiosis-specific nuclear structural protein 1
BB_Contig_1355	9660	16085	11723	13655	7.09179e-144	1.73977e-145	144.76	0.431182	1.34834	4379	protein phosphatase 1e
BB_Contig_9775	3851	5997	9043	4076	8.68978e-144	2.13354e-145	144.671	0.751982	1.68411	1294	heterogeneous nuclear ribonucleoprotein
BB_Contig_2421	2805	3638	3031	2049	9.01367e-144	2.21487e-145	144.655	1.02312	2.03231	1620	tyrosine aminotransferase
BB_Contig_11445	1229	1568	1228	58	1.06921e-143	2.62945e-145	144.58	4.95162	30.9448	557	---NA---
BB_Contig_6043	7039	10696	11679	8426	1.66819e-143	4.10585e-145	144.387	0.539047	1.45301	1480	ornithine decarboxylase antizyme
BB_Contig_6619	8014	3395	2303	1853	2.15324e-143	5.30399e-145	144.275	1.06844	2.09717	1782	cytochrome b561
BB_Contig_7511	2893	6506	9354	4535	2.22704e-143	5.49024e-145	144.26	0.715564	1.64212	1728	lsm14 protein a
BB_Contig_1637	1849	4419	1638	2705	2.31006e-143	5.69957e-145	144.244	0.902987	1.86993	2850	protein singed
BB_Contig_2156	486	33008	21449	45476	2.69616e-143	6.65758e-145	-144.177	0.267394	0.830819	732	calmodulin
BB_Contig_12597	252	9624	9148	15371	2.9947e-143	7.40079e-145	-144.131	0.480607	0.716676	1421	camp-dependent protein kinase type ii regulatory subunit
BB_Contig_7041	1828	4296	5114	2602	3.47534e-143	8.59555e-145	144.066	0.918268	1.88985	5887	protein toll
BB_Contig_569	2376	2104	1767	851	5.16464e-143	1.27841e-144	143.893	1.5008	2.82999	2723	division abnormally delayed
BB_Contig_2690	951	1749	1724	593	5.53153e-143	1.37033e-144	143.863	1.75532	3.37602	3731	sorting nexin
BB_Contig_6239	362	1966	316	750	5.91605e-143	1.46678e-144	143.834	1.5852	3.00049	1733	cathepsin b
BB_Contig_1381	4353	3971	3820	2331	7.19501e-143	1.78532e-144	143.748	0.963449	1.94997	2320	monocarboxylate transporter
BB_Contig_25653	2	4618	7318	8444	7.40617e-143	1.8392e-144	-143.735	0.675763	0.626001	1788	esterase fe4
BB_Contig_6164	467	15227	16452	22779	1.26535e-142	3.14484e-144	-143.502	0.386177	0.765154	780	#N/A
BB_Contig_27552	77	2852	4643	5852	1.77347e-142	4.41126e-144	-143.355	0.842061	0.557846	992	iq domain-containing protein k-like
BB_Contig_10529	262	20304	11434	29346	2.10426e-142	5.23826e-144	-143.281	0.336505	0.791958	3641	kelch-like protein 26
BB_Contig_14120	559	5303	4996	9410	3.49371e-142	8.70412e-144	-143.06	0.632491	0.645062	2949	arf6 guanine nucleotide exchange factor
BB_Contig_16379	7682	3688	2566	7088	4.27862e-142	1.06682e-143	-142.972	0.747645	0.595575	1354	cuticular protein analogous to peritrophins 1-a
BB_Contig_12059	162	2978	6778	6034	7.88325e-142	1.96717e-143	-142.706	0.823876	0.564922	750	---NA---
BB_Contig_12226	413	1091	2741	3067	1.04667e-141	2.61395e-143	-142.583	1.29628	0.407174	447	---NA---
BB_Contig_25558	48	2783	2070	5738	1.45637e-141	3.64005e-143	-142.439	0.849012	0.555165	1755	wd-repeat protein
BB_Contig_14149	153	3371	4990	6615	1.59635e-141	3.99312e-143	-142.399	0.777669	0.583308	1520	thyroid hormone receptor interactor 11
BB_Contig_23554	3462	1421	2428	365	1.9245e-141	4.81782e-143	142.317	2.15583	4.45626	453	---NA---
BB_Contig_8505	3518	13122	8938	19991	3.0557e-141	7.65582e-143	-142.116	0.412468	0.751337	2408	stress-induced-phosphoprotein 1
BB_Contig_49094	4154	7406	6177	5374	3.96634e-141	9.94531e-143	142.002	0.657593	1.57745	1315	fumarylacetoacetate hydrolase
BB_Contig_36946	100	1316	3772	3434	6.48006e-141	1.62613e-142	-141.789	1.18884	0.438657	223	---NA---
BB_Contig_27470	53	1934	2572	4426	6.53234e-141	1.64056e-142	-141.785	0.99952	0.500166	747	dynein light chain
BB_Contig_8570	72	46977	8060	62790	6.60775e-141	1.66082e-142	-141.78	0.223685	0.856375	2562	protein
BB_Contig_4292	725	3166	3130	6304	6.70713e-141	1.68715e-142	-141.773	0.798711	0.574863	2619	viral a-type inclusion protein
BB_Contig_16770	3972	6129	6580	4220	7.69034e-141	1.93602e-142	141.713	0.733304	1.66244	1867	actin-related protein 3
BB_Contig_6798	135	2832	5360	5802	1.13662e-140	2.86369e-142	-141.543	0.839834	0.558708	1436	leucine-rich repeat-containing protein 23-like
BB_Contig_11805	326	2666	7092	5551	1.25018e-140	3.1523e-142	-141.501	0.863176	0.549741	1090	hypothetical protein TcasGA2_TC009681 [Tribolium castaneum]
BB_Contig_17667	2277	3168	3076	1687	1.30743e-140	3.29928e-142	141.482	1.10401	2.14951	1362	gtp cyclohydrolase i isoform b
BB_Contig_17186	41164	53359	96301	52244	1.66666e-140	4.20916e-142	141.376	0.225362	1.16907	1704	adp atp translocase
BB_Contig_8542	3289	7797	9098	5741	2.16458e-140	5.47097e-142	141.262	0.636512	1.55457	1912	synaptic vesicle glycoprotein 2b
BB_Contig_11553	3263	3380	3892	1861	3.20133e-140	8.0978e-142	141.092	1.05584	2.07893	4449	wd40 protein
BB_Contig_9616	550	2698	2594	1317	3.25835e-140	8.24858e-142	141.084	1.22953	2.34491	1597	---NA---
BB_Contig_28283	83	4800	3421	8668	4.43133e-140	1.12269e-141	-140.95	0.65777	0.633858	1032	---NA---
BB_Contig_13266	275	10053	6267	15893	4.57309e-140	1.15952e-141	-140.936	0.46587	0.724034	1306	metaxin 2
BB_Contig_12668	2304	8253	4346	6170	9.6753e-140	2.45515e-141	140.61	0.614543	1.53107	4572	protein phosphatase 2c
BB_Contig_1068	878	1712	1067	582	1.20597e-139	3.06263e-141	140.514	1.75149	3.36705	1555	isoform b
BB_Contig_876	881	2347	1914	1051	1.80691e-139	4.59238e-141	140.338	1.35395	2.55611	3556	creb-binding protein
BB_Contig_1313	4950	3364	3809	1853	1.95731e-139	4.97854e-141	140.303	1.05521	2.07802	3951	isoform b
BB_Contig_6885	308	1315	815	296	2.11076e-139	5.37309e-141	140.27	2.34629	5.08515	1699	molybdenum cofactor sulfurase
BB_Contig_9642	379	49997	20352	66465	2.43624e-139	6.20652e-141	-140.207	0.215858	0.861034	1413	zgc:123096 protein
BB_Contig_11381	99	3266	4901	6433	3.22833e-139	8.2309e-141	-140.085	0.783072	0.581128	964	cd151 antigen
BB_Contig_8696	481	40168	17226	54292	3.86988e-139	9.87436e-141	-140.005	0.239798	0.846864	1581	hypothetical protein DDB_G0268640 [Dictyostelium discoideum AX4]
BB_Contig_34706	50	3062	2094	6129	4.01808e-139	1.02606e-140	-139.989	0.806282	0.571854	1281	viral a-type inclusion protein repeat containing protein
BB_Contig_28361	37	4652	363	2937	4.8768e-139	1.24632e-140	139.904	0.858403	1.81303	875	---NA---
BB_Contig_36710	47	43	3154	2393	5.23084e-139	1.33785e-140	-139.874	5.60344	0.0205681	923	protein yellow
BB_Contig_11573	104081	4550	25624	8296	6.24191e-139	1.59769e-140	-139.797	0.671654	0.627786	1143	protein
BB_Contig_30599	40	2138	2428	4724	6.91155e-139	1.77048e-140	-139.752	0.948852	0.518045	1616	mgc130955 protein
BB_Contig_31771	48	1804	3095	4200	9.05176e-139	2.32054e-140	-139.634	1.02429	0.491651	1541	leucine aminopeptidase
BB_Contig_21366	869	1636	995	532	1.07335e-138	2.75383e-140	139.56	1.81557	3.51999	679	---NA---
BB_Contig_3902	1328	2733	2333	1353	1.08253e-138	2.77956e-140	139.556	1.20922	2.31212	4597	protein kibra-like isoform 1
BB_Contig_42931	133	1658	1981	548	1.2243e-138	3.14604e-140	139.502	1.79209	3.46317	1424	threonine dehydratase deaminase
BB_Contig_679	1742	2152	1842	909	1.50823e-138	3.87868e-140	139.411	1.43822	2.70987	2458	neurochondrin-like protein
BB_Contig_28067	6	130	706	1490	1.87859e-138	4.83489e-140	-139.316	3.32383	0.099868	1331	---NA---
BB_Contig_9061	288	8591	5548	13894	2.32191e-138	5.98051e-140	-139.223	0.498669	0.70776	1089	---NA---
BB_Contig_10243	2360	5450	4216	3639	2.719e-138	7.00875e-140	139.154	0.777609	1.71429	2385	glycerol kinase
BB_Contig_11740	4498	6310	4489	4406	2.89141e-138	7.45896e-140	139.127	0.713066	1.63928	1465	serine protease
BB_Contig_577	3658	1966	1182	773	3.28481e-138	8.48041e-140	139.072	1.54162	2.91121	1860	catalase
BB_Contig_10091	81	1163	101	134	3.48894e-138	9.01443e-140	139.045	3.31244	9.93446	521	tyrosine 3-monooxygenase
BB_Contig_37216	106	1938	381	753	4.20742e-138	1.08792e-139	138.963	1.55874	2.94597	127	---NA---
BB_Contig_14039	160	9635	6187	15298	4.2655e-138	1.10379e-139	-138.957	0.472091	0.720919	940	---NA---
BB_Contig_2730	2635	2655	3455	1296	5.3632e-138	1.38893e-139	138.857	1.22954	2.34492	1153	mitochondrial import inner membrane translocase subunit tim17
BB_Contig_29061	133	3240	4650	6379	7.05789e-138	1.82922e-139	-138.738	0.782441	0.581382	286	---NA---
BB_Contig_19984	2543	1786	3371	645	1.4336e-137	3.71841e-139	138.43	1.66426	3.1695	522	mitochondrial phosphate carrier protein
BB_Contig_19526	10917	1158	1123	153	1.92069e-137	4.98566e-139	138.302	3.11493	8.66336	242	cytochrome oxidase subunit 2
BB_Contig_10179	2310	4191	3864	2556	2.68967e-137	6.98714e-139	138.156	0.908302	1.87684	3405	enhancer of mrna-decapping protein 4
BB_Contig_27308	65	4023	4263	7517	2.71295e-137	7.05305e-139	-138.152	0.70699	0.612597	2862	radial spoke head 10 homolog b
BB_Contig_332	2972	3168	1946	1708	3.17697e-137	8.26578e-139	138.083	1.08616	2.12308	2405	protein unzipped
BB_Contig_28245	108	3021	4627	6044	5.15715e-137	1.34281e-138	-137.872	0.805582	0.572131	730	---NA---
BB_Contig_28086	74	4245	2864	7832	7.13321e-137	1.85877e-138	-137.731	0.688721	0.620404	1638	---NA---
BB_Contig_10399	2309	1417	1400	384	8.04139e-137	2.09704e-138	137.678	2.07856	4.22384	1576	held out wings
BB_Contig_11891	92	3224	3414	6343	8.21131e-137	2.143e-138	-137.669	0.781418	0.581795	507	---NA---
BB_Contig_16486	2084	6496	7013	11002	8.66455e-137	2.26302e-138	-137.645	0.565247	0.67584	1705	lipoamide acyltransferase component of branched-chain alpha-keto acid dehydrogenase mitochondrial
BB_Contig_5817	402	31333	13923	43188	9.17449e-137	2.39805e-138	-137.62	0.268052	0.83044	1525	insulin receptor substrate 4
BB_Contig_598	4858	3643	2773	2100	9.42092e-137	2.46436e-138	137.608	0.989633	1.98568	3894	laminin a
BB_Contig_9006	2770	4957	5381	3220	1.12141e-136	2.93567e-138	137.532	0.817302	1.76211	3086	ubiquitin carboxyl-terminal hydrolase 15-like isoform 2
BB_Contig_10654	98	6988	4937	11679	1.17448e-136	3.07696e-138	-137.512	0.54607	0.684883	802	---NA---
BB_Contig_8354	1599	10199	19398	16028	1.30233e-136	3.41451e-138	-137.467	0.457271	0.728362	3656	dna replication helicase
BB_Contig_13941	86	2445	3901	5172	1.32305e-136	3.47152e-138	-137.459	0.885993	0.541115	1781	---NA---
BB_Contig_12868	171	11139	6844	17279	1.63416e-136	4.2911e-138	-137.367	0.438505	0.737899	1488	ornithine aminotransferase precursor
BB_Contig_30640	75	2232	2477	4842	3.02402e-136	7.94677e-138	-137.1	0.922371	0.527641	1756	heat shock protein 60
BB_Contig_9162	7041	7372	10394	5393	3.4619e-136	9.10442e-138	137.041	0.645863	1.56468	1420	hypothetical protein EAG_06497 [Camponotus floridanus]
BB_Contig_25556	114	4314	3387	7920	5.35251e-136	1.40873e-137	-136.851	0.681579	0.623483	2735	coiled-coil domain-containing protein 37-like
BB_Contig_49117	2023	2299	1669	1033	5.63041e-136	1.48299e-137	136.829	1.34906	2.54746	1407	neuropeptide-like 1
BB_Contig_10614	1757	5566	12041	9694	6.48424e-136	1.70919e-137	-136.767	0.605556	0.657218	1075	protein dpy-30 homolog
BB_Contig_8865	376	5430	6162	9502	7.78697e-136	2.05414e-137	-136.687	0.612384	0.654115	954	mitochondrial import inner membrane translocase subunit tim17
BB_Contig_10024	171	9062	5701	14487	9.56867e-136	2.52606e-137	-136.598	0.481962	0.716003	1094	zinc finger protein
BB_Contig_36843	1785	1603	907	523	1.52309e-135	4.0239e-137	136.395	1.81079	3.50834	852	serpin b6
BB_Contig_1347	5396	11856	10489	9646	3.04704e-135	8.0562e-137	136.094	0.49251	1.40689	5996	pre-mrna-processing-splicing factor 8
BB_Contig_9556	393	1291	1586	299	3.11391e-135	8.23925e-137	136.084	2.30517	4.94225	3542	pol-like protein
BB_Contig_1728	5391	3411	2747	1919	3.46903e-135	9.18584e-137	136.037	1.02474	2.03459	795	cuticular protein 100a
BB_Contig_13935	1393	5074	6309	8991	3.76371e-135	9.97371e-137	-136.001	0.630463	0.645969	1696	cytosol aminopeptidase
BB_Contig_11075	2063	9519	6369	7410	3.89187e-135	1.03211e-136	135.986	0.556232	1.47042	3510	protein ect2
BB_Contig_30615	72	2274	2603	4894	4.83396e-135	1.28292e-136	-135.892	0.910887	0.531858	1891	---NA---
BB_Contig_13109	216	9182	6981	14636	5.32645e-135	1.4147e-136	-135.849	0.477746	0.718099	1101	charged multivesicular body protein 6
BB_Contig_9318	3882	5574	8168	3778	6.57648e-135	1.74802e-136	135.757	0.755986	1.68878	3419	oxysterol binding protein
BB_Contig_28426	236	10993	7498	17055	7.16693e-135	1.90641e-136	-135.72	0.438714	0.737792	1967	isoform b
BB_Contig_14212	6684	4606	5068	2930	7.6384e-135	2.03335e-136	135.692	0.847509	1.79939	1983	suppression of tumorigenicity 1
BB_Contig_9340	4421	7008	6164	5074	1.0346e-134	2.75619e-136	135.56	0.660775	1.58093	2710	cytochrome p450
BB_Contig_11602	171	5474	7008	9548	1.05846e-134	2.82189e-136	-135.549	0.607708	0.656238	1004	---NA---
BB_Contig_10284	5564	2957	8295	1554	1.1014e-134	2.93856e-136	135.532	1.12304	2.17806	5464	reverse transcriptase
BB_Contig_6015	504	1284	769	297	1.39715e-134	3.73045e-136	135.428	2.30701	4.94855	2361	bifunctional endo- -beta-xylanase xyla
BB_Contig_10345	557	1263	991	281	1.45432e-134	3.88601e-136	135.41	2.36311	5.14477	3078	plexin a
BB_Contig_8847	205	2742	5149	5599	1.50535e-134	4.02538e-136	-135.395	0.835045	0.560565	708	#N/A
BB_Contig_2771	2591	4031	2569	2443	3.32901e-134	8.90864e-136	135.05	0.917379	1.88868	2318	sodium-independent sulfate anion transporter
BB_Contig_18709	770	1342	881	342	3.37906e-134	9.04937e-136	135.043	2.16721	4.49154	1628	serine threonine-protein kinase mig-15
BB_Contig_3723	1313	2677	4257	1335	3.54666e-134	9.50532e-136	135.022	1.19867	2.29528	1679	solute carrier family 46 member 3
BB_Contig_27159	72	6031	3317	10316	5.3135e-134	1.42512e-135	-134.846	0.579519	0.669187	474	cytochrome c oxidase subunit vib
BB_Contig_606	863	7914	5838	12903	6.22044e-134	1.66962e-135	-134.777	0.510332	0.702061	1706	centrosome-associated protein 350
BB_Contig_25273	57	4192	2644	7716	9.59843e-134	2.57823e-135	-134.589	0.685319	0.621868	1651	prostaglandin g h synthase-2
BB_Contig_27799	99	1557	2331	3758	1.06708e-133	2.86843e-135	-134.542	1.0763	0.474243	1193	morn repeat-containing protein 3-like
BB_Contig_36964	2878	2957	3906	1560	1.06739e-133	2.87141e-135	134.542	1.11748	2.16968	547	myosin heavy chain
BB_Contig_9456	1698	4596	3059	2932	1.73344e-133	4.66662e-135	134.331	0.843389	1.79426	3028	tetratricopeptide repeat domain 27
BB_Contig_18725	81565	1653	7731	3909	1.82059e-133	4.9049e-135	-134.309	1.04682	0.484035	805	protein
BB_Contig_1052	1479	3157	3344	1724	2.88941e-133	7.79025e-135	134.108	1.06769	2.09607	4056	actin binding
BB_Contig_4001	2190	2239	1887	1004	7.75415e-133	2.09218e-134	133.679	1.35199	2.55264	3339	semaphorin-1a-like protein
BB_Contig_20231	913	1327	882	338	9.62341e-133	2.59847e-134	133.585	2.16797	4.4939	857	---NA---
BB_Contig_581	3674	5751	4615	3955	9.7464e-133	2.63363e-134	133.579	0.73503	1.66443	4341	ap-3 complex subunit delta-1
BB_Contig_692	1380	1506	842	467	1.14205e-132	3.08828e-134	133.51	1.88412	3.69128	2704	isoform b
BB_Contig_3247	30676	10431	29105	16266	1.35983e-132	3.67994e-134	-133.434	0.446087	0.734031	1424	nadh dehydrogenase subunit 5
BB_Contig_9089	775	2933	2514	1548	1.64417e-132	4.4527e-134	133.351	1.11687	2.16875	3507	protein unc-13-like protein d
BB_Contig_8787	199	3414	5821	6571	2.06357e-132	5.59268e-134	-133.252	0.749755	0.594705	1155	---NA---
BB_Contig_9099	89	3176	4937	6220	2.48845e-132	6.74917e-134	-133.171	0.774808	0.584466	1221	conserved hypothetical protein [Pediculus humanus corporis]
BB_Contig_49104	5456	11544	9977	9386	3.65686e-132	9.92546e-134	133.003	0.493456	1.40781	3043	eukaryotic peptide chain release factor subunit
BB_Contig_22370	3791	4682	2533	3018	4.81729e-132	1.30848e-133	132.883	0.828427	1.77575	366	translationally controlled tumor protein
BB_Contig_11916	71	3476	2301	6657	5.1561e-132	1.40154e-133	-132.853	0.742549	0.597682	490	---NA---
BB_Contig_16328	188	3781	7548	7101	5.22353e-132	1.42092e-133	-132.847	0.714359	0.609476	610	heat shock 10kd protein 1
BB_Contig_43277	51	2731	2307	5554	5.57437e-132	1.51748e-133	-132.819	0.829203	0.56284	661	#N/A
BB_Contig_5973	2014	2617	4798	1303	1.50608e-131	4.10294e-133	132.387	1.20097	2.29895	3349	high-affinity camp-specific and ibmx-insensitive 3 -cyclic
BB_Contig_8757	2655	12449	7838	18914	2.25333e-131	6.14313e-133	-132.212	0.408529	0.753391	1038	s-phase kinase-associated protein 1
BB_Contig_4633	1630	4301	2383	2696	3.87558e-131	1.05736e-132	131.976	0.868747	1.82608	1020	peroxiredoxin 1
BB_Contig_27775	8396	4199	8596	2609	4.36899e-131	1.19285e-132	131.923	0.881444	1.84222	184	---NA---
BB_Contig_12218	2667	7018	13579	5120	4.61173e-131	1.26005e-132	131.9	0.649811	1.56896	1392	PREDICTED: hypothetical protein [Nasonia vitripennis]
BB_Contig_10117	7555	6398	13826	10780	5.71798e-131	1.56346e-132	-131.806	0.557769	0.679352	764	cg7630 cg7630-pa
BB_Contig_2936	14184	23	12497	4397	8.48564e-131	2.32192e-132	-131.634	7.38385	0.00598743	395	cytochrome c oxidase subunit iii
BB_Contig_5776	555	1453	681	438	9.40914e-131	2.5765e-132	131.589	1.92493	3.79718	1724	ankyrin repeat domain-containing protein 17
BB_Contig_25415	1384	2732	1895	1399	1.21873e-130	3.33969e-132	131.476	1.16046	2.23528	1987	nad-dependent deacetylase sirtuin-1
BB_Contig_1894	6519	5201	3112	3487	2.40611e-130	6.59829e-132	131.181	0.771698	1.70728	3774	isoform c
BB_Contig_2055	14717	1993	1392	832	2.51812e-130	6.91052e-132	131.16	1.45518	2.74191	7088	cg15080 cg15080-pa
BB_Contig_25812	79	3403	3149	6529	3.04276e-130	8.35641e-132	-131.078	0.74516	0.596602	949	tpa_inf: tepp protein
BB_Contig_1306	2376	1423	1028	419	3.16256e-130	8.69177e-132	131.061	1.95881	3.88741	3369	sulfonylurea receptor abc transporter
BB_Contig_9138	1364	7432	7880	12181	8.00056e-130	2.20043e-131	-130.657	0.517915	0.69838	3069	apolipoprotein d
BB_Contig_9313	863	17678	9193	25681	8.30156e-130	2.28488e-131	-130.641	0.343851	0.787935	1984	sorting and assembly machinery component 50 homolog
BB_Contig_8313	4400	6826	6413	11351	9.22023e-130	2.53958e-131	-130.595	0.538812	0.688338	1509	malate dehydrogenase
BB_Contig_1448	1044	2499	2666	1221	9.78212e-130	2.69631e-131	130.569	1.22818	2.34272	2541	---NA---
BB_Contig_2210	701	1354	905	372	1.07426e-129	2.96321e-131	130.528	2.05875	4.16625	2887	tpa_inf: venus kinase receptor
BB_Contig_8862	5910	18110	11503	15906	1.19194e-129	3.29022e-131	130.483	0.382111	1.30325	8010	#N/A
BB_Contig_25409	62	2857	2808	5716	1.23739e-129	3.41815e-131	-130.466	0.80561	0.57212	1953	---NA---
BB_Contig_19020	1792	2271	2797	1046	1.58341e-129	4.37717e-131	130.359	1.31334	2.48516	2162	dihydropyrimidinase
BB_Contig_12221	402	8869	5920	14120	2.01291e-129	5.56851e-131	-130.254	0.476001	0.718968	1546	acylglycerol mitochondrial
BB_Contig_30682	129	2599	4641	5323	5.06601e-129	1.40248e-130	-129.853	0.839388	0.558881	1626	uncharacterized protein c9orf68-like protein
BB_Contig_14169	1643	4292	2732	2705	5.86404e-129	1.62458e-130	129.789	0.860917	1.81619	2529	protein phosphatase pp2a regulatory subunit b
BB_Contig_5404	1434	22365	19734	31654	6.87608e-129	1.90634e-130	-129.72	0.30625	0.808741	2762	ring finger protein 165
BB_Contig_30675	79	3088	2202	6049	8.41535e-129	2.33478e-130	-129.632	0.775129	0.584337	2361	succinate dehydrogenase
BB_Contig_2063	624	3859	5559	7172	1.21063e-128	3.36123e-130	-129.474	0.699253	0.615891	1421	5 -nucleotidase domain-containing protein 1-like
BB_Contig_194	2181	2437	2118	1179	1.27639e-128	3.54637e-130	129.45	1.24244	2.36598	3041	cation chloride cotransporter
BB_Contig_25559	1759	4168	4371	2602	1.66866e-128	4.63964e-130	129.334	0.87463	1.83354	3139	ataxin-2-like protein
BB_Contig_17825	1289	3749	6394	2246	1.69573e-128	4.7183e-130	129.326	0.934043	1.91062	1266	hypothetical protein TcasGA2_TC005971 [Tribolium castaneum]
BB_Contig_13867	81	4158	3127	7600	1.71983e-128	4.78882e-130	-129.32	0.675214	0.626239	1404	PREDICTED: hypothetical protein LOC100572502 [Acyrthosiphon pisum]
BB_Contig_8586	684	5563	9059	9583	2.32469e-128	6.47769e-130	-129.189	0.589719	0.664472	1157	cyclin b
BB_Contig_5898	1914	5519	6217	3787	2.33433e-128	6.50925e-130	129.186	0.738247	1.66815	3374	pprc1 protein
BB_Contig_3377	2347	4512	5383	2901	3.29435e-128	9.19285e-130	129.037	0.832112	1.78029	2225	sterol o-acyltransferase
BB_Contig_14299	119	1618	270	568	3.49317e-128	9.75467e-130	129.011	1.70514	3.26061	938	isoform b
BB_Contig_11981	179	4605	4538	8233	3.6155e-128	1.01035e-129	-128.996	0.643322	0.640237	1469	viral a-type inclusion protein
BB_Contig_12860	367	1760	3870	671	3.72028e-128	1.04038e-129	128.983	1.58609	3.00234	890	---NA---
BB_Contig_9718	82	1439	3151	3516	3.7793e-128	1.05765e-129	-128.976	1.09397	0.468469	295	---NA---
BB_Contig_9233	2282	3337	4112	1905	4.19586e-128	1.17506e-129	128.93	1.00366	2.00507	2024	cold shock domain-containing protein c2
BB_Contig_23831	415	1568	16075	3722	4.2307e-128	1.18567e-129	-128.926	1.05226	0.482213	313	---NA---
BB_Contig_34049	499	3661	4655	2175	4.45274e-128	1.24879e-129	128.904	0.946118	1.92668	758	#N/A
BB_Contig_14856	128	10121	79	8071	5.01008e-128	1.40611e-129	128.852	0.521428	1.43538	331	peptidase c13 family protein
BB_Contig_11087	402	13132	8001	19744	5.1137e-128	1.43621e-129	-128.843	0.393432	0.761316	1998	long flagella protein lf4
BB_Contig_7055	2023	2060	1600	894	5.38642e-128	1.51389e-129	128.82	1.39919	2.63754	1374	guanine nucleotide-binding protein subunit beta 1
BB_Contig_25485	950	1758	2378	4021	5.99012e-128	1.68477e-129	-128.773	0.998724	0.500442	1252	transmembrane bax inhibitor motif-containing protein 4
BB_Contig_6645	2101	5422	3948	3705	7.51973e-128	2.11649e-129	128.674	0.744247	1.6751	1121	peroxiredoxin 1
BB_Contig_646	4073	2911	2697	1559	7.61067e-128	2.14361e-129	128.669	1.09579	2.1373	5244	epidermal growth factor receptor
BB_Contig_3578	13741	9645	16532	7619	8.39888e-128	2.36731e-129	128.626	0.535075	1.44902	663	muscle lim protein
BB_Contig_2056	4664	3557	4011	2090	8.84205e-128	2.49399e-129	128.603	0.962053	1.94808	6754	isoform c
BB_Contig_3871	355	7174	3102	11795	1.11045e-127	3.13437e-129	-128.504	0.522431	0.696198	1356	tax1 (human t-cell leukemia virus type i) binding protein 1
BB_Contig_9351	1387	11386	7888	17441	1.23219e-127	3.48047e-129	-128.458	0.420327	0.747255	2401	sperm associated antigen 1
BB_Contig_35747	26	677	816	2238	1.29449e-127	3.65905e-129	-128.437	1.53009	0.346256	797	GM13373 [Drosophila sechellia]
BB_Contig_10518	5874	3921	2671	2398	1.32351e-127	3.74372e-129	128.427	0.904285	1.87162	969	tpa: cuticle protein
BB_Contig_10945	280	13624	10763	20376	1.83074e-127	5.18216e-129	-128.285	0.385825	0.765341	865	---NA---
BB_Contig_13027	150	3092	4142	6039	1.92151e-127	5.44296e-129	-128.264	0.770874	0.586062	1079	trypsin [Blattella germanica]
BB_Contig_153	44706	1113	256	89	2.11772e-127	6.00302e-129	128.222	3.8394	14.3144	870	endocuticle structural glycoprotein bd-2
BB_Contig_37249	21	15896	13901	13733	2.60199e-127	7.38098e-129	128.132	0.405912	1.32493	197	---NA---
BB_Contig_3951	471	1949	1106	815	3.36362e-127	9.54821e-129	128.02	1.45276	2.73731	2600	pre-mrna-splicing helicase brr2
BB_Contig_576	10032	4309	3784	2734	4.11514e-127	1.16898e-128	127.932	0.851235	1.80404	3671	abc transporter
BB_Contig_5763	873	9787	7599	15309	4.2407e-127	1.2055e-128	-127.919	0.450546	0.731766	2427	kinesin family member 3b
BB_Contig_2534	737	4788	2283	3151	4.45529e-127	1.2674e-128	127.897	0.798509	1.7393	885	---NA---
BB_Contig_1380	2955	6460	4591	4650	5.49808e-127	1.56514e-128	127.805	0.669199	1.59019	5975	thyroid hormone receptor interactor 12 isoform 1
BB_Contig_10382	725	2461	2457	1208	8.49467e-127	2.41989e-128	127.616	1.22152	2.33192	3028	protease m1 zinc metalloprotease
BB_Contig_27633	82	1638	4560	3820	9.48185e-127	2.70301e-128	-127.568	1.02674	0.490817	846	---NA---
BB_Contig_17725	7969	7863	19708	5949	9.89738e-127	2.82345e-128	127.549	0.597328	1.51291	873	---NA---
BB_Contig_10263	2577	7222	7891	11845	1.0594e-126	3.02431e-128	-127.519	0.518913	0.697898	2755	ccr4-not transcription complex subunit 4
BB_Contig_36628	63	3669	3348	6872	1.28123e-126	3.66014e-128	-127.437	0.710448	0.61113	818	tubulin polyglutamylase ttll6
BB_Contig_22136	12240	3437	9095	1999	1.81139e-126	5.17831e-128	127.286	0.976767	1.96805	483	myosin light chain 2
BB_Contig_1722	522	29876	16878	41065	1.93608e-126	5.53864e-128	-127.257	0.264027	0.83276	640	---NA---
BB_Contig_2957	842	3826	4416	2326	1.97006e-126	5.63983e-128	127.249	0.912881	1.8828	451	iq domain-containing protein f3-like
BB_Contig_10548	1507	4545	3733	2944	1.98413e-126	5.68408e-128	127.245	0.821398	1.76712	4471	gem-associated protein 5
BB_Contig_17588	3863	3469	2814	2026	2.03168e-126	5.82437e-128	127.235	0.970781	1.9599	732	odorant-binding protein 2
BB_Contig_3532	1661	1800	809	709	2.32597e-126	6.67273e-128	127.176	1.53903	2.906	2003	proton-coupled amino acid transporter 4
BB_Contig_6965	948	2580	1492	1304	2.37399e-126	6.81524e-128	127.167	1.17932	2.2647	2435	scavenger receptor class b member 1
BB_Contig_16898	198	16019	5950	23463	2.49539e-126	7.16876e-128	-127.145	0.355708	0.781486	695	sperm mitochondrial-associated cysteine-rich protein
BB_Contig_28351	72	1688	4409	3894	3.02567e-126	8.69824e-128	-127.061	1.01104	0.496187	938	iq motif containing k
BB_Contig_16393	841	1829	1113	731	3.18693e-126	9.16822e-128	127.038	1.51801	2.86395	1752	nucleoporin-like protein rip
BB_Contig_24625	39	3270	2601	6286	3.27109e-126	9.41689e-128	-127.026	0.747956	0.595446	200	---NA---
BB_Contig_36810	192	4213	3420	7648	3.97667e-126	1.14561e-127	-126.941	0.665339	0.63054	1152	acetylserotonin o-methyltransferase-like
BB_Contig_13073	196	3729	7234	6952	4.49445e-126	1.29568e-127	-126.888	0.703744	0.613977	1808	dihydrolipoamide succinyltransferase component of 2-oxoglutarate dehydrogenase
BB_Contig_16638	754	1895	680	781	5.58815e-126	1.6121e-127	126.793	1.4737	2.77733	1330	sodium potassium-dependent atpase beta-2 subunit
BB_Contig_3099	1689	2062	662	906	5.68519e-126	1.64123e-127	126.785	1.38136	2.60513	2109	GH22358 [Drosophila grimshawi]
BB_Contig_682	2157	2214	1833	1022	6.93183e-126	2.00251e-127	126.698	1.31016	2.47968	2953	insulin receptor tyrosine kinase substrate
BB_Contig_12163	129	6716	6328	11139	8.33998e-126	2.41098e-127	-126.618	0.53505	0.690135	1073	---NA---
BB_Contig_14794	114	5826	3965	9911	9.46053e-126	2.73681e-127	-126.563	0.57163	0.672856	2061	leucine rich repeat containing 45
BB_Contig_733	684	1617	618	580	1.75236e-125	5.07289e-127	126.295	1.67409	3.19118	1813	isoform b
BB_Contig_10572	554	22910	10838	32257	2.15114e-125	6.23162e-127	-126.205	0.29874	0.812962	3680	cytosolic carboxypeptidase-like protein 5
BB_Contig_21717	110	5888	3526	9990	2.8181e-125	8.1694e-127	-126.088	0.567812	0.674639	544	---NA---
BB_Contig_14190	2096	34071	20398	46267	4.24951e-125	1.23274e-126	-125.909	0.246544	0.842913	1853	sideroflexin 2
BB_Contig_4735	689	1709	1136	649	5.27228e-125	1.5305e-126	125.815	1.59176	3.01416	2585	chromodomain helicase dna binding protein
BB_Contig_14782	154	9279	6842	14591	7.14749e-125	2.07629e-126	-125.683	0.458142	0.727923	1887	PREDICTED: hypothetical protein LOC100573007 [Acyrthosiphon pisum]
BB_Contig_7393	387	1228	2180	3143	7.91505e-125	2.30085e-126	-125.638	1.16094	0.447222	2056	chromosome 7 open reading frame 25
BB_Contig_25265	18451	7853	13217	12671	9.16707e-125	2.66664e-126	-125.574	0.495319	0.709405	1356	imaginal disc growth factor
BB_Contig_9304	4772	5714	6587	3995	9.70825e-125	2.82602e-126	125.549	0.711201	1.63717	3053	protein serine threonine phosphatase 4 subunit pp4rmeg
BB_Contig_9422	1238	3147	2660	1771	1.02191e-124	2.97678e-126	125.526	1.02431	2.03398	2639	exocyst complex component 6b
BB_Contig_12422	75	1362	148	401	1.07165e-124	3.12381e-126	125.505	1.95895	3.88778	631	#NAME?
BB_Contig_23615	2847	2475	3283	1232	1.62455e-124	4.73875e-126	125.324	1.20132	2.2995	541	myosin heavy chain variant b
BB_Contig_12560	85	4238	5382	7662	1.81814e-124	5.3071e-126	-125.275	0.659442	0.633123	982	leukocyte surface antigen cd53
BB_Contig_8518	108	4376	2717	7858	1.97154e-124	5.75884e-126	-125.24	0.649654	0.637433	1852	cytochrome p450
BB_Contig_8676	1584	1646	1461	606	2.01634e-124	5.89375e-126	125.23	1.63647	3.10904	1781	major royal jelly protein 4
BB_Contig_1769	4659	2992	2215	1647	2.71846e-124	7.95149e-126	125.1	1.05616	2.0794	5347	atp-dependent bile acid permease
BB_Contig_638	2222	6672	3981	4872	3.23643e-124	9.47304e-126	125.024	0.6485	1.56754	2093	isoform b
BB_Contig_21158	63	1496	3269	3569	3.97656e-124	1.16474e-125	-124.934	1.05951	0.479794	318	---NA---
BB_Contig_27676	260	7821	4279	12616	4.68302e-124	1.3726e-125	-124.862	0.494934	0.709594	1042	tubulin beta-2c chain
BB_Contig_8634	1932	2231	2471	1045	4.76763e-124	1.39836e-125	124.854	1.28908	2.44373	2939	fasciclin isoform a
BB_Contig_25564	247	2410	6968	4982	6.54074e-124	1.91973e-125	-124.717	0.852797	0.55371	639	---NA---
BB_Contig_8435	1334	4943	2528	8652	6.76727e-124	1.98758e-125	-124.702	0.612752	0.653948	2472	alpha-aminoadipic semialdehyde mitochondrial
BB_Contig_42910	101	4862	4007	8538	6.86317e-124	2.01712e-125	-124.695	0.617453	0.651821	787	#N/A
BB_Contig_10498	607	28971	19108	39857	6.87533e-124	2.02208e-125	-124.694	0.265328	0.832009	2591	---NA---
BB_Contig_29629	34	1501	1555	3573	1.02983e-123	3.03086e-125	-124.518	1.05632	0.480858	282	---NA---
BB_Contig_30601	144	11938	4823	18092	1.10065e-123	3.24149e-125	-124.489	0.404895	0.755291	2660	---NA---
BB_Contig_31703	64	3933	3749	7210	3.01506e-123	8.88562e-125	-124.051	0.679474	0.624393	1002	granzyme b
BB_Contig_22747	5617	1262	3907	336	3.13026e-123	9.2314e-125	124.035	2.10407	4.29922	551	---NA---
BB_Contig_26747	128	12920	6657	19368	3.93037e-123	1.15989e-124	-123.936	0.389174	0.763567	888	---NA---
BB_Contig_21407	168	7031	5579	11527	4.45817e-123	1.31654e-124	-123.881	0.51832	0.698184	593	---NA---
BB_Contig_25551	11151	12031	11548	9986	4.57093e-123	1.35076e-124	123.869	0.463673	1.37905	650	methyl-accepting chemotaxis sensory transducer
BB_Contig_462	1410	2705	2274	1424	6.94393e-123	2.0534e-124	123.688	1.12057	2.17434	3055	uncharacterized protein
BB_Contig_12373	221	307	600	1546	9.5765e-123	2.83381e-124	-123.548	2.13733	0.227299	1355	uncharacterized protein c16orf68
BB_Contig_10052	76	4565	4324	8103	1.02477e-122	3.03447e-124	-123.518	0.632946	0.644858	718	#N/A
BB_Contig_5901	7655	4673	6565	3087	1.20602e-122	3.57361e-124	123.447	0.793039	1.73272	1338	innexin inx2
BB_Contig_38013	20	2115	1548	4520	1.22408e-122	3.62958e-124	-123.44	0.90077	0.535601	1308	viral a-type inclusion protein repeat protein
BB_Contig_2849	2693	3645	4354	2201	1.48383e-122	4.40276e-124	123.356	0.922655	1.8956	4619	phosphatidylinositol 3-kinase regulatory subunit alpha
BB_Contig_11915	111	2982	1807	5819	1.67477e-122	4.97268e-124	-123.303	0.769596	0.586582	731	---NA---
BB_Contig_11482	181	7688	6594	12410	1.76297e-122	5.2381e-124	-123.281	0.495928	0.709106	1227	---NA---
BB_Contig_9467	638	2970	3076	5800	2.16588e-122	6.43954e-124	-123.191	0.770695	0.586135	1802	l-seryl-trna kinase-like
BB_Contig_31740	24	1991	1807	4327	2.17517e-122	6.47153e-124	-123.189	0.924979	0.526688	740	---NA---
BB_Contig_9347	3131	5390	3142	3727	3.1597e-122	9.40703e-124	123.027	0.727166	1.65538	2601	longevity assurance factor 1
BB_Contig_6760	266	13387	8806	19958	3.58868e-122	1.06914e-123	-122.971	0.381239	0.767778	2725	PREDICTED: hypothetical protein LOC100575472 [Acyrthosiphon pisum]
BB_Contig_13196	796	5552	4987	3873	3.59512e-122	1.07178e-123	122.97	0.714451	1.64086	1777	---NA---
BB_Contig_48868	14225	7383	17334	5552	3.9932e-122	1.19126e-123	122.924	0.606095	1.52213	739	#N/A
BB_Contig_30590	27	2049	1808	4413	4.39955e-122	1.31336e-123	-122.882	0.911945	0.531468	800	---NA---
BB_Contig_14177	13647	2742	3450	1459	5.12571e-122	1.53117e-123	122.815	1.10514	2.1512	2088	lethal 05510
BB_Contig_25537	980	2858	4299	5630	5.3232e-122	1.59123e-123	-122.798	0.783234	0.581063	2098	stromal membrane-associated protein 1
BB_Contig_8760	593	1939	1337	834	5.42367e-122	1.62235e-123	122.79	1.41209	2.66122	1968	---NA---
BB_Contig_13832	1487	2483	2201	1253	5.63793e-122	1.68758e-123	122.773	1.18159	2.26827	2100	ubiquitin-conjugating enzyme e2r
BB_Contig_17649	37285	45606	43514	44601	6.06695e-122	1.81721e-123	122.741	0.227043	1.17043	658	---NA---
BB_Contig_9374	3702	6075	5190	4349	6.6358e-122	1.98893e-123	122.701	0.677096	1.59892	1360	lpxtg-motif cell wall anchor domain protein
BB_Contig_17440	1424	1237	639	325	9.98405e-122	2.99449e-123	122.524	2.12323	4.35668	637	isoform b
BB_Contig_10540	3966	5776	5746	4080	1.18342e-121	3.55179e-123	122.45	0.696397	1.62045	5442	phospholipid-transporting atpase 1 (aminophospholipid flippase 1)
BB_Contig_8662	215	7814	8430	12566	1.31159e-121	3.93909e-123	-122.405	0.490497	0.71178	1099	tubulin polymerization promoting protein
BB_Contig_11098	5711	12245	9804	10217	1.44701e-121	4.34868e-123	122.362	0.456116	1.37184	5026	zinc finger protein 318
BB_Contig_9215	104	2546	2996	5160	1.63892e-121	4.92873e-123	-122.307	0.824243	0.564778	2572	white
BB_Contig_7771	1002	2235	2788	1062	1.64189e-121	4.94095e-123	122.306	1.26839	2.40892	3420	plenty of sh3s
BB_Contig_10279	2042	20766	11629	29431	2.39576e-121	7.2144e-123	-122.142	0.308218	0.807639	2148	aaa atpase
BB_Contig_8826	97	2394	1864	4929	2.82685e-121	8.51823e-123	-122.07	0.846977	0.555949	2051	intraflagellar transport 74 homolog
BB_Contig_8716	2083	4190	4241	2677	2.84966e-121	8.59268e-123	122.066	0.841228	1.79157	4113	mixed-lineage leukemia protein
BB_Contig_11068	181	16572	5094	24063	2.98047e-121	8.99309e-123	-122.046	0.343174	0.788305	1775	elegans protein confirmed by transcript evidence
BB_Contig_17779	5366	2473	1074	1250	3.88316e-121	1.17246e-122	121.931	1.17923	2.26456	494	pupal cuticle protein
BB_Contig_29695	117	4397	3186	7843	4.50405e-121	1.36084e-122	-121.866	0.639991	0.641717	670	---NA---
BB_Contig_13808	168	5848	6493	9871	5.55982e-121	1.68094e-122	-121.774	0.560358	0.678134	1198	mitochondrial phosphate carrier protein
BB_Contig_8649	226	1484	673	506	7.49685e-121	2.26808e-122	121.644	1.74718	3.35701	1723	calcium calmodulin-dependent protein kinase type
BB_Contig_386	1973	2632	2646	1378	7.62504e-121	2.30839e-122	121.637	1.12848	2.18628	2480	vesicle-fusing atpase 1
BB_Contig_482	48205	29583	25335	27827	1.21904e-120	3.69294e-122	121.433	0.283178	1.21687	813	peritrophic matrix protein 1-b
BB_Contig_6731	74	3123	2417	6003	1.51773e-120	4.60083e-122	-121.337	0.747856	0.595488	799	adp-ribosylation factor-like protein 2-binding protein
BB_Contig_2723	2316	2600	2874	1355	2.02029e-120	6.12835e-122	121.213	1.13511	2.19636	4619	nuclear receptor corepressor 2
BB_Contig_43016	7325	3109	4255	1769	2.70903e-120	8.22302e-122	121.085	1.00841	2.0117	945	tubulin alpha-1 chain
BB_Contig_1296	1790	2234	1532	1068	2.76132e-120	8.3873e-122	121.076	1.25961	2.39431	5233	protein lap4
BB_Contig_26540	4	1497	122	518	2.79625e-120	8.49901e-122	121.071	1.72595	3.30797	686	d-type lmw glutenin subunit
BB_Contig_10335	952	5937	7980	9983	2.98467e-120	9.07768e-122	-121.042	0.554844	0.680731	1057	mitochondrial import receptor subunit tom22-like protein
BB_Contig_737	4193	3807	3277	2356	3.40345e-120	1.03582e-121	120.985	0.88721	1.8496	2108	transcription factor ap-1
BB_Contig_12589	674	2827	3673	1540	4.929e-120	1.5011e-121	120.824	1.07124	2.10123	1849	alanine-glyoxylate aminotransferase
BB_Contig_9195	675	8989	8559	14115	7.23331e-120	2.20432e-121	-120.657	0.456101	0.728953	1558	macro domain containing 2
BB_Contig_10365	875	2159	2026	1013	9.28339e-120	2.83094e-121	120.548	1.28662	2.43957	3643	phopsphatidylinositol 3-
BB_Contig_13980	675	1971	3443	871	1.70262e-119	5.19549e-121	120.284	1.37308	2.59023	2028	piggybac transposase uribo2
BB_Contig_25277	2	1968	845	4261	1.91424e-119	5.84511e-121	-120.233	0.919567	0.528668	1577	---NA---
BB_Contig_17824	56069	3142	3270	1802	1.94925e-119	5.95591e-121	120.225	0.996979	1.99582	1064	cuticular protein analogous to peritrophins 3-c
BB_Contig_11737	127	2639	4472	5275	2.16799e-119	6.62864e-121	-120.179	0.804284	0.572646	1000	---NA---
BB_Contig_28473	27	2728	1393	5406	2.81098e-119	8.6002e-121	-120.065	0.791823	0.577614	879	---NA---
BB_Contig_11138	422	14502	6527	21344	3.50964e-119	1.07448e-120	-119.969	0.362683	0.777717	3877	tata element modulatory
BB_Contig_5502	1684	1003	633	134	4.11684e-119	1.2612e-120	119.899	3.09891	8.56772	852	cuticular protein
BB_Contig_8773	178	13527	7756	20076	4.42395e-119	1.35617e-120	-119.868	0.374735	0.771247	847	---NA---
BB_Contig_12054	347	1229	1521	332	5.11106e-119	1.56783e-120	119.805	2.08313	4.23724	1086	brain protein i3
BB_Contig_49098	679	1570	3775	3636	6.24223e-119	1.91608e-120	-119.718	1.01669	0.494248	632	#N/A
BB_Contig_10478	5643	10226	9239	15741	8.18897e-119	2.51528e-120	-119.599	0.42739	0.743606	1995	bax inhibitor-1-like protein
BB_Contig_8768	893	1736	1389	699	8.38632e-119	2.57758e-120	119.589	1.5073	2.84277	2290	at rich interactive domain 5b (mrf1-like)
BB_Contig_17439	3455	2242	4271	1083	1.05062e-118	3.23124e-120	119.491	1.24465	2.36961	1249	hypothetical conserved protein
BB_Contig_10660	119	5123	7808	8831	1.05456e-118	3.24548e-120	-119.489	0.590693	0.664024	762	mitochondrial import receptor subunit tom20 homolog
BB_Contig_17536	8644	10821	8493	8872	1.5094e-118	4.64831e-120	119.333	0.481398	1.3961	985	40s ribosomal protein s3a
BB_Contig_8088	726	1516	1031	540	1.66969e-118	5.14529e-120	119.289	1.68413	3.21347	1711	isoform b
BB_Contig_469	6966	10138	12171	8212	1.77148e-118	5.46253e-120	119.263	0.498863	1.4131	3632	perq amino acid-rich with gyf domain-containing protein 2
BB_Contig_12479	111	3435	4527	6432	1.82328e-118	5.62592e-120	-119.25	0.710062	0.611294	1010	ubiquinol-cytochrome c oxidoreductase subunit 9 and rieske iron sulfur protein
BB_Contig_12763	291	4366	5341	7764	1.83807e-118	5.67524e-120	-119.246	0.635593	0.643676	2028	hypothetical protein G5I_05839 [Acromyrmex echinatior]
BB_Contig_8731	1661	3521	6028	2126	1.952e-118	6.03093e-120	119.22	0.922739	1.89571	2744	kinesin-like protein kif23 (mitotic kinesin-like protein 1) (kinesin-like protein 5)
BB_Contig_28734	167	2508	4667	5068	2.2585e-118	6.98242e-120	-119.156	0.819984	0.566448	584	---NA---
BB_Contig_11102	1614	2312	1310	1140	2.82355e-118	8.73503e-120	119.059	1.215	2.32141	2516	isoform d
BB_Contig_21144	465	652	1162	2116	3.14194e-118	9.72631e-120	-119.012	1.5035	0.352697	545	salivary secreted protein
BB_Contig_3711	2318	2444	3536	1245	4.45696e-118	1.38061e-119	118.86	1.16799	2.24699	1594	aquaporin
BB_Contig_10298	1145	2686	3053	1439	5.87215e-118	1.82016e-119	118.74	1.09529	2.13656	3396	neuronal pas domain-containing
BB_Contig_8714	2838	4378	5014	2868	7.15932e-118	2.22058e-119	118.654	0.805122	1.74729	1907	neural wiskott-aldrich syndrome protein
BB_Contig_50592	355	1070	953	218	7.70969e-118	2.39283e-119	118.621	2.49011	5.61819	248	---NA---
BB_Contig_25489	763	18841	10041	26890	8.75605e-118	2.71935e-119	-118.566	0.318299	0.802015	963	isoform a
BB_Contig_6497	1696	1507	1977	537	9.19681e-118	2.85808e-119	118.544	1.68358	3.21224	1794	poly -binding protein 3
BB_Contig_27517	8	262	650	1428	9.20501e-118	2.86247e-119	-118.543	2.25146	0.210011	913	---NA---
BB_Contig_42918	35	389	701	1648	1.01737e-117	3.16575e-119	-118.5	1.88798	0.270185	537	dynein light chain tctex-type 1
BB_Contig_26424	21	1361	1500	3289	2.05526e-117	6.39949e-119	-118.194	1.07809	0.473657	1971	radial spoke head 10 homolog b2-like
BB_Contig_10340	16252	17038	15665	15049	2.75542e-117	8.5851e-119	118.066	0.373984	1.29593	1397	peptidyl-prolyl cis-trans isomerase
BB_Contig_5072	2295	4060	6129	2596	2.82071e-117	8.79419e-119	118.056	0.840085	1.79016	4298	fh1 fh2 domain-containing protein 3
BB_Contig_12869	232	6477	3387	10679	2.828e-117	8.82259e-119	-118.054	0.526484	0.694245	1387	adp atp translocase
BB_Contig_10450	124	4601	4714	8079	3.05782e-117	9.54571e-119	-118.02	0.617334	0.651874	2986	malate cytoplasmic
BB_Contig_36717	190	1895	2319	4125	3.57358e-117	1.11629e-118	-117.952	0.927301	0.525841	735	#N/A
BB_Contig_5964	1348	2579	2596	1358	3.75962e-117	1.17516e-118	117.93	1.12022	2.17381	3226	phosphatase and actin regulator
BB_Contig_36479	30	1867	2473	4080	5.34439e-117	1.6716e-118	-117.777	0.932952	0.523785	1397	protein camp- alpha
BB_Contig_19381	92	4511	4481	7947	7.372e-117	2.30726e-118	-117.637	0.622068	0.649739	842	cell surface protein
BB_Contig_3780	1838	3537	3556	2153	1.38989e-116	4.35282e-118	117.361	0.911073	1.88044	2634	kinesin-like protein klp10a
BB_Contig_17514	2548	4083	11767	7337	1.50102e-116	4.70386e-118	-117.328	0.650665	0.636986	2018	cytochrome p450 4g15
BB_Contig_25418	119	5194	3381	8899	1.50743e-116	4.72698e-118	-117.325	0.581902	0.668082	2529	cgmp-dependent 3 -cyclic phosphodiesterase
BB_Contig_29733	40	1595	505	608	2.98821e-116	9.3764e-118	117.028	1.58631	3.0028	239	protein fam154b
BB_Contig_15930	55	1891	4712	4109	3.18859e-116	1.00115e-117	-116.999	0.924743	0.526774	834	cd63 antigen
BB_Contig_484	2189	2759	2296	1509	3.26033e-116	1.02433e-117	116.99	1.06545	2.09282	2269	matrix metalloproteinase
BB_Contig_27314	5017	11154	16782	9229	3.42653e-116	1.07724e-117	116.968	0.46821	1.38339	3219	lysosomal alpha-glucosidase-like
BB_Contig_3707	2385	4590	3146	3069	4.02267e-116	1.26546e-117	116.898	0.775621	1.71193	1697	glutathione peroxidase
BB_Contig_53072	1144	2284	2942	1131	5.191e-116	1.63404e-117	116.787	1.20886	2.31155	404	---NA---
BB_Contig_27674	132	1391	569	462	5.59496e-116	1.76232e-117	116.754	1.78505	3.44631	1373	potassium voltage-gated channel subfamily kqt member 1
BB_Contig_36042	51	989	1675	2669	5.94967e-116	1.87525e-117	-116.727	1.23736	0.424148	531	---NA---
BB_Contig_25271	110	6257	4423	10357	6.21062e-116	1.95874e-117	-116.708	0.532168	0.691515	1620	cg8813 cg8813-pa
BB_Contig_6562	2267	4570	7225	3053	6.27797e-116	1.98124e-117	116.703	0.776862	1.7134	2372	endothelin-converting enzyme 1
BB_Contig_8512	5980	11262	8263	9339	7.25291e-116	2.29038e-117	116.64	0.465018	1.38033	2481	fat- isoform a
BB_Contig_29177	34	1288	1873	3157	7.37367e-116	2.32999e-117	-116.633	1.09853	0.466993	1363	---NA---
BB_Contig_16145	44	3197	1617	6054	8.03524e-116	2.54065e-117	-116.595	0.726275	0.604463	659	---NA---
BB_Contig_9999	61	3230	3644	6101	9.68978e-116	3.06574e-117	-116.513	0.722616	0.605997	1848	glutaminase kidney mitochondrial-like
BB_Contig_36602	32	2216	1523	4599	1.14644e-115	3.62951e-117	-116.44	0.858467	0.551538	1344	virulent strain associated lipoprotein
BB_Contig_427	1129	4084	3724	2630	1.28787e-115	4.07986e-117	116.389	0.829815	1.77746	2388	neutral ceramidase
BB_Contig_10351	530	28455	16426	38969	1.45479e-115	4.61156e-117	-116.336	0.258749	0.835812	4573	mitochondrial malate dehydrogenase
BB_Contig_2743	423	990	202	158	1.54694e-115	4.90679e-117	116.309	2.8424	7.17212	1086	nuclease harbi1-like
BB_Contig_14189	310	16080	15997	23299	1.67862e-115	5.32784e-117	-116.273	0.340105	0.789984	1091	---NA---
BB_Contig_2920	42387	3194	17784	6043	2.80997e-115	8.92431e-117	-116.049	0.725005	0.604995	420	protein
BB_Contig_14741	287	13814	8105	20368	2.84561e-115	9.04321e-117	-116.044	0.365278	0.776319	2407	---NA---
BB_Contig_17479	5852	4977	9360	8577	3.48453e-115	1.10807e-116	-115.955	0.590301	0.664204	1143	purine nucleoside phosphorylase
BB_Contig_11269	99	2266	726	1122	4.03378e-115	1.28418e-116	115.891	1.20897	2.31173	539	odorant-binding protein 1
BB_Contig_28782	0	3738	6328	6826	4.03378e-115	1.28434e-116	-115.891	0.673879	0.626819	1528	esterase b1
BB_Contig_36527	64	3512	2504	6501	4.31059e-115	1.37335e-116	-115.862	0.693474	0.618363	2002	coiled-coil domain-containing protein 42-like protein
BB_Contig_2257	13197	2696	1382	1465	4.31567e-115	1.37583e-116	115.861	1.07482	2.10645	8828	#N/A
BB_Contig_18906	4482	2859	4116	1598	4.64375e-115	1.48135e-116	115.829	1.03414	2.04789	504	tropomyosin
BB_Contig_4554	246	11749	9122	17673	4.70764e-115	1.50268e-116	-115.823	0.394114	0.760957	2396	ef-hand domain-containing family member c2
BB_Contig_7601	35	1197	1054	3002	5.10059e-115	1.62913e-116	-115.788	1.13161	0.456408	663	#N/A
BB_Contig_10559	15624	5306	9315	3718	5.13924e-115	1.64251e-116	115.784	0.707993	1.63353	5108	isoform i
BB_Contig_9311	163	11290	6702	17070	5.44109e-115	1.74008e-116	-115.759	0.401522	0.757059	2076	zinc carboxypeptidase
BB_Contig_2694	1129	2687	1810	1459	6.90533e-115	2.20973e-116	115.656	1.07591	2.10805	4028	gamma-tubulin complex component 6
BB_Contig_680	4872	6092	8431	4435	7.95881e-115	2.54844e-116	115.594	0.652877	1.5723	5928	ubiquitin conjugating enzyme 7 interacting protein
BB_Contig_9555	104	2711	3231	5329	8.67135e-115	2.77834e-116	-115.556	0.780144	0.582308	942	---NA---
BB_Contig_227	2850	3486	3328	2123	8.9201e-115	2.85983e-116	115.544	0.910363	1.87952	1986	fasciculation and elongation protein zeta-2
BB_Contig_547	3167	3935	3432	2508	1.01258e-114	3.24843e-116	115.488	0.844722	1.79592	2188	isoform c
BB_Contig_3649	1090	58277	31982	75685	1.04818e-114	3.36472e-116	-115.473	0.182186	0.881367	1695	leucine aminopeptidase
BB_Contig_10621	208	18255	10622	26066	1.16347e-114	3.73714e-116	-115.427	0.318982	0.801635	1660	alcohol dehydrogenase
BB_Contig_3966	1727	2333	1778	1178	1.51797e-114	4.8789e-116	115.312	1.18074	2.26693	2360	isoform a
BB_Contig_9309	395	1416	2247	487	1.84708e-114	5.94037e-116	115.226	1.73472	3.32816	2171	mitochondrial sodium hydrogen exchanger nha2-like
BB_Contig_8761	116	2470	2497	4967	1.92906e-114	6.2079e-116	-115.207	0.812968	0.569209	2045	hydrocephalus-inducing protein
BB_Contig_1345	3119	3101	3359	1802	1.97731e-114	6.36715e-116	115.196	0.97803	1.96977	2482	rho gtpase-activating protein 18
BB_Contig_10678	47	4441	1633	7815	1.97816e-114	6.37387e-116	-115.196	0.620466	0.650461	692	ciliary dynein heavy
BB_Contig_25252	53	2581	1587	5132	2.05077e-114	6.61194e-116	-115.18	0.796696	0.575666	1692	eif2c2 protein
BB_Contig_12468	174	6249	7192	10322	2.15858e-114	6.96386e-116	-115.157	0.52913	0.692972	1688	t-complex protein 11-like protein 1
BB_Contig_32788	1	280	901	1429	2.67819e-114	8.64555e-116	-115.063	2.15661	0.224282	302	---NA---
BB_Contig_17574	1914	5116	5874	3554	2.90219e-114	9.37449e-116	115.028	0.720468	1.64772	1199	---NA---
BB_Contig_37897	107	576	2638	1950	3.1134e-114	1.0063e-115	-114.997	1.56444	0.338109	553	---NA---
BB_Contig_9598	582	1694	1349	691	3.72405e-114	1.20442e-115	114.919	1.48857	2.80611	2355	phosphorylated ctd-interacting factor 1
BB_Contig_11145	16037	67078	45265	86365	3.82948e-114	1.23928e-115	-114.907	0.169712	0.88902	2378	plasminogen activator inhibitor 1 rna-binding protein
BB_Contig_26074	1393	1344	915	437	4.0138e-114	1.29974e-115	114.886	1.81572	3.52036	744	cytochrome p450
BB_Contig_19249	2626	3941	3112	2518	4.11574e-114	1.33358e-115	114.875	0.841179	1.79151	1395	vacuolar atp synthase subunit ac39
BB_Contig_11301	259	13833	10208	20367	4.386e-114	1.42203e-115	-114.847	0.363224	0.777425	1370	iq calmodulin-binding motif domain-containing protein
BB_Contig_14451	383	1794	1411	766	4.80937e-114	1.56025e-115	114.807	1.42266	2.68079	791	acyl- synthetase long- isoform b
BB_Contig_9310	1512	11842	9980	17774	4.99352e-114	1.621e-115	-114.79	0.39096	0.762622	2198	mitochondrial import inner membrane translocase subunit tim44
BB_Contig_231	1225	2263	1564	1126	5.12199e-114	1.66373e-115	114.779	1.20193	2.30046	2716	synaptotagmin 1
BB_Contig_10034	306	18232	9517	26020	5.61163e-114	1.8239e-115	-114.739	0.318253	0.802041	1148	abhydrolase domain containing 11
BB_Contig_8983	7601	8145	5714	6362	5.68864e-114	1.85008e-115	114.733	0.55133	1.46544	1443	annexin ix-a
BB_Contig_9239	305	2554	1234	1359	1.03046e-113	3.35338e-115	114.475	1.10511	2.15115	2546	potassium voltage-gated channel protein eag
BB_Contig_20196	296	10312	9998	15758	1.05886e-113	3.44791e-115	-114.462	0.416865	0.749051	904	---NA---
BB_Contig_18717	2439	1643	1671	656	1.27678e-113	4.16008e-115	114.381	1.51946	2.86684	2087	isoform e
BB_Contig_26793	113	2625	3478	5187	1.6117e-113	5.25455e-115	-114.279	0.787688	0.579272	1686	axonemal dynein intermediate chain inner arm i1
BB_Contig_1420	168	2445	440	1273	1.66643e-113	5.43634e-115	114.265	1.1365	2.19847	777	elegans protein partially confirmed by transcript evidence
BB_Contig_33809	645	5541	4258	9335	1.72613e-113	5.63455e-115	-114.249	0.557608	0.679428	1438	boule protein
BB_Contig_27311	125	3881	3328	7008	2.06107e-113	6.73204e-115	-114.172	0.657679	0.633897	3560	tpa_inf: wd-40 domain protein
BB_Contig_36648	106	3940	4139	7092	2.06665e-113	6.75442e-115	-114.17	0.653102	0.635912	1198	conserved hypothetical protein [Pediculus humanus corporis]
BB_Contig_28296	91	4647	4194	8090	2.17544e-113	7.11433e-115	-114.148	0.604945	0.657497	1244	secreted salivary trypsin
BB_Contig_9193	1930	3004	3601	1729	2.51289e-113	8.22293e-115	114.085	0.991842	1.98872	2288	sh3 domain-binding protein 5 homolog
BB_Contig_12007	133	973	461	159	3.7945e-113	1.24244e-114	113.906	2.80831	7.00463	943	rho-related btb domain-containing protein 1
BB_Contig_9100	255	11874	8705	17798	3.79577e-113	1.24361e-114	-113.905	0.389014	0.763651	1054	ef-hand calcium-binding domain-containing protein 1
BB_Contig_8736	131	5764	7337	9637	3.94595e-113	1.29361e-114	-113.888	0.546619	0.684623	1847	uncharacterized protein c20orf152-like protein
BB_Contig_6434	2126	8113	5383	6342	4.10228e-113	1.34569e-114	113.871	0.550193	1.46428	4766	serine protease
BB_Contig_10794	144	5767	4743	9640	4.67906e-113	1.53583e-114	-113.814	0.546317	0.684766	687	hypothetical protein G5I_12006 [Acromyrmex echinatior]
BB_Contig_13854	277	18158	9125	25903	4.73925e-113	1.55653e-114	-113.808	0.317619	0.802393	1339	membrane associated ring
BB_Contig_10305	2033	4084	3091	2651	5.17597e-113	1.70101e-114	113.769	0.818341	1.76338	2745	upf0630 protein kiaa0652-like protein
BB_Contig_11328	622	2203	2743	1085	5.72194e-113	1.88158e-114	113.725	1.21667	2.3241	1765	amp dependent coa ligase
BB_Contig_12962	584	1517	1729	567	5.73727e-113	1.88778e-114	113.724	1.6147	3.06247	2443	isoform c
BB_Contig_184	8088	7785	12454	12380	6.77032e-113	2.22905e-114	-113.652	0.474347	0.719792	1619	acetyl- mitochondrial
BB_Contig_17809	2768	2313	5918	1172	7.13469e-113	2.35044e-114	113.629	1.17569	2.25901	1226	hypothetical secreted peptide precursor
BB_Contig_14224	121	2231	3165	4591	7.21639e-113	2.37881e-114	-113.624	0.846223	0.556239	1146	axonemal inner arm dynein light chain
BB_Contig_36939	9294	1175	8974	322	7.37208e-113	2.43161e-114	113.614	2.06242	4.17687	203	hypothetical protein 32 [Lonomia obliqua]
BB_Contig_16368	108	1858	2590	4023	7.63835e-113	2.52097e-114	-113.598	0.919626	0.528646	1192	surface-anchored protein
BB_Contig_2030	1749	4452	3949	2976	9.43717e-113	3.11655e-114	113.506	0.775974	1.71235	5677	ankyrin unc44
BB_Contig_28502	45	2542	3836	5053	1.41428e-112	4.6734e-114	-113.33	0.796281	0.575832	546	---NA---
BB_Contig_6455	369	1577	545	613	1.66964e-112	5.52054e-114	113.258	1.55812	2.9447	956	ankyrin repeat and kh domain-containing protein 1
BB_Contig_8990	7130	13906	9897	20426	1.91383e-112	6.3318e-114	-113.198	0.359804	0.77927	3263	puromycin-sensitive aminopeptidase
BB_Contig_1395	3356	4048	5797	2625	2.37869e-112	7.87452e-114	113.104	0.819787	1.76515	2531	amp-activated protein gamma regulatory subunit
BB_Contig_36443	46	1954	2430	4165	2.39961e-112	7.94861e-114	-113.1	0.896991	0.537006	989	---NA---
BB_Contig_34483	54	2480	1918	4958	2.47946e-112	8.21808e-114	-113.085	0.804523	0.572551	575	#N/A
BB_Contig_25674	32	2134	167	1035	2.70306e-112	8.9646e-114	113.047	1.23882	2.36006	414	3d domain protein
BB_Contig_25453	57	3257	2570	6097	3.03105e-112	1.00585e-113	-112.997	0.709661	0.611464	2176	aminopeptidase p
BB_Contig_28176	149	7011	4133	11323	3.88434e-112	1.28979e-113	-112.889	0.496669	0.708741	1545	coiled-coil domain-containing protein c6orf97-like
BB_Contig_470	2338	4523	3048	3045	5.00845e-112	1.66405e-113	112.779	0.765733	1.70023	2632	calnexin
BB_Contig_29678	89	1585	2912	3591	5.17999e-112	1.72209e-113	-112.764	0.985008	0.505223	914	mitochondrial sodium hydrogen exchanger nha2
BB_Contig_9519	1206	4225	4831	7477	5.3921e-112	1.79369e-113	-112.746	0.628613	0.646798	2015	upf0193 protein evg1-like
BB_Contig_30685	69	2575	1544	5095	5.73185e-112	1.90786e-113	-112.719	0.789614	0.578499	1407	chloride channel protein 7
BB_Contig_19231	118	848	2017	2397	7.34025e-112	2.44469e-113	-112.612	1.3042	0.404946	731	ef-hand domain-containing family member c2
BB_Contig_15223	307	268	804	1388	7.48317e-112	2.49379e-113	-112.603	2.17781	0.221011	1161	---NA---
BB_Contig_19477	987	3484	2028	2143	7.7287e-112	2.57716e-113	112.589	0.896008	1.86091	1051	accessory gland protein
BB_Contig_19000	139	6541	5221	10680	7.79508e-112	2.60086e-113	-112.585	0.512433	0.701039	465	---NA---
BB_Contig_17507	5273	4109	2434	2683	9.18428e-112	3.06622e-113	112.513	0.809836	1.75301	966	protein takeout-like
BB_Contig_4799	10487	4251	2591	2808	1.09044e-111	3.64267e-113	112.439	0.793155	1.73286	5212	laminin b2
BB_Contig_10403	356	26401	13670	36283	1.17293e-111	3.92061e-113	-112.407	0.263806	0.832888	1769	camp-dependent protein kinase catalytic
BB_Contig_9543	149	5154	5879	8771	1.40916e-111	4.71304e-113	-112.327	0.572154	0.672612	3740	heavy chain 1
BB_Contig_10362	5682	7001	8589	5313	1.69689e-111	5.67879e-113	112.246	0.59293	1.50831	4274	zonadhesin variant 6
BB_Contig_34788	95	14538	4579	21222	1.69962e-111	5.69134e-113	-112.245	0.350837	0.784129	714	#N/A
BB_Contig_11736	2731	5323	3942	3767	1.85324e-111	6.20946e-113	112.207	0.693719	1.61745	1946	ptb domain-containing engulfment adapter protein 1
BB_Contig_31556	52	944	113	140	2.88529e-111	9.67324e-113	112.014	2.94826	7.71815	456	tyrosine hydroxylase
BB_Contig_53222	33753	11457	34093	17214	3.06735e-111	1.02898e-112	-111.988	0.392458	0.761831	537	---NA---
BB_Contig_579	2737	3455	5073	2123	3.30867e-111	1.1106e-112	111.954	0.897477	1.8628	3525	isoform g
BB_Contig_26746	102	4335	3720	7621	3.49603e-111	1.17419e-112	-111.93	0.619053	0.651098	2375	solute carrier organic anion transporter member 4a1
BB_Contig_38766	14	946	60	144	3.61676e-111	1.21546e-112	111.915	2.91067	7.51966	294	lipophorin precursor
BB_Contig_10452	7778	16816	16608	14939	4.72769e-111	1.58975e-112	111.799	0.365646	1.28846	2398	ribose-phosphate pyrophosphokinase
BB_Contig_14158	96	8234	3306	12949	5.41531e-111	1.82206e-112	-111.739	0.45828	0.727853	808	---NA---
BB_Contig_15657	176	6147	6529	10129	5.60307e-111	1.88636e-112	-111.724	0.525642	0.69465	1010	non-metastatic cells protein expressed in (nucleoside-diphosphate kinase)-like
BB_Contig_8651	113	3655	4144	6652	7.39466e-111	2.49101e-112	-111.604	0.669022	0.628933	2010	thioredoxin domain-containing protein 6
BB_Contig_36656	130	2074	2553	4331	8.71498e-111	2.93753e-112	-111.532	0.867389	0.548138	574	#N/A
BB_Contig_10389	1466	3221	2229	1928	8.86385e-111	2.98949e-112	111.524	0.935299	1.91229	2738	e3 ubiquitin-protein ligase nedd-4
BB_Contig_9368	798	2761	2169	1546	9.94337e-111	3.35558e-112	111.474	1.03155	2.04421	2821	epidermal growth factor receptor pathway substrate 15
BB_Contig_25585	44	1949	1975	4138	1.61067e-110	5.43874e-112	-111.265	0.891304	0.539126	2304	phd finger protein
BB_Contig_1349	18840	6654	7556	5001	2.01917e-110	6.82217e-112	111.166	0.606901	1.52298	3409	proline-rich extensin-like family protein
BB_Contig_12402	1178	9875	6911	15113	4.03536e-110	1.36424e-111	-110.865	0.419042	0.747921	1367	ubiquitin conjugating enzyme
BB_Contig_10437	3301	4189	5325	2767	4.45161e-110	1.50585e-111	110.822	0.793178	1.73289	2141	poly -binding-splicing factor half pint-like
BB_Contig_28457	121	5529	4547	9264	7.19266e-110	2.43452e-111	-110.614	0.549721	0.683152	730	arginine serine-rich-splicing
BB_Contig_602	1271	1862	1803	839	7.22592e-110	2.44723e-111	110.611	1.34501	2.54031	4351	rap guanine nucleotide exchange factor 2
BB_Contig_30609	934	2528	2982	5000	9.12571e-110	3.09247e-111	-110.51	0.789036	0.578731	2014	isocitrate dehydrogenase
BB_Contig_9460	866	1427	1690	517	9.19018e-110	3.11616e-111	110.506	1.65964	3.15939	2417	myocyte-specific enhancer factor 2d
BB_Contig_1276	1434	2276	2705	1161	9.21443e-110	3.12623e-111	110.505	1.16603	2.24393	4361	neogenin isoform 1
BB_Contig_14119	61	1984	2854	4183	9.80314e-110	3.32793e-111	-110.478	0.881231	0.542904	1095	chymotrypsin-like proteinase 6c precursor
BB_Contig_292	3079	6229	7374	4614	1.0016e-109	3.4022e-111	110.468	0.627878	1.54529	2721	glutaminyl-trna synthetase
BB_Contig_13621	62	1534	2397	3488	1.07318e-109	3.64751e-111	-110.438	0.990206	0.503406	401	---NA---
BB_Contig_8580	823	3188	4150	1908	1.09446e-109	3.72203e-111	110.429	0.935486	1.91253	2558	kielin chordin-like protein
BB_Contig_25345	16	6	79478	64301	1.20256e-109	4.09208e-111	-110.388	13.1927	0.000106808	781	rhs element vgr protein
BB_Contig_1257	592	2814	647	1597	1.34409e-109	4.57637e-111	110.339	1.01215	2.01692	1754	transferrin
BB_Contig_365	2739	5991	4612	4396	1.44266e-109	4.91488e-111	110.308	0.641501	1.55995	1953	serine proteinase stubble
BB_Contig_9288	2428	2651	3726	1464	1.66419e-109	5.67292e-111	110.246	1.05152	2.07271	3039	ring finger protein 38
BB_Contig_7969	321	1441	1106	529	2.2726e-109	7.75143e-111	110.111	1.64063	3.11801	1807	facilitated trehalose transporter tret1-like
BB_Contig_48933	32847	21873	17031	20123	2.41232e-109	8.23286e-111	110.084	0.315201	1.24418	946	40s ribosomal protein s2
BB_Contig_25283	40	1328	1283	3159	2.4252e-109	8.28168e-111	-110.082	1.05532	0.481191	1461	sodium-dependent phosphate transporter
BB_Contig_12209	958	3894	5424	6971	3.205e-109	1.0951e-110	-109.961	0.645217	0.639396	1097	dephospho- kinase domain-containing protein
BB_Contig_5720	331	6797	5128	10984	3.80543e-109	1.30102e-110	-109.886	0.497538	0.708314	2143	---NA---
BB_Contig_10469	4704	4986	5397	3485	4.41381e-109	1.5099e-110	109.821	0.711619	1.63764	3576	chloride channel protein 3
BB_Contig_144	7628	20949	29697	19182	4.84726e-109	1.65915e-110	109.78	0.322023	1.25008	1597	hydroxyacid-oxoacid mitochondrial precursor
BB_Contig_585	1141	1562	1357	619	5.11769e-109	1.75275e-110	109.756	1.53028	2.88842	1447	protein beta
BB_Contig_25571	70	5677	3794	9454	5.59067e-109	1.91586e-110	-109.718	0.540901	0.687342	2860	viral a-type inclusion protein
BB_Contig_1308	2508	4241	2935	2822	5.60907e-109	1.92329e-110	109.716	0.782582	1.72021	3539	transmembrane 9 superfamily member 3
BB_Contig_25655	34	2883	1948	5512	6.93474e-109	2.37924e-110	-109.624	0.74011	0.598694	1679	tetratricopeptide repeat protein 18-like
BB_Contig_11725	195	1968	6745	4149	7.80762e-109	2.68029e-110	-109.572	0.881138	0.542939	654	dynein light chain type
BB_Contig_25378	98	2027	2073	4238	8.97025e-109	3.0812e-110	-109.511	0.869142	0.547472	2872	jouberin isoform 1
BB_Contig_15965	136	1409	1252	3282	9.15422e-109	3.14623e-110	-109.502	1.02501	0.491407	1424	spry domain-containing socs box
BB_Contig_36545	30	1291	1867	3093	1.28819e-108	4.42999e-110	-109.354	1.06562	0.477766	596	#N/A
BB_Contig_4158	1497	2508	1554	1355	2.19457e-108	7.55136e-110	109.122	1.08314	2.11864	4036	set domain protein
BB_Contig_13238	71	883	1161	2425	2.28253e-108	7.85861e-110	-109.105	1.2626	0.416791	1447	dynein light chain tctex-type 1
BB_Contig_10274	365	7908	8064	12465	2.86802e-108	9.88018e-110	-109.005	0.461603	0.726179	1963	protein spaetzle
BB_Contig_12276	137	5334	5655	8971	2.87498e-108	9.90995e-110	-109.004	0.555156	0.680584	972	leukocyte surface antigen cd53
BB_Contig_28346	74	3049	4575	5746	3.03572e-108	1.04701e-109	-108.98	0.719327	0.607381	1843	kelch repeat protein
BB_Contig_9576	2145	4455	7321	3018	3.37789e-108	1.1657e-109	108.933	0.756728	1.68965	2131	casein kinase ii subunit alpha
BB_Contig_7993	242	1128	830	310	3.40066e-108	1.17424e-109	108.93	2.05832	4.16502	1618	receptor-type tyrosine-protein phosphatase r
BB_Contig_28622	21	2839	1646	5439	3.65626e-108	1.26323e-109	-108.899	0.743063	0.597469	808	prostate specific antigen
BB_Contig_16103	217	5443	5554	9119	4.06557e-108	1.40547e-109	-108.852	0.549578	0.68322	499	---NA---
BB_Contig_21738	662	5799	7426	9608	4.12634e-108	1.4273e-109	-108.845	0.533537	0.690859	927	macro domain containing 2
BB_Contig_2029	938	2255	1553	1155	5.83726e-108	2.02028e-109	108.695	1.16013	2.23478	2806	serine threonine-protein kinase tao1
BB_Contig_53350	98	907	459	117	5.87973e-108	2.03616e-109	108.691	3.14949	8.87341	181	---NA---
BB_Contig_27089	13	3960	659	2584	5.9195e-108	2.05112e-109	108.688	0.81079	1.75417	605	---NA---
BB_Contig_8415	265	16116	10714	23169	6.41205e-108	2.22308e-109	-108.653	0.328807	0.796195	923	---NA---
BB_Contig_36586	6	437	961	1652	7.9866e-108	2.77059e-109	-108.557	1.72361	0.302789	1035	---NA---
BB_Contig_17808	133163	74805	192131	76387	1.12875e-107	3.91795e-109	108.407	0.164703	1.12094	3730	muscle myosin heavy chain
BB_Contig_28459	1807	2042	3003	990	1.46013e-107	5.07111e-109	108.295	1.23938	2.36097	829	myosin heavy nonmuscle or smooth muscle
BB_Contig_2066	12807	903	1198	103	1.77216e-107	6.15836e-109	108.211	3.32698	10.0351	1633	isoform b
BB_Contig_25300	27	612	658	1956	1.93099e-107	6.7142e-109	-108.173	1.48141	0.358139	1182	intraflagellar transport protein 46 homolog
BB_Contig_12131	76	2452	4483	4858	3.21831e-107	1.11968e-108	-107.951	0.791508	0.57774	1156	chymotrypsin-like proteinase 6d precursor
BB_Contig_25512	14	2596	791	5070	3.90761e-107	1.36027e-108	-107.866	0.7708	0.586092	1519	potassium subfamily member 2
BB_Contig_12849	53	1446	2689	3324	4.26806e-107	1.48661e-108	-107.828	1.00596	0.49794	658	---NA---
BB_Contig_35800	23	1884	2237	4002	4.7132e-107	1.6426e-108	-107.784	0.892027	0.538857	753	#N/A
BB_Contig_3091	13684	2632	10658	5122	4.79259e-107	1.67123e-108	-107.777	0.765653	0.588187	1260	splicing factor subunit 1
BB_Contig_10947	822	2887	6010	5495	5.40738e-107	1.8867e-108	-107.724	0.733653	0.601379	897	cyclase family protein
BB_Contig_27377	56	634	1771	1990	5.89447e-107	2.05783e-108	-107.687	1.45532	0.364675	672	---NA---
BB_Contig_9440	185	5339	4658	8958	6.03872e-107	2.1094e-108	-107.676	0.551712	0.68221	1951	neurofilament heavy polypeptide
BB_Contig_29650	960	278	2117	1364	6.07725e-107	2.12408e-108	-107.673	2.09979	0.233292	273	hexamerin 1
BB_Contig_17022	673	6285	4674	10253	6.21563e-107	2.1737e-108	-107.663	0.511166	0.701655	703	mitochondrial thioredoxin 2
BB_Contig_25386	91	2900	2410	5513	6.46757e-107	2.26311e-108	-107.645	0.731889	0.602115	2046	coiled-coil domain containing 96
BB_Contig_2996	217	2449	2969	4850	6.53487e-107	2.28797e-108	-107.641	0.790897	0.577985	998	abhydrolase domain-containing protein 13
BB_Contig_4327	185	897	113	106	7.46761e-107	2.61603e-108	107.582	3.27594	9.68625	1209	cathepsin d (lysosomal aspartyl protease)
BB_Contig_9312	1352	1843	2605	841	9.023e-107	3.16272e-108	107.5	1.32677	2.50841	2617	malate dehydrogenase
BB_Contig_37361	50	551	1038	1844	9.46029e-107	3.3179e-108	-107.479	1.54782	0.342027	571	#N/A
BB_Contig_14779	1850	2069	2386	1016	1.0995e-106	3.85836e-108	107.414	1.22093	2.33097	2840	isoform d
BB_Contig_1063	1663	2720	2240	1539	1.13498e-106	3.98514e-108	107.4	1.01651	2.02302	2979	protein ndrg3
BB_Contig_14276	2245	3615	8006	2295	1.252e-106	4.39854e-108	107.357	0.850397	1.803	2262	guanine nucleotide exchange factor
BB_Contig_9367	2187	3787	2641	2445	1.67413e-106	5.88492e-108	107.23	0.826116	1.77291	2430	ctl transporter
BB_Contig_15671	64	4985	5016	8461	2.00234e-106	7.04269e-108	-107.152	0.568339	0.674393	457	---NA---
BB_Contig_12194	707	3147	4948	5865	2.15947e-106	7.59966e-108	-107.119	0.703259	0.614183	1114	nucleoside diphosphate-linked moiety x motif mitochondrial
BB_Contig_18681	1248	1382	909	3216	2.21441e-106	7.79746e-108	-107.108	1.02361	0.491882	2277	sphingomyelin phosphodiesterase
BB_Contig_12892	165	5308	6486	8906	2.47983e-106	8.73706e-108	-107.059	0.551714	0.682209	625	---NA---
BB_Contig_9041	880	2360	1407	1249	2.96355e-106	1.04473e-107	106.981	1.11291	2.16281	1731	e1a binding protein p400
BB_Contig_14711	575	2302	1742	1203	3.47684e-106	1.22637e-107	106.911	1.13115	2.19033	1751	seminal fluid protein hacp060
BB_Contig_18719	955	1589	1452	653	3.57926e-106	1.26322e-107	106.899	1.47786	2.78535	2271	homolog dmc1
BB_Contig_48919	753	1027	512	246	3.74318e-106	1.32182e-107	106.879	2.2566	4.77864	836	---NA---
BB_Contig_14714	62	2201	757	1123	3.90607e-106	1.38013e-107	106.86	1.1657	2.24341	804	mitochondrial malate dehydrogenase
BB_Contig_23683	2017	3735	2162	2403	4.16547e-106	1.47262e-107	106.832	0.831167	1.77912	319	translationally controlled tumor protein
BB_Contig_1341	3251	4044	4735	2673	4.32779e-106	1.53087e-107	106.815	0.792218	1.73174	4234	host cell factor 1
BB_Contig_1514	379	5492	4316	9155	4.71032e-106	1.66713e-107	-106.778	0.542333	0.68666	753	gametocyte-specific factor 1
BB_Contig_39263	82	1532	3600	3448	5.16918e-106	1.83057e-107	-106.737	0.975448	0.508582	158	---NA---
BB_Contig_10416	247	1997	1032	4162	5.96676e-106	2.11421e-107	-106.675	0.864547	0.549219	1383	acid phosphatase-1
BB_Contig_18671	2169	2733	3035	1555	7.09011e-106	2.51368e-107	106.6	1.00847	2.01177	1837	tar-binding protein
BB_Contig_25591	1463	2699	4910	1527	7.11789e-106	2.52496e-107	106.598	1.01662	2.02317	2426	collapsin response mediator protein
BB_Contig_16341	979	4063	1739	2692	8.13958e-106	2.88902e-107	106.539	0.788762	1.72759	828	PREDICTED: similar to ENSANGP00000031565 [Nasonia vitripennis]
BB_Contig_27004	89	2309	2719	4629	8.65959e-106	3.07533e-107	-106.512	0.808537	0.570961	1363	---NA---
BB_Contig_20420	2020	1922	2531	907	8.96783e-106	3.18659e-107	106.497	1.27833	2.42558	506	myosin heavy chain
BB_Contig_28772	110	8506	5019	13217	1.06098e-105	3.77216e-107	-106.423	0.440947	0.736651	687	---NA---
BB_Contig_898	3250	10080	7320	8332	1.08545e-105	3.86136e-107	106.413	0.469656	1.38478	5510	zinc finger protein 845
BB_Contig_26717	83	4370	3421	7593	1.22437e-105	4.35801e-107	-106.361	0.602141	0.658775	3163	leucine-rich repeat and guanylate kinase domain-containing protein
BB_Contig_27129	34	1636	1525	3605	1.5097e-105	5.37663e-107	-106.269	0.944931	0.519454	946	---NA---
BB_Contig_18712	2311	1809	2319	822	1.78803e-105	6.37146e-107	106.196	1.33288	2.51905	3186	rho gtpase activating protein 20
BB_Contig_37949	1396	352	621	1480	3.00891e-105	1.0728e-106	-105.969	1.87705	0.272239	489	---NA---
BB_Contig_18625	507	1920	971	909	3.97083e-105	1.41656e-106	105.849	1.27365	2.41772	1841	sentrin sumo-specific protease senp7
BB_Contig_6316	1095	1615	1678	678	4.82753e-105	1.72315e-106	105.764	1.44707	2.72654	1650	misexpression suppressor of ras 3
BB_Contig_17674	482	6731	1511	10826	5.47281e-105	1.95458e-106	-105.709	0.490712	0.711674	761	---NA---
BB_Contig_23568	3491	2484	5147	1357	5.53521e-105	1.97797e-106	105.704	1.06714	2.09528	497	muscle-specific protein 20
BB_Contig_917	12453	15042	22591	21722	6.07778e-105	2.17308e-106	-105.663	0.335265	0.792638	2019	citrate synthase
BB_Contig_564	1717	3172	2987	1929	6.58574e-105	2.35601e-106	105.628	0.912435	1.88222	2921	gram domain-containing protein 1b
BB_Contig_14139	145	4175	2955	7309	6.83435e-105	2.44633e-106	-105.611	0.613003	0.653835	1311	pctp-like protein
BB_Contig_26088	31	955	1200	2513	7.56455e-105	2.70922e-106	-105.567	1.20094	0.434991	602	---NA---
BB_Contig_35116	11	352	2214	1476	9.24303e-105	3.31222e-106	-105.48	1.87315	0.272977	222	---NA---
BB_Contig_11968	1590	6005	4955	9836	1.05913e-104	3.79749e-106	-105.421	0.517012	0.698818	1314	nuclear migration protein nudc
BB_Contig_37210	985	1678	736	727	1.10912e-104	3.97894e-106	105.4	1.40161	2.64196	128	---NA---
BB_Contig_1972	777	1940	1864	927	1.14401e-104	4.10643e-106	105.387	1.26031	2.39547	1881	2-hydroxyphytanoyl-coa lyase
BB_Contig_28177	63	2139	3176	4361	1.43821e-104	5.16535e-106	-105.287	0.832827	0.561428	1442	sjchgc00554 protein
BB_Contig_36276	32	1684	1256	3669	1.47266e-104	5.29202e-106	-105.276	0.9286	0.525368	684	#N/A
BB_Contig_212	1347	2016	1620	987	1.67487e-104	6.02203e-106	105.22	1.22527	2.33799	1852	nad-dependent deacetylase sirtuin-1
BB_Contig_25799	37	2251	1880	4527	2.02923e-104	7.30023e-106	-105.137	0.813094	0.56916	497	---NA---
BB_Contig_833	286	903	170	153	2.10081e-104	7.56195e-106	105.121	2.75609	6.75563	446	gpi anchored
BB_Contig_11391	1097	2568	1533	4995	2.93112e-104	1.05565e-105	-104.976	0.764944	0.588476	916	venom protein r-like protein
BB_Contig_13630	54	1477	607	580	3.16763e-104	1.14147e-105	104.943	1.54344	2.91489	703	juvenile hormone-inducible protein
BB_Contig_533	65820	56698	61504	57017	3.23858e-104	1.16769e-105	104.933	0.186801	1.13824	1317	cytochrome oxidase subunit ii
BB_Contig_29736	516	533	1253	1791	3.63772e-104	1.31233e-105	-104.882	1.55366	0.340644	1225	salivary secreted protein
BB_Contig_13006	337	6929	10702	11079	3.87502e-104	1.39872e-105	-104.854	0.482213	0.715878	2002	bifunctional atp-dependent dihydroxyacetone kinase fad-amp lyase
BB_Contig_2145	1297	1909	741	906	3.94255e-104	1.42388e-105	104.847	1.27013	2.41183	2319	neuroendocrine protein 7b2
BB_Contig_16735	148	3376	3853	6165	4.47355e-104	1.61656e-105	-104.791	0.673891	0.626814	1785	---NA---
BB_Contig_9727	111	3239	3906	5968	4.8113e-104	1.73957e-105	-104.76	0.686804	0.621229	570	#N/A
BB_Contig_854	10065	1260	504	424	5.73607e-104	2.07508e-105	104.683	1.76618	3.40153	976	cuticular protein analogous to peritrophins 1-i
BB_Contig_22130	6042	1047	180	48	6.70151e-104	2.42569e-105	104.615	4.64198	24.9675	544	ribonuclease e
BB_Contig_370	955	1156	682	350	6.72243e-104	2.43461e-105	104.614	1.91861	3.78059	2120	zinc finger miz domain-containing protein 1
BB_Contig_1744	3767	3325	1833	2067	7.19502e-104	2.6072e-105	104.584	0.880711	1.84128	4257	peroxidasin homolog
BB_Contig_26154	297	11311	7165	16873	7.25596e-104	2.63074e-105	-104.58	0.382095	0.767323	1943	isoform b
BB_Contig_8931	2146	8702	8881	7022	7.38944e-104	2.68062e-105	104.572	0.50436	1.41849	1610	solute carrier family member 38
BB_Contig_25541	37	938	1559	2476	7.40862e-104	2.68907e-105	-104.57	1.20546	0.433632	787	---NA---
BB_Contig_36258	137	3858	4208	6847	8.67403e-104	3.15011e-105	-104.502	0.632724	0.644958	1541	sodium-dependent phosphate transporter
BB_Contig_18679	1134	1367	1187	502	9.02927e-104	3.28093e-105	104.484	1.64015	3.11698	2483	dual specificity tyrosine-phosphorylation-regulated kinase
BB_Contig_9684	172	8295	4596	12900	1.06013e-103	3.8543e-105	-104.414	0.442162	0.736031	1347	isoform a
BB_Contig_9567	3676	22227	11754	20611	1.07491e-103	3.91019e-105	104.408	0.303794	1.23439	4455	eukaryotic translation initiation factor 3
BB_Contig_3442	163	13203	7275	19325	1.09439e-103	3.98323e-105	-104.4	0.354707	0.782028	845	---NA---
BB_Contig_30575	21	1462	1538	3315	1.15258e-103	4.19734e-105	-104.377	0.98617	0.504816	1197	mechanosensory protein partial
BB_Contig_9588	1281	3150	2731	1920	1.36726e-103	4.9819e-105	104.303	0.909141	1.87793	2915	isoform h
BB_Contig_6451	5589	9010	6327	7324	1.70019e-103	6.1984e-105	104.208	0.493791	1.40814	6833	protein transport protein sec16b
BB_Contig_49774	3409	5156	4588	3693	2.0232e-103	7.38005e-105	104.132	0.676354	1.5981	488	---NA---
BB_Contig_7571	1506	3706	4989	2401	3.23254e-103	1.17979e-104	103.928	0.821123	1.76678	2421	tbc1 domain family member 15
BB_Contig_8993	1224	2018	1628	996	3.40174e-103	1.24222e-104	103.906	1.2136	2.31916	2080	guanine nucleotide-binding protein
BB_Contig_4712	145	3143	3895	5819	3.43274e-103	1.25423e-104	-103.902	0.693734	0.618252	785	---NA---
BB_Contig_2896	1764	4816	1312	3387	3.57684e-103	1.3076e-104	103.884	0.702723	1.62757	1920	chitooligosaccharidolytic beta-n-acetylglucosaminidase
BB_Contig_16260	93	2467	3326	4833	3.84171e-103	1.4052e-104	-103.852	0.775266	0.584281	1015	ubiquitin-conjugating enzyme e2r
BB_Contig_17422	71939	52539	72166	68216	4.2551e-103	1.55727e-104	-103.808	0.181826	0.881586	1718	atp synthase f0 subunit 6
BB_Contig_1452	176	1155	452	353	4.27251e-103	1.5645e-104	103.806	1.90505	3.74521	654	---NA---
BB_Contig_624	910	1271	910	436	4.36328e-103	1.59861e-104	103.796	1.73846	3.33679	1909	protein ndrg3
BB_Contig_4892	491	26574	24429	36247	4.43452e-103	1.6256e-104	-103.789	0.252951	0.839178	1096	---NA---
BB_Contig_9773	852	2579	1777	1447	4.73626e-103	1.73716e-104	103.76	1.02864	2.0401	2729	peptidyl-prolyl cis-trans isomerase
BB_Contig_3329	1384	3117	2810	1897	6.55793e-103	2.40663e-104	103.619	0.911334	1.88078	4174	trehalase
BB_Contig_38298	5	867	43	92	6.87829e-103	2.52557e-104	103.598	3.43122	10.787	203	---NA---
BB_Contig_28777	121	263	985	1304	7.40137e-103	2.71913e-104	-103.566	2.11491	0.230859	259	---NA---
BB_Contig_4317	971	2935	2046	1745	1.08241e-102	3.97875e-104	103.4	0.945029	1.92523	5316	nuclear pore membrane glycoprotein 210
BB_Contig_11458	3507	1557	1115	647	1.25534e-102	4.61693e-104	103.336	1.46183	2.75457	763	hypothetical protein TcasGA2_TC012090 [Tribolium castaneum]
BB_Contig_8327	1185	2830	9426	1658	1.45438e-102	5.35189e-104	103.271	0.966253	1.95376	3109	leucine-rich transmembrane protein
BB_Contig_10292	936	2718	1772	1565	1.52892e-102	5.62925e-104	103.25	0.991278	1.98795	2336	dihydropyrimidinase
BB_Contig_681	12820	9488	11612	7801	1.69862e-102	6.25748e-104	103.204	0.47734	1.39217	2851	cell wall-associated hydrolase
BB_Contig_9857	213	13924	7233	20227	1.96811e-102	7.25417e-104	-103.139	0.343813	0.787956	772	#N/A
BB_Contig_14491	384	1013	780	254	2.11404e-102	7.79631e-104	103.108	2.19063	4.56504	1398	calmodulin
BB_Contig_26258	41	2130	2254	4323	2.28159e-102	8.4188e-104	-103.075	0.826284	0.56398	1625	glutaminase kidney mitochondrial-like
BB_Contig_3706	700	1051	566	282	2.46896e-102	9.1151e-104	103.04	2.09289	4.26602	1670	beta-arrestin 1
BB_Contig_8291	625	6361	1709	4817	2.55453e-102	9.43616e-104	103.025	0.596014	1.51153	2063	lysosomal alpha-mannosidase (mannosidase alpha class 2b member 1)
BB_Contig_30681	86	1977	2533	4092	2.69734e-102	9.9691e-104	-103.001	0.854598	0.553019	986	---NA---
BB_Contig_9306	2049	2492	3917	1381	2.98346e-102	1.10325e-103	102.957	1.04649	2.06549	2088	PREDICTED: similar to AGAP011517-PA [Tribolium castaneum]
BB_Contig_6608	3383	8467	12131	13102	2.99357e-102	1.1076e-103	-102.956	0.434969	0.73971	1712	adenylosuccinate lyase
BB_Contig_8660	4035	2025	2401	1007	3.11587e-102	1.15347e-103	102.938	1.20275	2.30179	3108	ecdysone-induced protein 75b
BB_Contig_2009	602	942	696	201	3.14447e-102	1.16469e-103	102.934	2.42343	5.36444	2144	envelope protein
BB_Contig_1293	2313	3297	2985	2056	3.69543e-102	1.3695e-103	102.863	0.876209	1.83555	1911	zinc finger protein 484-like
BB_Contig_12554	180	7667	10199	12032	5.52088e-102	2.04711e-103	-102.689	0.455247	0.729385	1116	granzyme k
BB_Contig_21833	2648	3892	11695	6870	5.98658e-102	2.22099e-103	-102.653	0.624903	0.648463	2018	cytochrome p450 4g15
BB_Contig_4910	820	1779	1770	818	6.0878e-102	2.25977e-103	102.646	1.31579	2.48938	3457	zinc finger protein 347-like
BB_Contig_1240	3046	6463	5895	4917	6.53925e-102	2.42865e-103	102.615	0.589321	1.50454	5988	sin3 homolog transcription regulator
BB_Contig_1336	2770	2122	1710	1086	8.40975e-102	3.12504e-103	102.505	1.1613	2.23658	4121	disco-interacting protein 2
BB_Contig_35058	1518	8671	5660	13364	8.59765e-102	3.19659e-103	-102.495	0.429186	0.742681	2235	casein kinase alpha 1
BB_Contig_21726	855	2933	4500	1750	9.46012e-102	3.51915e-103	102.454	0.939917	1.91842	805	astakine variant 1
BB_Contig_36620	8231	2053	8149	1032	1.02718e-101	3.82314e-103	102.418	1.18719	2.27708	114	---NA---
BB_Contig_9319	1864	8424	9390	13031	1.71128e-101	6.37281e-103	-102.196	0.434475	0.739963	1976	isoform b
BB_Contig_39420	1222	2500	3425	4861	2.22733e-101	8.29905e-103	-102.081	0.76443	0.588686	771	#N/A
BB_Contig_12267	2967	5267	3881	3815	2.45754e-101	9.16177e-103	102.038	0.660194	1.58029	1286	cbf1-interacting corepressor
BB_Contig_33798	55	2469	2391	4814	2.90118e-101	1.08215e-102	-101.966	0.768414	0.587062	2476	coiled-coil domain-containing protein 108
BB_Contig_9743	160	6249	4842	10112	2.96334e-101	1.10593e-102	-101.956	0.499476	0.707364	1339	malate dehydrogenase
BB_Contig_25587	135	6561	5837	10534	3.00875e-101	1.12348e-102	-101.949	0.48817	0.712929	3948	adenylate kinase 7
BB_Contig_36435	5644	55080	31149	71229	3.71009e-101	1.38611e-102	-101.858	0.176041	0.885129	2260	ubiquitin 40s ribosomal protein s27a
BB_Contig_3627	1113	1351	1516	503	4.00265e-101	1.49621e-102	101.825	1.62029	3.07437	2815	PREDICTED: hypothetical protein LOC100574081 [Acyrthosiphon pisum]
BB_Contig_28130	86	2102	2915	4267	4.13773e-101	1.54754e-102	-101.81	0.826564	0.563871	1769	adenylate kinase 8-like
BB_Contig_6395	1128	1900	1232	916	4.49674e-101	1.68271e-102	101.774	1.24748	2.37426	1741	tom1-like protein 2-like isoform 1
BB_Contig_2757	2761	4350	4796	2988	4.92272e-101	1.8431e-102	101.734	0.73673	1.6664	1922	transducin -like 2
BB_Contig_21059	594	1746	1188	798	5.72153e-101	2.14333e-102	101.669	1.32449	2.50444	2070	dead deah box helicase domain-containing protein
BB_Contig_13001	135	3657	5590	6524	6.17795e-101	2.31555e-102	-101.635	0.640201	0.641624	1823	uncharacterized protein c20orf152-like protein
BB_Contig_33021	282	12274	10431	18062	6.77614e-101	2.54112e-102	-101.595	0.362457	0.777839	1271	beta 2c
BB_Contig_28171	33	901	1722	2387	9.24349e-101	3.46826e-102	-101.46	1.2107	0.432058	1197	fructose- -bisphosphatase
BB_Contig_8845	67	2865	2777	5384	1.55427e-100	5.83491e-102	-101.234	0.715248	0.6091	863	---NA---
BB_Contig_28158	27	1522	1595	3377	1.55933e-100	5.85704e-102	-101.232	0.954879	0.515885	932	erythrocyte band 7 integral membrane
BB_Contig_9453	155	4916	3658	8278	1.57183e-100	5.90715e-102	-101.229	0.556902	0.67976	2764	mgc68877 protein
BB_Contig_189	1704	1834	2222	868	1.62419e-100	6.10717e-102	101.214	1.27412	2.41852	2227	tribbles homolog 2
BB_Contig_9734	22	4085	526	2757	1.75719e-100	6.6108e-102	101.18	0.762132	1.696	521	isoform cra_a
BB_Contig_28743	6862	7181	9143	5612	2.36121e-100	8.88797e-102	101.051	0.550565	1.46466	2509	isoform j
BB_Contig_5164	241	11825	7053	17468	2.38611e-100	8.98648e-102	-101.046	0.367979	0.774867	990	---NA---
BB_Contig_10447	717	2626	2301	1504	2.70771e-100	1.02031e-101	100.991	0.998958	1.99856	3588	dead deah box helicase domain-containing protein
BB_Contig_2756	765	1373	445	523	2.72148e-100	1.02605e-101	100.989	1.58734	3.00496	2160	laminin a
BB_Contig_28330	9	2321	1391	4582	4.08121e-100	1.53951e-101	-100.813	0.786336	0.579815	1285	king isoform a
BB_Contig_28013	34	1496	3235	3332	4.41544e-100	1.66647e-101	-100.778	0.960383	0.51392	915	---NA---
BB_Contig_25511	35	3382	1108	6121	4.97219e-100	1.8776e-101	-100.726	0.660995	0.632442	2119	---NA---
BB_Contig_19151	379	7949	11084	12373	5.00216e-100	1.88992e-101	-100.724	0.443455	0.735372	511	conserved hypothetical protein [Culex quinquefasciatus]
BB_Contig_3551	2267	2179	1929	1142	5.0484e-100	1.9084e-101	100.719	1.127	2.18404	1650	luciferin 4-monooxygenase-like
BB_Contig_3513	1227	2135	975	1107	5.24833e-100	1.98503e-101	100.702	1.14248	2.2076	1465	signal peptide peptidase
BB_Contig_3791	2548	2856	2214	1698	5.85959e-100	2.2174e-101	100.654	0.945055	1.92526	1597	tumor protein d54
BB_Contig_10125	309	19759	12766	27602	6.03352e-100	2.28443e-101	-100.641	0.287368	0.819396	1194	---NA---
BB_Contig_28539	20	895	292	62	8.76846e-100	3.32171e-101	100.479	4.04644	16.5234	387	---NA---
BB_Contig_9407	845	10688	9540	15976	8.97811e-100	3.40293e-101	-100.468	0.385019	0.765769	3059	galactokinase 1
BB_Contig_13901	132	1547	551	654	9.15734e-100	3.4727e-101	100.459	1.43701	2.70758	1094	potassium subfamily member 1
BB_Contig_6051	3110	1801	3908	847	1.04772e-99	3.97534e-101	100.401	1.28326	2.43388	1294	hypothetical conserved protein
BB_Contig_8381	1598	2091	2461	1074	1.1254e-99	4.27232e-101	100.369	1.15609	2.22853	1762	sparc-related modular calcium-binding protein 1
BB_Contig_6560	1125	9324	6376	14186	1.14019e-99	4.33075e-101	-100.363	0.410552	0.752336	1393	protein vprbp-like
BB_Contig_37991	293	1837	1920	875	1.14614e-99	4.35566e-101	100.361	1.26489	2.40309	822	cytochrome p450 3a9
BB_Contig_584	1740	1150	899	366	1.65685e-99	6.29984e-101	100.201	1.84661	3.59655	2549	ferric-chelate reductase 1-like protein
BB_Contig_8969	1866	3169	4053	1967	1.91966e-99	7.30298e-101	100.136	0.882926	1.84411	2905	ccaat enhancer-binding protein zeta
BB_Contig_36444	30	1169	1157	2809	2.59118e-99	9.86285e-101	-100.006	1.06989	0.476356	597	#N/A
BB_Contig_19976	13557	15622	16707	13952	2.78943e-99	1.0623e-100	99.9738	0.358002	1.28165	1864	atp synthase
BB_Contig_4777	2308	3566	2696	2311	2.87214e-99	1.09438e-100	99.9608	0.820685	1.76624	3789	gastrula zinc finger protein
BB_Contig_843	477	5936	4453	9654	3.27532e-99	1.24866e-100	-99.9036	0.50674	0.703811	2128	protein regulator of cytokinesis 1
BB_Contig_13256	69	2641	2321	5041	3.8703e-99	1.47627e-100	-99.8308	0.73773	0.599682	381	---NA---
BB_Contig_25399	73	4007	2580	6993	3.87583e-99	1.47915e-100	-99.83	0.608494	0.655881	1979	---NA---
BB_Contig_5872	992	5201	7977	8649	4.00813e-99	1.53045e-100	-99.8152	0.538849	0.68832	1167	---NA---
BB_Contig_36659	34	889	1460	2352	4.47822e-99	1.71084e-100	-99.7668	1.20874	0.432647	629	#N/A
BB_Contig_494	3198	4043	3201	2732	4.48955e-99	1.71607e-100	99.7655	0.760364	1.69392	2641	mgc81609 protein
BB_Contig_4756	2557	2816	3087	1672	6.92699e-99	2.64914e-100	99.5769	0.946968	1.92782	379	---NA---
BB_Contig_28411	69	4649	2730	7884	7.28441e-99	2.7873e-100	-99.5548	0.567112	0.674967	966	---NA---
BB_Contig_12803	198	5952	5262	9670	7.39623e-99	2.83157e-100	-99.548	0.505246	0.70454	1510	rtdr1 protein
BB_Contig_2252	2127	4210	3441	2883	8.44759e-99	3.23577e-100	99.49	0.741145	1.6715	4111	and pleckstrin domain-containing protein 2
BB_Contig_36496	22	890	1491	2351	8.81626e-99	3.37875e-100	-99.4712	1.2065	0.433318	904	low quality protein: centriolin
BB_Contig_25473	73	2464	2287	4777	9.56841e-99	3.66893e-100	-99.4355	0.760207	0.590411	1585	btb poz domain-containing protein 2
BB_Contig_11543	85	1109	1316	2707	1.04768e-98	4.01936e-100	-99.3958	1.09254	0.468935	590	---NA---
BB_Contig_9839	866	22910	10614	31533	1.10786e-98	4.25243e-100	-99.3714	0.26599	0.831628	1534	cg7598 cg7598-pa
BB_Contig_6602	2074	2043	2092	1042	1.18436e-98	4.54848e-100	99.3421	1.16623	2.24424	2352	zormin cg33484-pd
BB_Contig_1254	14607	1218	1228	419	1.41561e-98	5.43941e-100	99.2644	1.73439	3.32738	1198	cuticular protein
BB_Contig_12280	666	1489	934	617	1.55089e-98	5.96233e-100	99.2246	1.4659	2.76235	1646	activating signal cointegrator 1
BB_Contig_36390	77	2610	1043	4988	1.68873e-98	6.49563e-100	-99.1874	0.739516	0.59894	843	ribosomal protein l13
BB_Contig_9443	173	2933	5979	5456	2.05852e-98	7.92213e-100	-99.1012	0.700571	0.615328	3400	fatty acid synthase
BB_Contig_789	7613	5902	10296	4435	3.97162e-98	1.52927e-99	98.8155	0.607165	1.52326	718	#N/A
BB_Contig_27761	8	3283	2955	2075	4.11178e-98	1.58406e-99	98.8002	0.856799	1.81102	833	---NA---
BB_Contig_35942	77	1796	2462	3772	4.57374e-98	1.76294e-99	-98.7538	0.875647	0.545009	690	#N/A
BB_Contig_4268	198	6721	8891	10695	5.19436e-98	2.00321e-99	-98.6983	0.475293	0.71932	1500	---NA---
BB_Contig_6875	881	1815	1012	868	7.43443e-98	2.86858e-99	98.5423	1.2591	2.39346	2828	regulator of g protein signaling
BB_Contig_25649	97	2777	2563	5223	7.86184e-98	3.03508e-99	-98.5178	0.716456	0.608591	2269	intraflagellar transport 80 homolog
BB_Contig_5974	1024	4728	101	12	8.14026e-98	3.14419e-99	98.5025	8.81695	450.989	627	#N/A
BB_Contig_11118	3051	2532	3486	1443	8.30767e-98	3.21053e-99	98.4934	1.0061	2.00848	4441	af285759_1d- core domains
BB_Contig_8340	222	2987	3790	5526	8.71537e-98	3.36983e-99	-98.4724	0.692643	0.618719	1953	intraflagellar transport protein 172 homolog
BB_Contig_21484	207	8532	5042	13104	9.92537e-98	3.83967e-99	-98.4157	0.424156	0.745275	487	---NA---
BB_Contig_9442	347	335	1515	1388	1.0342e-97	4.00294e-99	-98.3976	1.85588	0.276264	2778	dihydropyridine-sensitive l-type calcium channel
BB_Contig_9380	117	7200	4139	11332	1.07552e-97	4.16502e-99	-98.3804	0.459438	0.727269	1538	---NA---
BB_Contig_9080	169	8291	5290	12784	1.12013e-97	4.34003e-99	-98.3625	0.429826	0.742351	1946	m23 family
BB_Contig_12103	1920	4537	8135	3187	1.17949e-97	4.57237e-99	98.3399	0.704435	1.62951	1759	cyclin a
BB_Contig_35702	7	327	1098	1373	1.29614e-97	5.02717e-99	-98.2987	1.87507	0.272613	1083	nuclease harbi1-like
BB_Contig_9509	193	11988	6825	17620	1.36642e-97	5.3025e-99	-98.2755	0.360728	0.778772	1663	---NA---
BB_Contig_8918	2860	3868	4375	2591	1.84428e-97	7.16061e-99	98.1451	0.772974	1.70879	3129	transitional endoplasmic reticulum atpase ter94
BB_Contig_28078	19	893	1314	2344	1.85592e-97	7.20951e-99	-98.1421	1.19735	0.436077	910	phosphatidate phosphatase
BB_Contig_3612	844	2157	1690	1140	1.86158e-97	7.23524e-99	98.1405	1.11489	2.16578	2575	protein jumonji
BB_Contig_26660	585	11073	7531	16429	1.99818e-97	7.77015e-99	-98.1096	0.374303	0.771478	2005	udp-glucose 4-epimerase
BB_Contig_28352	2000	1817	1733	872	2.04552e-97	7.95835e-99	98.0992	1.25405	2.38511	1328	cytochrome b561
BB_Contig_3746	4167	1890	901	929	2.20221e-97	8.57241e-99	98.0669	1.21953	2.32871	2984	isoform a
BB_Contig_15601	585	27844	8830	37653	2.46048e-97	9.5827e-99	-98.0185	0.240503	0.84645	1458	apolipoprotein o-like
BB_Contig_28297	66	6480	4403	10359	2.48188e-97	9.67101e-99	-98.0145	0.481924	0.716022	1192	aldo-keto reductase
BB_Contig_13194	931	14575	10326	20945	2.48197e-97	9.67636e-99	-98.0143	0.328215	0.796522	1378	prenylated rab acceptor
BB_Contig_30574	497	1118	1986	2708	2.75454e-97	1.07445e-98	-97.9688	1.08141	0.472566	1382	dna-j hsp40
BB_Contig_13040	138	880	1673	2321	2.7588e-97	1.07667e-98	-97.9679	1.20428	0.433987	1548	fatty acid synthase
BB_Contig_9397	1719	7667	4446	6115	3.74545e-97	1.46248e-98	97.8349	0.521205	1.43515	2226	adp-dependent glucokinase
BB_Contig_18722	706	78535	14933	80891	4.14208e-97	1.61818e-98	97.791	0.152252	1.1113	2629	protein kinase domain containing protein
BB_Contig_2148	725	1965	2062	990	5.18872e-97	2.02811e-98	97.6929	1.18392	2.27194	1950	forkhead box k2
BB_Contig_26594	286	1393	2328	3140	5.75868e-97	2.25205e-98	-97.6474	0.977674	0.507798	1146	pre-mrna 3 -end-processing factor fip1
BB_Contig_10313	980	2833	2139	1700	5.84336e-97	2.28634e-98	97.6409	0.931691	1.90751	3376	dna polymerase v
BB_Contig_16760	2531	1848	1939	899	6.77943e-97	2.65395e-98	97.5761	1.23447	2.35294	1389	cral trio domain-containing protein
BB_Contig_36201	11	28	1190	1763	7.33856e-97	2.87431e-98	-97.5415	5.78157	0.0181792	821	---NA---
BB_Contig_36389	28	813	1298	2206	7.66994e-97	3.00564e-98	-97.5221	1.24521	0.421846	870	---NA---
BB_Contig_708	4670	1892	1132	934	8.82985e-97	3.46196e-98	97.4607	1.21331	2.31869	2610	cgmp-dependent protein kinase
BB_Contig_9171	2345	3311	3715	2110	1.00199e-96	3.93055e-98	97.4055	0.844919	1.79616	3286	nck-associated protein 5
BB_Contig_14238	357	23274	10400	31931	1.14622e-96	4.49862e-98	-97.3469	0.261343	0.834311	2399	titin
BB_Contig_25656	57	2131	2694	4259	1.50038e-96	5.89163e-98	-97.2298	0.804089	0.572724	1637	camp-dependent protein kinase type ii regulatory subunit
BB_Contig_4796	2227	3331	4091	2129	1.64752e-96	6.47272e-98	97.1889	0.840675	1.79089	2834	serine protease serpin
BB_Contig_21341	2077	1575	1030	692	1.85821e-96	7.3042e-98	97.1364	1.3814	2.60522	1286	serine protease
BB_Contig_22162	1454	2829	2233	5281	1.95555e-96	7.69078e-98	-97.114	0.705624	0.613177	485	ubiquitin c
BB_Contig_358	982	2345	1907	1299	2.32306e-96	9.14075e-98	97.039	1.04708	2.06635	1156	ras-related protein rap-1b precursor
BB_Contig_15833	1855	6320	4446	4846	2.36724e-96	9.31938e-98	97.0306	0.578025	1.4928	1201	ferritin heavy chain
BB_Contig_25565	93	6517	3721	10392	2.45207e-96	9.65824e-98	-97.0151	0.478298	0.717824	2761	kiaa0556 protein
BB_Contig_29717	425	11446	4065	9817	2.48721e-96	9.80165e-98	97.0087	0.416385	1.33458	1633	cathepsin l
BB_Contig_28205	50	1755	1621	3691	2.50577e-96	9.87982e-98	-97.0053	0.877645	0.544255	1315	cyclin b
BB_Contig_11643	7634	4392	9996	3069	2.7081e-96	1.0683e-97	96.9713	0.712005	1.63808	1059	lipid storage droplets surface binding protein 2
BB_Contig_12676	197	992	676	268	2.95424e-96	1.16599e-97	96.9333	2.083	4.23688	759	myosin light chain kinase
BB_Contig_48942	3661	6104	9570	4645	3.32595e-96	1.31337e-97	96.8816	0.588972	1.50417	429	---NA---
BB_Contig_14250	18085	19479	19569	17949	3.61966e-96	1.43007e-97	96.8446	0.312911	1.24221	2216	atp synthase
BB_Contig_27645	4490	23301	19366	31949	3.98877e-96	1.57671e-97	-96.8022	0.260484	0.834808	3088	ecdysone 20-monooxygenase-like
BB_Contig_8624	3924	7876	11923	12204	4.42285e-96	1.74918e-97	-96.7572	0.436924	0.738708	2930	5 -3 exoribonuclease 2-like protein
BB_Contig_29655	91	7472	4241	11666	4.72476e-96	1.86953e-97	-96.7283	0.447848	0.733135	804	likely calmodulin
BB_Contig_10975	1030	4651	5370	7845	4.74276e-96	1.87761e-97	-96.7264	0.559337	0.678614	994	ubiquitin-conjugating enzyme e2-25kd
BB_Contig_10420	96	2045	2673	4125	4.78013e-96	1.89336e-97	-96.7228	0.817398	0.567464	1392	arrestin domain containing 4
BB_Contig_22373	5458	922	553	49	5.90015e-96	2.33817e-97	96.6311	4.42881	21.5379	379	unnamed protein product [Tetraodon nigroviridis]
BB_Contig_15160	124	2772	4078	5191	7.85019e-96	3.11253e-97	-96.5069	0.71019	0.61124	639	---NA---
BB_Contig_342	1220	2299	2377	1265	8.12266e-96	3.22219e-97	96.4918	1.05676	2.08026	2507	camp-dependent protein kinase catalytic
BB_Contig_28922	9	1034	86	39	8.59285e-96	3.41044e-97	96.4672	4.92351	30.3477	173	---NA---
BB_Contig_14539	974	2210	1845	1193	8.71037e-96	3.45883e-97	96.4611	1.08435	2.12042	1857	ctd small phosphatase-like protein 2
BB_Contig_15360	90	914	2389	2362	1.21623e-95	4.83202e-97	-96.3159	1.17485	0.442931	493	acylphosphatase erythrocyte type
BB_Contig_684	1882	2975	2220	1830	1.24136e-95	4.93433e-97	96.3068	0.895941	1.86082	2555	smad specific e3 ubiquitin protein ligase 2
BB_Contig_39534	36	625	1691	1878	1.35677e-95	5.39583e-97	-96.2679	1.39237	0.380938	709	#N/A
BB_Contig_2635	547	1141	849	378	1.58875e-95	6.32157e-97	96.1992	1.78874	3.45512	1791	parkin (ubiquitin e3 ligase prkn)
BB_Contig_32443	3701	2541	2716	1466	1.68825e-95	6.72089e-97	96.1726	0.988407	1.98399	626	odorant-binding protein 2
BB_Contig_13069	44	2677	2032	5048	2.07998e-95	8.2845e-97	-96.0817	0.7202	0.607013	509	---NA---
BB_Contig_29832	73	3418	3972	6111	2.10909e-95	8.40469e-97	-96.0755	0.643361	0.64022	1168	microtubule-associated protein rp eb family member 1
BB_Contig_9365	869	2002	2212	1029	2.35216e-95	9.37804e-97	96.0279	1.15509	2.22699	3123	protein dok-7
BB_Contig_43147	81	2842	2738	5286	2.47219e-95	9.86156e-97	-96.0061	0.700375	0.615412	1480	viral a-type inclusion protein
BB_Contig_14766	1196	2951	2900	1812	2.63735e-95	1.05257e-96	95.9777	0.898516	1.86415	2550	protein lin-54-like protein
BB_Contig_611	3766	4101	3092	2817	2.64636e-95	1.0567e-96	95.9761	0.736711	1.66637	6198	fibrillin-2
BB_Contig_3693	5202	4004	6852	2731	3.04233e-95	1.21542e-96	95.9153	0.746908	1.67819	1828	succinyl-coa synthetase beta chain
BB_Contig_3662	1543	2766	2403	1656	3.19917e-95	1.27872e-96	95.8932	0.934994	1.91188	2059	casein kinase ii subunit alpha
BB_Contig_30850	172	13599	5579	19643	3.51616e-95	1.40612e-96	-95.852	0.335619	0.792444	1172	aldo-keto reductase
BB_Contig_9156	1204	2508	2503	1441	3.74806e-95	1.49961e-96	95.824	0.994362	1.9922	2602	serine threonine-protein phosphatase 2a 56 kda regulatory subunit alpha isoform-like isoform 1
BB_Contig_30550	374	701	1472	2003	4.13676e-95	1.65597e-96	-95.7809	1.31978	0.400596	1222	leucine rich repeat containing 67
BB_Contig_14117	14503	12809	10227	11196	4.27097e-95	1.71055e-96	95.7669	0.38907	1.30955	2178	catalase
BB_Contig_8297	4825	7404	4618	5890	4.71488e-95	1.88928e-96	95.7237	0.524933	1.43887	1791	xaa-pro dipeptidase
BB_Contig_5439	273	9976	5522	14949	5.0764e-95	2.03517e-96	-95.6914	0.38862	0.76386	542	---NA---
BB_Contig_25938	685	2464	2734	1406	6.02094e-95	2.41505e-96	95.6171	1.0043	2.00597	396	---NA---
BB_Contig_9216	626	4493	4466	7610	6.0868e-95	2.44269e-96	-95.6121	0.565322	0.675804	2581	zinc finger ccch domain-containing protein 3
BB_Contig_28482	6975	2603	10263	1522	7.49142e-95	3.00788e-96	95.5217	0.969102	1.95762	408	adp atp translocase
BB_Contig_2119	1737	973	257	261	7.90705e-95	3.17634e-96	95.4981	2.09329	4.26719	346	---NA---
BB_Contig_42604	89	743	2538	2071	8.39752e-95	3.37506e-96	-95.4717	1.284	0.410656	462	nucleosome assembly protein 1-like 1
BB_Contig_8911	192	1081	895	339	1.0922e-94	4.39188e-96	95.3573	1.8679	3.65002	2367	phosphofurin acidic cluster sorting protein 1
BB_Contig_2760	3750	12593	10582	10988	1.26863e-94	5.10388e-96	95.2921	0.391588	1.31184	1656	histidine decarboxylase
BB_Contig_28385	51	1017	1004	2520	1.35009e-94	5.4343e-96	-95.2649	1.11421	0.461944	1413	intraflagellar transport 81 homolog
BB_Contig_6018	581	1228	1062	445	1.41304e-94	5.69051e-96	95.2448	1.65933	3.15869	2446	actin binding 1c
BB_Contig_9155	1186	1667	1059	772	1.4465e-94	5.82816e-96	95.2345	1.30548	2.47165	2733	abc transporter
BB_Contig_30655	51	4431	3349	7518	1.58414e-94	6.38591e-96	-95.1948	0.567821	0.674635	1045	---NA---
BB_Contig_28852	19	2481	217	1423	1.65363e-94	6.66937e-96	95.1759	0.996881	1.99568	705	pf11-1 protein
BB_Contig_6509	3204	3163	1912	2000	1.86513e-94	7.5261e-96	95.1234	0.856189	1.81025	1346	alpha-tocopherol transfer
BB_Contig_16679	899	6749	5493	10671	1.95585e-94	7.89612e-96	-95.1026	0.466054	0.723942	1159	glutathione-s-transferase gst
BB_Contig_25330	1278	1641	766	753	2.12353e-94	8.57734e-96	95.0666	1.31875	2.4945	1769	proton-coupled amino acid transporter 4
BB_Contig_5617	1467	2295	1825	1271	2.24237e-94	9.06187e-96	95.0428	1.04743	2.06684	2317	protein piezo2-like
BB_Contig_537	1821	2096	4073	1110	2.30097e-94	9.3033e-96	95.0314	1.11197	2.16141	1714	isoform f
BB_Contig_6075	953	1055	488	322	2.37171e-94	9.59405e-96	95.018	1.90701	3.7503	1183	cg7381 cg7381-pa
BB_Contig_12506	105	1693	2608	3574	3.27032e-94	1.32357e-95	-94.8783	0.883062	0.542215	716	atp-binding sub-family a member 1
BB_Contig_28287	46	1345	2922	3037	3.53057e-94	1.42961e-95	-94.8448	0.980145	0.506929	1288	wd repeat-containing protein 92
BB_Contig_27322	2627	7970	5487	6445	3.56957e-94	1.44611e-95	94.8398	0.501295	1.41548	6608	trip12 protein
BB_Contig_34791	792	2856	3996	1740	3.99852e-94	1.6207e-95	94.7903	0.909804	1.87879	791	#N/A
BB_Contig_36596	35	3523	584	2316	4.5475e-94	1.84412e-95	94.7342	0.800064	1.74118	1137	---NA---
BB_Contig_3527	472	1266	745	475	4.61003e-94	1.87041e-95	94.7281	1.60917	3.05077	1254	pml-rara regulated adaptor molecule 1
BB_Contig_29688	95	6883	4443	10844	4.61486e-94	1.87329e-95	-94.7274	0.460892	0.726537	628	---NA---
[truncated: 43,002 more rows]
